# Supplementary material for: Clust: automatic extraction of optimal co-expressed gene clusters from gene expression data
Source: Genome Biol. 2018 Oct 25;19:172. doi: 10.1186/s13059-018-1536-8 (PMC6203272; doi:10.1186/s13059-018-1536-8)
Supplement: Supplementary file 1 — Table S1. Full expression values and cluster membership of the simulated gene expression datasets in Fig. 1. (XLSX 197 kb) [file 13059_2018_1536_MOESM1_ESM.xlsx]

## Sheet: D1
Gene	t1	t2	t3	t4	t5	t6	Cluster
g001	1.01015	0.909137	0.808122	-0.808122	-0.909137	-1.01015	C2
g002	-0.277988	-0.71799	-0.944402	-0.567716	1.09954	1.40856	Unclustered
g003	-1.38754	1.37259	0.821317	-0.00598825	-0.713106	-0.0872688	Unclustered
g004	0.25613	-0.419184	0.0701775	0.225868	1.46548	-1.59847	Unclustered
g005	0.457174	0.0721942	-0.0841154	-1.36439	1.57643	-0.65729	Unclustered
g006	0.97505	-1.18646	0.966176	0.724711	-0.95005	-0.529427	Unclustered
g007	-1.01015	-0.909137	-0.808122	0.808122	0.909137	1.01015	C1
g008	-0.989451	-0.223424	1.21288	1.21288	-0.223424	-0.989451	C3
g009	1.01015	0.909137	0.808122	-0.808122	-0.909137	-1.01015	C2
g010	-1.01015	-0.909137	-0.808122	0.808122	0.909137	1.01015	C1
g011	-0.989451	-0.223424	1.21288	1.21288	-0.223424	-0.989451	C3
g012	-1.01015	-0.909137	-0.808122	0.808122	0.909137	1.01015	C1
g013	0.720235	0.000759651	-0.0136797	0.737076	0.480855	-1.92525	Unclustered
g014	0.834422	-1.12465	0.922527	0.226443	-1.36954	0.510802	Unclustered
g015	1.01015	0.909137	0.808122	-0.808122	-0.909137	-1.01015	C2
g016	1.01015	0.909137	0.808122	-0.808122	-0.909137	-1.01015	C2
g017	1.28367	-1.18261	-0.691533	1.13176	-0.115681	-0.425601	Unclustered
g018	-1.01015	-0.909137	-0.808122	0.808122	0.909137	1.01015	C1
g019	-1.2956	0.691392	1.35516	-0.8689	-0.291016	0.408968	Unclustered
g020	-1.01015	-0.909137	-0.808122	0.808122	0.909137	1.01015	C1
g021	-0.710616	0.33359	-1.67696	0.843159	0.857996	0.352827	Unclustered
g022	0.256876	-1.06101	0.722593	1.5059	-0.756865	-0.66749	Unclustered
g023	-0.485898	-1.63997	-0.164447	1.05524	0.910034	0.325045	Unclustered
g024	-1.28332	0.622354	1.30616	-1.05999	0.365708	0.0490889	Unclustered
g025	1.01015	0.909137	0.808122	-0.808122	-0.909137	-1.01015	C2
g026	-0.432096	1.41271	-1.5627	0.610889	0.0165366	-0.0453461	Unclustered
g027	1.01015	0.909137	0.808122	-0.808122	-0.909137	-1.01015	C2
g028	-1.17226	-0.230487	1.06467	-0.991674	1.19949	0.130262	Unclustered
g029	0.293472	0.285462	0.459398	-1.92038	-0.0807539	0.962797	Unclustered
g030	-1.01015	-0.909137	-0.808122	0.808122	0.909137	1.01015	C1
g031	0.559345	-0.158918	-0.327619	-0.580531	1.68366	-1.17594	Unclustered
g032	-1.01015	-0.909137	-0.808122	0.808122	0.909137	1.01015	C1
g033	1.01015	0.909137	0.808122	-0.808122	-0.909137	-1.01015	C2
g034	1.01015	0.909137	0.808122	-0.808122	-0.909137	-1.01015	C2
g035	0.975421	-1.02276	1.16177	0.448298	-0.441688	-1.12104	Unclustered
g036	1.01015	0.909137	0.808122	-0.808122	-0.909137	-1.01015	C2
g037	-1.01015	-0.909137	-0.808122	0.808122	0.909137	1.01015	C1
g038	1.01015	0.909137	0.808122	-0.808122	-0.909137	-1.01015	C2
g039	1.01015	0.909137	0.808122	-0.808122	-0.909137	-1.01015	C2
g040	-0.989451	-0.223424	1.21288	1.21288	-0.223424	-0.989451	C3
g041	0.596152	0.196738	0.786976	-1.97348	0.111763	0.281853	Unclustered
g042	-1.01015	-0.909137	-0.808122	0.808122	0.909137	1.01015	C1
g043	-0.989451	-0.223424	1.21288	1.21288	-0.223424	-0.989451	C3
g044	1.01015	0.909137	0.808122	-0.808122	-0.909137	-1.01015	C2
g045	-1.53993	0.475389	0.579503	1.15025	0.178499	-0.843708	Unclustered
g046	0.580968	-0.35534	-1.64046	0.216726	1.33404	-0.135933	Unclustered
g047	0.745298	-0.788269	-1.14985	0.665101	-0.715783	1.2435	Unclustered
g048	-0.989451	-0.223424	1.21288	1.21288	-0.223424	-0.989451	C3
g049	-0.989451	-0.223424	1.21288	1.21288	-0.223424	-0.989451	C3
g050	1.13846	-0.722821	0.500699	1.00219	-1.16659	-0.751935	Unclustered
g051	-1.09376	-0.108465	-0.861264	1.21691	1.20141	-0.354826	Unclustered
g052	-0.989451	-0.223424	1.21288	1.21288	-0.223424	-0.989451	C3
g053	1.01015	0.909137	0.808122	-0.808122	-0.909137	-1.01015	C2
g054	-0.989451	-0.223424	1.21288	1.21288	-0.223424	-0.989451	C3
g055	0.86632	-0.865011	-1.3956	1.22976	-0.035428	0.199957	Unclustered
g056	-0.989451	-0.223424	1.21288	1.21288	-0.223424	-0.989451	C3
g057	1.01015	0.909137	0.808122	-0.808122	-0.909137	-1.01015	C2
g058	-1.01015	-0.909137	-0.808122	0.808122	0.909137	1.01015	C1
g059	1.01015	0.909137	0.808122	-0.808122	-0.909137	-1.01015	C2
g060	-1.01186	-0.515693	0.761174	0.81988	1.08167	-1.13517	Unclustered
g061	1.01015	0.909137	0.808122	-0.808122	-0.909137	-1.01015	C2
g062	1.29463	-0.929249	0.603962	-1.39434	0.0376149	0.387378	Unclustered
g063	1.01015	0.909137	0.808122	-0.808122	-0.909137	-1.01015	C2
g064	1.25269	-1.37572	1.03326	-0.417019	-0.542403	0.0491979	Unclustered
g065	1.01015	0.909137	0.808122	-0.808122	-0.909137	-1.01015	C2
g066	-0.989451	-0.223424	1.21288	1.21288	-0.223424	-0.989451	C3
g067	1.01015	0.909137	0.808122	-0.808122	-0.909137	-1.01015	C2
g068	1.64936	-0.368675	-0.237168	0.366307	-1.39754	-0.0122883	Unclustered
g069	-0.989451	-0.223424	1.21288	1.21288	-0.223424	-0.989451	C3
g070	0.758019	0.867231	-1.86727	0.105711	0.356393	-0.220087	Unclustered
g071	0.537106	-0.781842	1.23595	0.425495	-1.54145	0.124737	Unclustered
g072	-0.989451	-0.223424	1.21288	1.21288	-0.223424	-0.989451	C3
g073	-0.954543	-0.339842	-1.25789	0.47113	0.998501	1.08264	Unclustered
g074	1.01015	0.909137	0.808122	-0.808122	-0.909137	-1.01015	C2
g075	-1.01015	-0.909137	-0.808122	0.808122	0.909137	1.01015	C1
g076	1.01015	0.909137	0.808122	-0.808122	-0.909137	-1.01015	C2
g077	-1.01015	-0.909137	-0.808122	0.808122	0.909137	1.01015	C1
g078	-0.25623	-0.155052	0.882695	-0.438946	-1.41944	1.38697	Unclustered
g079	-0.989451	-0.223424	1.21288	1.21288	-0.223424	-0.989451	C3
g080	-0.252098	0.33122	-1.68346	-0.0337971	1.38908	0.24906	Unclustered
g081	1.01015	0.909137	0.808122	-0.808122	-0.909137	-1.01015	C2
g082	1.76	-0.516081	-0.653761	0.624377	-0.808824	-0.405714	Unclustered
g083	1.01015	0.909137	0.808122	-0.808122	-0.909137	-1.01015	C2
g084	1.01015	0.909137	0.808122	-0.808122	-0.909137	-1.01015	C2
g085	1.69975	0.244901	-0.63592	0.347327	-1.10602	-0.550041	Unclustered
g086	-1.32782	-0.226731	0.897111	1.04829	0.580911	-0.971754	Unclustered
g087	-0.24464	1.29299	-0.415245	-1.6158	0.457818	0.524876	Unclustered
g088	-0.780266	0.703816	-0.752926	-1.06825	0.508766	1.38886	Unclustered
g089	-0.989451	-0.223424	1.21288	1.21288	-0.223424	-0.989451	C3
g090	-1.01015	-0.909137	-0.808122	0.808122	0.909137	1.01015	C1
g091	1.01015	0.909137	0.808122	-0.808122	-0.909137	-1.01015	C2
g092	1.01015	0.909137	0.808122	-0.808122	-0.909137	-1.01015	C2
g093	-1.01015	-0.909137	-0.808122	0.808122	0.909137	1.01015	C1
g094	1.01015	0.909137	0.808122	-0.808122	-0.909137	-1.01015	C2
g095	0.76488	0.292151	0.647226	0.738189	-0.783609	-1.65884	Unclustered
g096	0.452977	1.21475	-0.896608	-0.522754	0.927288	-1.17565	Unclustered
g097	1.01015	0.909137	0.808122	-0.808122	-0.909137	-1.01015	C2
g098	-1.33552	0.222119	0.395664	-0.772894	1.5522	-0.0615682	Unclustered
g099	0.343697	-1.16231	1.11	0.733822	0.273136	-1.29835	Unclustered
g100	-0.0142731	1.06321	-0.603102	-0.929908	1.36537	-0.881297	Unclustered
g101	-1.01015	-0.909137	-0.808122	0.808122	0.909137	1.01015	C1
g102	-1.01015	-0.909137	-0.808122	0.808122	0.909137	1.01015	C1
g103	-0.252182	-0.847942	1.29244	1.07284	-1.17834	-0.0868201	Unclustered
g104	-1.01015	-0.909137	-0.808122	0.808122	0.909137	1.01015	C1
g105	-1.38128	1.00864	-1.01343	0.899922	0.487651	-0.00150875	Unclustered
g106	1.01015	0.909137	0.808122	-0.808122	-0.909137	-1.01015	C2
g107	-0.989451	-0.223424	1.21288	1.21288	-0.223424	-0.989451	C3
g108	1.61253	-0.821728	0.32082	-0.125695	0.255289	-1.24122	Unclustered
g109	-0.989451	-0.223424	1.21288	1.21288	-0.223424	-0.989451	C3
g110	-1.12709	-0.371971	0.139805	-0.0385112	1.83761	-0.439841	Unclustered
g111	-0.624067	0.935981	0.608397	-1.67448	0.00556962	0.748603	Unclustered
g112	0.00146598	0.936554	0.0944792	-1.12989	1.23877	-1.14138	Unclustered
g113	1.01015	0.909137	0.808122	-0.808122	-0.909137	-1.01015	C2
g114	1.01015	0.909137	0.808122	-0.808122	-0.909137	-1.01015	C2
g115	-0.989451	-0.223424	1.21288	1.21288	-0.223424	-0.989451	C3
g116	1.09341	-0.863947	0.134038	0.14934	-1.45773	0.944883	Unclustered
g117	1.31968	-0.666643	-1.42651	0.0896452	-0.176371	0.860203	Unclustered
g118	1.35027	-0.800633	-0.732636	1.21196	-0.534025	-0.49494	Unclustered
g119	1.01015	0.909137	0.808122	-0.808122	-0.909137	-1.01015	C2
g120	-0.989451	-0.223424	1.21288	1.21288	-0.223424	-0.989451	C3
g121	1.01015	0.909137	0.808122	-0.808122	-0.909137	-1.01015	C2
g122	-0.989451	-0.223424	1.21288	1.21288	-0.223424	-0.989451	C3
g123	-0.393065	0.778862	-0.747756	-0.560798	1.67371	-0.750954	Unclustered
g124	-1.07084	-0.0520212	1.73465	0.0718834	0.207121	-0.890797	Unclustered
g125	1.01015	0.909137	0.808122	-0.808122	-0.909137	-1.01015	C2
g126	1.01015	0.909137	0.808122	-0.808122	-0.909137	-1.01015	C2
g127	0.0835578	-0.968251	-0.357821	-0.524243	-0.139345	1.9061	Unclustered
g128	1.01015	0.909137	0.808122	-0.808122	-0.909137	-1.01015	C2
g129	-0.161114	-1.63538	0.979508	0.26349	1.02426	-0.470762	Unclustered
g130	-0.989451	-0.223424	1.21288	1.21288	-0.223424	-0.989451	C3
g131	0.572317	-0.46118	-0.194909	-1.46477	0.0403615	1.50818	Unclustered
g132	-0.543377	0.891515	-0.631891	-0.90574	-0.400955	1.59045	Unclustered
g133	1.01015	0.909137	0.808122	-0.808122	-0.909137	-1.01015	C2
g134	-1.01015	-0.909137	-0.808122	0.808122	0.909137	1.01015	C1
g135	-0.626229	-0.170883	1.3579	0.666215	-1.49047	0.263467	Unclustered
g136	1.01015	0.909137	0.808122	-0.808122	-0.909137	-1.01015	C2
g137	-0.989451	-0.223424	1.21288	1.21288	-0.223424	-0.989451	C3
g138	1.01015	0.909137	0.808122	-0.808122	-0.909137	-1.01015	C2
g139	-0.0953484	1.41058	0.398463	-1.49852	-0.643158	0.427984	Unclustered
g140	0.320891	0.513364	-0.368055	0.0771864	-1.74554	1.20215	Unclustered
g141	-1.01015	-0.909137	-0.808122	0.808122	0.909137	1.01015	C1
g142	-0.989451	-0.223424	1.21288	1.21288	-0.223424	-0.989451	C3
g143	0.0296587	0.788776	-1.25611	0.467598	1.12083	-1.15076	Unclustered
g144	0.559114	-0.40856	0.736578	-1.19153	1.27288	-0.968481	Unclustered
g145	1.44698	-0.323882	-0.2142	0.982821	-0.934941	-0.956776	Unclustered
g146	-1.01015	-0.909137	-0.808122	0.808122	0.909137	1.01015	C1
g147	-0.989451	-0.223424	1.21288	1.21288	-0.223424	-0.989451	C3
g148	-0.989451	-0.223424	1.21288	1.21288	-0.223424	-0.989451	C3
g149	-1.01015	-0.909137	-0.808122	0.808122	0.909137	1.01015	C1
g150	-1.01015	-0.909137	-0.808122	0.808122	0.909137	1.01015	C1
g151	1.01015	0.909137	0.808122	-0.808122	-0.909137	-1.01015	C2
g152	0.917678	-1.21311	-0.827323	-0.134296	-0.144011	1.40107	Unclustered
g153	-1.01015	-0.909137	-0.808122	0.808122	0.909137	1.01015	C1
g154	-1.01015	-0.909137	-0.808122	0.808122	0.909137	1.01015	C1
g155	-1.01015	-0.909137	-0.808122	0.808122	0.909137	1.01015	C1
g156	-0.451548	-0.227977	1.08509	-0.994837	1.39085	-0.801583	Unclustered
g157	-0.273664	0.69331	-1.63307	-0.488332	1.06427	0.637484	Unclustered
g158	-0.989451	-0.223424	1.21288	1.21288	-0.223424	-0.989451	C3
g159	0.837565	-0.358489	-0.167312	1.31154	-1.55471	-0.0685983	Unclustered
g160	-1.7119	-0.305765	0.823777	-0.272909	0.462201	1.00459	Unclustered
g161	0.031882	-0.363437	1.57463	-0.884409	0.698437	-1.0571	Unclustered
g162	-0.989451	-0.223424	1.21288	1.21288	-0.223424	-0.989451	C3
g163	-0.989451	-0.223424	1.21288	1.21288	-0.223424	-0.989451	C3
g164	-0.989451	-0.223424	1.21288	1.21288	-0.223424	-0.989451	C3
g165	-1.01015	-0.909137	-0.808122	0.808122	0.909137	1.01015	C1
g166	-1.01015	-0.909137	-0.808122	0.808122	0.909137	1.01015	C1
g167	-1.73578	0.805762	1.00322	-0.228351	-0.287931	0.443081	Unclustered
g168	-0.563596	-0.390874	0.894081	-1.55194	0.91078	0.701547	Unclustered
g169	-1.01015	-0.909137	-0.808122	0.808122	0.909137	1.01015	C1
g170	-1.01015	-0.909137	-0.808122	0.808122	0.909137	1.01015	C1
g171	-1.01015	-0.909137	-0.808122	0.808122	0.909137	1.01015	C1
g172	-0.989451	-0.223424	1.21288	1.21288	-0.223424	-0.989451	C3
g173	0.0297377	-1.181	1.44161	0.865233	-0.812123	-0.343457	Unclustered
g174	-0.989451	-0.223424	1.21288	1.21288	-0.223424	-0.989451	C3
g175	1.01015	0.909137	0.808122	-0.808122	-0.909137	-1.01015	C2
g176	-1.01015	-0.909137	-0.808122	0.808122	0.909137	1.01015	C1
g177	0.600264	0.616703	-0.582986	1.36885	-1.14296	-0.859876	Unclustered
g178	-1.01015	-0.909137	-0.808122	0.808122	0.909137	1.01015	C1
g179	-1.01015	-0.909137	-0.808122	0.808122	0.909137	1.01015	C1
g180	-1.01015	-0.909137	-0.808122	0.808122	0.909137	1.01015	C1
g181	-0.989451	-0.223424	1.21288	1.21288	-0.223424	-0.989451	C3
g182	-0.989451	-0.223424	1.21288	1.21288	-0.223424	-0.989451	C3
g183	1.01015	0.909137	0.808122	-0.808122	-0.909137	-1.01015	C2
g184	1.01015	0.909137	0.808122	-0.808122	-0.909137	-1.01015	C2
g185	0.662464	-0.572142	-0.839141	-0.261326	-0.70966	1.71981	Unclustered
g186	1.01015	0.909137	0.808122	-0.808122	-0.909137	-1.01015	C2
g187	-0.989451	-0.223424	1.21288	1.21288	-0.223424	-0.989451	C3
g188	-1.01015	-0.909137	-0.808122	0.808122	0.909137	1.01015	C1
g189	0.29051	-1.08527	1.05146	-0.365499	1.1708	-1.06201	Unclustered
g190	1.01015	0.909137	0.808122	-0.808122	-0.909137	-1.01015	C2
g191	-0.989451	-0.223424	1.21288	1.21288	-0.223424	-0.989451	C3
g192	-0.732988	-1.44615	1.00101	0.423874	1.0499	-0.295642	Unclustered
g193	-0.473135	1.74048	0.347628	-0.943618	-0.840772	0.169413	Unclustered
g194	-0.584816	-0.27371	-1.38663	0.0743331	0.699038	1.47179	Unclustered
g195	0.499493	-0.763409	-1.59096	0.193783	0.499326	1.16176	Unclustered
g196	-1.02607	0.172996	-0.159661	1.34495	0.840796	-1.17301	Unclustered
g197	1.65676	-0.0672841	0.506074	-0.988296	-1.00351	-0.103743	Unclustered
g198	-0.989451	-0.223424	1.21288	1.21288	-0.223424	-0.989451	C3
g199	0.222623	1.52603	-0.748642	-0.429793	-1.21083	0.640616	Unclustered
g200	-0.989451	-0.223424	1.21288	1.21288	-0.223424	-0.989451	C3
g201	-0.989451	-0.223424	1.21288	1.21288	-0.223424	-0.989451	C3
g202	-0.822148	0.0625309	-1.56558	0.779789	0.955586	0.589826	Unclustered
g203	1.01015	0.909137	0.808122	-0.808122	-0.909137	-1.01015	C2
g204	-1.35716	1.40653	0.104263	-0.154356	0.757027	-0.756301	Unclustered
g205	-0.989451	-0.223424	1.21288	1.21288	-0.223424	-0.989451	C3
g206	-1.01015	-0.909137	-0.808122	0.808122	0.909137	1.01015	C1
g207	-0.989451	-0.223424	1.21288	1.21288	-0.223424	-0.989451	C3
g208	-0.989451	-0.223424	1.21288	1.21288	-0.223424	-0.989451	C3
g209	-0.705034	0.517306	0.0813472	-0.284725	1.62229	-1.23118	Unclustered
g210	1.70495	-0.508078	-0.808434	-0.871907	0.631828	-0.148359	Unclustered
g211	0.14248	1.46968	-0.454703	-1.57657	0.35026	0.0688502	Unclustered
g212	-0.989451	-0.223424	1.21288	1.21288	-0.223424	-0.989451	C3
g213	-1.01015	-0.909137	-0.808122	0.808122	0.909137	1.01015	C1
g214	-1.01015	-0.909137	-0.808122	0.808122	0.909137	1.01015	C1
g215	0.455244	-1.93261	0.037925	-0.0133383	0.746981	0.705802	Unclustered
g216	-0.989451	-0.223424	1.21288	1.21288	-0.223424	-0.989451	C3
g217	-0.989451	-0.223424	1.21288	1.21288	-0.223424	-0.989451	C3
g218	-1.01015	-0.909137	-0.808122	0.808122	0.909137	1.01015	C1
g219	0.0308959	1.38419	0.219717	-1.44913	0.584498	-0.770169	Unclustered
g220	1.20945	-1.79683	0.480907	0.199874	-0.175285	0.0818853	Unclustered
g221	1.01015	0.909137	0.808122	-0.808122	-0.909137	-1.01015	C2
g222	-1.01015	-0.909137	-0.808122	0.808122	0.909137	1.01015	C1
g223	-1.01015	-0.909137	-0.808122	0.808122	0.909137	1.01015	C1
g224	1.01015	0.909137	0.808122	-0.808122	-0.909137	-1.01015	C2
g225	-1.01015	-0.909137	-0.808122	0.808122	0.909137	1.01015	C1
g226	-0.989451	-0.223424	1.21288	1.21288	-0.223424	-0.989451	C3
g227	-1.01015	-0.909137	-0.808122	0.808122	0.909137	1.01015	C1
g228	1.01015	0.909137	0.808122	-0.808122	-0.909137	-1.01015	C2
g229	1.01015	0.909137	0.808122	-0.808122	-0.909137	-1.01015	C2
g230	0.427344	-0.673011	0.908937	-0.457231	-1.3891	1.18306	Unclustered
g231	1.01015	0.909137	0.808122	-0.808122	-0.909137	-1.01015	C2
g232	-0.591269	0.624701	0.856258	0.609717	-1.75745	0.258042	Unclustered
g233	-1.01015	-0.909137	-0.808122	0.808122	0.909137	1.01015	C1
g234	1.01015	0.909137	0.808122	-0.808122	-0.909137	-1.01015	C2
g235	1.01015	0.909137	0.808122	-0.808122	-0.909137	-1.01015	C2
g236	-1.90913	0.588447	0.221689	0.441663	0.852449	-0.195117	Unclustered
g237	-0.989451	-0.223424	1.21288	1.21288	-0.223424	-0.989451	C3
g238	-0.989451	-0.223424	1.21288	1.21288	-0.223424	-0.989451	C3
g239	-0.989451	-0.223424	1.21288	1.21288	-0.223424	-0.989451	C3
g240	1.01015	0.909137	0.808122	-0.808122	-0.909137	-1.01015	C2
g241	-0.647754	1.27882	1.11554	0.0927015	-0.934695	-0.90462	Unclustered
g242	1.01015	0.909137	0.808122	-0.808122	-0.909137	-1.01015	C2
g243	0.187785	0.529648	1.28193	0.232984	-0.618745	-1.61361	Unclustered
g244	-0.989451	-0.223424	1.21288	1.21288	-0.223424	-0.989451	C3
g245	1.49636	0.436158	-1.12731	-0.237253	-1.01959	0.451633	Unclustered
g246	-0.367623	0.657521	0.357273	1.27638	-1.60431	-0.319248	Unclustered
g247	1.01015	0.909137	0.808122	-0.808122	-0.909137	-1.01015	C2
g248	-0.989451	-0.223424	1.21288	1.21288	-0.223424	-0.989451	C3
g249	1.01015	0.909137	0.808122	-0.808122	-0.909137	-1.01015	C2
g250	-0.989451	-0.223424	1.21288	1.21288	-0.223424	-0.989451	C3
g251	-0.249775	0.454562	-0.16322	0.922503	-1.78369	0.819621	Unclustered
g252	1.01015	0.909137	0.808122	-0.808122	-0.909137	-1.01015	C2
g253	-1.01015	-0.909137	-0.808122	0.808122	0.909137	1.01015	C1
g254	-1.09199	-1.2402	0.869262	-0.101836	0.408742	1.15603	Unclustered
g255	0.864419	0.476301	-0.963894	0.0178849	1.03118	-1.42589	Unclustered
g256	-1.01015	-0.909137	-0.808122	0.808122	0.909137	1.01015	C1
g257	1.01015	0.909137	0.808122	-0.808122	-0.909137	-1.01015	C2
g258	-1.01015	-0.909137	-0.808122	0.808122	0.909137	1.01015	C1
g259	0.180995	1.21362	-1.69082	0.123343	0.636591	-0.46373	Unclustered
g260	1.01015	0.909137	0.808122	-0.808122	-0.909137	-1.01015	C2
g261	-0.989451	-0.223424	1.21288	1.21288	-0.223424	-0.989451	C3
g262	0.609372	-0.25175	0.600923	1.17982	-0.556401	-1.58197	Unclustered
g263	0.317632	0.445282	0.778351	-1.91799	0.603898	-0.227169	Unclustered
g264	-0.989451	-0.223424	1.21288	1.21288	-0.223424	-0.989451	C3
g265	-0.867431	-0.690554	-0.866293	0.227529	0.571302	1.62545	Unclustered
g266	1.01015	0.909137	0.808122	-0.808122	-0.909137	-1.01015	C2
g267	-1.01015	-0.909137	-0.808122	0.808122	0.909137	1.01015	C1
g268	0.407513	1.24824	0.0718856	-1.3818	-0.979604	0.633773	Unclustered
g269	-0.274694	-1.37628	-0.240237	1.03717	-0.448269	1.30231	Unclustered
g270	-0.989451	-0.223424	1.21288	1.21288	-0.223424	-0.989451	C3
g271	-1.42385	-1.03426	0.643003	0.695546	0.995106	0.124454	Unclustered
g272	-0.515642	1.25645	-1.58438	0.697814	0.344563	-0.198807	Unclustered
g273	-1.01015	-0.909137	-0.808122	0.808122	0.909137	1.01015	C1
g274	-0.619233	1.1786	0.417972	0.107496	-1.64984	0.564999	Unclustered
g275	-1.01015	-0.909137	-0.808122	0.808122	0.909137	1.01015	C1
g276	0.0451524	-0.432477	0.596619	0.359235	1.1587	-1.72723	Unclustered
g277	-0.989451	-0.223424	1.21288	1.21288	-0.223424	-0.989451	C3
g278	1.01015	0.909137	0.808122	-0.808122	-0.909137	-1.01015	C2
g279	-1.01015	-0.909137	-0.808122	0.808122	0.909137	1.01015	C1
g280	-0.989451	-0.223424	1.21288	1.21288	-0.223424	-0.989451	C3
g281	1.13969	0.0233943	0.402928	0.240027	0.0586746	-1.86471	Unclustered
g282	-0.989451	-0.223424	1.21288	1.21288	-0.223424	-0.989451	C3
g283	-0.751766	1.10366	-1.31907	0.978501	-0.515228	0.503904	Unclustered
g284	-0.989451	-0.223424	1.21288	1.21288	-0.223424	-0.989451	C3
g285	-0.989451	-0.223424	1.21288	1.21288	-0.223424	-0.989451	C3
g286	0.162658	0.894931	0.990296	-1.75865	-0.313865	0.0246269	Unclustered
g287	1.16432	-0.0264538	0.472173	-1.84221	0.114367	0.117803	Unclustered
g288	-0.0928926	-1.29504	0.209079	1.40201	0.688425	-0.911578	Unclustered
g289	-0.407375	0.84866	-0.542526	-1.37049	0.0807982	1.39094	Unclustered
g290	-1.01015	-0.909137	-0.808122	0.808122	0.909137	1.01015	C1
g291	-0.989451	-0.223424	1.21288	1.21288	-0.223424	-0.989451	C3
g292	-1.01015	-0.909137	-0.808122	0.808122	0.909137	1.01015	C1
g293	-1.01015	-0.909137	-0.808122	0.808122	0.909137	1.01015	C1
g294	-0.945617	0.78919	-0.720149	-1.03607	1.13217	0.780474	Unclustered
g295	-1.1392	0.212089	0.564069	-0.518117	1.59868	-0.717519	Unclustered
g296	-1.09198	0.936755	1.32175	-0.230758	0.120321	-1.05609	Unclustered
g297	1.30331	-0.885799	0.335673	-1.42731	0.0728401	0.601288	Unclustered
g298	1.01015	0.909137	0.808122	-0.808122	-0.909137	-1.01015	C2
g299	-0.989451	-0.223424	1.21288	1.21288	-0.223424	-0.989451	C3
g300	-0.989451	-0.223424	1.21288	1.21288	-0.223424	-0.989451	C3
g301	-0.989451	-0.223424	1.21288	1.21288	-0.223424	-0.989451	C3
g302	1.01015	0.909137	0.808122	-0.808122	-0.909137	-1.01015	C2
g303	1.01015	0.909137	0.808122	-0.808122	-0.909137	-1.01015	C2
g304	-1.01015	-0.909137	-0.808122	0.808122	0.909137	1.01015	C1
g305	-0.989451	-0.223424	1.21288	1.21288	-0.223424	-0.989451	C3
g306	-0.989451	-0.223424	1.21288	1.21288	-0.223424	-0.989451	C3
g307	-0.638781	0.549375	0.256072	-1.46364	1.43629	-0.139309	Unclustered
g308	0.731952	-0.127187	0.787995	0.0697645	-1.90446	0.441934	Unclustered
g309	-1.01015	-0.909137	-0.808122	0.808122	0.909137	1.01015	C1
g310	0.275881	0.814609	-0.857401	1.30743	-1.33115	-0.209371	Unclustered
g311	-0.989451	-0.223424	1.21288	1.21288	-0.223424	-0.989451	C3
g312	1.46113	-0.995893	0.500876	-1.15851	0.457977	-0.265583	Unclustered
g313	-0.989451	-0.223424	1.21288	1.21288	-0.223424	-0.989451	C3
g314	-1.1005	0.616445	-0.903963	1.13758	0.920926	-0.670486	Unclustered
g315	-1.01015	-0.909137	-0.808122	0.808122	0.909137	1.01015	C1
g316	1.01015	0.909137	0.808122	-0.808122	-0.909137	-1.01015	C2
g317	0.938833	1.49183	-0.782866	-0.37021	-0.234466	-1.04313	Unclustered
g318	-0.989451	-0.223424	1.21288	1.21288	-0.223424	-0.989451	C3
g319	0.444694	-1.17599	-0.0976812	0.621044	-1.12127	1.32921	Unclustered
g320	-0.989451	-0.223424	1.21288	1.21288	-0.223424	-0.989451	C3
g321	-1.01015	-0.909137	-0.808122	0.808122	0.909137	1.01015	C1
g322	1.01015	0.909137	0.808122	-0.808122	-0.909137	-1.01015	C2
g323	-1.16587	1.19125	-0.0252528	-0.212444	-0.931479	1.14379	Unclustered
g324	-1.95759	0.11489	0.118667	0.890111	0.433413	0.400511	Unclustered
g325	-0.989451	-0.223424	1.21288	1.21288	-0.223424	-0.989451	C3
g326	-0.747901	-0.502442	1.14094	1.28501	-1.10943	-0.0661643	Unclustered
g327	-0.636898	0.621502	0.885235	1.06774	-1.42006	-0.517523	Unclustered
g328	1.01015	0.909137	0.808122	-0.808122	-0.909137	-1.01015	C2
g329	-1.03024	1.20651	-0.0563924	-1.04004	1.15819	-0.238021	Unclustered
g330	-1.01015	-0.909137	-0.808122	0.808122	0.909137	1.01015	C1
g331	-0.989451	-0.223424	1.21288	1.21288	-0.223424	-0.989451	C3
g332	-1.01015	-0.909137	-0.808122	0.808122	0.909137	1.01015	C1
g333	1.01015	0.909137	0.808122	-0.808122	-0.909137	-1.01015	C2
g334	-1.06866	-0.0358427	-0.341319	1.32111	1.05911	-0.934408	Unclustered
g335	-0.000563839	-0.824379	-0.177333	-0.856138	1.88554	-0.027123	Unclustered
g336	-1.01015	-0.909137	-0.808122	0.808122	0.909137	1.01015	C1
g337	-1.01015	-0.909137	-0.808122	0.808122	0.909137	1.01015	C1
g338	-0.389949	-0.194734	-1.07917	1.2092	-0.792455	1.2471	Unclustered
g339	0.50863	-0.674133	0.298569	1.28798	-1.58491	0.163869	Unclustered
g340	-0.989451	-0.223424	1.21288	1.21288	-0.223424	-0.989451	C3
g341	-1.01015	-0.909137	-0.808122	0.808122	0.909137	1.01015	C1
g342	0.230769	1.21681	-0.404219	-0.152535	0.755149	-1.64597	Unclustered
g343	-1.90286	-0.00358347	0.373578	0.903127	0.650755	-0.0210184	Unclustered
g344	-1.01015	-0.909137	-0.808122	0.808122	0.909137	1.01015	C1
g345	1.01015	0.909137	0.808122	-0.808122	-0.909137	-1.01015	C2
g346	-0.989451	-0.223424	1.21288	1.21288	-0.223424	-0.989451	C3
g347	1.01015	0.909137	0.808122	-0.808122	-0.909137	-1.01015	C2
g348	1.01015	0.909137	0.808122	-0.808122	-0.909137	-1.01015	C2
g349	-1.01015	-0.909137	-0.808122	0.808122	0.909137	1.01015	C1
g350	-1.01015	-0.909137	-0.808122	0.808122	0.909137	1.01015	C1
g351	-0.989451	-0.223424	1.21288	1.21288	-0.223424	-0.989451	C3
g352	1.27513	-0.184263	0.145845	0.269742	-1.78069	0.274236	Unclustered
g353	-1.01015	-0.909137	-0.808122	0.808122	0.909137	1.01015	C1
g354	-0.989451	-0.223424	1.21288	1.21288	-0.223424	-0.989451	C3
g355	-0.989451	-0.223424	1.21288	1.21288	-0.223424	-0.989451	C3
g356	-1.01015	-0.909137	-0.808122	0.808122	0.909137	1.01015	C1
g357	-1.00695	-0.0571469	1.33825	-0.249926	-1.04389	1.01966	Unclustered
g358	0.238225	1.80648	-0.110423	-1.17423	-0.376612	-0.383439	Unclustered
g359	-0.989451	-0.223424	1.21288	1.21288	-0.223424	-0.989451	C3
g360	-0.402587	0.430225	1.0153	0.100148	-1.78782	0.644731	Unclustered
g361	-0.073057	-1.80632	-0.291928	0.710822	0.536767	0.923718	Unclustered
g362	1.82796	0.083535	-1.2058	-0.093849	-0.334693	-0.277148	Unclustered
g363	-1.01015	-0.909137	-0.808122	0.808122	0.909137	1.01015	C1
g364	-0.340396	0.635626	0.0477658	1.16967	0.235038	-1.7477	Unclustered
g365	1.01015	0.909137	0.808122	-0.808122	-0.909137	-1.01015	C2
g366	0.194018	-1.94259	0.00690176	0.307989	0.898629	0.535049	Unclustered
g367	-0.137803	-1.23435	0.689146	1.20116	-1.09735	0.579203	Unclustered
g368	0.66424	0.0753747	-1.80728	0.024653	-0.0877198	1.13073	Unclustered
g369	1.01015	0.909137	0.808122	-0.808122	-0.909137	-1.01015	C2
g370	-1.01015	-0.909137	-0.808122	0.808122	0.909137	1.01015	C1
g371	1.01015	0.909137	0.808122	-0.808122	-0.909137	-1.01015	C2
g372	1.01015	0.909137	0.808122	-0.808122	-0.909137	-1.01015	C2
g373	1.01015	0.909137	0.808122	-0.808122	-0.909137	-1.01015	C2
g374	0.766146	0.327274	-0.919711	-0.718664	-0.909698	1.45465	Unclustered
g375	1.01015	0.909137	0.808122	-0.808122	-0.909137	-1.01015	C2
g376	-0.164748	0.0364385	-1.04062	0.722732	1.50113	-1.05494	Unclustered
g377	-1.01015	-0.909137	-0.808122	0.808122	0.909137	1.01015	C1
g378	1.01015	0.909137	0.808122	-0.808122	-0.909137	-1.01015	C2
g379	1.01015	0.909137	0.808122	-0.808122	-0.909137	-1.01015	C2
g380	1.01015	0.909137	0.808122	-0.808122	-0.909137	-1.01015	C2
g381	0.911763	1.07897	-0.948099	0.108516	-1.42153	0.270374	Unclustered
g382	-0.989451	-0.223424	1.21288	1.21288	-0.223424	-0.989451	C3
g383	0.507266	1.10227	-1.43931	-1.01276	0.615471	0.227068	Unclustered
g384	1.01015	0.909137	0.808122	-0.808122	-0.909137	-1.01015	C2
g385	1.01015	0.909137	0.808122	-0.808122	-0.909137	-1.01015	C2
g386	0.465719	-1.17698	0.597827	-0.283789	-1.0016	1.39882	Unclustered
g387	-0.257115	1.2651	0.225699	0.910522	-0.794065	-1.35014	Unclustered
g388	-1.1911	1.42751	0.668769	0.0790507	-1.04241	0.0581794	Unclustered
g389	-1.01015	-0.909137	-0.808122	0.808122	0.909137	1.01015	C1
g390	0.440601	-0.483627	-1.51736	1.42746	0.400462	-0.267543	Unclustered
g391	0.328084	0.580343	-0.949194	1.47325	-0.23764	-1.19484	Unclustered
g392	-0.989451	-0.223424	1.21288	1.21288	-0.223424	-0.989451	C3
g393	-0.829173	-0.838114	1.57278	0.700434	-0.783701	0.177774	Unclustered
g394	-0.989451	-0.223424	1.21288	1.21288	-0.223424	-0.989451	C3
g395	-0.231403	-1.79252	0.728552	-0.0438152	1.0594	0.279789	Unclustered
g396	0.543809	-0.758735	0.657234	1.16429	-0.0785702	-1.52803	Unclustered
g397	-1.01015	-0.909137	-0.808122	0.808122	0.909137	1.01015	C1
g398	-1.01015	-0.909137	-0.808122	0.808122	0.909137	1.01015	C1
g399	-0.989451	-0.223424	1.21288	1.21288	-0.223424	-0.989451	C3
g400	1.01015	0.909137	0.808122	-0.808122	-0.909137	-1.01015	C2
g401	1.01015	0.909137	0.808122	-0.808122	-0.909137	-1.01015	C2
g402	-0.330949	-0.107613	0.656493	1.43638	-0.114284	-1.54002	Unclustered
g403	1.01015	0.909137	0.808122	-0.808122	-0.909137	-1.01015	C2
g404	-1.01015	-0.909137	-0.808122	0.808122	0.909137	1.01015	C1
g405	-0.989451	-0.223424	1.21288	1.21288	-0.223424	-0.989451	C3
g406	-1.01015	-0.909137	-0.808122	0.808122	0.909137	1.01015	C1
g407	-0.296636	-0.565171	0.323854	-1.34733	1.6117	0.273579	Unclustered
g408	-1.01015	-0.909137	-0.808122	0.808122	0.909137	1.01015	C1
g409	-1.01015	-0.909137	-0.808122	0.808122	0.909137	1.01015	C1
g410	-1.01015	-0.909137	-0.808122	0.808122	0.909137	1.01015	C1
g411	1.01015	0.909137	0.808122	-0.808122	-0.909137	-1.01015	C2
g412	-0.989451	-0.223424	1.21288	1.21288	-0.223424	-0.989451	C3
g413	-0.206025	0.256626	1.82788	-0.510579	-1.10482	-0.263082	Unclustered
g414	-1.01015	-0.909137	-0.808122	0.808122	0.909137	1.01015	C1
g415	-0.671128	-1.54658	1.22772	-0.117961	0.660521	0.447427	Unclustered
g416	-0.989451	-0.223424	1.21288	1.21288	-0.223424	-0.989451	C3
g417	1.05643	0.631078	-0.156264	-1.63946	0.673613	-0.565398	Unclustered
g418	-1.01015	-0.909137	-0.808122	0.808122	0.909137	1.01015	C1
g419	-0.989451	-0.223424	1.21288	1.21288	-0.223424	-0.989451	C3
g420	-1.01015	-0.909137	-0.808122	0.808122	0.909137	1.01015	C1
g421	0.28718	-1.47801	1.48999	0.166582	-0.666894	0.201152	Unclustered
g422	-0.913992	0.120853	1.34255	-0.0394866	0.797657	-1.30758	Unclustered
g423	-1.01015	-0.909137	-0.808122	0.808122	0.909137	1.01015	C1
g424	1.01015	0.909137	0.808122	-0.808122	-0.909137	-1.01015	C2
g425	1.01015	0.909137	0.808122	-0.808122	-0.909137	-1.01015	C2
g426	-0.989451	-0.223424	1.21288	1.21288	-0.223424	-0.989451	C3
g427	-0.955869	-0.994207	-0.636371	1.34681	0.384606	0.855028	Unclustered
g428	-0.182789	0.199645	-0.216543	-1.69127	1.28576	0.605197	Unclustered
g429	1.31992	0.00841519	-1.18062	-1.15968	0.447005	0.564966	Unclustered
g430	-1.01015	-0.909137	-0.808122	0.808122	0.909137	1.01015	C1
g431	-0.989451	-0.223424	1.21288	1.21288	-0.223424	-0.989451	C3
g432	0.445754	1.48307	-1.20931	-0.848011	0.518109	-0.389614	Unclustered
g433	-1.01015	-0.909137	-0.808122	0.808122	0.909137	1.01015	C1
g434	-1.01015	-0.909137	-0.808122	0.808122	0.909137	1.01015	C1
g435	-1.01015	-0.909137	-0.808122	0.808122	0.909137	1.01015	C1
g436	-1.36178	-0.131977	-0.15245	0.69002	1.52012	-0.56393	Unclustered
g437	-1.01015	-0.909137	-0.808122	0.808122	0.909137	1.01015	C1
g438	-0.989451	-0.223424	1.21288	1.21288	-0.223424	-0.989451	C3
g439	1.01015	0.909137	0.808122	-0.808122	-0.909137	-1.01015	C2
g440	-1.01015	-0.909137	-0.808122	0.808122	0.909137	1.01015	C1
g441	1.01015	0.909137	0.808122	-0.808122	-0.909137	-1.01015	C2
g442	-1.01015	-0.909137	-0.808122	0.808122	0.909137	1.01015	C1
g443	-0.989451	-0.223424	1.21288	1.21288	-0.223424	-0.989451	C3
g444	1.27924	-1.66111	0.225682	0.44417	0.252595	-0.540579	Unclustered
g445	1.01015	0.909137	0.808122	-0.808122	-0.909137	-1.01015	C2
g446	1.01015	0.909137	0.808122	-0.808122	-0.909137	-1.01015	C2
g447	1.0094	0.379043	-1.47117	0.486534	-1.02496	0.621159	Unclustered
g448	-0.989451	-0.223424	1.21288	1.21288	-0.223424	-0.989451	C3
g449	1.01015	0.909137	0.808122	-0.808122	-0.909137	-1.01015	C2
g450	-0.989451	-0.223424	1.21288	1.21288	-0.223424	-0.989451	C3
g451	0.534079	-0.119968	1.73935	-0.628629	-1.00462	-0.520211	Unclustered
g452	-0.989451	-0.223424	1.21288	1.21288	-0.223424	-0.989451	C3
g453	-1.01015	-0.909137	-0.808122	0.808122	0.909137	1.01015	C1
g454	1.41929	-0.29782	-0.00796864	-0.752147	-1.24506	0.883712	Unclustered
g455	1.01015	0.909137	0.808122	-0.808122	-0.909137	-1.01015	C2
g456	-1.01015	-0.909137	-0.808122	0.808122	0.909137	1.01015	C1
g457	-1.60138	-0.447185	0.0329833	-0.0133036	1.31123	0.717648	Unclustered
g458	-0.989451	-0.223424	1.21288	1.21288	-0.223424	-0.989451	C3
g459	-0.550751	-1.56549	1.12374	0.467398	-0.297271	0.822375	Unclustered
g460	1.01015	0.909137	0.808122	-0.808122	-0.909137	-1.01015	C2
g461	-1.01015	-0.909137	-0.808122	0.808122	0.909137	1.01015	C1
g462	-0.989451	-0.223424	1.21288	1.21288	-0.223424	-0.989451	C3
g463	-1.23394	1.33775	1.01533	0.00611956	-0.453548	-0.671709	Unclustered
g464	0.0217464	-0.462309	1.97777	-0.441311	-0.349203	-0.746689	Unclustered
g465	-0.989451	-0.223424	1.21288	1.21288	-0.223424	-0.989451	C3
g466	-0.989451	-0.223424	1.21288	1.21288	-0.223424	-0.989451	C3
g467	1.01015	0.909137	0.808122	-0.808122	-0.909137	-1.01015	C2
g468	-0.989451	-0.223424	1.21288	1.21288	-0.223424	-0.989451	C3
g469	-1.01015	-0.909137	-0.808122	0.808122	0.909137	1.01015	C1
g470	-0.791167	-0.218457	-0.810145	-0.399861	0.386376	1.83325	Unclustered
g471	-1.01015	-0.909137	-0.808122	0.808122	0.909137	1.01015	C1
g472	1.01015	0.909137	0.808122	-0.808122	-0.909137	-1.01015	C2
g473	-0.360665	1.39065	-0.965564	0.346246	-1.15388	0.743211	Unclustered
g474	1.01015	0.909137	0.808122	-0.808122	-0.909137	-1.01015	C2
g475	-1.86379	0.72569	0.158315	0.972716	-0.115584	0.122657	Unclustered
g476	0.260883	0.141625	0.73208	1.03313	-0.391377	-1.77634	Unclustered
g477	0.535612	-1.32834	-1.23005	0.892169	0.549224	0.581382	Unclustered
g478	-0.989451	-0.223424	1.21288	1.21288	-0.223424	-0.989451	C3
g479	1.27241	-0.727641	-1.22892	0.0291534	1.0778	-0.422809	Unclustered
g480	0.851255	0.0555401	0.54388	0.556448	-1.91256	-0.0945597	Unclustered
g481	-0.490337	-0.508462	1.8737	-0.989892	0.100929	0.0140593	Unclustered
g482	-0.461088	0.17684	-0.281108	-0.590389	-0.775026	1.93077	Unclustered
g483	0.0181814	-0.457	1.9104	0.0225235	-0.857739	-0.636367	Unclustered
g484	-1.2362	0.178708	0.548625	-0.513299	1.59575	-0.573581	Unclustered
g485	1.34143	-1.03341	-1.18182	-0.249586	0.41565	0.707737	Unclustered
g486	-1.01015	-0.909137	-0.808122	0.808122	0.909137	1.01015	C1
g487	0.343018	0.0159345	-1.5681	0.579071	-0.656904	1.28698	Unclustered
g488	0.121286	-1.0658	0.235285	-1.01194	0.0578549	1.66332	Unclustered
g489	-1.01015	-0.909137	-0.808122	0.808122	0.909137	1.01015	C1
g490	-0.512397	0.91783	-0.972887	0.910069	-1.18659	0.843978	Unclustered
g491	-1.01015	-0.909137	-0.808122	0.808122	0.909137	1.01015	C1
g492	-0.989451	-0.223424	1.21288	1.21288	-0.223424	-0.989451	C3
g493	1.01015	0.909137	0.808122	-0.808122	-0.909137	-1.01015	C2
g494	-0.858291	0.971576	-1.06196	0.493966	1.18762	-0.732915	Unclustered
g495	-0.989451	-0.223424	1.21288	1.21288	-0.223424	-0.989451	C3
g496	-1.01015	-0.909137	-0.808122	0.808122	0.909137	1.01015	C1
g497	1.70515	-1.26622	0.301304	0.115153	-0.329598	-0.525789	Unclustered
g498	-0.989451	-0.223424	1.21288	1.21288	-0.223424	-0.989451	C3
g499	-1.01015	-0.909137	-0.808122	0.808122	0.909137	1.01015	C1
g500	-1.44646	0.761869	0.865788	-0.528611	0.960456	-0.613047	Unclustered

## Sheet: D2
Gene	t1	t2	t3	t4	t5	t6	Cluster
g001	-0.339774	-1.53208	0.664939	-0.191038	1.43434	-0.0363814	Unclustered
g002	-0.0475182	0.449829	-1.0448	-1.18038	1.48111	0.341753	Unclustered
g003	0.665764	-0.937763	-1.26047	0.116479	-0.0242966	1.44029	Unclustered
g004	0.572378	0.362497	1.44637	-1.30505	-0.82682	-0.249376	C2
g005	0.054536	0.195914	1.80423	-0.965997	-0.842359	-0.246324	C2
g006	0.510541	-1.42182	0.857363	-0.842531	1.10816	-0.211713	Unclustered
g007	-1.15236	-1.15641	-0.0469176	0.611173	1.3399	0.404609	C1
g008	0.57378	-0.912034	1.24136	-1.13388	0.81741	-0.586639	Unclustered
g009	-0.311927	-0.582561	1.67545	0.578021	-0.18016	-1.17882	C3
g010	0.0468884	0.474117	-1.68438	-0.600698	0.784461	0.979616	Unclustered
g011	0.205501	1.59742	0.305935	-0.420086	-0.248568	-1.4402	C2
g012	-0.495896	0.463056	0.969189	1.14066	-0.771831	-1.30518	C3
g013	-0.473799	0.401372	1.05833	-0.192647	0.856889	-1.65015	Unclustered
g014	1.34196	0.575719	0.299347	-1.33312	-0.994325	0.110419	C2
g015	-1.57168	0.356319	-0.129242	0.0166419	1.5312	-0.203232	Unclustered
g016	0.373245	0.120944	0.0789427	0.407463	0.957635	-1.93823	Unclustered
g017	-0.567307	-0.206093	1.87246	-0.023843	-0.0127525	-1.06247	C3
g018	1.26474	0.515677	0.822176	-1.19254	-0.850384	-0.559666	C2
g019	-0.657118	-1.29023	-0.20121	0.913466	-0.178028	1.41312	C1
g020	1.78843	-0.683029	-0.825665	-0.648638	0.471224	-0.102325	Unclustered
g021	-0.831847	0.0539755	0.288615	1.39933	0.506623	-1.4167	C3
g022	0.759005	1.11101	0.775555	-0.781115	-1.27852	-0.585936	C2
g023	0.570676	0.507366	1.10894	-0.571427	0.0741528	-1.68971	C2
g024	1.23781	-0.677618	-0.419494	0.478374	-1.40777	0.7887	Unclustered
g025	-0.530306	1.61534	-1.26883	0.132609	0.51582	-0.464634	Unclustered
g026	0.941238	-0.0432156	0.7715	0.53391	-0.467535	-1.7359	Unclustered
g027	-1.03786	-0.243997	1.02463	1.30295	0.0105132	-1.05625	C3
g028	-0.538428	1.02655	0.907282	-0.105181	0.352313	-1.64254	Unclustered
g029	-0.427176	0.44212	-0.437675	-1.51877	0.624996	1.31651	Unclustered
g030	-1.33931	-0.625979	-0.506563	0.243089	1.20099	1.02777	C1
g031	0.710275	1.05378	0.853887	-1.27324	-0.927979	-0.416721	C2
g032	0.193066	-0.161768	1.64673	-1.46781	-0.260467	0.0502464	Unclustered
g033	0.592908	0.809061	0.84242	0.282122	-1.18267	-1.34384	C2
g034	-1.19553	-0.29315	1.29471	1.15881	-0.491762	-0.473081	C3
g035	-0.392999	-0.762846	1.25652	1.26624	-0.412171	-0.954742	C3
g036	-1.51683	-0.903982	1.0602	0.192043	0.72275	0.445819	C1
g037	-0.366315	-1.62711	0.696233	-0.427133	0.68262	1.04171	Unclustered
g038	-0.363475	1.57533	-0.531039	-1.1027	-0.421221	0.843111	Unclustered
g039	-0.621315	1.02994	-0.325342	-0.0310247	1.28632	-1.33857	Unclustered
g040	0.771455	0.903074	0.943067	-0.560245	-0.661446	-1.39591	C2
g041	0.024287	-0.681142	0.121998	0.992513	1.0809	-1.53855	Unclustered
g042	0.701618	0.25843	0.615811	-1.95883	-0.083621	0.466594	Unclustered
g043	1.31442	0.668517	0.673999	-0.776148	-0.937658	-0.943132	C2
g044	-1.00655	-0.6756	1.33213	1.16409	-0.593291	-0.220781	C3
g045	-0.444241	-1.12268	-0.839007	1.55324	0.602717	0.249973	C1
g046	0.399175	-1.44905	-0.49939	0.239093	1.5428	-0.232629	C1
g047	-0.623138	0.926588	-0.385319	0.480658	-1.48277	1.08398	Unclustered
g048	0.68472	1.27997	0.669654	-0.761817	-1.1717	-0.700822	C2
g049	-1.21601	-0.949843	-0.0439364	1.4618	0.0572983	0.690694	C1
g050	0.0255898	-1.00305	1.31197	-1.22657	0.875928	0.0161329	Unclustered
g051	-0.937422	-1.43163	0.435105	0.453196	0.201546	1.2792	C1
g052	-0.77387	-0.357978	0.773401	1.43035	0.190149	-1.26205	C3
g053	0.884804	1.15815	0.489693	-0.363668	-1.35974	-0.809234	C2
g054	0.92018	1.19927	-0.0270001	-0.33922	-1.60542	-0.147817	C2
g055	-1.10994	-0.734952	-0.853114	1.1193	0.812562	0.766148	C1
g056	-0.118462	-0.631958	0.0124703	1.86914	-1.0415	-0.0896858	Unclustered
g057	0.401841	-0.533455	-1.11726	0.104551	-0.576747	1.72108	Unclustered
g058	-0.923852	0.393846	0.104013	1.63652	-1.13897	-0.0715503	C3
g059	0.216935	1.32775	-1.69629	-0.362755	0.101023	0.413338	Unclustered
g060	0.452276	-0.820319	1.68198	-0.533194	0.203079	-0.983827	Unclustered
g061	-1.1505	-0.490838	-0.970821	1.21413	0.554819	0.843212	C1
g062	-0.610057	-0.586012	1.5469	-0.755874	0.989339	-0.584291	Unclustered
g063	1.5572	-0.227982	0.520931	-1.47254	-0.111045	-0.266563	Unclustered
g064	-0.842051	1.13569	0.84476	0.467107	-0.178036	-1.42747	C3
g065	0.874881	0.708353	1.09989	-1.05665	-0.608471	-1.018	C2
g066	-0.683046	-0.42661	1.63553	0.785705	-0.340303	-0.971272	C3
g067	1.21189	-1.18314	-0.174591	-0.0122138	1.10089	-0.942835	Unclustered
g068	-0.918755	-0.929078	1.46792	0.956193	-0.118469	-0.457807	C3
g069	0.0756449	-0.979991	-0.966709	1.60864	0.619678	-0.357265	Unclustered
g070	-1.49041	-0.63285	-0.0568465	0.33388	0.394345	1.45188	C1
g071	0.828673	0.542411	0.938725	-0.693641	0.0137288	-1.6299	C2
g072	0.403609	-1.1299	-0.889421	-0.0391452	-0.00879085	1.66365	Unclustered
g073	-1.36035	0.400682	-0.355277	-0.783907	1.20039	0.89846	Unclustered
g074	-1.04675	-0.234087	-1.16633	1.26472	0.282533	0.899921	C1
g075	-0.0593599	-0.137589	-0.977235	-0.797299	1.8353	0.136184	Unclustered
g076	0.00812883	-0.644742	0.988658	1.39022	-0.591544	-1.15072	C3
g077	-0.514464	0.211899	1.45507	0.807583	-0.975547	-0.98454	C3
g078	-1.21917	-1.01225	-0.0373091	0.40542	1.47352	0.389793	C1
g079	-1.11703	-1.02479	1.22667	-0.268598	1.0526	0.13114	Unclustered
g080	0.367847	-1.05186	1.69061	-0.676909	-0.605054	0.27537	Unclustered
g081	-0.496005	0.0281917	1.99114	-0.606398	-0.473322	-0.443608	Unclustered
g082	-0.865411	-0.7355	-1.09564	0.730649	0.835571	1.13033	C1
g083	-1.2803	0.327257	1.26295	0.66069	0.127546	-1.09814	C3
g084	-0.571469	1.12127	0.719727	-0.927281	0.823802	-1.16605	Unclustered
g085	-0.976023	0.780286	-0.486438	1.39047	-1.06747	0.359173	Unclustered
g086	1.29116	-0.568127	-1.22255	-0.375555	1.14166	-0.266584	Unclustered
g087	0.562582	0.137269	1.57165	-1.03347	-0.194659	-1.04337	C2
g088	-0.906111	-0.750411	1.45727	0.814529	0.257803	-0.873084	C3
g089	-1.0976	-0.850822	-0.586091	1.10993	1.20281	0.22178	C1
g090	-1.15103	-0.273911	0.718747	1.61419	-0.272817	-0.635182	C3
g091	-1.16275	0.409726	1.3149	0.755863	-0.264128	-1.05361	C3
g092	0.635799	-0.651779	0.108791	-1.32219	-0.295052	1.52443	Unclustered
g093	-1.43614	-0.418363	1.30809	0.93583	0.0286726	-0.418089	C3
g094	0.411688	-0.544372	1.75284	-1.11995	-0.453003	-0.0472008	Unclustered
g095	1.34762	0.137765	0.926572	-0.818636	-1.22497	-0.36835	C2
g096	-0.966709	-0.237332	1.73915	0.244554	-0.946951	0.167289	Unclustered
g097	-1.69798	0.547006	0.733893	1.0343	-0.211702	-0.40552	C3
g098	-0.925549	-0.379491	1.24558	1.06019	0.141166	-1.1419	C3
g099	-1.02936	-0.932364	-0.537166	1.51163	0.42217	0.565093	C1
g100	-1.28238	1.58055	-0.787749	0.482146	0.0502724	-0.0428444	Unclustered
g101	0.826537	1.57426	-0.202271	-1.02061	-0.412554	-0.765359	C2
g102	-0.0492142	0.298459	0.525759	-1.18226	-1.05165	1.4589	Unclustered
g103	1.44417	0.0198426	-0.947191	-1.08696	-0.294932	0.865068	Unclustered
g104	0.107866	-1.25316	0.182146	-0.388406	-0.401391	1.75294	Unclustered
g105	-1.15786	1.09239	-0.211365	1.175	0.115452	-1.01362	Unclustered
g106	1.62551	0.66708	-0.203101	-0.819554	-0.191439	-1.0785	C2
g107	-1.16637	1.17413	-1.0901	0.885308	-0.268553	0.465586	Unclustered
g108	-0.0944206	-0.134534	1.34787	0.877192	-0.553895	-1.44221	C3
g109	-1.12187	-0.606662	1.52166	0.886201	-0.19509	-0.48424	C3
g110	-0.99226	1.86463	-0.0559106	-0.658083	-0.291119	0.132742	Unclustered
g111	0.942421	0.842045	0.763103	-0.529861	-1.51093	-0.506781	C2
g112	-0.333939	-0.218373	0.815826	1.06899	0.369293	-1.7018	C3
g113	-0.939547	-0.477781	-1.22967	0.996423	0.720768	0.929803	C1
g114	1.07858	-0.831751	-1.1395	0.687442	0.925033	-0.719806	Unclustered
g115	-0.735546	-0.232928	1.17112	0.0813496	1.07994	-1.36393	C3
g116	1.09677	0.919689	0.61628	-0.865834	-0.522337	-1.24457	C2
g117	0.817574	1.13278	0.640769	-0.525362	-1.37061	-0.695144	C2
g118	1.41457	0.824785	0.24728	-1.12003	-0.869435	-0.497177	C2
g119	1.01052	0.916416	0.776865	-1.07953	-0.652469	-0.971802	C2
g120	-1.26863	0.527231	0.838096	-0.821137	1.22057	-0.496124	Unclustered
g121	-0.609971	-0.340491	1.44179	-0.716057	-0.861096	1.08582	Unclustered
g122	0.269441	-0.0510613	-1.30926	0.587469	1.42192	-0.918514	Unclustered
g123	-0.267716	-1.13099	-1.11057	1.28776	0.686388	0.535132	C1
g124	-0.898129	-1.4057	-0.188031	1.0812	0.800309	0.610355	C1
g125	-0.552978	0.344495	1.38987	-1.35771	0.714616	-0.538286	Unclustered
g126	-0.113459	1.10623	0.955683	-1.30901	-1.0024	0.362952	Unclustered
g127	-1.11551	-0.818384	-0.749473	0.776045	0.726759	1.18057	C1
g128	-0.756378	0.435847	1.21068	-0.778095	0.983322	-1.09537	Unclustered
g129	0.998816	1.0291	-1.4842	-0.481444	0.472227	-0.534492	Unclustered
g130	-1.17237	-0.365174	-1.08787	0.806257	0.864852	0.95431	C1
g131	-0.220572	-1.12475	-0.828751	0.245738	0.229384	1.69895	C1
g132	-0.106195	-0.137828	-1.83252	0.619837	0.439908	1.0168	C1
g133	-1.67728	1.27332	0.32565	-0.5102	0.408011	0.180498	Unclustered
g134	1.18928	0.0820744	-1.7479	-0.288918	0.111341	0.654124	Unclustered
g135	-0.890939	0.453252	0.667098	1.32945	-0.244027	-1.31483	C3
g136	1.46723	-0.0153389	0.920139	-0.518564	-1.00975	-0.843718	C2
g137	-1.1354	-0.548693	-0.0980836	-0.629603	1.42433	0.987454	C1
g138	-1.72769	1.24403	0.645812	0.0877804	-0.20065	-0.0492809	C3
g139	0.00510969	0.294404	1.22441	-1.82914	0.0482668	0.256958	Unclustered
g140	-0.795388	-1.19592	-0.448063	0.917199	0.154212	1.36796	C1
g141	0.212894	-0.996912	0.812285	-1.28391	1.2852	-0.0295543	Unclustered
g142	-0.189617	-1.25425	-0.426161	-0.532478	1.06034	1.34217	C1
g143	-1.03833	-0.0684449	-1.06827	-0.168037	1.13443	1.20865	C1
g144	-0.453676	0.943298	-0.159466	1.43281	-1.25024	-0.512732	Unclustered
g145	1.32387	0.570856	0.458296	-0.776654	-0.130243	-1.44613	C2
g146	0.651975	-0.402214	1.68685	-0.843206	-0.1869	-0.906506	C2
g147	-1.56551	-0.48047	-0.354854	1.10818	0.392475	0.900171	C1
g148	-1.33857	0.258914	1.07908	-0.35582	-0.766962	1.12336	Unclustered
g149	-0.529164	1.29983	0.960305	0.111883	-0.475522	-1.36733	C2
g150	-1.27256	-0.873203	-0.440568	1.10856	0.511752	0.966024	C1
g151	-0.94408	0.200369	-0.93957	1.62603	0.548322	-0.49107	Unclustered
g152	-0.689343	-0.342822	1.28318	1.26424	-0.67275	-0.842509	C3
g153	-0.6871	-1.25934	-0.715365	0.81623	0.748283	1.09729	C1
g154	1.8071	-0.280595	0.294703	-0.347136	-1.16241	-0.31166	C2
g155	0.60265	0.691704	1.31692	-1.16113	-0.614638	-0.835508	C2
g156	-0.427437	1.64168	0.623399	-0.396434	-1.23919	-0.202013	Unclustered
g157	-0.566568	-0.356865	0.874301	1.56543	-0.452278	-1.06402	C3
g158	-0.426617	-1.01804	-0.742366	1.22756	-0.315024	1.27449	C1
g159	0.153125	-1.60415	-0.656235	0.330396	0.511046	1.26582	C1
g160	-0.286053	-0.883783	0.83488	1.61718	-0.678162	-0.604064	C3
g161	-0.62967	-0.758128	1.2002	0.972567	-1.20928	0.42431	C3
g162	-0.613364	-0.68093	-1.13054	1.14313	0.0269109	1.2548	C1
g163	0.834616	0.888056	0.966599	-1.16701	-0.934193	-0.588063	C2
g164	-0.7452	-1.36511	0.564169	1.46845	0.266322	-0.188633	C3
g165	1.11762	-0.495207	-0.900033	0.430655	-1.19421	1.04117	Unclustered
g166	0.349305	1.1817	1.05947	-1.14493	-0.681185	-0.764347	C2
g167	0.886075	1.22378	-0.968246	0.539154	-0.644712	-1.03605	Unclustered
g168	0.886235	1.09127	0.408427	-0.133535	-0.737332	-1.51506	C2
g169	-0.95526	-0.641978	-0.969228	0.255295	1.1537	1.15747	C1
g170	-0.7589	-0.30336	-0.91576	-0.480104	1.57673	0.881394	C1
g171	0.00435535	1.42506	0.927491	-0.371512	-0.988479	-0.996914	C2
g172	-0.684393	-0.669674	1.36802	0.97246	0.131077	-1.11749	C3
g173	-0.791326	-0.811768	-0.431779	1.74306	0.618973	-0.327156	C1
g174	0.889847	0.853005	0.723106	-0.731697	-1.5448	-0.189463	C2
g175	0.887834	0.903661	-1.29944	-0.90596	0.839482	-0.42558	Unclustered
g176	-1.22711	-0.239399	1.12527	1.29965	-0.373658	-0.584755	C3
g177	0.584903	1.61257	0.00671444	-0.789959	-1.17264	-0.241588	C2
g178	0.552341	-1.67127	-0.746126	0.395303	0.968016	0.501739	Unclustered
g179	-1.30903	-0.45442	1.56271	0.695009	-0.119294	-0.374977	C3
g180	-1.11147	-1.26157	0.0597541	1.26643	0.617448	0.429418	C1
g181	-1.13116	0.256766	-0.976536	1.60753	-0.0870241	0.330423	Unclustered
g182	-0.679414	-0.216079	0.839742	1.14937	0.419487	-1.51311	C3
g183	-0.784861	-1.3264	-0.233716	0.506428	0.360962	1.47759	C1
g184	0.24807	-0.0993745	0.426595	-0.378678	1.41561	-1.61222	Unclustered
g185	-1.23492	-0.903292	-0.426561	0.419754	1.05946	1.08556	C1
g186	0.741476	-0.363777	-1.32949	0.507609	1.26947	-0.82529	Unclustered
g187	0.772808	1.03446	0.516171	-1.10594	-1.35103	0.133532	C2
g188	-0.424025	-1.56626	-0.496105	0.804201	1.01329	0.668902	C1
g189	0.181517	-1.39683	0.228421	1.42345	-0.867213	0.430659	C3
g190	-0.122862	-0.954148	0.861806	1.54937	-0.810718	-0.523444	C3
g191	-1.24949	0.163482	0.392373	1.66707	-0.435757	-0.537673	C3
g192	0.535807	0.591616	1.3238	-0.445274	-0.555599	-1.45035	C2
g193	-0.563067	-0.974196	-0.91567	0.55706	1.57562	0.320257	C1
g194	-1.73437	0.648413	1.24122	-0.101635	0.0709852	-0.124619	Unclustered
g195	-0.891059	-1.12661	-0.514312	0.93609	1.3091	0.286789	C1
g196	-1.68368	0.22851	-0.226597	0.76445	-0.268172	1.18548	Unclustered
g197	-0.641043	-0.718562	-1.0662	0.00775457	1.28784	1.13021	C1
g198	-0.440722	-1.53703	-0.519169	1.04425	0.845063	0.607609	C1
g199	0.723032	-0.761851	1.69289	-0.57015	-0.298641	-0.785282	Unclustered
g200	-0.31035	-0.0795679	1.74963	-1.30072	-0.296437	0.237442	Unclustered
g201	-0.642322	0.450064	-0.444376	0.917944	1.14488	-1.42619	Unclustered
g202	-0.608782	-0.600645	0.170703	1.46382	0.789041	-1.21414	C3
g203	-1.89772	0.678392	0.0552993	0.210726	0.943861	0.00944522	Unclustered
g204	0.81941	0.640107	0.90288	-0.317656	-0.347001	-1.69774	C2
g205	-1.18708	-0.600049	-0.700259	1.02431	0.174355	1.28873	C1
g206	1.30867	0.161734	0.934013	-0.402856	-0.666528	-1.33503	C2
g207	-1.21211	-0.568413	-0.778054	0.346606	0.972187	1.23978	C1
g208	1.7654	-0.453929	0.363199	0.0175665	-1.08409	-0.608142	C2
g209	-0.796026	-0.23999	1.74051	0.595868	-0.451639	-0.848724	C3
g210	-0.685547	0.549896	0.316308	-0.26303	-1.38272	1.46509	Unclustered
g211	-0.222258	-1.11939	1.48616	-0.0281978	0.802469	-0.918778	Unclustered
g212	-0.134011	-0.665379	-0.438229	1.83885	0.325936	-0.927172	C3
g213	-1.12142	-0.497796	1.5952	0.625922	0.133216	-0.735123	C3
g214	0.435885	1.60116	0.227765	-0.403423	-0.543853	-1.31753	C2
g215	-0.820383	0.125019	-1.54865	0.96442	0.353227	0.926366	C1
g216	-1.49533	0.163673	0.905258	1.22196	-0.165339	-0.630221	C3
g217	0.0681883	0.98218	1.33744	-0.41485	-1.23503	-0.737929	C2
g218	0.774197	1.48992	0.15323	-1.04596	-0.933586	-0.437803	C2
g219	0.298727	1.42589	0.268768	0.298896	-1.3568	-0.935477	C2
g220	-0.4018	-0.0621742	0.743256	1.2472	0.120406	-1.64689	C3
g221	-1.26157	-0.251862	1.22449	0.72322	0.566531	-1.00081	C3
g222	-0.461405	0.964489	-0.338566	-1.62629	0.85135	0.610423	Unclustered
g223	0.122368	0.423918	-0.0206047	0.277599	1.08248	-1.88576	Unclustered
g224	-0.655405	-0.790914	-0.915789	0.025118	0.735574	1.60142	C1
g225	-0.545526	-0.789715	1.18085	1.0325	0.346037	-1.22415	C3
g226	1.27815	0.883823	0.0957804	-0.276439	-0.472581	-1.50873	C2
g227	0.836908	-1.38398	0.653655	0.625473	0.439498	-1.17156	Unclustered
g228	-1.27497	0.168126	1.70039	0.230691	-0.236081	-0.588149	C3
g229	1.08082	0.854935	0.691033	-0.669904	-0.617945	-1.33894	C2
g230	-0.233096	0.185282	1.76437	-0.866351	-1.01092	0.160717	Unclustered
g231	-0.174017	-0.728951	-1.51869	0.940418	0.466301	1.01494	C1
g232	0.202357	-1.06876	1.32086	0.353732	0.496017	-1.30421	Unclustered
g233	-1.62964	-0.457418	-0.325206	0.872266	0.566726	0.973271	C1
g234	-1.27716	-0.683504	-0.44349	0.655257	1.48532	0.263573	C1
g235	0.854922	0.36594	1.29771	-0.58381	-0.621941	-1.31282	C2
g236	-0.977531	-0.656371	-1.06408	1.05469	0.91852	0.724772	C1
g237	-0.618313	-0.394404	0.813051	1.49085	-0.0353238	-1.25586	C3
g238	-1.37198	-0.882105	-0.153434	0.309577	1.1477	0.950239	C1
g239	1.703	-0.916921	-0.43691	0.673751	-0.724822	-0.298096	Unclustered
g240	0.623074	1.10521	0.866405	-1.3782	-0.619847	-0.596643	C2
g241	-0.373236	-0.454032	-1.46539	1.16124	1.07496	0.0564575	C1
g242	0.358167	0.542367	-0.18211	1.10563	-1.82263	-0.0014259	Unclustered
g243	-0.739295	-0.155883	0.668016	1.69329	-0.590102	-0.876031	C3
g244	-0.577516	0.710906	1.11569	0.0264443	0.387455	-1.66298	C3
g245	-1.38621	1.40843	-0.20156	0.701653	-0.722343	0.200028	Unclustered
g246	-0.948567	-0.0762189	-1.4175	0.959852	0.560955	0.921479	C1
g247	-1.37252	-0.898731	0.202958	0.320761	0.309197	1.43833	C1
g248	1.3344	-1.11674	-0.582587	0.519345	-0.899162	0.744749	Unclustered
g249	-0.97019	-0.47589	-1.20263	0.74276	1.04768	0.858268	C1
g250	-1.10551	0.207325	1.19635	1.12507	-0.599783	-0.823458	C3
g251	0.227871	0.271681	-1.18586	1.68433	-0.756886	-0.241141	Unclustered
g252	0.197337	-1.58029	0.0454136	0.776502	1.20284	-0.6418	Unclustered
g253	1.32716	0.176937	0.986825	-1.15942	-0.703339	-0.628162	C2
g254	-0.664532	-0.941983	-0.931417	0.228317	1.36004	0.949577	C1
g255	-1.08477	-0.339807	1.33185	1.06354	-0.0782229	-0.892601	C3
g256	-0.799816	-0.446596	0.975778	1.51355	-0.89115	-0.351763	C3
g257	-0.488218	-1.13746	0.408131	0.420477	-0.786115	1.58319	Unclustered
g258	0.284041	0.954864	1.29502	-0.50407	-0.924766	-1.10508	C2
g259	-0.980058	0.392898	1.14728	0.574526	0.32573	-1.46037	C3
g260	-0.645384	-0.21339	1.40821	0.821469	0.000259865	-1.37116	C3
g261	0.473801	0.282495	0.835761	0.570271	-1.89792	-0.26441	Unclustered
g262	-1.19752	-0.602209	0.53619	1.68113	-0.243547	-0.174044	C3
g263	-0.184289	-0.224686	-0.536261	-1.37833	1.04198	1.28159	Unclustered
g264	1.85093	-0.924391	0.0108829	-0.152238	-0.833057	0.0478777	Unclustered
g265	-0.328844	-0.960767	1.69951	0.550689	-0.0829212	-0.877671	C3
g266	-1.00587	-0.371358	-1.20455	0.699182	1.20438	0.678227	C1
g267	-0.354574	-0.275791	1.05336	1.35342	-1.26176	-0.514658	C3
g268	0.823196	-1.58302	0.481568	1.03245	-0.719246	-0.0349424	Unclustered
g269	1.79413	-0.605767	-0.45193	0.528376	-0.376598	-0.888206	Unclustered
g270	-0.821644	0.0622441	1.39129	0.655383	0.107113	-1.39439	C3
g271	-0.379912	0.086642	1.67424	0.414721	-0.53671	-1.25898	C3
g272	0.399553	1.64612	0.229453	-1.07832	-0.913859	-0.282947	C2
g273	0.394605	0.595471	-1.01698	0.404657	-1.45781	1.08005	Unclustered
g274	-1.16077	-0.712482	0.543118	1.61107	-0.468345	0.187413	C3
g275	-1.01421	0.806824	-0.843751	-0.477431	-0.0142793	1.54284	Unclustered
g276	0.768312	0.00772986	-1.60443	-0.694007	0.449001	1.0734	Unclustered
g277	1.63442	0.604633	0.0303656	-0.409308	-1.10979	-0.750327	C2
g278	-0.996579	-0.173659	-1.34296	0.737555	0.725548	1.0501	C1
g279	0.72795	-0.0321289	-1.48165	0.443545	1.17575	-0.833455	Unclustered
g280	0.0396413	0.374615	-1.67516	-0.4315	0.380579	1.31183	Unclustered
g281	-0.50982	-0.0338352	1.22801	1.20257	-0.896059	-0.99087	C3
g282	0.374892	-0.386813	-0.808714	-1.20136	0.477931	1.54406	Unclustered
g283	1.00694	-0.61702	0.724858	-1.64403	-0.0796571	0.608906	Unclustered
g284	0.400728	-0.437769	-1.69169	0.0643474	1.27756	0.386824	C1
g285	-0.257556	-0.960285	-1.20857	0.182998	1.14354	1.09987	C1
g286	-1.02901	-0.926136	0.16002	0.08741	1.74605	-0.0383339	Unclustered
g287	0.976693	-0.643505	0.359403	-1.44618	1.1276	-0.374012	Unclustered
g288	0.416606	-0.405952	0.565761	-1.43217	-0.553012	1.40877	Unclustered
g289	1.54781	0.718958	-0.171257	-0.338593	-0.431217	-1.3257	C2
g290	-0.554532	-0.64849	-1.36048	0.480574	0.939511	1.14342	C1
g291	1.24436	0.966446	-0.550197	0.2762	-0.605821	-1.33099	Unclustered
g292	-0.946272	-1.30551	-0.151059	1.17828	0.266394	0.958162	C1
g293	-0.957309	-0.0910712	0.318274	1.69359	0.084634	-1.04812	C3
g294	1.15463	0.122683	-1.50195	0.515923	-0.882971	0.591686	Unclustered
g295	0.574152	0.428497	1.50618	-1.09519	-0.805633	-0.608005	C2
g296	0.38776	1.55578	-0.140144	-0.770079	-1.31749	0.284171	Unclustered
g297	-1.03518	0.194802	-1.39049	0.47368	1.18581	0.571384	C1
g298	1.26069	-0.17635	0.443943	0.0811716	0.16499	-1.77445	Unclustered
g299	1.46986	0.719156	-0.347773	-1.0396	0.231349	-1.033	C2
g300	0.38364	0.676652	-0.91384	0.307747	-1.52363	1.06943	Unclustered
g301	1.54815	0.673038	-0.640436	0.250173	-0.88927	-0.941654	Unclustered
g302	-0.38594	-1.10357	-1.12164	0.770443	0.711326	1.12939	C1
g303	0.883865	0.288893	-1.1259	-0.118394	1.22973	-1.15819	Unclustered
g304	-0.764943	-0.55185	-1.23772	1.26608	0.374603	0.913827	C1
g305	1.53447	0.655144	0.219431	-0.488365	-0.754178	-1.16651	C2
g306	-0.671903	-1.02948	0.061453	-0.352438	0.166732	1.82563	Unclustered
g307	-0.230093	1.30002	-1.08992	0.535029	-1.16586	0.650829	Unclustered
g308	0.280596	-0.611656	-0.834609	-1.02529	1.54224	0.648726	Unclustered
g309	1.32793	-1.09896	-0.624812	-0.499553	1.15058	-0.255182	Unclustered
g310	-0.525227	-0.234887	1.45945	1.00823	-1.03344	-0.67413	C3
g311	-0.436025	0.480028	1.69157	-0.895107	-0.951105	0.110642	C2
g312	0.306268	0.68785	1.19046	0.232827	-1.06778	-1.34963	C2
g313	-0.0780664	-1.42983	-0.583088	0.824188	-0.117536	1.38434	C1
g314	0.31833	-1.45191	0.100599	-0.482594	1.59419	-0.0786151	Unclustered
g315	1.26106	0.732613	0.538361	-0.306933	-1.19442	-1.03069	C2
g316	-1.17888	-0.162596	0.693952	1.59591	-0.244444	-0.703951	C3
g317	0.106286	1.26447	-0.546717	0.824873	-0.0995332	-1.54938	Unclustered
g318	0.636663	-0.417232	-0.673694	0.978052	-1.46043	0.936636	Unclustered
g319	0.382235	0.400674	1.37573	0.187232	-1.08895	-1.25693	C2
g320	-1.19209	-0.0313503	-0.852292	-0.209407	0.828925	1.45622	C1
g321	-0.843468	1.15928	-0.663721	-0.659812	-0.379599	1.38732	Unclustered
g322	-1.34911	-0.711095	-0.578869	0.950488	0.915198	0.77339	C1
g323	0.565522	-0.161953	-1.64127	-0.505761	0.567963	1.1755	Unclustered
g324	-1.59922	0.0423387	-0.734948	0.75015	0.497511	1.04417	C1
g325	0.395277	0.276597	1.30073	0.422716	-1.07958	-1.31574	C2
g326	0.0929429	-1.90832	-0.163322	0.765114	0.631395	0.582189	C1
g327	-0.0161698	1.03998	-0.471912	-0.416524	-1.39298	1.25761	Unclustered
g328	-0.7519	-1.04923	0.239777	0.363095	1.70061	-0.502355	Unclustered
g329	-0.945012	-0.0181579	-1.43223	1.07816	0.771247	0.545988	C1
g330	-0.789579	0.342023	1.18685	1.07423	-0.744636	-1.06889	C3
g331	1.5134	0.933775	-0.504045	-1.11088	-0.456383	-0.375864	C2
g332	-1.25247	-0.86465	-0.511964	0.991326	0.597811	1.03995	C1
g333	-1.05247	0.421372	1.72146	-0.33256	0.0415861	-0.799389	Unclustered
g334	-1.43448	0.21852	-0.841225	0.33704	0.315186	1.40496	C1
g335	1.39065	0.696788	0.287639	-1.30797	-0.86349	-0.203619	C2
g336	0.933503	0.890254	0.692368	-0.328028	-0.672647	-1.51545	C2
g337	-0.0545423	1.40787	-0.358696	0.881292	-1.35631	-0.519614	Unclustered
g338	0.692232	1.16073	0.761095	-1.18351	-0.42344	-1.0071	C2
g339	0.304963	0.84209	1.39663	-0.605746	-1.00484	-0.933099	C2
g340	-0.609343	-0.135254	0.843054	1.52842	-0.46687	-1.16001	C3
g341	8.30044e-05	-1.98148	0.298793	0.485322	0.471766	0.725514	Unclustered
g342	-0.881403	1.36983	-0.193066	-1.31824	0.667207	0.355671	Unclustered
g343	0.641818	-1.02961	-0.860189	0.659101	1.33853	-0.749653	Unclustered
g344	-0.722346	-1.35327	-0.456726	0.912187	1.19331	0.426854	C1
g345	1.38683	1.09237	-0.411649	-0.628454	-0.343046	-1.09605	C2
g346	-0.815261	1.28518	-0.944613	-0.554103	-0.176662	1.20546	Unclustered
g347	-0.0981369	0.00372923	1.67343	-0.841477	-1.14657	0.409022	Unclustered
g348	-1.16746	-0.835069	-0.0701144	0.274078	1.6874	0.111169	C1
g349	-1.25106	-0.0134508	0.766203	1.32808	0.193198	-1.02297	C3
g350	0.155022	1.15326	-0.979367	-1.11087	-0.36634	1.14829	Unclustered
g351	-1.27858	-0.0952293	0.944796	1.27738	0.0615971	-0.909958	C3
g352	0.493714	0.476553	-1.4432	0.91581	-1.09021	0.647336	Unclustered
g353	-1.53938	-0.167012	0.179221	1.5831	0.14884	-0.204777	C3
g354	-1.33319	-0.868864	-0.398305	0.798601	1.05593	0.745829	C1
g355	1.35729	0.245492	0.678806	-0.1655	-1.48841	-0.627671	C2
g356	0.192073	-1.07154	-0.566048	1.4041	-0.851687	0.893101	Unclustered
g357	-0.61649	-0.306494	1.14446	1.25325	-1.26565	-0.209079	C3
g358	0.171299	-1.35229	1.66262	0.245311	-0.20028	-0.526665	C3
g359	-0.918495	-0.346588	0.740784	-1.31823	0.759546	1.08298	Unclustered
g360	1.41248	0.70028	0.451605	-0.952924	-1.0339	-0.577543	C2
g361	-0.653212	0.354972	1.11981	1.07508	-1.29393	-0.602719	C3
g362	1.02388	0.444655	1.01117	-0.164388	-1.26743	-1.04789	C2
g363	-1.52226	0.693001	0.590999	0.878881	-0.981962	0.341341	Unclustered
g364	0.777053	0.407093	1.37662	-0.672081	-0.720586	-1.1681	C2
g365	-0.109107	-1.12264	-1.00462	0.705173	0.041372	1.48982	C1
g366	-1.0501	-0.507871	0.929218	1.07462	0.649338	-1.0952	C3
g367	1.47227	-1.30287	-0.733278	0.317121	-0.35946	0.606216	Unclustered
g368	-1.2889	1.23931	0.69028	-0.753	-0.557466	0.669776	Unclustered
g369	0.463203	-0.0572471	-1.51814	0.864765	1.04539	-0.797966	Unclustered
g370	1.04505	-0.109177	0.621375	0.802705	-1.38099	-0.978969	Unclustered
g371	-0.951404	-0.433693	0.382038	1.17506	-1.17348	1.00148	C1
g372	0.415363	0.960891	1.00385	-0.442525	-0.327116	-1.61047	C2
g373	-0.323011	0.967188	-0.474393	1.51938	-0.846529	-0.842636	Unclustered
g374	1.35821	0.402828	0.843852	-0.762271	-0.954668	-0.887952	C2
g375	0.832502	0.181667	-1.87377	-0.280958	0.699791	0.440769	Unclustered
g376	-0.561484	-0.706104	0.725003	1.66206	-0.191328	-0.92815	C3
g377	1.28454	0.229597	0.211531	-0.321147	-1.74222	0.337694	Unclustered
g378	1.04906	0.276142	-0.961761	0.0870221	0.955702	-1.40616	Unclustered
g379	1.15543	0.48125	0.999566	-0.608578	-0.949943	-1.07773	C2
g380	-0.419502	-0.587955	1.39573	-0.608012	-0.923678	1.14342	Unclustered
g381	-0.845989	-0.234538	-1.09173	-0.0150266	1.66157	0.525717	C1
g382	0.57145	1.07086	1.00298	-0.536456	-0.985961	-1.12287	C2
g383	0.340269	-0.101843	1.06857	-0.893475	-1.40012	0.986598	Unclustered
g384	-0.809456	-0.314215	-0.83208	0.0975521	-0.0242443	1.88244	C1
g385	1.65254	-0.822255	0.236004	-0.147475	-1.19882	0.280004	Unclustered
g386	0.281091	1.01147	0.70566	-1.73792	-0.545899	0.2856	C2
g387	-1.15259	0.374332	0.660014	1.37765	-0.179799	-1.0796	C3
g388	-0.761577	1.35986	0.723635	0.0736875	-1.42851	0.0329031	C2
g389	-1.4969	-0.13104	-0.375963	-0.15372	1.432	0.725618	C1
g390	0.618356	1.61508	-0.170268	-1.28638	-0.279623	-0.497167	C2
g391	-1.27003	0.215577	1.18203	0.963274	-0.0868959	-1.00395	C3
g392	-1.1217	0.645878	-0.465734	1.6569	-0.588478	-0.126869	Unclustered
g393	-0.152581	-1.64008	1.33529	-0.384613	0.394178	0.447806	Unclustered
g394	1.10751	0.946714	0.390981	-0.275722	-0.700719	-1.46876	C2
g395	0.195138	0.478841	-0.135644	1.5743	-1.1022	-1.01044	Unclustered
g396	-1.36221	0.850057	0.713986	-1.19227	0.495194	0.495249	Unclustered
g397	0.938916	-0.910399	-1.30989	0.199625	1.22966	-0.14792	Unclustered
g398	1.09661	-0.611218	0.393778	-0.157627	-1.58217	0.860634	Unclustered
g399	-1.1329	0.330791	1.36531	0.821815	-0.925458	-0.459562	C3
g400	-1.09445	-0.968165	-0.399675	1.46338	0.319594	0.679321	C1
g401	-0.500108	0.242732	1.07583	-0.919671	-1.10755	1.20877	Unclustered
g402	-0.373721	-0.294482	-1.61293	0.490797	0.489886	1.30046	C1
g403	-1.67916	0.21604	1.10069	-0.644008	0.525895	0.480542	Unclustered
g404	0.7637	0.601958	-1.6537	0.137904	-0.727865	0.878002	Unclustered
g405	-0.406207	-0.684987	1.27785	1.24583	-0.438043	-0.994442	C3
g406	-0.903538	1.12661	0.951845	0.562766	-0.567281	-1.1704	C3
g407	-0.318975	-0.833654	0.13265	1.01495	1.25861	-1.25358	C3
g408	-0.344072	0.2757	-1.23835	0.869607	1.31864	-0.881519	Unclustered
g409	1.30553	0.37191	-1.49593	0.47452	0.161428	-0.817461	Unclustered
g410	0.487459	0.316991	0.803585	-1.70265	0.793185	-0.698573	Unclustered
g411	1.15305	0.850827	0.562091	-1.19595	-0.323158	-1.04685	C2
g412	0.441288	0.474461	1.48159	-0.932876	-0.261883	-1.20258	C2
g413	-1.12049	-0.774283	-0.603527	0.155054	1.24674	1.09651	C1
g414	-1.23156	-0.968257	-0.308991	0.489243	0.716878	1.30269	C1
g415	1.39789	0.422196	0.755226	-1.06957	-0.852092	-0.653642	C2
g416	0.972093	-1.27825	0.140217	-1.19035	0.858076	0.498216	Unclustered
g417	1.02268	0.7135	0.927817	-1.23002	-0.863785	-0.570191	C2
g418	-1.2202	0.855915	1.08244	0.0398734	0.432758	-1.19079	Unclustered
g419	0.430081	-1.59935	1.43014	0.220494	-0.39452	-0.0868402	Unclustered
g420	-0.0560472	0.378251	0.964562	0.832609	-1.76122	-0.358154	Unclustered
g421	-0.850725	-1.30025	-0.317225	1.21324	0.291647	0.963318	C1
g422	1.70304	-1.14208	0.473805	-0.396463	-0.643133	0.00482529	Unclustered
g423	1.09746	-1.79012	0.332395	0.47652	-0.409364	0.293105	Unclustered
g424	-0.979657	-0.133201	0.825551	-0.774387	1.57433	-0.512638	C3
g425	0.594585	0.673873	1.29674	-1.03417	-1.13246	-0.398571	C2
g426	-0.878544	0.969725	1.44355	-0.680586	0.00651628	-0.860657	Unclustered
g427	0.929673	0.664866	0.9682	-0.266248	-0.992632	-1.30386	C2
g428	1.23924	-0.580247	-0.251261	-0.299259	1.16417	-1.27264	Unclustered
g429	0.500959	-0.609721	-0.569315	1.80607	-0.285528	-0.842464	Unclustered
g430	-1.10716	0.257881	1.35817	0.907869	-0.841134	-0.575626	C3
g431	-0.669609	-1.17761	-0.830358	0.692137	1.10523	0.880206	C1
g432	-0.847879	-0.099128	-1.42092	0.753787	1.24373	0.370414	C1
g433	1.18341	1.07244	0.200373	-0.771885	-1.28655	-0.397784	C2
g434	1.24811	0.233342	1.03011	-1.15948	-0.491409	-0.860677	C2
g435	1.09277	0.613986	0.950257	-1.19025	-0.862819	-0.60394	C2
g436	-0.322	0.842164	0.232829	-1.49797	-0.525133	1.27011	Unclustered
g437	-0.227774	-0.90944	-0.996954	1.7062	-0.0354282	0.463391	C1
g438	-1.47965	-0.651319	1.37219	0.706828	0.061867	-0.00991812	C3
g439	0.525279	0.131678	-1.21455	-0.586052	-0.485107	1.62875	Unclustered
g440	-0.269568	-0.555399	-0.939882	-0.726852	1.01904	1.47266	Unclustered
g441	-1.34677	0.082673	1.26337	1.00368	-0.310528	-0.692435	C3
g442	-1.35621	0.911792	0.485104	0.335064	-1.1654	0.789659	Unclustered
g443	-0.937213	-0.37312	0.839937	1.58737	-0.300264	-0.81671	C3
g444	-0.283292	-1.38167	-0.794648	0.481232	0.680417	1.29796	C1
g445	-0.448391	1.14564	-1.16061	0.948536	0.506421	-0.991594	Unclustered
g446	-0.417128	1.48108	0.544958	-1.36818	0.345757	-0.586485	Unclustered
g447	0.118738	-0.382984	-0.0604146	1.01796	-1.68063	0.987325	Unclustered
g448	-0.617309	-0.60843	-1.25158	0.222372	1.34014	0.914801	C1
g449	0.650063	0.813762	0.24181	-0.983696	-1.50737	0.785433	Unclustered
g450	0.49711	0.376601	-0.379278	1.35781	-0.252269	-1.59997	Unclustered
g451	0.681621	1.01308	0.898883	-1.34813	-0.855151	-0.390304	C2
g452	1.38997	-0.66887	1.08189	-1.02671	-0.170591	-0.60569	Unclustered
g453	-1.079	0.0532413	1.2744	0.875267	0.0748918	-1.1988	C3
g454	0.854724	-0.075947	-0.280596	-0.129396	1.24742	-1.61621	Unclustered
g455	0.669734	-0.531348	1.48415	0.345174	-1.05909	-0.908628	C2
g456	1.58428	-1.28855	-0.726682	0.532791	0.0284599	-0.130299	Unclustered
g457	-1.68157	-0.164994	0.774073	0.794528	0.800803	-0.522845	C3
g458	0.757644	1.38761	-0.17186	-1.35177	0.163796	-0.785422	C2
g459	0.659788	1.40806	-0.0134384	0.00659907	-0.551978	-1.50903	C2
g460	1.13114	0.865758	-0.0374277	-1.61693	0.213741	-0.556273	C2
g461	-1.19708	-0.735895	-0.759468	0.835631	1.04356	0.813249	C1
g462	-0.913336	0.75979	-1.07273	1.48999	0.170573	-0.434284	Unclustered
g463	-0.533077	-1.55275	-0.331873	0.839449	0.439453	1.1388	C1
g464	0.121041	-0.333427	0.0336383	-0.695071	-0.978742	1.85256	Unclustered
g465	1.47126	0.566079	-1.41785	0.109407	-0.701365	-0.0275265	Unclustered
g466	-1.08951	-0.935651	-0.169273	1.45359	0.881073	-0.140233	C1
g467	-0.0926221	1.76165	-1.15517	-0.593091	-0.275595	0.354827	Unclustered
g468	-0.472025	1.29014	-0.32447	-0.729067	1.2241	-0.988679	Unclustered
g469	0.108449	1.51535	0.16297	-0.855263	0.400294	-1.3318	Unclustered
g470	0.442241	1.24245	-0.258681	0.8158	-1.03311	-1.2087	Unclustered
g471	-0.808206	-1.32161	0.0641419	1.22019	1.03501	-0.189529	C1
g472	1.05337	-0.33734	1.14219	-0.959997	0.308196	-1.20642	Unclustered
g473	-0.900816	-0.263278	1.18016	1.25954	-0.233808	-1.0418	C3
g474	0.872094	0.17559	0.164769	1.11909	-0.840927	-1.49062	Unclustered
g475	0.729581	1.05511	0.92827	-0.797681	-1.06333	-0.851951	C2
g476	0.715505	1.39326	0.500255	-0.933513	-0.941464	-0.734044	C2
g477	-0.712919	-0.434334	0.588602	1.61471	-1.15721	0.10115	C3
g478	-0.589882	-1.20636	1.37754	0.65761	0.527906	-0.766807	C3
g479	-1.63131	0.324453	-0.425389	0.219243	1.41222	0.100786	C1
g480	-1.30113	0.524675	0.874253	1.15971	-0.885539	-0.371973	C3
g481	0.177824	1.39225	0.374188	0.274959	-0.690125	-1.52909	C3
g482	-1.90553	-0.043451	0.243092	0.379815	1.04018	0.285894	Unclustered
g483	0.15956	-0.322141	1.07215	1.13147	-0.597356	-1.44368	C3
g484	-0.94677	-0.962444	-0.818302	0.899445	1.03191	0.796164	C1
g485	-0.939665	-0.0848896	1.50179	0.373028	0.397615	-1.24788	C3
g486	-1.18188	-0.486505	0.556647	1.45329	0.49489	-0.83644	C3
g487	-1.06313	-0.867466	-0.652893	0.314074	1.04187	1.22754	C1
g488	-1.1355	-0.46003	1.08506	1.13796	0.330395	-0.957888	C3
g489	1.15865	-1.07357	-1.32537	0.575261	0.0191959	0.64583	Unclustered
g490	-1.816	-0.245449	0.243454	1.14577	0.484288	0.18793	Unclustered
g491	0.433971	1.66367	-1.11525	-0.623545	0.237051	-0.595891	Unclustered
g492	-1.39493	0.693597	0.537825	1.13854	0.0185588	-0.993588	C3
g493	1.37064	-0.442704	0.952693	-0.258784	-0.247195	-1.37465	C2
g494	-0.197954	-1.20905	1.00362	-0.206172	1.36861	-0.75905	Unclustered
g495	0.394114	1.42745	0.505497	-0.496622	-0.354133	-1.47631	C2
g496	-0.737999	1.4802	0.22044	-1.0925	0.776901	-0.647043	Unclustered
g497	0.102724	1.28175	-0.925472	1.07088	-1.05907	-0.47081	Unclustered
g498	0.909965	0.274086	0.0464032	1.09945	-1.45793	-0.871975	C2
g499	0.330018	0.480271	0.890158	0.787979	-0.969438	-1.51899	Unclustered
g500	-0.660331	1.38951	0.500152	0.212413	0.0849383	-1.52668	Unclustered

## Sheet: D3
Gene	t1	t2	t3	t4	t5	t6	Cluster
g001	-1.12023	-0.36542	-0.395208	0.501785	1.75082	-0.371755	C1
g002	1.29635	-0.903232	-0.763237	-0.0833764	1.17841	-0.724919	Unclustered
g003	0.431204	0.343618	1.105	-1.61829	-0.771821	0.510289	C2
g004	-1.3115	-0.889597	1.00828	1.02111	-0.369427	0.541131	C3
g005	0.245814	0.423681	-1.63313	1.41145	-0.239613	-0.208209	Unclustered
g006	0.216527	-0.850351	-0.274573	1.89654	-0.307582	-0.68056	C3
g007	-0.578785	0.243667	1.15864	1.13737	-0.827075	-1.13381	C3
g008	-0.869004	-0.601801	0.541214	1.4028	0.632281	-1.10549	C3
g009	-1.29589	1.57646	-0.189253	0.388203	0.276937	-0.756452	Unclustered
g010	0.66377	-0.630018	-1.22301	1.21933	0.752923	-0.782997	Unclustered
g011	0.533615	-0.726728	-0.537023	-0.951565	-0.0477416	1.72944	Unclustered
g012	-0.843413	0.198196	0.250845	-0.544234	1.78265	-0.844046	Unclustered
g013	-1.51152	-0.266805	-0.528317	1.29757	0.211093	0.797982	C1
g014	0.607367	1.02163	0.258173	-1.53501	0.56637	-0.918534	C2
g015	-0.0274284	1.27214	-1.01698	-1.27621	0.234153	0.814323	Unclustered
g016	0.758612	0.91232	-0.276877	0.645942	-0.306737	-1.73326	Unclustered
g017	-0.754786	-1.64904	0.2458	0.804775	0.885456	0.4678	C1
g018	-0.689096	-1.02282	-0.590072	1.30477	1.18094	-0.183727	C1
g019	-1.09084	-0.589975	-1.00054	0.686811	0.990102	1.00444	C1
g020	-0.761847	0.408027	1.16028	0.903926	-0.295259	-1.41513	C3
g021	0.86806	0.445547	1.03371	-1.44984	0.0384133	-0.935885	C2
g022	-0.0562264	0.812295	1.15208	-0.149044	-0.0309321	-1.72817	C2
g023	0.407055	0.0821433	1.23907	0.655272	-1.08629	-1.29725	C2
g024	0.240248	-0.0751477	0.559349	0.499833	-1.95834	0.734057	Unclustered
g025	1.50446	-1.03562	-0.010817	0.291771	-1.18042	0.430626	Unclustered
g026	0.830929	1.17666	-0.730906	-0.0683638	-1.51414	0.305822	Unclustered
g027	-0.122403	0.0202023	0.583638	1.46851	-0.433539	-1.51641	C3
g028	1.23191	-0.996325	-0.0724178	-0.765333	-0.625592	1.22776	Unclustered
g029	-0.904269	-1.18299	-0.498695	1.17608	0.985211	0.42466	C1
g030	0.11987	0.928162	0.930475	-1.55752	0.399375	-0.820364	C2
g031	-1.28498	-0.123114	-1.09965	0.824883	0.959696	0.723171	C1
g032	-1.17826	0.923424	1.20305	0.451918	-0.447825	-0.952307	C3
g033	0.0929979	0.0713721	1.31173	-0.956406	0.792735	-1.31243	Unclustered
g034	-1.06338	1.11906	-0.844807	0.147409	-0.59445	1.23617	C1
g035	-0.793659	1.87523	0.0636047	-0.174786	-0.0679468	-0.902444	Unclustered
g036	0.540103	0.132641	1.13594	-0.947889	-1.46272	0.601922	C2
g037	0.308396	0.149398	1.46704	-0.00950455	-1.62701	-0.288317	C3
g038	-0.092911	-0.63036	0.0701033	1.93471	-0.5294	-0.752145	C3
g039	1.86899	-0.368905	-1.11577	-0.0355216	-0.352927	0.00412725	Unclustered
g040	-0.0887768	0.222888	1.1348	1.01843	-1.17109	-1.11625	C3
g041	-0.638008	0.923969	0.269084	-0.406462	1.2468	-1.39538	Unclustered
g042	-0.508622	0.15399	1.62374	0.141946	0.0243198	-1.43538	C3
g043	0.23803	1.31671	-0.463092	-0.118147	0.632927	-1.60643	Unclustered
g044	-1.57265	-0.676214	0.609983	0.776726	1.03211	-0.169961	C3
g045	-0.198294	-0.64574	2.01135	-0.560342	-0.303646	-0.303322	Unclustered
g046	-0.445856	1.71137	0.655488	-0.8963	-0.273199	-0.751506	C2
g047	-1.34724	-0.596237	-0.130094	0.566688	1.57686	-0.0699692	C1
g048	-0.111591	-0.840441	1.84831	0.262011	-0.328651	-0.829637	C3
g049	1.36648	0.641689	-0.588886	-0.21442	-1.49751	0.292647	C2
g050	-0.723457	-0.644252	0.493105	-1.0699	0.346494	1.59801	Unclustered
g051	1.2361	0.455589	0.296128	0.299217	-0.657711	-1.62932	C2
g052	-0.998793	0.747028	0.916626	0.924097	-0.300611	-1.28835	C2
g053	1.14633	-1.68383	0.724698	-0.0877638	0.345766	-0.445192	Unclustered
g054	-1.0639	-0.116803	0.589734	1.36118	0.438684	-1.20889	C3
g055	-0.516008	-1.52281	-0.128028	0.486234	0.228033	1.45258	C1
g056	1.05366	-1.35487	1.22252	-0.242741	-0.706988	0.0284187	Unclustered
g057	-1.00752	-0.699893	-0.942718	0.559373	0.813201	1.27756	C1
g058	0.631628	-0.672434	-0.138626	1.17452	-1.5594	0.564313	Unclustered
g059	1.37756	-0.381888	-0.280933	0.925382	-1.40155	-0.238572	Unclustered
g060	-0.28344	0.114945	-0.620644	-1.27447	1.65137	0.412244	Unclustered
g061	1.68601	0.130135	-0.325385	0.411259	-0.782812	-1.11921	C2
g062	-0.627575	0.635347	0.485967	-1.66814	1.08419	0.0902125	Unclustered
g063	0.778415	1.23288	0.548597	-1.28549	-0.870209	-0.404187	C2
g064	-1.04685	-0.223919	1.57051	-1.04964	0.422659	0.327234	Unclustered
g065	-0.507825	0.0968937	0.755271	1.54193	-0.996595	-0.889679	C3
g066	0.922981	-0.653109	-1.47386	-0.0869667	0.0503066	1.24065	Unclustered
g067	0.829125	0.506022	-0.499357	1.25677	-1.18458	-0.907984	Unclustered
g068	-0.717195	-1.28985	0.296927	-0.355358	0.545721	1.51976	C1
g069	-0.842531	-0.380834	1.43799	1.00807	-0.215356	-1.00733	C3
g070	-0.0351801	-0.201059	-0.331051	0.847751	-1.57039	1.28993	Unclustered
g071	0.353274	-0.792857	0.826003	0.769532	-1.65129	0.495337	Unclustered
g072	-0.707479	-0.974794	-0.333206	1.25637	1.26602	-0.506909	C1
g073	0.427085	0.936078	0.133001	-1.7915	0.726706	-0.431366	Unclustered
g074	-0.471181	-0.730018	-1.11701	-0.0644582	0.913283	1.46939	C1
g075	-1.75697	0.555046	-0.252063	-0.250106	0.968062	0.736032	Unclustered
g076	-1.30856	1.05621	0.663538	-0.634544	0.919213	-0.695852	C3
g077	1.16054	0.435459	0.763805	-0.159787	-0.633866	-1.56615	C2
g078	-0.577261	-0.735906	1.53792	0.68431	0.208232	-1.1173	C3
g079	0.131124	1.85583	-0.600358	0.0414919	-0.994077	-0.434009	Unclustered
g080	0.900734	0.439639	1.25706	-0.596793	-1.17027	-0.830364	C2
g081	1.16644	0.476306	0.736343	-0.979865	-0.0172295	-1.382	C2
g082	0.577869	-0.0815394	-1.91365	0.155491	0.33337	0.928462	C1
g083	-0.661733	-0.0617239	-0.548384	-0.974488	0.496686	1.74964	Unclustered
g084	-0.859049	-0.36952	-0.631917	1.53214	0.978062	-0.649712	C1
g085	0.464854	1.1092	1.0287	-1.23516	-0.815295	-0.552302	C2
g086	-0.225934	-1.0283	0.720556	1.61331	-0.234232	-0.845399	C3
g087	-0.279986	0.09958	-0.896157	1.51444	-1.14609	0.708211	Unclustered
g088	1.48618	-1.11437	-0.000732286	-0.547362	-0.697441	0.873727	Unclustered
g089	1.00139	1.36889	0.0234105	-0.758081	-1.14226	-0.493347	C2
g090	-0.983608	1.1541	-0.664512	-0.152037	1.3298	-0.683744	Unclustered
g091	1.11751	1.04471	-1.17756	-0.304105	0.348581	-1.02913	Unclustered
g092	-0.281463	-1.18611	0.957024	0.38411	1.16832	-1.04188	Unclustered
g093	-0.520336	0.992281	-0.0756835	-1.68452	0.833179	0.455083	Unclustered
g094	-1.21814	0.87722	-1.0831	0.059846	1.24753	0.116642	Unclustered
g095	1.81045	-0.51712	-0.0523719	-0.410745	0.270012	-1.10022	Unclustered
g096	0.133824	-0.0682424	0.999059	1.12191	-1.49956	-0.686987	C3
g097	-0.635834	-0.243284	-0.3502	-1.19131	1.03009	1.39054	Unclustered
g098	0.787788	1.42453	0.193952	-0.470519	-0.638091	-1.29766	C2
g099	-1.67222	0.431674	0.161163	0.699	-0.655506	1.03589	C1
g100	1.0604	0.589271	0.848659	-0.951134	-1.36796	-0.179236	C2
g101	1.97506	-0.664704	-0.560446	-0.551798	-0.196794	-0.0013189	Unclustered
g102	0.363398	0.67581	1.44935	-0.859023	-1.16475	-0.464787	C2
g103	0.177408	-1.42039	-0.864901	0.03157	0.885797	1.19052	C1
g104	-0.533924	-0.64727	-1.2167	0.0802041	1.40717	0.910524	C1
g105	-0.508802	1.49488	-0.536925	0.390457	0.505736	-1.34534	Unclustered
g106	0.180458	-0.0695281	0.422786	-1.28288	-0.820705	1.56987	Unclustered
g107	-0.758228	-1.31235	1.42576	0.807959	-0.125798	-0.0373451	C3
g108	1.56527	-0.968065	0.22793	0.667755	-0.763148	-0.729744	Unclustered
g109	-1.14506	-0.498643	-0.247852	-0.576716	1.23552	1.23274	C1
g110	-0.729303	-0.912279	0.366512	0.942188	1.29746	-0.964578	C3
g111	0.940466	-1.61684	0.732393	0.377238	-0.820273	0.38702	Unclustered
g112	1.08029	1.30376	0.0757169	-0.558014	-0.888572	-1.01318	C2
g113	-0.362876	-0.504889	-0.283829	-1.19605	0.757533	1.59011	C1
g114	0.708179	-0.656535	-1.13484	-0.894035	1.10168	0.875547	Unclustered
g115	0.102281	-0.974384	-1.37094	0.19329	0.918718	1.13103	C1
g116	-0.321159	-0.360788	1.41866	1.01146	-0.555514	-1.19266	C3
g117	-1.16081	-0.64179	0.0540891	1.4291	0.91613	-0.596715	C3
g118	0.239355	1.30263	-0.863007	0.818972	-0.153821	-1.34413	Unclustered
g119	0.117148	0.0824651	0.653487	1.12342	-1.80589	-0.170631	C3
g120	0.972266	-0.44519	0.770217	0.893266	-0.913519	-1.27704	C2
g121	1.4659	0.0540524	0.373353	0.173871	-0.513014	-1.55416	C2
g122	1.64417	0.285426	0.348965	-1.22238	-0.672134	-0.384039	C2
g123	NaN	NaN	NaN	NaN	NaN	NaN	Unclustered
g124	-0.559463	0.0994782	-0.481653	-1.3089	1.44104	0.809495	Unclustered
g125	-1.5092	-0.820826	0.633208	1.2049	0.439381	0.0525366	C3
g126	-0.866579	-1.09571	-0.149179	1.33598	-0.298066	1.07355	C1
g127	0.754383	-1.0068	1.22326	-0.848024	-0.834131	0.711321	Unclustered
g128	-0.965609	-0.330712	-0.339596	1.48713	0.974471	-0.825684	C1
g129	-0.172857	-0.862079	-1.37734	0.380855	0.769259	1.26216	C1
g130	-0.393326	-0.183631	-1.42627	-0.239217	1.44202	0.800428	C1
g131	0.78653	-0.439577	1.30346	-1.37372	0.39257	-0.669259	Unclustered
g132	0.388177	0.853009	0.0223734	-0.126699	-1.88352	0.746659	C2
g133	0.12731	1.43636	0.902202	-1.04502	-0.659376	-0.761473	C2
g134	1.50594	-1.0554	-1.1246	0.538305	0.23306	-0.0973011	Unclustered
g135	-1.51835	-0.485735	-0.126255	1.10456	1.10304	-0.0772661	C1
g136	-1.64305	0.763921	0.275788	1.02705	-0.709926	0.286223	Unclustered
g137	0.457203	1.08394	-0.594219	0.242723	-1.71205	0.52241	Unclustered
g138	-0.57394	0.115138	1.41293	0.672952	-0.148563	-1.47852	C3
g139	-0.0535936	-0.116242	1.58859	-0.733255	-1.26128	0.575778	C2
g140	1.70956	0.705887	-0.539392	-0.858949	-0.637274	-0.379832	C2
g141	-0.866938	-0.389695	1.86233	0.359625	-0.611205	-0.354112	C3
g142	-0.170978	1.79282	-1.11759	0.3347	-0.567179	-0.27177	Unclustered
g143	1.79048	-0.463873	-1.12584	0.345624	-0.419435	-0.126948	C2
g144	-0.76279	-0.257656	-0.282181	-1.10303	1.48733	0.918325	C1
g145	-1.55521	0.0375035	1.03086	1.12607	-0.169793	-0.469434	C3
g146	-1.30971	0.421364	0.179942	1.57458	-0.101186	-0.764992	C3
g147	-0.581403	-1.35212	0.395662	1.1315	1.01384	-0.607474	C1
g148	0.972288	-1.59114	0.865592	-0.562705	0.60917	-0.293209	Unclustered
g149	1.5258	-0.700162	-1.20647	-0.0934241	-0.312852	0.787103	C1
g150	0.222234	0.0303327	-0.751071	1.826	-0.955463	-0.37203	Unclustered
g151	-0.973938	-0.674944	1.06712	1.41877	-0.201762	-0.635246	C3
g152	0.23142	0.424649	1.62929	-1.16515	-0.308574	-0.811637	C2
g153	-1.581	0.700885	1.14452	-0.176329	-0.620359	0.532291	Unclustered
g154	-1.66566	0.557514	0.000776064	1.3146	0.183714	-0.390949	C1
g155	0.365116	-0.46602	-0.951181	-1.11624	1.35614	0.81219	Unclustered
g156	-0.485016	-1.00156	0.885172	-0.371494	1.5743	-0.601396	Unclustered
g157	-0.713486	-0.451161	-1.21194	1.57328	0.299808	0.503492	C1
g158	-0.279062	-0.278485	-0.504788	0.948051	-1.30014	1.41442	C1
g159	-0.624875	1.89106	-0.466498	-0.677764	0.356762	-0.478688	Unclustered
g160	0.483506	-1.55028	0.694146	-0.456273	-0.400814	1.22971	Unclustered
g161	0.254917	0.195635	0.813368	-0.15774	-1.89445	0.788267	Unclustered
g162	-1.03944	-0.0673403	1.35665	1.06755	-0.475546	-0.841865	C3
g163	-1.46073	-0.442189	-0.363119	0.252237	0.533852	1.47995	C1
g164	-0.51684	-0.675351	0.68215	-0.00757094	1.6148	-1.09719	Unclustered
g165	1.12559	-0.161179	0.901903	0.275147	-1.58307	-0.558393	C2
g166	-0.343128	1.1091	-0.775191	0.4414	-1.39147	0.959283	Unclustered
g167	-0.357579	-0.903006	-1.13215	1.55517	0.365707	0.471854	C1
g168	1.31736	0.373861	0.0546781	-1.75526	0.147499	-0.138138	C2
g169	-0.954249	-0.856703	1.53862	0.690366	0.251502	-0.669531	C3
g170	-1.31955	0.83018	1.22639	0.491108	-0.801442	-0.426691	C3
g171	-0.526511	-1.60881	0.0355963	0.974271	1.08748	0.0379718	C1
g172	0.802867	0.654901	0.821502	-0.0103298	-1.71649	-0.552453	C2
g173	0.944824	0.295006	-1.39339	0.586893	0.688985	-1.12231	Unclustered
g174	-0.896956	0.198024	0.972097	0.855287	0.395739	-1.52419	C3
g175	-0.314001	0.740388	1.38356	-1.54428	-0.0356089	-0.230056	Unclustered
g176	0.179018	-0.551057	-1.09486	-0.435902	0.0954777	1.80733	C1
g177	0.31875	0.108039	-0.0808507	1.65852	-1.24778	-0.756677	C1
g178	-1.02099	0.216137	0.437459	1.4148	0.240918	-1.28832	C3
g179	0.206259	-0.628249	0.364432	1.70087	-0.516066	-1.12724	C3
g180	1.14353	1.13712	0.299095	-0.757083	-1.10575	-0.716922	C2
g181	-0.833011	0.444978	1.76977	-0.643486	-0.749544	0.0112971	Unclustered
g182	-0.052345	1.85753	-0.0356347	-0.0876352	-0.592472	-1.08944	C2
g183	-0.403863	-1.82634	0.417252	0.934802	0.254877	0.623271	C1
g184	-1.39282	-0.122967	-0.899843	0.371847	0.957011	1.08677	C1
g185	0.626671	-0.0484091	0.643015	0.937279	-1.78045	-0.378102	Unclustered
g186	0.330159	-1.0163	-0.972566	0.432619	-0.380293	1.60638	Unclustered
g187	1.30784	-0.561404	-0.585084	1.26815	-0.682203	-0.747298	Unclustered
g188	-0.176673	-1.17286	1.48122	0.548757	0.318009	-0.99845	C3
g189	1.26244	-1.09506	0.92878	0.426947	-0.795005	-0.728108	Unclustered
g190	-0.0959542	-1.68647	0.212959	1.2764	0.60975	-0.316685	C1
g191	1.43708	0.835326	-0.125991	-1.35844	-0.57473	-0.213247	C2
g192	-0.772481	0.555702	-0.233827	0.228271	1.51882	-1.29648	Unclustered
g193	-1.24782	0.104142	-0.17885	1.01311	-0.923685	1.2331	Unclustered
g194	-0.757204	0.973438	-0.944014	-0.938514	0.433885	1.23241	Unclustered
g195	0.191361	1.51202	0.443435	-1.31415	-0.867377	0.0347167	C2
g196	1.41527	0.762767	0.0620522	-1.09082	-0.0449809	-1.10429	C2
g197	-0.241781	0.660405	-1.16908	1.62053	-0.693894	-0.176185	Unclustered
g198	-0.508618	0.706446	0.711682	1.19211	-0.820378	-1.28125	C3
g199	-1.45088	-0.0900407	-0.720751	0.45273	0.391498	1.41744	C1
g200	1.38665	1.04277	-1.14285	-0.133482	-0.553016	-0.600071	Unclustered
g201	-0.237828	-0.0828176	1.50739	-0.952799	-1.0468	0.81285	Unclustered
g202	-0.172609	1.50203	0.729392	-0.881311	0.00796044	-1.18546	C2
g203	-0.0556032	-0.463286	-1.35463	-0.370388	0.739539	1.50437	C1
g204	-0.386316	-0.798665	-0.916817	0.732183	1.65906	-0.289443	C1
g205	-0.511451	-0.840777	-1.19858	0.4949	1.37191	0.683994	C1
g206	-0.942429	-1.23079	0.0140049	-0.105553	1.02975	1.23502	C1
g207	-1.19901	1.5875	-0.932211	0.0492409	0.402968	0.0915134	Unclustered
g208	0.752342	1.08815	0.706156	-0.672474	-0.416135	-1.45804	C2
g209	-0.95134	-0.82055	1.09857	1.39229	-0.453995	-0.264975	C3
g210	0.35524	1.6558	0.3207	-1.15567	-0.620625	-0.555444	C2
g211	0.87773	-0.541807	-1.70992	-0.0120227	0.53245	0.853566	Unclustered
g212	0.162046	-1.55437	0.256498	1.54778	-0.13047	-0.281482	C3
g213	-1.64652	1.16219	0.883502	-0.119943	-0.368033	0.0888041	Unclustered
g214	-1.00548	0.0944189	-0.0145824	1.87625	-0.537522	-0.413088	C1
g215	-0.387134	-0.889269	-1.33252	0.967334	0.804068	0.837525	C1
g216	-0.733114	1.37939	-0.218249	1.12748	-0.65286	-0.902643	Unclustered
g217	0.0620295	0.63414	0.818462	-0.0950099	0.495895	-1.91552	C3
g218	0.689261	0.740958	1.0679	-0.847496	-0.210906	-1.43971	C2
g219	-1.51167	-0.381029	-0.256007	0.0918093	1.4645	0.592393	C1
g220	0.446755	1.02898	1.16302	-1.05356	-0.686386	-0.898817	C2
g221	0.426382	-0.106375	-0.767533	1.51204	-1.35837	0.293861	Unclustered
g222	-0.20617	1.47458	0.925168	-1.08698	-0.811522	-0.295085	C2
g223	0.131265	-0.58056	0.735566	-1.72551	0.933583	0.505659	Unclustered
g224	-1.40048	-0.375374	-0.01954	1.59684	-0.305536	0.504088	C3
g225	-1.44115	0.0667002	0.158354	1.33858	0.678447	-0.800926	C3
g226	1.92555	-0.147363	-0.712516	-0.61883	0.150801	-0.597641	Unclustered
g227	0.656381	1.18113	0.772607	-0.684047	-0.606392	-1.31968	C2
g228	-0.0437213	0.479099	-1.0322	-0.969054	-0.0940049	1.65988	Unclustered
g229	-0.954577	-0.768838	-0.843605	0.652882	0.443364	1.47077	C1
g230	1.31585	0.539303	-0.303569	-1.66111	0.299961	-0.190433	C2
g231	1.74195	-0.981493	-0.702349	-0.388553	-0.224271	0.554712	Unclustered
g232	0.227839	-0.49467	-1.70358	0.640188	0.161827	1.1684	C1
g233	-1.37369	0.304564	1.60632	-0.494211	-0.333592	0.290609	Unclustered
g234	-1.28944	0.345072	1.42573	0.617003	-0.231655	-0.86672	C3
g235	-1.1441	-1.26337	0.952476	-0.0115502	0.496414	0.970131	C1
g236	0.879239	0.84607	-0.0409735	-1.40463	0.7254	-1.00511	C2
g237	1.42601	0.732563	0.0945944	-1.24421	-0.0779515	-0.931008	C2
g238	0.229411	0.782715	1.10549	-1.52277	0.257939	-0.852793	C2
g239	-1.18603	1.78781	0.325552	-0.347229	-0.323539	-0.256563	Unclustered
g240	-0.617575	0.383472	-1.45001	0.0791308	0.0694247	1.53556	C1
g241	-0.856233	0.504936	0.68581	-1.61374	0.883763	0.39546	Unclustered
g242	-0.124371	-0.875456	1.31262	1.16614	-0.883752	-0.595179	C3
g243	-1.65955	0.0811443	-0.425795	0.298368	1.35989	0.34595	C1
g244	-1.37942	-0.374524	0.649711	1.44213	0.277134	-0.615033	C3
g245	0.578573	-0.71598	-0.18885	0.223506	-1.37371	1.47646	Unclustered
g246	0.234077	-1.08462	-0.515584	1.78791	0.118816	-0.540596	Unclustered
g247	-1.60875	-0.2133	0.470356	1.11471	0.779758	-0.542772	C3
g248	1.20713	-0.574517	0.140654	-1.28506	1.09573	-0.583931	Unclustered
g249	-0.892001	-0.412571	1.49786	0.630132	0.314387	-1.13781	C3
g250	-0.930021	-1.03623	-0.659209	0.882621	0.465839	1.277	C1
g251	0.30376	0.827738	1.17347	-0.389926	-0.301853	-1.61319	C3
g252	-0.872731	-1.17616	-0.479308	0.566593	1.41684	0.544766	C1
g253	-0.777713	-0.739399	1.1077	-0.710267	1.42301	-0.303333	C3
g254	-1.10796	-0.272544	1.49855	0.88402	-0.210407	-0.791655	C3
g255	-0.0847244	-0.383459	-0.384302	-0.741588	1.99654	-0.402465	Unclustered
g256	1.39856	0.412194	0.633386	-1.35382	-0.393957	-0.696358	C2
g257	0.504777	1.40338	0.649261	-0.536462	-0.900371	-1.12059	C2
g258	1.64595	0.693274	-0.696624	-0.39779	-1.06507	-0.179746	C2
g259	-0.952439	1.0417	0.854279	0.817145	-1.05384	-0.706847	C3
g260	-1.15098	-0.925544	-0.278523	0.198581	0.644402	1.51207	C1
g261	-0.0338715	-1.02939	-0.362211	0.33776	-0.70161	1.78932	C1
g262	-1.63854	-0.327149	-0.408633	0.706961	1.10875	0.558616	C1
g263	0.965923	-0.00569678	1.39728	-0.92896	-1.0543	-0.374247	C2
g264	0.704443	1.23294	0.698754	-0.538783	-1.10181	-0.995542	C2
g265	-1.91141	0.390234	0.473575	0.46804	-0.250095	0.829659	C3
g266	-1.25831	0.667995	0.654598	1.24091	-0.378427	-0.926764	C3
g267	-0.944821	-1.39129	0.0460534	0.244258	1.11558	0.930227	C1
g268	0.898929	0.243233	-0.30217	-0.0628274	0.978077	-1.75524	Unclustered
g269	0.162867	-1.6283	-0.0605873	1.36577	-0.389054	0.549305	Unclustered
g270	-0.224105	-0.67357	0.274415	1.16562	-1.47846	0.936098	Unclustered
g271	1.35398	-0.43109	0.568558	-0.978819	0.629173	-1.1418	C2
g272	-0.452137	-1.76445	0.561303	0.229981	1.09904	0.326269	C1
g273	0.315169	-0.872772	1.45808	0.741183	-0.579953	-1.06171	C3
g274	-0.0191329	-1.5682	0.386207	-0.662069	1.26109	0.602104	Unclustered
g275	1.24939	-0.472109	1.10875	0.0862335	-0.854893	-1.11737	C2
g276	-1.20438	0.877875	1.45923	-0.743289	-0.297559	-0.091875	Unclustered
g277	0.228347	0.819917	-0.621706	0.664965	0.64822	-1.73974	Unclustered
g278	0.754758	1.44844	0.102642	-0.942743	-1.18356	-0.179537	C2
g279	-0.833816	-0.162329	-1.42692	1.15455	0.405411	0.86311	C1
g280	-0.21438	-1.38475	-0.670657	0.380761	1.5179	0.371117	C1
g281	0.527038	1.49177	-0.69098	-1.16595	-0.649643	0.48777	Unclustered
g282	-1.06682	-0.0097485	-1.14968	1.43318	0.103636	0.689419	C1
g283	0.0638192	-0.0491025	0.817716	1.33954	-0.792929	-1.37904	C3
g284	-0.340824	1.98609	-0.0731615	-0.778069	-0.31544	-0.478593	Unclustered
g285	0.566461	-0.267569	-1.07718	0.373633	1.47232	-1.06766	Unclustered
g286	0.97831	-0.559035	-1.58878	0.0616712	0.0113713	1.09646	C1
g287	-1.72492	0.214949	0.237369	1.38065	0.0169926	-0.125046	C3
g288	1.08966	-0.846666	0.896406	-0.733042	0.71125	-1.1176	C2
g289	1.46066	-0.338113	-1.21213	-0.532381	0.945828	-0.323864	Unclustered
g290	1.98576	-0.160696	-0.625831	-0.234704	-0.2383	-0.726228	Unclustered
g291	1.16261	-0.494281	1.40366	-0.731237	-0.659762	-0.680995	C2
g292	1.65504	0.59628	-0.220598	-0.243994	-0.576436	-1.21029	C2
g293	1.61715	-0.0725725	-0.625387	-1.36399	0.101841	0.342954	Unclustered
g294	-0.0245804	1.61148	-0.562338	0.568143	-0.298785	-1.29392	Unclustered
g295	-1.07332	0.3326	-0.806748	1.35496	0.88113	-0.688623	C1
g296	0.954782	0.417548	0.0958557	-1.03843	-1.3841	0.954348	Unclustered
g297	1.41773	0.205608	-1.67714	0.0560459	0.255602	-0.257844	Unclustered
g298	0.411143	0.670495	-0.759666	1.43233	-1.20421	-0.550094	C3
g299	-0.104216	-0.688555	1.91906	-0.817878	0.0863599	-0.394775	Unclustered
g300	0.859502	0.419291	-0.387923	-1.35103	1.23103	-0.770868	Unclustered
g301	-1.14813	0.7637	0.671941	1.22469	-0.799675	-0.712529	C3
g302	0.495035	1.19798	-0.812625	0.126315	0.530271	-1.53697	Unclustered
g303	-0.517726	1.14618	0.177451	0.119552	0.750573	-1.67603	Unclustered
g304	0.230668	0.574892	-1.11409	0.755968	-1.38637	0.93893	Unclustered
g305	-1.10944	0.129903	0.0265795	-0.500232	-0.37917	1.83236	Unclustered
g306	-0.759843	-1.44899	-0.293305	1.14601	0.723634	0.632496	C1
g307	-1.16109	0.463882	0.874195	-0.85284	-0.58855	1.26441	Unclustered
g308	-0.105628	1.27029	1.14858	-0.623979	-0.498383	-1.19089	C2
g309	-1.39598	1.26554	-0.78224	0.907582	0.0863079	-0.0812129	Unclustered
g310	0.993533	0.762692	-0.747918	-1.63522	0.287358	0.339554	Unclustered
g311	-0.382943	-0.839256	0.0905686	0.573857	1.63091	-1.07314	Unclustered
g312	1.57463	-0.737822	-0.749226	0.851982	-0.11796	-0.821604	Unclustered
g313	-1.05616	-1.29381	0.791662	1.23729	0.133434	0.187579	C3
g314	-0.442912	-1.61632	-0.0410373	0.818021	0.0501921	1.23206	C1
g315	0.412402	0.440531	1.60756	-0.70666	-0.961427	-0.792405	C2
g316	-1.16737	0.071453	1.33066	0.86724	-0.0498952	-1.05209	C3
g317	-1.49449	-0.186347	1.13045	-0.693245	0.938011	0.305615	Unclustered
g318	1.16948	0.52546	0.700771	-0.73878	-0.140483	-1.51644	C2
g319	0.359944	-0.666558	-1.21788	1.67691	-0.320405	0.167991	Unclustered
g320	-0.630049	-0.96361	-1.06194	1.0429	1.08807	0.52464	C1
g321	0.519875	-1.20361	1.11633	-0.650122	0.999982	-0.782453	Unclustered
g322	0.527022	0.738291	0.601043	0.0388514	0.0472723	-1.95248	C2
g323	1.5349	0.490863	0.465581	-0.771835	-1.09668	-0.622831	C2
g324	-1.17464	1.59845	0.365055	0.431952	-0.601607	-0.619208	C3
g325	-1.21783	-0.110878	0.639003	1.62488	-0.564437	-0.370735	C3
g326	1.60989	0.233447	-1.44764	-0.359196	0.235128	-0.271633	Unclustered
g327	-1.11311	0.653824	-0.838512	1.14966	-0.731443	0.879583	C1
g328	0.659083	1.58918	0.162689	-0.605644	-0.995635	-0.80967	C2
g329	-0.819786	-0.859136	-0.91325	0.279682	1.11275	1.19974	C1
g330	-0.0475186	1.63766	-0.359227	-0.621947	0.594	-1.20296	Unclustered
g331	0.359207	1.18163	0.0526111	-1.51726	-0.801961	0.725765	Unclustered
g332	0.664403	0.923356	0.562987	0.254011	-0.737041	-1.66772	C2
g333	-0.327718	-0.386297	-1.56795	0.386712	0.535713	1.35954	C1
g334	0.432449	-1.29495	0.0106739	1.50845	-0.896196	0.239567	C3
g335	-1.22513	0.115815	1.09219	-0.815429	-0.384121	1.21668	Unclustered
g336	-0.0815221	1.81619	0.39148	-0.857718	-0.607833	-0.660601	C2
g337	0.105499	-1.14229	-0.71539	-0.133191	1.77251	0.112861	C1
g338	0.507112	-1.08434	0.450541	-0.194603	1.44021	-1.11892	Unclustered
g339	0.251244	-0.0939077	1.38197	-1.73174	0.11597	0.0764682	Unclustered
g340	-1.86307	1.01045	0.434639	0.426019	0.258211	-0.266256	Unclustered
g341	0.469058	-0.219769	-1.15252	-0.904726	0.214597	1.59336	Unclustered
g342	1.72396	-0.095855	-0.409935	-0.915341	0.543927	-0.846761	C2
g343	-0.708781	-1.31527	0.00104358	0.0523661	1.6269	0.343744	C1
g344	-1.15807	-0.109027	0.74437	1.58139	-0.403426	-0.655237	C3
g345	-1.10811	1.18969	0.0509845	-0.0220628	-1.13865	1.02816	Unclustered
g346	1.43483	-1.20785	-0.521987	-0.674537	0.107359	0.862187	Unclustered
g347	1.16418	-0.119476	-1.25081	0.257446	-1.02524	0.973898	Unclustered
g348	-1.2815	-0.223742	1.51416	0.737445	-0.683554	-0.0628096	C3
g349	-1.19976	-0.714619	1.52996	-0.117722	-0.282403	0.784549	Unclustered
g350	0.279069	-1.88279	0.580489	0.977035	0.228773	-0.18258	Unclustered
g351	0.250936	-1.58407	-0.719328	0.670185	1.19404	0.188238	C1
g352	-1.29707	0.73121	-0.145382	1.0408	-1.06595	0.736392	Unclustered
g353	-0.676228	0.66977	-1.28662	0.297902	1.4606	-0.465424	Unclustered
g354	-0.408772	1.28591	0.184966	-1.32179	0.955767	-0.696082	Unclustered
g355	-0.580533	-1.36727	-0.0933293	-0.0814816	0.548742	1.57387	C1
g356	-1.03727	-1.15712	-0.24932	1.1015	0.218923	1.12328	C1
g357	-0.113205	-1.36789	-0.70164	0.0258392	0.693095	1.4638	C1
g358	0.0397438	-0.309795	1.69672	0.386013	-0.565984	-1.2467	C3
g359	-0.152879	-0.138156	-1.12077	0.00622217	-0.462009	1.8676	Unclustered
g360	-0.920389	0.0522771	0.551169	1.21029	0.548946	-1.4423	C3
g361	0.0598817	0.9013	0.333352	0.678465	-1.89926	-0.0737362	C2
g362	1.0106	0.61916	0.641895	-0.969079	0.184125	-1.4867	C2
g363	-1.06602	-1.15589	1.50901	0.093423	0.151958	0.467516	C3
g364	1.10374	1.10724	0.405169	-1.12825	-0.667317	-0.820587	C2
g365	-1.25958	0.5156	-1.27245	0.426876	0.591142	0.998409	C1
g366	-0.193908	1.26041	-1.22423	1.06409	-0.860603	-0.0457647	Unclustered
g367	1.46134	-1.53461	-0.270745	0.577046	0.0784256	-0.311454	Unclustered
g368	0.554498	-0.672301	-1.17288	1.64374	0.0478262	-0.400889	Unclustered
g369	0.259845	-0.477457	0.24624	-1.73845	1.13771	0.572111	Unclustered
g370	-0.0357885	1.38022	-0.740684	-1.36915	0.817224	-0.0518265	Unclustered
g371	-0.832012	-1.52709	0.0355676	0.757026	1.07858	0.487927	C1
g372	-0.757662	0.0909153	1.01377	1.20118	-1.38593	-0.162265	C3
g373	-0.738687	1.02413	1.40095	-0.0798235	-1.07339	-0.533183	Unclustered
g374	-1.33307	-0.278521	-0.894441	0.891642	0.455654	1.15874	C1
g375	-0.711855	-0.564535	1.72423	0.691048	-0.375121	-0.763765	C3
g376	-0.278477	0.372086	-0.172128	-1.60982	0.236888	1.45146	Unclustered
g377	-0.00927268	0.62198	0.454523	-1.99419	0.459248	0.467713	Unclustered
g378	1.68973	0.666183	-0.742706	-0.200522	-0.942319	-0.470362	C2
g379	-1.26132	0.0938904	0.33195	1.70068	-0.540961	-0.324235	C3
g380	-0.21934	1.13356	-1.436	-0.764238	0.954339	0.331682	Unclustered
g381	0.312575	1.02737	0.273972	0.140663	-1.92912	0.174546	Unclustered
g382	-0.15977	-0.953948	-0.776198	-0.479329	1.6459	0.723345	C1
g383	1.62034	0.155778	0.537345	-0.371428	-1.10846	-0.83358	C2
g384	-1.06084	-0.770957	1.3743	-0.776737	0.732351	0.501885	C1
g385	-0.547434	0.2966	1.06908	0.911271	-0.108649	-1.62086	C3
g386	0.161107	-1.58829	1.36495	0.631739	-0.401012	-0.168502	C3
g387	0.718845	0.571254	1.1358	-0.117518	-1.4614	-0.846987	C2
g388	-0.379979	0.900639	0.523589	1.06058	-0.588537	-1.51629	C3
g389	0.838585	-0.0584925	0.696014	-1.20408	0.941509	-1.21353	Unclustered
g390	0.485766	0.172308	0.347054	-1.83009	-0.267358	1.09232	Unclustered
g391	0.545174	-0.197276	-0.470925	-0.243314	1.65215	-1.28581	Unclustered
g392	0.105498	-0.948498	1.7295	0.293038	-0.191955	-0.987586	C3
g393	-0.190316	0.767873	-1.24786	1.0829	0.676654	-1.08925	Unclustered
g394	-1.38405	0.0531654	-0.0118777	1.26653	0.896735	-0.820496	C3
g395	-0.0397106	-1.11705	1.47531	-0.76611	-0.442183	0.889739	Unclustered
g396	-0.872007	0.619656	0.978605	1.05336	-0.569727	-1.20988	C3
g397	0.979896	0.245015	-0.27347	-0.505197	-1.55545	1.10921	Unclustered
g398	-0.787526	1.04039	-1.38065	0.0788962	1.17055	-0.121662	Unclustered
g399	0.497991	0.0931482	-1.35854	1.18881	0.62465	-1.04606	Unclustered
g400	-1.32941	1.38529	-0.135149	0.90061	-0.681761	-0.139572	Unclustered
g401	-1.28804	-0.00709541	-1.02558	1.10015	1.01887	0.201694	C1
g402	0.746338	0.972687	0.858375	-1.2089	-1.10982	-0.258682	C2
g403	-0.337118	1.04907	0.841577	0.713054	-1.11891	-1.14768	C3
g404	-0.670104	-0.778911	-0.100128	1.54874	-0.876051	0.876453	Unclustered
g405	0.426832	-0.637876	0.478129	1.57591	-0.905384	-0.93761	C3
g406	1.22888	0.282716	0.658829	-1.52581	-0.791355	0.146744	C2
g407	1.34751	0.900878	0.27282	-0.709793	-1.18301	-0.628401	C2
g408	-1.10808	-0.64695	-0.627671	0.149032	0.646296	1.58737	C1
g409	-0.658633	-0.727025	1.28438	1.24247	-0.881323	-0.259873	C3
g410	0.135343	-0.966608	0.638925	0.373829	1.2289	-1.41039	Unclustered
g411	-1.57576	0.11343	1.26616	0.817015	-0.167744	-0.453095	C3
g412	-0.455467	-0.0220596	-1.73508	0.421896	0.906368	0.884343	C1
g413	0.460734	-0.851158	1.06208	-1.10989	1.1156	-0.67736	Unclustered
g414	-1.0006	-0.72947	1.73944	0.535464	-0.326641	-0.218194	C3
g415	0.999933	-0.797129	0.265446	1.04116	-0.0228963	-1.48651	Unclustered
g416	-1.64644	-0.103083	-0.586005	1.03482	0.554394	0.746319	C1
g417	0.645822	-0.169075	-1.1253	0.632937	-1.19371	1.20933	Unclustered
g418	-1.10889	0.0864837	0.743407	-0.104268	1.44182	-1.05855	C3
g419	-0.54403	-1.07218	1.15722	0.0473252	-0.825756	1.23741	Unclustered
g420	-0.97904	-0.899542	-0.69671	1.00554	0.283014	1.28674	C1
g421	0.240269	1.30234	0.67069	-0.50674	-1.58928	-0.117283	C2
g422	-0.683105	0.539093	0.194347	-1.09496	1.63146	-0.58683	Unclustered
g423	0.727074	0.307368	0.205329	0.975031	-0.424991	-1.78981	Unclustered
g424	1.23946	-0.0266709	1.15382	-0.369301	-0.979497	-1.01781	C2
g425	-1.61264	0.592055	1.31705	-0.144709	0.299477	-0.451229	C3
g426	-0.717212	-0.497824	1.90106	0.12296	-0.0293793	-0.779601	C3
g427	-0.769646	-1.09005	-0.63522	0.415389	1.53026	0.549264	C1
g428	-1.16431	0.0834931	0.0286665	1.79542	-0.11008	-0.633197	C3
g429	-1.02813	-0.457077	1.39848	-1.01237	0.276246	0.822844	Unclustered
g430	0.991784	0.704134	0.938152	-0.728879	-0.569001	-1.33619	C2
g431	0.503796	-0.0906952	1.7117	-0.938596	-0.25876	-0.92744	C2
g432	-1.48969	0.294065	-0.148093	-0.138439	-0.14064	1.6228	Unclustered
g433	1.50049	-0.464687	0.916759	-0.791913	-1.02274	-0.137908	C2
g434	0.286039	-1.45237	1.30276	0.382283	0.385226	-0.903935	Unclustered
g435	-0.609115	-0.421542	0.903006	1.14564	0.441059	-1.45905	C3
g436	0.320287	-1.58193	0.786124	-0.905933	0.722263	0.659192	Unclustered
g437	1.08198	-1.05995	0.442148	-0.472661	1.07357	-1.06507	Unclustered
g438	-1.20458	0.171929	0.0978798	0.304073	-0.953217	1.58391	Unclustered
g439	0.633873	1.4445	-0.0821825	-1.41331	-0.702254	0.119371	C2
g440	-0.465889	-0.254244	1.87884	-0.841397	-0.622328	0.305023	Unclustered
g441	-1.54883	-0.377244	-0.559357	1.06511	0.672544	0.747772	C1
g442	-1.62392	0.412061	1.05872	-0.467843	0.885171	-0.264183	C3
g443	0.348597	1.33448	-1.37265	-0.981339	0.448159	0.222756	Unclustered
g444	0.372358	1.55153	0.551019	-0.556725	-0.938532	-0.979647	C2
g445	-0.670761	1.65128	-0.157102	-1.03991	-0.480747	0.697239	Unclustered
g446	-0.622131	-0.833253	0.194191	1.51789	0.750287	-1.00698	C3
g447	-1.37184	-0.38371	-0.634642	1.30956	0.907199	0.173434	C1
g448	0.76656	1.36903	-0.406528	0.378134	-1.12337	-0.983826	C2
g449	2.01511	-0.297059	-0.512193	-0.627866	-0.406248	-0.171743	Unclustered
g450	0.358106	-0.360559	1.39785	0.592483	-0.513876	-1.474	C3
g451	-0.140877	-0.579833	-1.51505	0.505831	0.318895	1.41103	C1
g452	-1.58304	-0.232907	1.18432	0.909039	0.154816	-0.43223	C3
g453	-0.647593	1.8534	-0.259792	0.359037	-0.431644	-0.873404	C2
g454	-1.17094	-0.485985	-0.907044	1.29618	0.841567	0.426218	C1
g455	0.0347297	1.41986	-0.0412861	-1.53656	0.61501	-0.491759	Unclustered
g456	-1.29806	-0.324776	1.41664	0.752573	0.220295	-0.766675	C3
g457	-1.23296	1.59632	-0.250361	-0.716967	0.00834084	0.595635	Unclustered
g458	-0.232612	-0.550098	0.349103	1.63595	0.147926	-1.35026	C3
g459	1.0345	0.476556	0.658214	0.29484	-1.5028	-0.961306	C2
g460	-0.131872	0.856723	1.32963	0.142085	-0.943259	-1.25331	C2
g461	0.42019	1.46601	0.650136	-0.584438	-1.02613	-0.925771	C2
g462	-1.08905	-1.03485	-0.469278	0.715019	1.2911	0.58706	C1
g463	-0.260508	0.546204	-0.0281924	1.03593	-1.81363	0.520196	Unclustered
g464	-0.59088	-0.805201	-1.07882	0.974532	0.132363	1.368	C1
g465	1.42305	-0.681234	-0.258459	-0.332496	-1.15295	1.00209	Unclustered
g466	1.19287	-0.33326	1.22678	-0.485946	-0.328975	-1.27147	C2
g467	0.788162	0.132072	1.25483	-0.287913	-0.264157	-1.62299	C2
g468	0.85828	-1.41017	0.415881	-0.479683	1.22496	-0.609272	Unclustered
g469	0.576606	-0.50487	0.0143657	-1.71394	1.08769	0.540147	Unclustered
g470	-1.92375	-0.0648039	0.284022	0.598977	0.203191	0.902363	C1
g471	1.92506	-0.0581512	-0.91582	-0.319172	-0.590269	-0.0416509	Unclustered
g472	1.40909	0.0952429	-1.46832	-0.02422	-0.657351	0.645551	Unclustered
g473	-0.0125593	0.920744	-0.708797	1.2333	-1.45876	0.026072	Unclustered
g474	1.1929	1.2483	-1.16177	-0.216357	-0.700594	-0.362476	Unclustered
g475	0.0366496	-1.05708	0.0365427	0.94249	-1.20216	1.24356	Unclustered
g476	1.39624	-0.0947277	0.23858	-1.22692	-1.00223	0.689065	C2
g477	-0.0749285	1.02781	0.805006	-1.17249	-1.22648	0.64108	Unclustered
g478	-0.697521	0.162303	-0.108148	0.0408964	1.7662	-1.16373	Unclustered
g479	0.113961	1.59753	0.245685	0.150846	-1.30888	-0.799141	C2
g480	-0.515465	0.194454	1.84547	-1.00721	0.00829371	-0.525545	Unclustered
g481	-0.980392	-1.35923	-0.107367	0.98327	0.998084	0.465632	C1
g482	-0.878257	0.874445	-0.216894	1.22092	-1.34453	0.344317	Unclustered
g483	0.458417	0.608677	1.43811	-0.788534	-0.500618	-1.21606	C2
g484	-0.540916	1.03648	0.373688	0.188371	0.675077	-1.7327	C2
g485	-0.199888	-1.69673	1.12469	0.414513	0.717476	-0.360055	Unclustered
g486	0.782996	0.634119	-1.20776	-1.01163	-0.367269	1.16955	Unclustered
g487	-1.21332	-1.11979	0.137474	0.815659	1.2546	0.125371	C1
g488	-0.224473	-0.486582	1.55237	0.277114	0.335423	-1.45385	C3
g489	-0.693796	-0.0372928	1.64436	0.3681	-1.29524	0.0138618	C2
g490	0.980804	-1.05415	0.583648	0.540358	-1.45866	0.408003	Unclustered
g491	-0.152084	-0.579968	-1.49673	1.37053	0.706299	0.151952	C1
g492	-1.46377	-0.175773	1.60102	0.408474	-0.0667874	-0.303164	C3
g493	-1.038	0.0811733	-0.602702	1.27433	1.11423	-0.829036	C3
g494	-1.08187	-0.366612	1.2922	1.21118	-0.495486	-0.559406	C3
g495	1.66707	0.440449	-1.28049	0.00395612	-0.270691	-0.56029	Unclustered
g496	-0.636845	1.90353	0.114284	-0.0404013	-0.840198	-0.500371	Unclustered
g497	-0.564207	-0.633053	1.62104	0.830785	-0.330671	-0.923897	C3
g498	1.2715	-0.781331	1.17967	-0.033544	-0.96194	-0.67435	C2
g499	-1.19872	-0.167218	-1.02776	1.19874	0.192602	1.00236	C1
g500	0.629753	0.627641	0.720362	0.405898	-0.606636	-1.77702	C2

## Sheet: D4
Gene	t1	t2	t3	t4	t5	t6	Cluster
g001	-0.940924	-1.29623	-0.242431	0.480647	0.728572	1.27037	C1
g002	0.307834	0.899255	0.36006	0.785249	-1.71631	-0.636093	C3
g003	-0.451605	-1.56788	-0.460468	0.913912	0.962292	0.603754	C1
g004	-0.724749	-0.987411	-0.00824371	0.851607	-0.660374	1.52917	C1
g005	1.03152	0.0850748	-1.09793	-1.33985	0.826918	0.494267	Unclustered
g006	-0.125066	-0.0885104	0.878584	0.749419	-1.85671	0.442283	Unclustered
g007	0.569527	-0.328158	-1.27665	-0.966293	0.975964	1.02561	Unclustered
g008	-0.564327	0.0679515	1.08646	-1.16188	1.28166	-0.709864	Unclustered
g009	0.0200683	0.763659	-1.37105	-1.02351	1.11501	0.495817	Unclustered
g010	-0.497959	0.699292	0.77685	1.03432	-1.53758	-0.474929	C3
g011	-1.39297	-0.346352	0.129227	-0.605765	1.33267	0.883182	C1
g012	-0.458814	0.630995	-1.82027	0.429242	0.884121	0.334724	C1
g013	1.06007	0.711794	0.626198	-0.0568702	-0.828782	-1.51241	C2
g014	-0.200672	0.847214	1.545	-0.765964	-0.35776	-1.06782	C2
g015	-0.5847	1.4783	-1.03112	0.411285	0.638653	-0.912415	C1
g016	-0.59901	0.918427	0.90023	0.703265	-1.52886	-0.394054	C3
g017	0.104178	0.0246416	0.837025	1.14172	-1.67164	-0.435927	C2
g018	0.418392	-0.733353	1.70026	-0.168414	-0.0483105	-1.16857	C3
g019	-0.469602	-1.05895	1.48626	0.732975	0.234904	-0.925585	C3
g020	-0.716339	1.29835	-0.18401	-0.627106	-0.968909	1.19801	Unclustered
g021	-0.606023	-0.533998	1.65752	0.0117874	0.589757	-1.11904	C3
g022	0.675533	-0.396526	1.34892	0.507036	-0.943561	-1.1914	C3
g023	0.490916	-1.52983	0.403547	-0.695454	1.33121	-0.000397667	Unclustered
g024	-1.26642	0.504922	1.15096	0.23531	-1.19725	0.572482	Unclustered
g025	1.91729	-0.198695	-0.382613	-0.304597	-1.02238	-0.00900889	C2
g026	-0.53447	-0.496132	0.0619907	1.98513	-0.449382	-0.567141	C3
g027	1.17258	1.16171	-0.0319412	-0.637909	-1.32333	-0.341098	C2
g028	0.462802	1.3163	0.68944	-0.94124	-0.251009	-1.27629	C2
g029	-0.652834	1.94622	-0.482448	-0.601165	0.186536	-0.396314	Unclustered
g030	0.302758	-1.45068	-0.705608	1.46535	-0.0101021	0.39829	C1
g031	-0.542322	-0.0143838	1.48342	0.361798	0.234408	-1.52292	C3
g032	1.29273	0.721686	0.638718	-0.833665	-0.751921	-1.06755	C2
g033	-0.868454	-0.342273	-0.31688	0.571455	-0.795609	1.75176	C1
g034	1.21253	-0.706892	-0.487494	-0.999275	-0.319547	1.30068	Unclustered
g035	-0.261509	-0.249057	-0.961256	1.95654	-0.23671	-0.248004	Unclustered
g036	-0.587931	-0.502037	0.112085	0.172676	1.82312	-1.01791	C3
g037	0.134297	1.37492	-0.527908	0.571056	0.0243993	-1.57676	Unclustered
g038	-0.608962	-0.522363	-0.289892	1.79425	-0.88771	0.514675	Unclustered
g039	1.05126	0.339589	-0.331222	-1.2505	1.11716	-0.926287	Unclustered
g040	-0.32917	-1.32978	1.59612	-0.38901	-0.175519	0.627362	Unclustered
g041	-0.622336	0.742853	-0.354885	-1.35906	0.157044	1.43639	Unclustered
g042	-0.0546502	0.689853	-0.496164	0.258262	-1.63554	1.23824	C2
g043	-0.191148	-1.36565	-0.0463903	-0.605242	1.48592	0.722515	C1
g044	0.796187	0.224026	-0.780661	1.40399	-0.383203	-1.26034	Unclustered
g045	0.0539705	-0.946757	-1.0686	1.70197	0.0103704	0.249053	C1
g046	-0.101918	0.461456	0.835479	-1.52189	1.08785	-0.76098	C2
g047	-1.33076	-1.04425	0.483771	0.920433	-0.0559578	1.02677	C1
g048	-1.1649	0.412076	-0.831505	0.935489	1.24533	-0.596496	C1
g049	0.378179	0.601205	-0.554691	0.538235	0.828982	-1.79191	Unclustered
g050	-0.522517	1.60549	-0.646475	0.717098	-0.0515242	-1.10207	Unclustered
g051	1.21202	0.00582995	1.20019	-0.937967	-0.499798	-0.980274	C2
g052	1.02851	0.763093	0.156532	-0.263398	0.118562	-1.8033	C3
g053	1.30592	-0.84249	1.24277	-0.352808	-0.674877	-0.678513	C2
g054	1.37811	0.314205	-0.349362	-1.31441	-0.773202	0.744662	C2
g055	-0.980042	-0.777255	0.154326	1.41512	0.927997	-0.74015	C3
g056	-1.22278	-0.961387	1.23673	0.719714	-0.389697	0.617421	C3
g057	-1.29311	-0.825989	1.42496	0.761745	0.0938117	-0.161416	C3
g058	-0.252437	0.228384	-0.879493	-1.28205	0.894629	1.29097	Unclustered
g059	-0.518996	1.3898	-1.20273	-0.794886	0.770593	0.356213	Unclustered
g060	-0.403773	0.465229	1.69704	-0.572368	0.00256227	-1.18869	C2
g061	-0.749817	-0.824395	-0.727307	0.304419	0.242806	1.75429	C1
g062	1.50065	-1.61456	-0.0657513	-0.22978	0.216933	0.192504	Unclustered
g063	1.00423	-0.954755	-0.916109	1.14779	0.524166	-0.80532	Unclustered
g064	-0.366563	-0.705755	-0.143817	-0.535726	1.99962	-0.247757	C1
g065	-0.821256	-0.595301	1.24292	-0.693888	1.31935	-0.451824	Unclustered
g066	0.448741	-0.478326	1.30452	-1.04725	-1.04803	0.820342	Unclustered
g067	0.794705	0.719242	0.964598	-0.641299	-1.55959	-0.277653	C2
g068	-1.33241	-0.0328055	1.17579	1.14421	-0.672467	-0.282315	C3
g069	-1.16282	-0.609393	1.80314	0.0917892	-0.129156	0.0064391	C3
g070	1.33434	-1.19024	-0.55879	0.649039	0.604603	-0.838951	Unclustered
g071	-1.84073	0.291379	-0.201101	1.02698	0.0702167	0.653256	C1
g072	-0.594124	-0.467906	-1.41448	1.25245	0.846049	0.378006	C1
g073	0.778082	-0.360843	0.435431	-1.08763	-1.07923	1.31419	Unclustered
g074	0.289486	0.263587	0.692961	1.09392	-1.63484	-0.705113	C3
g075	0.560408	-1.4844	0.536595	-0.786412	1.25294	-0.0791271	C1
g076	0.351664	1.71144	0.153147	-1.09563	-0.341755	-0.778864	C3
g077	-1.36914	-0.799148	0.069866	-0.0413323	1.37888	0.760866	C1
g078	-1.51734	-0.0504729	-0.176147	0.502186	1.52668	-0.284909	C1
g079	-1.58521	-0.676786	0.337103	1.30843	0.390193	0.226274	C3
g080	1.59979	0.657401	-0.318856	-1.24052	-0.598365	-0.0994495	C2
g081	-0.731856	-1.35386	0.308699	0.844176	-0.366771	1.29961	C1
g082	-0.302855	0.129235	-1.44153	0.549912	-0.453235	1.51847	C1
g083	0.642314	0.692078	0.37607	-0.555937	-1.80027	0.645746	C2
g084	-1.15865	0.293128	-1.30043	0.592731	0.404751	1.16847	C1
g085	-1.55305	1.02579	-0.268081	0.742751	0.701148	-0.648566	C3
g086	-1.0246	-0.376187	-1.01131	1.38591	0.101608	0.924581	C1
g087	-1.12366	0.0800531	0.914938	-1.11362	-0.0429589	1.28525	C1
g088	-0.7099	-1.22262	-0.13894	1.35759	1.0218	-0.307932	C3
g089	0.166364	-0.994813	0.0941411	0.846236	1.21907	-1.331	Unclustered
g090	0.738621	0.33044	-1.5231	-0.286239	-0.543496	1.28378	Unclustered
g091	-0.430122	1.74583	-0.179306	0.474294	-1.13155	-0.479143	Unclustered
g092	0.918075	-1.78223	-0.327069	0.900292	0.0431045	0.247832	Unclustered
g093	0.993794	-1.23741	1.30899	-0.436549	0.121151	-0.749982	Unclustered
g094	0.0529945	0.894481	0.414242	-1.92175	0.576283	-0.016247	Unclustered
g095	-1.70521	-0.1379	1.04752	0.938719	-0.277124	0.134	C3
g096	-1.80988	-0.0184094	0.352223	1.24517	0.222284	0.0086148	C1
g097	1.01175	0.0225494	-1.54826	1.03523	-0.691441	0.170183	Unclustered
g098	0.685194	-0.0627787	-1.48718	1.12964	-0.840853	0.575976	Unclustered
g099	-0.770539	-1.56146	1.00527	0.933862	0.132042	0.260823	C3
g100	-0.968132	-0.82681	1.70309	0.593716	-0.242055	-0.25981	C3
g101	-0.553005	1.26405	1.18133	-0.876794	-0.0515185	-0.964059	C2
g102	-1.12287	1.14211	-0.33898	0.461258	0.953226	-1.09474	Unclustered
g103	1.27985	0.360945	0.535204	-0.074613	-0.445795	-1.65559	C2
g104	-1.05091	0.458175	-0.233435	1.17863	0.867778	-1.22024	C3
g105	1.7535	-0.810796	-0.772958	-0.336385	-0.437901	0.604538	Unclustered
g106	0.240647	-0.362684	1.2178	-0.426854	-1.54309	0.874182	Unclustered
g107	0.59646	-1.27047	1.31444	0.490392	-1.02505	-0.105766	Unclustered
g108	-0.490513	0.339798	0.00158609	0.0865348	1.55355	-1.49095	Unclustered
g109	-0.351099	-0.328951	-1.59973	1.32303	0.453125	0.50363	C1
g110	0.520865	-0.990477	0.636889	-0.432204	1.38149	-1.11656	C3
g111	-0.456651	-0.051701	-1.75292	0.682524	0.744695	0.834056	C1
g112	NaN	NaN	NaN	NaN	NaN	NaN	Unclustered
g113	-0.254194	1.22664	1.148	-0.245374	-1.3214	-0.553663	C2
g114	1.6299	0.0708373	-1.22885	0.516067	-0.301628	-0.686322	Unclustered
g115	0.966658	-0.669846	-0.376428	1.31964	-1.3146	0.0745706	Unclustered
g116	-1.49197	-0.160718	1.43036	0.487195	0.331166	-0.596033	C3
g117	-0.625585	-0.499575	0.414881	1.84287	-0.839602	-0.292989	C3
g118	1.25802	0.367574	0.424033	0.249517	-0.703928	-1.59521	C2
g119	0.0631633	0.785546	0.845593	0.729235	-1.5243	-0.899239	C2
g120	1.0088	0.358998	0.181181	0.810273	-1.61611	-0.743147	C2
g121	-0.489527	-0.194618	0.3432	-0.960391	-0.540049	1.84138	Unclustered
g122	-0.923162	0.17067	-0.0332339	1.64594	0.290469	-1.15068	C3
g123	-0.249549	0.96312	-0.855479	-0.0584554	-1.17551	1.37588	Unclustered
g124	1.60124	-1.46637	0.331967	0.0457201	-0.111154	-0.401401	C3
g125	-0.881422	0.672701	0.0681359	1.07093	0.580359	-1.5107	C3
g126	1.00673	0.478114	-0.745785	0.323894	-1.65661	0.593661	Unclustered
g127	-1.09074	0.0963775	1.35162	0.302516	0.58252	-1.24229	C3
g128	0.000129492	-0.228523	-0.964133	1.9134	-0.139901	-0.580977	C3
g129	-1.32427	1.15718	0.596998	0.401498	-1.13821	0.306805	Unclustered
g130	1.49787	-0.11556	-0.182656	0.291799	-1.61529	0.123839	Unclustered
g131	-0.994822	1.43848	-0.955335	-0.203441	0.962277	-0.247154	Unclustered
g132	-0.335356	0.903309	1.22414	-0.560909	0.250587	-1.48177	C2
g133	-0.221405	1.43196	0.585608	0.349057	-0.813069	-1.33215	C3
g134	1.02649	-1.50493	0.556422	0.920083	-0.615775	-0.38229	Unclustered
g135	-1.05089	-1.32473	0.699809	0.488291	-0.000994538	1.18851	C1
g136	-0.300541	-0.118113	-0.805343	0.515929	-1.01167	1.71974	Unclustered
g137	0.671875	-1.25398	0.715047	-0.233467	1.14691	-1.04638	Unclustered
g138	0.185739	-0.881189	-0.917823	1.8157	0.0199465	-0.222371	C1
g139	-0.366884	-0.566703	1.13212	-1.44062	0.165112	1.07698	Unclustered
g140	-1.88893	0.0801288	1.08414	0.307079	0.394093	0.0234955	C3
g141	-0.604264	-0.3582	-1.39026	0.314627	0.573041	1.46505	C1
g142	-1.1126	0.467756	0.814458	1.32099	-0.63569	-0.854906	C3
g143	-1.12207	-0.48836	1.4039	1.05763	-0.266257	-0.58484	C3
g144	0.0268086	0.803408	-1.78036	0.392637	0.940032	-0.38253	Unclustered
g145	-0.851687	-0.0271775	-0.899517	-0.603723	0.828378	1.55373	C1
g146	0.497445	0.437001	1.46198	-0.22224	-1.16212	-1.01207	C2
g147	0.70967	-0.419003	1.64768	-0.264743	-0.576638	-1.09697	C3
g148	0.896568	-0.720396	1.58156	-0.889017	-0.49837	-0.370341	C2
g149	-1.11018	-0.000341501	0.465545	1.20271	0.708232	-1.26596	C3
g150	-0.208555	-0.679692	-0.772055	-0.457465	1.90939	0.208379	C1
g151	0.232929	-1.55222	0.041893	1.47147	0.321621	-0.515686	Unclustered
g152	1.7491	-0.0421614	-0.300133	-0.66839	-1.12068	0.382266	C2
g153	0.241272	-1.15242	1.53369	-0.848403	0.620976	-0.395113	Unclustered
g154	-0.26587	0.231987	-0.465951	1.09522	0.983252	-1.57864	Unclustered
g155	-1.41428	0.453494	0.993441	1.03671	-0.251226	-0.818139	C3
g156	0.201873	-1.01698	-1.26898	0.107086	0.570817	1.40619	C1
g157	0.475804	-1.63868	0.872803	-0.534344	1.00432	-0.179903	Unclustered
g158	-0.894888	1.23894	-0.823747	-0.557775	1.27251	-0.235043	Unclustered
g159	-0.817035	1.30507	-1.02345	-0.636788	1.0807	0.0915003	Unclustered
g160	0.334252	-1.41777	1.48544	-0.667995	-0.17523	0.441309	Unclustered
g161	-0.0635455	0.105726	-0.144328	1.49614	-1.63345	0.239459	Unclustered
g162	-0.602529	0.289338	0.0239501	0.509268	-1.57102	1.351	C2
g163	1.43507	-0.124097	0.444652	-0.27558	0.142094	-1.62214	C2
g164	-1.09448	-1.16292	-0.122751	0.201083	1.18968	0.989394	C1
g165	-0.692565	0.757267	1.56764	-0.204397	-0.25132	-1.17663	C2
g166	-0.405483	-0.20484	1.67261	0.211389	0.118198	-1.39188	C2
g167	0.977158	-1.31645	0.510015	0.522171	-1.22374	0.530849	Unclustered
g168	-0.297712	1.72907	-0.30675	0.198391	0.0141689	-1.33717	C3
g169	1.13398	-1.28904	-0.798509	-0.208759	-0.00865064	1.17098	Unclustered
g170	0.755759	-1.65977	-0.627046	0.759273	-0.0649212	0.836709	Unclustered
g171	0.359567	-0.556402	0.0862345	0.270225	1.41483	-1.57446	Unclustered
g172	1.6147	0.861381	-0.465227	-0.553537	-0.910354	-0.546966	C2
g173	1.13893	0.138214	-0.4424	-0.605591	-1.35857	1.12942	Unclustered
g174	0.253141	0.989207	-0.204343	-0.861455	-1.34485	1.1683	Unclustered
g175	0.370248	1.58755	0.503944	-0.626344	-0.995188	-0.840207	C2
g176	0.659726	-1.07069	-1.25166	0.365551	1.31069	-0.0136188	C1
g177	-0.61399	-0.848098	-0.97332	1.4944	0.0960598	0.844946	C1
g178	1.3985	-0.0894112	0.0234547	-0.138121	0.475927	-1.67035	C2
g179	1.78524	-0.384164	-1.0559	0.293082	0.0420018	-0.680263	C2
g180	0.0168016	-1.02334	1.56581	0.20549	0.381188	-1.14595	C3
g181	1.44925	0.806525	-0.490904	0.170706	-1.19782	-0.737765	C2
g182	-0.679246	-0.0948948	-0.464315	0.676046	1.64114	-1.07873	Unclustered
g183	-0.202837	1.57325	0.719352	-0.71513	-1.19232	-0.182314	C2
g184	0.00159624	-0.362052	-0.34823	1.28127	0.926574	-1.49916	Unclustered
g185	-0.665536	-0.32791	1.68406	0.487446	-0.00509924	-1.17296	C3
g186	-0.0638431	0.265776	1.32741	0.729956	-1.32738	-0.931923	C3
g187	0.354204	-1.33192	1.55355	-0.291625	0.387796	-0.672005	Unclustered
g188	1.51551	-1.10615	-0.591179	0.892514	-0.556643	-0.154048	C3
g189	-0.446592	0.33614	-0.834372	1.59891	0.454287	-1.10837	C3
g190	0.842561	-0.785859	-0.473295	-0.405189	1.6247	-0.802919	Unclustered
g191	-0.782192	-1.47317	1.10449	0.986049	0.160485	0.00434058	C1
g192	-1.53634	-0.556665	1.03453	0.388696	-0.329992	0.999771	Unclustered
g193	-0.40689	-1.67105	-0.307496	0.689646	0.978284	0.717508	C1
g194	0.195798	-0.787971	0.583252	-0.365257	-1.1908	1.56498	Unclustered
g195	-0.0963973	-0.107947	-0.104705	-1.58297	0.366157	1.52586	C1
g196	-0.708981	0.870222	1.36305	-0.468764	-1.27118	0.215654	Unclustered
g197	-0.942649	0.535753	1.29609	0.272449	0.254527	-1.41617	C3
g198	-1.06996	-0.0994099	1.1332	1.19617	-0.101695	-1.0583	C3
g199	-0.228916	-1.35312	0.493686	0.711229	1.26	-0.882884	Unclustered
g200	0.0150721	-0.910753	1.74952	0.471272	-0.593854	-0.731254	C3
g201	0.168233	-1.72736	-0.501355	1.01669	0.2407	0.803096	C1
g202	-0.572838	0.606541	0.777087	1.25103	-1.0997	-0.96212	C3
g203	-0.797595	0.1667	-0.870154	0.69894	1.57763	-0.775525	C3
g204	-0.110085	1.22366	-1.2732	-0.309369	-0.677585	1.14659	Unclustered
g205	-0.380089	0.643655	0.0956687	-0.515587	-1.36301	1.51936	Unclustered
g206	1.55149	0.240364	0.596723	-1.09427	-0.915457	-0.378857	C2
g207	-0.296985	0.636681	0.017529	-0.794314	1.59326	-1.15617	Unclustered
g208	-1.72207	0.181381	-0.602983	0.751845	0.467763	0.924067	C1
g209	-0.403113	-0.407227	-1.53007	1.2422	0.245427	0.852788	C1
g210	-0.152983	0.321762	0.850458	0.0854963	-1.88132	0.776591	Unclustered
g211	0.899112	1.03152	-0.0101861	0.477616	-1.30857	-1.08949	C2
g212	-0.330456	-1.90298	0.431389	0.617802	0.607231	0.577017	C1
g213	-0.547476	-0.159672	1.98454	-0.588144	-0.0681173	-0.621134	C3
g214	-0.598114	-1.62125	0.230284	0.283993	0.39077	1.31432	C1
g215	-0.503324	0.786201	0.834649	0.0758504	0.568234	-1.76161	C3
g216	-0.196385	0.821418	1.03469	0.290403	-0.190742	-1.75938	C3
g217	-0.460571	0.969343	0.129039	0.72726	0.406266	-1.77134	C3
g218	-0.0447739	1.84348	0.0459649	-0.541693	-0.174435	-1.12854	C2
g219	-1.15913	-0.819537	-0.634385	0.952808	1.21502	0.445228	C1
g220	-0.393664	0.570283	-1.53695	1.26831	0.567905	-0.475886	Unclustered
g221	1.49971	-0.230279	0.398655	-1.31712	0.433829	-0.784799	C2
g222	0.933779	-0.624577	-0.887331	1.03466	-1.17057	0.714044	C3
g223	-0.734652	-0.0451093	1.52947	0.703565	-1.25953	-0.193746	C3
g224	-0.637142	1.04423	-1.10054	-0.458264	-0.266527	1.41824	Unclustered
g225	-1.59936	0.552222	-0.396406	-0.415701	1.12808	0.731159	C1
g226	-1.13709	0.894947	1.09762	-0.777345	-0.778661	0.700536	Unclustered
g227	-1.1557	0.674131	0.581143	1.33856	-0.871232	-0.566907	C3
g228	0.576619	0.0576254	-0.727617	-0.0323963	-1.3734	1.49916	Unclustered
g229	-1.00907	1.29325	0.645364	-0.00637674	0.394753	-1.31792	C1
g230	1.16901	0.655009	-1.24335	-1.20509	0.387249	0.237168	Unclustered
g231	-1.41662	0.546149	-0.383354	-0.035491	-0.281502	1.57081	C2
g232	0.364223	-1.33323	0.700868	-0.560434	-0.570921	1.39949	Unclustered
g233	-0.979633	1.0194	0.956742	0.668516	-0.477056	-1.18797	C3
g234	1.40032	-0.692011	0.443496	-1.16002	0.717497	-0.709288	C2
g235	-0.0357049	-0.123282	1.84327	-0.359309	-0.124426	-1.20055	C3
g236	-1.30593	0.802045	1.04631	0.804848	-0.697558	-0.649723	C3
g237	-1.05093	-0.243908	0.105465	0.582389	1.58831	-0.981329	Unclustered
g238	-1.28808	-0.12919	-0.310171	-0.601956	1.44089	0.888505	C1
g239	-0.755278	-0.21894	1.38486	1.04269	-0.326352	-1.12698	C3
g240	-0.274191	0.301229	-0.582683	-0.919254	1.86923	-0.394335	C1
g241	0.450891	0.74803	0.538374	0.229746	0.00640187	-1.97344	C2
g242	-0.555646	0.251196	0.919157	1.29121	-0.565782	-1.34014	C3
g243	-0.955262	0.798358	-1.18531	0.26119	-0.293943	1.37496	C1
g244	1.31655	-1.5795	0.597444	-0.534869	-0.132997	0.333372	C3
g245	-0.908305	0.747873	-0.00801767	1.17807	-1.43166	0.42203	C3
g246	-1.18221	-0.806776	0.231245	1.26505	1.01325	-0.520561	C3
g247	0.479533	1.55094	0.244284	-0.961179	-0.147685	-1.16589	C2
g248	-1.69748	0.289627	1.33398	0.253384	0.205929	-0.385446	C3
g249	-1.18292	-1.33839	0.359667	0.830109	0.437173	0.894354	C1
g250	-0.322338	-1.02873	-1.07268	1.13597	1.17659	0.111187	C1
g251	0.782235	0.921307	0.19926	0.584584	-1.06437	-1.42302	C2
g252	-1.17632	0.499252	0.798517	1.30351	-0.799088	-0.625875	C3
g253	-1.67261	0.223475	0.480545	1.18176	-0.607696	0.394528	C3
g254	-0.903716	0.147802	-0.258403	0.745379	-1.18896	1.4579	Unclustered
g255	0.146337	0.278839	1.29511	-1.78486	0.165897	-0.101323	C2
g256	1.62933	0.109373	0.0451335	-0.430633	-1.4609	0.107692	C2
g257	-0.76992	-0.0263006	-0.689463	-0.821036	1.69953	0.607193	C1
g258	-1.61267	0.46494	0.336539	-0.510721	1.34481	-0.022893	Unclustered
g259	0.532961	0.850302	0.946394	-0.059505	-0.626674	-1.64348	C2
g260	-0.941319	-1.36714	-0.187704	0.544383	0.910517	1.04126	C1
g261	1.00403	-0.0302603	-1.08427	1.06668	-1.25925	0.303071	Unclustered
g262	-1.01267	-0.390784	-0.70611	1.27244	-0.404155	1.24127	C1
g263	0.65908	1.5162	0.280995	-1.1189	-0.812888	-0.524487	C2
g264	0.79308	-0.321532	-0.560628	-1.21986	1.5513	-0.242364	Unclustered
g265	-0.518102	-0.568528	-1.32303	1.30764	0.138215	0.963803	C1
g266	-1.05352	-0.663523	1.70496	0.348959	0.258423	-0.595301	C3
g267	1.3405	-0.37641	0.00265467	0.755665	-1.57078	-0.151627	Unclustered
g268	-0.969267	0.330496	0.977269	0.0456754	-1.40047	1.01629	Unclustered
g269	0.663815	-1.36399	0.751748	-0.446565	1.16091	-0.765912	Unclustered
g270	-0.829939	1.16089	-1.14707	0.41836	-0.635877	1.03363	Unclustered
g271	-1.34863	-0.322596	0.234326	1.44785	0.674929	-0.685883	C3
g272	1.19941	0.0839055	0.412966	-1.46142	-0.898617	0.663761	C2
g273	0.957494	-0.364894	0.738512	0.695458	-0.354688	-1.67188	C2
g274	-1.08209	0.0387874	-0.0299179	0.657034	1.49425	-1.07806	Unclustered
g275	-0.106764	1.22204	-0.0995752	-0.645013	1.03951	-1.4102	C2
g276	0.192578	1.74323	-0.715282	0.122014	-0.173109	-1.16943	C2
g277	0.747507	0.431757	-1.22746	0.459844	-1.31306	0.90142	Unclustered
g278	-0.532976	1.53872	0.247834	-0.5451	-1.28664	0.578166	Unclustered
g279	-1.17715	1.33663	-1.05358	0.790285	-0.157546	0.261362	C1
g280	1.18732	1.31596	-0.699662	-1.02506	-0.302144	-0.476408	C2
g281	0.974036	0.0882352	-0.0800737	1.18046	-1.47187	-0.690789	C3
g282	1.0874	0.658708	-0.595472	-1.22949	0.909583	-0.830723	C2
g283	0.98899	-0.723672	-0.855827	-0.883302	0.066282	1.40753	C1
g284	-0.981568	1.28915	-0.672163	-0.574224	1.22849	-0.289677	Unclustered
g285	-1.01132	0.393627	0.984558	1.01468	-0.0315964	-1.34995	C3
g286	-0.103572	0.235249	-0.26548	-1.52431	0.065758	1.59236	Unclustered
g287	0.24101	1.65014	-0.775808	-0.55434	0.478587	-1.03959	Unclustered
g288	0.532555	1.25533	-0.960501	-1.3409	-0.122789	0.636305	Unclustered
g289	-0.998513	-0.572985	-0.188269	0.852197	-0.664503	1.57207	C1
g290	-0.387647	1.18616	0.522939	-0.142264	0.518059	-1.69725	Unclustered
g291	1.58703	-1.14645	0.63276	-0.231591	-0.844382	0.00263662	Unclustered
g292	-0.0326257	-0.549398	-0.186148	1.26347	-1.46079	0.965488	Unclustered
g293	0.977518	-0.257913	-1.81841	-0.0139798	0.717612	0.395172	Unclustered
g294	1.3465	0.909735	-0.615194	-1.24655	-0.615073	0.220577	C2
g295	-0.623925	0.452908	1.40347	-0.82911	0.711314	-1.11466	Unclustered
g296	1.40088	0.0512446	0.837743	-0.341346	-1.37314	-0.575383	C2
g297	0.141395	-1.40761	1.18312	-0.861942	0.0201044	0.924935	Unclustered
g298	-0.958455	-0.229727	1.4466	0.975643	-0.283395	-0.950662	C3
g299	0.365099	1.7734	-1.00472	-0.107908	-0.217585	-0.808283	Unclustered
g300	-0.0749905	-1.79136	-0.0414735	1.18945	0.594626	0.123742	C1
g301	-0.294114	0.0449431	1.93567	-0.322111	-0.427133	-0.937258	C2
g302	-0.0660569	0.970078	-1.52354	1.19915	-0.0373595	-0.542274	C1
g303	-1.10889	1.0068	-0.845505	0.644248	1.04071	-0.737358	Unclustered
g304	0.516313	0.730446	1.20738	-1.51357	-0.536873	-0.403705	C2
g305	1.12929	0.489735	0.651758	-1.60025	0.0351698	-0.705704	C2
g306	0.348094	-0.937589	1.4823	-0.100766	-1.25588	0.463839	Unclustered
g307	1.66905	-0.577518	-1.35429	0.041279	0.00971432	0.211771	Unclustered
g308	-1.92219	0.951494	0.33096	0.367407	0.379306	-0.106976	Unclustered
g309	0.693749	0.308994	0.455335	-1.78205	-0.540768	0.86474	Unclustered
g310	0.919452	-1.72631	0.105689	-0.386571	1.00336	0.0843813	Unclustered
g311	-0.847759	0.426991	-0.388244	1.47301	-1.21462	0.550629	Unclustered
g312	0.155856	-0.899283	-0.54917	1.75731	-0.810841	0.346127	Unclustered
g313	0.684812	-0.274443	-0.668653	1.33683	0.366226	-1.44477	Unclustered
g314	1.33747	0.639514	0.0156169	-1.45027	0.254	-0.796336	C2
g315	1.0958	-1.70556	-0.326573	0.860797	0.178901	-0.103365	Unclustered
g316	-1.3464	0.76844	0.652959	-1.08989	0.99091	0.0239872	Unclustered
g317	-0.325418	-0.678416	1.43587	-1.32935	0.766772	0.13054	Unclustered
g318	0.620581	1.07336	-1.78911	0.158925	0.310589	-0.37435	Unclustered
g319	0.988704	0.160608	1.10122	-1.47435	0.00499627	-0.781181	C2
g320	-0.548645	-0.575425	1.73024	0.655332	-0.903699	-0.3578	C2
g321	-1.5602	0.666073	0.900712	0.487452	0.442617	-0.936653	C1
g322	-0.392142	-0.642351	-1.23524	0.174081	0.464052	1.6316	C1
g323	-1.03579	0.207152	-0.822542	-0.685519	1.10651	1.23019	C1
g324	-1.23354	1.59268	-0.206173	0.210584	0.446244	-0.809791	Unclustered
g325	-0.716258	-0.135968	-0.551533	1.99539	-0.233724	-0.357906	C1
g326	-1.52961	-0.733916	1.16251	-0.121472	0.547102	0.675389	C3
g327	-0.927065	-0.74128	0.953229	-0.123808	-0.656453	1.49538	C3
g328	-1.4118	0.946881	1.03479	-0.366228	0.563235	-0.766876	Unclustered
g329	0.138723	1.22329	0.492369	-1.76325	0.208082	-0.29921	C2
g330	-0.0495328	-1.46688	-0.676057	0.522618	1.43552	0.234325	C1
g331	-1.37544	0.97632	0.0493269	0.798779	0.616248	-1.06524	C3
g332	0.384287	-1.45306	-1.07693	0.716738	0.866884	0.562088	C1
g333	-1.03416	1.47729	-0.763236	-0.0471969	0.923887	-0.556587	Unclustered
g334	-0.256655	0.133302	-0.59772	-0.268311	1.90849	-0.919107	Unclustered
g335	0.352588	-1.46973	-0.928021	0.391133	0.41869	1.23534	C1
g336	1.52078	-0.791407	0.225922	-0.886738	0.74713	-0.815689	Unclustered
g337	-1.71048	0.5305	0.648919	-0.0525579	1.06598	-0.482361	C1
g338	-0.967486	1.17823	0.64787	-0.256459	-1.30331	0.701161	C2
g339	0.478436	-0.803654	-1.42762	0.802679	1.17915	-0.228992	C1
g340	-1.03482	-0.648494	0.137658	1.83346	-0.352058	0.0642524	C3
g341	-0.148261	1.74626	-0.25132	0.350823	-0.460418	-1.23708	Unclustered
g342	-0.058916	-0.0781484	1.56595	0.468698	-1.45778	-0.439801	C2
g343	0.0777869	1.09222	-0.820238	-1.31191	1.16818	-0.206034	Unclustered
g344	-0.326754	0.36087	-0.304405	1.45759	-1.55306	0.365766	Unclustered
g345	-0.676747	-0.771115	-1.03278	0.138371	1.41454	0.927736	C1
g346	0.0207074	-0.223415	-1.13573	-0.251105	-0.285366	1.87491	Unclustered
g347	0.198851	0.0699367	0.47939	-1.26507	1.48151	-0.964611	Unclustered
g348	-0.713394	0.838213	-0.338266	-1.43979	0.484222	1.16901	Unclustered
g349	0.0300785	-0.705923	0.861675	1.48586	-0.559036	-1.11265	C3
g350	0.0122803	0.426293	0.743196	-1.94185	0.0590144	0.701071	Unclustered
g351	0.876008	-1.31831	0.666379	-0.462796	-0.831411	1.07013	Unclustered
g352	0.310732	-1.10679	-0.540388	1.26529	0.979755	-0.908603	Unclustered
g353	-1.8535	-0.35519	0.675011	0.858865	0.244136	0.430679	C1
g354	-0.830688	-0.136953	-0.379783	1.23844	1.19626	-1.08728	C1
g355	-0.877169	-0.0978074	1.90854	-0.10322	-0.74917	-0.08117	C3
g356	0.297074	0.953792	0.0617678	-1.27032	-1.11286	1.07054	C2
g357	-1.51609	0.980213	-0.588664	-0.40764	0.930676	0.601504	Unclustered
g358	0.0958931	-0.529424	-1.7024	0.32486	0.722719	1.08835	C1
g359	0.50563	0.614589	-1.2928	1.38972	-0.716339	-0.500799	Unclustered
g360	-1.56138	-0.817368	1.16619	0.504482	0.234026	0.474048	C3
g361	-0.269838	0.221644	0.0107157	1.59415	-0.0283331	-1.52834	C3
g362	-0.267303	-1.18472	1.58416	-0.340963	0.766748	-0.557916	Unclustered
g363	-0.340296	-0.139041	0.583469	-1.369	-0.329426	1.59429	Unclustered
g364	0.948116	-0.721624	0.822079	-0.914189	0.947637	-1.08202	Unclustered
g365	-0.134993	1.41384	-1.65002	0.298876	-0.253952	0.326248	Unclustered
g366	-0.725219	-0.554503	1.89183	0.214321	-0.72955	-0.0968794	C3
g367	-1.63175	-0.213787	0.0537352	0.69668	1.32338	-0.228267	C1
g368	-1.35558	-0.772436	1.07244	-0.129222	1.18275	0.00203919	Unclustered
g369	0.770196	-1.25995	1.16837	0.455408	-1.11648	-0.0175488	Unclustered
g370	1.0678	1.02023	-0.931876	-0.591393	0.566538	-1.1313	Unclustered
g371	-0.426249	-1.57639	0.495686	0.917976	1.02643	-0.43745	C1
g372	-0.493801	1.39981	0.992073	-0.0561766	-0.683257	-1.15865	C2
g373	-1.86296	-0.334006	0.800036	0.641831	0.578454	0.176645	C3
g374	-0.420703	-0.388839	-1.41957	1.13272	1.1697	-0.0733054	C1
g375	0.126305	0.651632	1.42864	-0.993563	0.0241866	-1.2372	C2
g376	-0.793208	1.25426	-0.185806	-1.14282	1.16889	-0.301318	Unclustered
g377	1.34699	-0.701883	0.498893	-1.43686	-0.263833	0.556691	C2
g378	0.787108	-0.250723	-1.32293	0.476612	1.22554	-0.915604	Unclustered
g379	-1.41401	-0.71134	-0.328377	1.22534	0.358434	0.869953	C1
g380	-0.327494	-0.761015	-1.2997	1.02376	0.114142	1.2503	C1
g381	-0.656625	1.85645	-0.654555	-0.569051	0.441933	-0.418157	Unclustered
g382	0.469436	0.82364	-0.547804	-1.52737	1.15343	-0.371337	Unclustered
g383	0.355407	0.0814338	-1.80038	1.12274	-0.289563	0.530366	Unclustered
g384	0.0448437	1.13819	-0.678078	-0.903898	1.28255	-0.883606	Unclustered
g385	-0.467094	-0.879175	1.15612	-0.970783	-0.146157	1.30709	Unclustered
g386	1.40043	-0.785034	-1.05855	0.932972	0.14979	-0.639608	C1
g387	-0.776517	-0.465179	0.211127	1.39133	0.852856	-1.21362	C3
g388	-1.30553	1.74241	-0.0399324	-0.0802216	0.158974	-0.475702	Unclustered
g389	-0.567839	0.499984	-1.55032	1.41522	0.119107	0.0838489	C1
g390	0.246786	-0.593277	-1.03748	1.68829	0.401975	-0.706299	Unclustered
g391	-0.728194	0.0948651	0.116954	-1.36356	1.58054	0.299395	Unclustered
g392	-0.695249	-0.599778	-1.20034	0.219984	0.938942	1.33644	C1
g393	0.31452	-0.275263	0.836078	1.0922	-1.69009	-0.277437	C3
g394	0.679079	1.43171	0.215975	-0.296919	-1.3984	-0.631441	C2
g395	1.32872	-0.159469	1.14054	-0.501467	-0.799883	-1.00844	C2
g396	1.0852	-0.785416	-1.33416	1.01014	0.462008	-0.437769	Unclustered
g397	0.729122	0.513174	0.696316	0.627637	-1.15384	-1.41241	C2
g398	-0.885362	-1.26424	0.66241	1.413	0.336884	-0.262692	C3
g399	-0.978004	1.61836	-0.460397	-0.893397	0.0740535	0.639385	Unclustered
g400	-0.281055	0.456064	0.331771	-1.51552	1.45236	-0.443613	C2
g401	1.04521	-0.914222	0.200475	-1.46856	0.230614	0.90648	C2
g402	-0.155257	-0.784481	0.437955	-0.945827	-0.331255	1.77887	Unclustered
g403	-0.535149	-1.40056	1.59384	0.394307	0.13939	-0.191829	C1
g404	-1.33123	0.0222807	-0.512272	1.46624	-0.435718	0.790702	C1
g405	0.155851	1.32228	0.278558	-0.0744402	0.0887122	-1.77096	C2
g406	0.413387	0.859929	1.22501	-1.14936	-1.09762	-0.251348	C2
g407	-0.318324	1.06813	-0.914503	-1.25728	0.304972	1.117	Unclustered
g408	-0.578284	-0.679971	0.580862	1.78977	-0.70427	-0.408108	C3
g409	0.898094	1.24839	0.43006	-0.538459	-0.81514	-1.22295	C2
g410	-1.82011	0.709838	0.390065	-0.429823	0.270734	0.879291	C1
g411	0.449109	-1.50871	1.34978	0.535025	-0.220933	-0.604268	C3
g412	0.0849203	1.68247	-0.647465	-0.922542	0.561737	-0.759115	Unclustered
g413	0.783799	0.330034	1.12376	-0.184002	-0.366715	-1.68688	C2
g414	-1.21393	-0.682861	-0.0102837	0.703885	1.56094	-0.357746	C1
g415	0.854047	0.634785	0.387528	-0.131269	-1.91599	0.170903	C2
g416	0.665003	-0.993439	-1.11395	0.0155303	1.52329	-0.0964313	Unclustered
g417	-1.1804	1.28077	-1.21482	0.210942	0.314204	0.589299	C2
g418	1.9871	-0.28216	-0.499454	-0.311209	-0.111242	-0.783035	C2
g419	-1.69742	0.029729	0.345428	-0.460249	0.57658	1.20593	C1
g420	1.15773	-0.0797214	0.225179	-1.77573	-0.174677	0.647213	Unclustered
g421	0.929233	-0.375264	0.191449	-1.44824	1.24993	-0.547106	Unclustered
g422	-0.894235	-0.165555	1.24945	0.19965	-1.31183	0.922517	Unclustered
g423	-1.28525	0.278075	-0.91086	1.34664	-0.196207	0.767605	C3
g424	0.019243	-1.30782	0.398755	-1.03537	0.642381	1.28281	Unclustered
g425	-0.926911	0.680059	0.508299	1.21526	-0.0853643	-1.39134	C3
g426	0.67521	0.0929047	0.95615	-1.79074	0.487267	-0.420794	C2
g427	0.916363	0.838404	0.757375	-0.40303	-1.55312	-0.555994	C2
g428	-1.19939	0.8954	-0.976464	-0.102472	0.0435738	1.33935	Unclustered
g429	-1.82692	0.870289	-0.323593	0.794689	0.402231	0.0833008	C1
g430	0.116237	1.16183	0.950087	-0.687137	-1.50346	-0.0375575	C2
g431	0.028	-1.12159	-0.785637	1.22268	-0.512429	1.16897	C1
g432	1.21958	-0.496345	0.936418	-0.198307	0.0700481	-1.53139	C2
g433	0.934499	-0.593464	0.322453	-1.36819	1.23278	-0.528077	Unclustered
g434	0.46827	-0.486766	1.4704	-1.07787	0.57126	-0.94529	Unclustered
g435	-0.0857422	1.45266	-0.0557437	-0.62105	-1.40701	0.716894	Unclustered
g436	0.810059	0.968614	-0.0529003	-1.15052	-1.2658	0.690545	C2
g437	-0.00185553	-0.174519	1.87188	-1.12122	-0.434719	-0.139575	C2
g438	-0.332115	0.000809227	1.71608	0.141934	-0.147242	-1.37947	C3
g439	-0.252627	-0.419933	-0.931606	-0.125408	-0.2262	1.95577	C1
g440	0.453926	-0.981244	-0.0397621	-1.25164	1.4612	0.357529	Unclustered
g441	-0.53302	0.676316	-0.85054	-0.818386	1.68519	-0.159556	Unclustered
g442	-0.63708	-1.01782	-0.688206	0.518664	1.67091	0.153529	C1
g443	1.3029	-0.302357	0.561789	0.358658	-1.63935	-0.281645	C2
g444	1.66666	-0.868041	-0.0894948	-0.454988	-0.908551	0.654413	Unclustered
g445	-0.15222	-0.14279	0.0302046	-0.143659	1.76171	-1.35324	Unclustered
g446	-0.576991	-0.911777	0.973978	1.47295	-0.838591	-0.119568	C3
g447	-0.658151	1.3032	-1.21936	-0.468764	-0.0343122	1.07738	Unclustered
g448	-0.256598	-0.281404	0.473444	0.597932	-1.70388	1.17051	Unclustered
g449	-1.23059	-0.740167	0.637602	0.379486	-0.506154	1.45982	C1
g450	1.05503	0.790792	0.671472	-0.300965	-0.744829	-1.4715	C2
g451	0.730388	1.02916	0.306352	-1.54916	-0.882906	0.366169	C3
g452	-1.08039	1.17736	-1.34437	0.143494	0.620437	0.483465	Unclustered
g453	0.277845	0.144684	-0.0946795	1.53913	-1.55846	-0.308525	Unclustered
g454	-0.822601	-0.763558	-0.503573	-0.462911	1.36129	1.19135	C1
g455	-0.163357	1.24009	-1.50981	0.926695	-0.542919	0.0493022	Unclustered
g456	1.04642	-0.742013	0.6982	-0.98078	-0.986816	0.964993	C2
g457	-0.766938	0.761763	-1.36211	-0.350497	0.424181	1.2936	C1
g458	-0.670868	0.462159	1.11717	-1.30895	-0.60434	1.00483	Unclustered
g459	-1.20295	0.671241	-0.997883	1.44706	0.109044	-0.0265174	Unclustered
g460	-0.215318	-0.872192	-0.152935	1.55002	0.772318	-1.08189	C3
g461	-0.656909	0.696883	-1.071	-0.66832	1.5726	0.126751	Unclustered
g462	0.82614	-0.521673	-1.58602	1.05732	-0.327672	0.551906	Unclustered
g463	0.232955	-1.59725	0.979383	0.55952	-0.831282	0.656679	Unclustered
g464	0.902622	-0.939079	-0.824193	-0.919731	1.2011	0.579283	Unclustered
g465	-0.500611	-0.975267	1.53125	0.808651	-0.89371	0.0296867	C3
g466	0.722965	0.226004	-1.79396	-0.470531	0.411527	0.903993	Unclustered
g467	-0.654079	-1.31037	0.690024	1.32533	-0.582762	0.531849	C3
g468	1.82141	-0.0892537	-0.522381	-0.17503	-1.16376	0.129017	Unclustered
g469	0.519229	-1.90665	-0.169461	0.856281	0.559755	0.140845	C1
g470	-0.721156	1.31393	-0.696125	1.26147	-0.638263	-0.519856	Unclustered
g471	-0.311513	-0.959086	0.533467	-0.569466	1.77594	-0.46934	Unclustered
g472	1.0121	0.143052	-0.713305	-0.940838	1.35329	-0.854297	Unclustered
g473	1.21471	-0.589151	0.734292	-1.61016	0.0406828	0.209622	Unclustered
g474	0.280614	-1.526	-0.673591	0.518226	1.36717	0.0335772	C1
g475	0.173532	-1.06362	1.22956	0.81368	-1.28362	0.130471	C3
g476	1.16931	-1.09698	-0.369059	0.757991	0.667204	-1.12847	Unclustered
g477	1.48086	0.856645	-0.333718	-1.11337	-0.0415671	-0.848841	C2
g478	1.23089	1.04095	-0.500656	0.15728	-0.599227	-1.32924	C2
g479	-1.11355	1.1121	1.10294	-0.846229	0.400618	-0.655878	Unclustered
g480	-1.70344	-0.106028	-0.494903	0.96492	0.586111	0.753341	C1
g481	0.81055	-0.122566	-1.32311	-0.309519	-0.53649	1.48113	C1
g482	-1.55302	-0.850545	0.600645	0.383434	0.291762	1.12773	C1
g483	-0.707045	-1.2517	-0.320468	1.32978	1.02772	-0.0782876	C1
g484	-1.05097	-0.748896	0.863067	0.757655	1.08948	-0.910343	C3
g485	0.971208	-0.355803	-0.619463	1.48845	-0.403655	-1.08074	Unclustered
g486	0.461516	-1.98523	0.320641	0.320066	0.0874161	0.795592	Unclustered
g487	-0.588959	0.402364	0.812378	-0.460357	1.25998	-1.42541	C2
g488	1.13661	-1.00715	-0.377385	0.573434	0.878772	-1.20428	Unclustered
g489	-0.324254	1.01386	1.3547	-0.561725	-1.2968	-0.185776	C2
g490	1.94046	-0.619886	-0.477279	0.221877	-0.587558	-0.477612	Unclustered
g491	-0.349877	0.18896	-0.816049	1.56885	-1.17329	0.58141	Unclustered
g492	0.620133	-0.306511	-1.53004	1.2143	0.595178	-0.593057	Unclustered
g493	1.2667	-0.722577	0.873873	-0.403371	-1.35356	0.338936	Unclustered
g494	-1.4501	-0.607229	1.26016	-0.430788	0.635923	0.592036	Unclustered
g495	-1.06504	-1.44001	0.729002	0.514546	0.947107	0.314397	C3
g496	0.69698	1.0531	0.546894	-0.70286	0.0219347	-1.61605	C2
g497	0.736733	1.0675	-1.20225	0.825862	-0.421664	-1.00619	C2
g498	1.08662	0.948018	0.625085	-1.00572	-0.552711	-1.10129	C2
g499	1.36906	0.116631	-0.459585	0.0534262	-1.61571	0.536173	C2
g500	-0.431995	1.08805	0.904978	0.633578	-1.11941	-1.0752	C2
