# Supplementary material for: Clust: automatic extraction of optimal co-expressed gene clusters from gene expression data
Source: Genome Biol. 2018 Oct 25;19:172. doi: 10.1186/s13059-018-1536-8 (PMC6203272; doi:10.1186/s13059-018-1536-8)
Supplement: Supplementary file 4 — Table S2. A list of the 100 gene expression datasets analyzed in this study. (XLSX 18 kb) [file 13059_2018_1536_MOESM4_ESM.xlsx]

## Sheet: 100_Datasets
ID	Accession	Platform	Type	Species	Samples	Conditions	Genes/probes	Genes/probes after preprocessing	Normalisation_code	City	Country	Public_in	Time/Stages/Treatments
D001	GSE76194	GPL570	MA1	Homo sapiens	10	10	54675	50082	101 4	Shanghai	China	2017	Treatments
D002	GSE100509	GPL13497	MA1	Homo sapiens	50	10	34127	27256	101 4	Richland, WA	USA	2017	Time
D003	GSE81740	GPL571	MA1	Homo sapiens	27	21	22277	17025	101 4	Durham, NC	USA	2017	Treatments + Time
D004	GSE85304	GPL10558	MA1	Homo sapiens	18	6	47323	39505	101 4	Singapore	Singapore	2017	Treatments
D005	GSE77154	GPL570	MA1	Homo sapiens	8	4	54675	39767	101 4	London	UK	2017	Treatments
D006	GSE97346	GPL16686	MA1	Homo sapiens	24	8	53617	44337	101 4	Luxembourg	Luxembourg	2017	Treatments
D007	GSE93666	GPL17586	MA1	Homo sapiens	10	4	70523	54475	101 4	S.Francisco, CA	USA	2017	Treatments
D008	GSE92619	GPL10558	MA1	Homo sapiens	40	36	48107	44214	101 4	Münster	Germany	2017	Treatments + Time
D009	GSE84711	GPL13158	MA1	Homo sapiens	49	8	54715	43077	101 4	RTP, NC	USA	2017	Treatments
D010	GSE59359	GPL16384	MA1	Homo sapiens	12	4	25015	24254	101 4	Vienna	Austria	2017	Treatments
D011	GSE98368	GPL11154	RPKM	Homo sapiens	16	8	21876	18002	101 3 4	New York, NY	USA	2017	Treatments
D012	GSE95176	GPL20301	RPKM	Homo sapiens	12	4	23346	18780	101 3 4	Kyoto	Japan	2017	Treatments
D013	GSE98976	GPL16791	TPM	Homo sapiens	20	5	19084	14980	101 3 4	Minneapolis, MN	USA	2017	Treatments
D014	GSE100669	GPL11154	FPKM	Homo sapiens	11	4	84409	80007	101 3 4	Triangle, NC	USA	2017	Treatments
D015	GSE94549	GPL16791	FPKM	Homo sapiens	15	5	23284	16574	101 3 4	Madrid	Spain	2017	Treatments
D016	GSE86550	GPL20301	TPM	Homo sapiens	15	6	57773	26618	101 3 4	London	UK	2017	Treatments
D017	GSE100223	GPL11154	FPKM	Homo sapiens	37	15	57355	33081	101 3 4	Sheffield	UK	2017	Treatments
D018	GSE89134	GPL16791	CPMlog	Homo sapiens	14	6	13358	10757	101 4	Seattle, WA	USA	2017	Treatments
D019	GSE89205	GPL17303	FPKM	Homo sapiens	4	4	23284	14738	101 3 4	Tokyo	Japan	2017	Treatments
D020	GSE79253	GPL18573	FPKM	Homo sapiens	35	12	23713	20287	101 3 4	Boston, MA	USA	2017	Treatments
D021	GSE69693	GPL7202	MA2	Mus musculus	17	6	41267	40808	101 6	Marseille	France	2017	Time
D022	GSE81993	GPL11180	MA1	Mus musculus	14	4	45141	35967	101 4	Barcelona	Spain	2017	Treatments
D023	GSE97359	GPL13692	MA1	Mus musculus	24	8	26423	20549	101 3 4	Houston, TX	USA	2017	Treatments
D024	GSE84041	GPL10787	MA2	Mus musculus	24	12	31701	31474	101 6	Chiba	Japan	2017	Treatments + Time
D025	GSE86446	GPL1261	MA1	Mus musculus	17	6	45101	37087	101 3 4	Singapore	Singapore	2017	Treatments + Time
D026	GSE100393	GPL6246	MA1	Mus musculus	15	5	35556	27198	101 4	Ghent	Belgium	2017	Treatments
D027	GSE47696	GPL6887	MA1	Mus musculus	20	4	45281	40690	101 4	Bonn	Germany	2017	Treatments
D028	GSE90954	GPL1261	MA1	Mus musculus	20	10	45037	34497	101 4	Freiburg	Germany	2017	Treatments + Time
D029	GSE81667	GPL16570	MA1	Mus musculus	30	10	41345	33332	101 4	Omaha, NE	USA	2017	Treatments
D030	GSE99449	GPL16570	MA1	Mus musculus	10	4	41345	32658	101 4	Memphis, TN	USA	2017	Treatments
D031	GSE98257	GPL19057	FPKM	Mus musculus	15	4	43437	24975	101 3 4	New York, NY	USA	2017	Treatments
D032	GSE85039	GPL19057	FPKM	Mus musculus	50	20	46983	29562	101 3 4	Irvine, CA	USA	2017	Treatments
D033	GSE83885	GPL16417	FPKM	Mus musculus	5	5	23284	12806	101 3 4	Boston, MA	USA	2017	Treatments
D034	GSE89692	GPL13112	RPKM	Mus musculus	20	4	37991	22887	101 3 4	New York, NY	USA	2017	Treatments
D035	GSE83338	GPL17021	FPKM	Mus musculus	8	4	38283	18815	101 3 4	Seoul	South Korea	2017	Treatments
D036	GSE63206	GPL13112	RPKM	Mus musculus	28	6	25251	20619	101 3 4	Oxford	UK	2017	Treatments
D037	GSE85976	GPL17021	FPKM	Mus musculus	12	4	48034	27707	101 3 4	Minneapolis, MN	USA	2017	Treatments
D038	GSE71586	GPL17021	FPKM	Mus musculus	12	4	23474	19491	101 3 4	Daegu	South Korea	2017	Treatments
D039	GSE95105	GPL17021	RPKM	Mus musculus	13	4	47729	38945	101 3 4	Riverside, CA	USA	2017	Treatments
D040	GSE99656	GPL13112	FPKM	Mus musculus	16	4	23758	17909	101 3 4	New York, NY	USA	2017	Treatments
D041	GSE48645	GPL17421	MA2	D. melanogaster	43	19	45220	45209	101 6	Toronto, ON	Canada	2017	Treatments + Time
D042	GSE68696	GPL1322	MA1	D. melanogaster	17	10	18952	16490	101 4	Stanford, CA	USA	2017	Treatments
D043	GSE97607	GPL17080	MA1	D. melanogaster	16	6	43602	34562	101 4	Niigata	Japan	2017	Treatments
D044	GSE94589	GPL1322	MA1	D. melanogaster	16	4	18952	15537	101 3 4	Claremont, CA	USA	2017	Treatments
D045	GSE96802	GPL1322	MA1	D. melanogaster	15	5	18952	15476	101 3 4	London	UK	2017	Treatments
D046	GSE57788	GPL1322	MA1	D. melanogaster	36	9	18952	14753	101 4	San Antonio, TX	USA	2017	Treatments + Time
D047	GSE84069	GPL16820	MA1	D. melanogaster	4	4	32162	27547	101 3 4	Seoul	South Korea	2017	Treatments
D048	GSE93222	GPL20842	MA1	D. melanogaster	10	4	16322	13274	101 4	Kajang	Malasia	2017	Treatments
D049	GSE83460	GPL4336	MA2	D. melanogaster	44	11	22575	22233	101 6	Okazaki	Japan	2016 (Dec)	Treatments
D050	GSE89445	GPL1322	MA1	D. melanogaster	12	4	18952	14769	101 4	Edmonton, AB	Canada	2016 (Nov)	Treatments
D051	GSE99509	GPL21306	TPM	D. melanogaster	8	4	17471	15186	101 3 4	Boston, MA	USA	2017	Treatments
D052	GSE94293	GPL13304	RPKM	D. melanogaster	8	4	15240	12273	101 3 4	Boston, MA	USA	2017	Treatments
D053	GSE77562	GPL13304	RPKM	D. melanogaster	14	7	15240	13222	101 3 4	Chapel Hill, NC	USA	2017	Time
D054	GSE89993	GPL13304	FPKM	D. melanogaster	6	6	15104	11797	101 3 4	Planegg-Mart.	Germany	2017	Treatments
D055	GSE85768	GPL11203	FPKM	D. melanogaster	4	4	13747	12803	101 3 4	Kyoto	Japan	2016 (Dec)	Treatments
D056	GSE89260	GPL17275	RPKM	D. melanogaster	12	4	13898	12006	101 3 4	Providence, RI	USA	2016 (Nov)	Treatments
D057	GSE67503	GPL13304	FPKM	D. melanogaster	36	10	17062	11714	101 3 4	Bethesda, MD	USA	2016 (Jan)	Treatments
D058	GSE71104	GPL17275	TPM	D. melanogaster	22	8	15340	13457	101 3 4	Ashburn, VA	USA	2015 (Dec)	Treatments
D059	GSE71103	GPL17275	TPM	D. melanogaster	24	8	15340	12719	101 3 4	Ashburn, VA	USA	2015 (Oct)	Treatments + Time
D060	GSE68062	GPL13304/07/10	FPKM	D. (4 species)	31	12	6003	5104	101 4	Marseille	France	2015 (Apr)	Treatments
D061	GSE84570	GPL12621	MA1	A. thaliana	17	6	43663	34341	101 4	Hangzhou	China	2017	Treatments
D062	GSE70560	GPL9020	MA1	A. thaliana	24	8	26555	23644	101 4	Pamplona	Spain	2017	Treatments
D063	GSE98643	GPL17133	MA1	A. thaliana	24	8	38408	31786	101 4	Utrecht	Netherlands	2017	Treatments
D064	GSE66925	GPL17416	MA1	A. thaliana	18	6	38408	30825	101 4	Louisville, KY	USA	2017	Treatments
D065	GSE100205	GPL23603	MA1	A. thaliana	27	9	60770	46417	101 3 4	Beloit, WI	USA	2017	Treatments
D066	GSE98673	GPL198	MA1	A. thaliana	18	6	22810	18064	101 4	Aachen	Germany	2017	Treatments + Time
D067	GSE83136	GPL198	MA1	A. thaliana	18	6	22810	17552	101 4	Potsdam	Germany	2017	Treatments + Time
D068	GSE95202	GPL19830	MA1	A. thaliana	16	4	52454	44841	101 4	Yokohama	Japan	2017	Treatments
D069	GSE91044	GPL9020	MA1	A. thaliana	12	4	43803	36373	101 4	Valencia	Spain	2017	Treatments
D070	GSE94764	GPL198	MA1	A. thaliana	18	6	22810	17262	101 4	Stadt Seeland	Germany	2017	Treatments + Time
D071	GSE99936	GPL17639	RPKM	A. thaliana	12	4	32246	25990	101 3 4	Thuwal	Saudi Arabia	2017	Treatments
D072	GSE93560	GPL19580	FPKM	A. thaliana	8	8	21407	17114	101 3 4	New York, NY	USA	2017	Treatments + Time
D073	GSE62611	GPL13222	RPKM	A. thaliana	4	4	24288	20176	101 3 4	Beijing	China	2017	Treatments
D074	GSE98284	GPL13222	RPKM	A. thaliana	12	4	64791	25551	101 3 4	Shanghai	China	2017	Treatments
D075	GSE74864	GPL17639	FPKM	A. thaliana	15 (5)	5	22526	17434	101 3 4	New York, NY	USA	2017	Treatments
D076	GSE80567	GPL17639	RPKM	A. thaliana	10	5	16393	13218	101 3 4	La Jolla, CA	USA	2017	Treatments
D077	GSE80565	GPL17639	RPKM	A. thaliana	28	14	18310	14670	101 3 4	La Jolla, CA	USA	2017	Treatments + Time
D078	GSE57487	GPL13222	RPKM	A. thaliana	4	4	25092	20472	101 3 4	Jinan	China	2016 (Dec)	Treatments
D079	GSE74551	GPL13222	RPM	A. thaliana	11	4	28437	22180	101 3 4	Shanghai	China	2016 (Nov)	Treatments
D080	GSE76015	GPL14599	CPM	A. thaliana	24	24	22010	18732	101 3 4	Irapuato	Mexico	2016 (Sep)	Treatments + Time
D081	GSE87794	GPL22543	MA1	S. cerevisiae	8	4	6256	4865	101 4	Mohali	India	2017	Treatments
D082	GSE99660	GPL16244	MA1	S. cerevisiae	28	6	6256	4832	101 3 4	Gifu	Japan	2017	Treatments
D083	GSE72423	GPL2529	MA1	S. cerevisiae	10	5	5716	4602	101 3 4	Palo Alto, CA	USA	2017	Time
D084	GSE95507	GPL23130	MA2	S. cerevisiae	12	4	6257	6075	101 6	Valencia	Spain	2017	Treatments
D085	GSE80394	GPL2529	MA1	S. cerevisiae	34	10	10928	8605	101 4	Madrid	Spain	2017	Treatments
D086	GSE90006	GPL9294	MA2	S. cerevisiae	20	20	6256	6222	101 6	Stony Brook, NY	USA	2016 (Nov)	Time
D087	GSE90005	GPL9294	MA2	S. cerevisiae	22 (21)	21	6228	5871	101 6	Stony Brook, NY	USA	2016 (Nov)	Time
D088	GSE76596	GPL18498	MA2	S. cerevisiae	30	10	6388	6362	101 6	Taipei	Taiwan	2016 (Oct)	Treatments
D089	GSE84187	GPL16244	MA1	S. cerevisiae	16	4	6316	5342	101 4	Valencia	Spain	2016 (Oct)	Treatments
D090	GSE75259	GPL4414	MA2	S. cerevisiae	18	6	5957	5864	101 6	Chicago, IL	USA	2016 (Sep)	Time
D091	GSE99499	GPL21656	FPKM	S. cerevisiae	12	10	6664	5439	101 3 4	Los Angeles, CA	USA	2017	Treatments
D092	GSE89854	GPL22674	FPKM	S. cerevisiae	8	4	5782	4696	101 3 4	Jinan	China	2017	Treatments
D093	GSE89265	GPL17342	RPKM	S. cerevisiae	24	8	6571	5328	101 3 4	Chapel Hill, NC	USA	2017	Treatments + Time
D094	GSE97416	GPL13821	RPKM	S. cerevisiae	16	11	6666	5476	101 3 4	Los Angeles, CA	USA	2017	Treatments
D095	GSE94495	GPL13821	FPKM	S. cerevisiae	24	12	7126	5723	101 3 4	Barcelona	Spain	2017	Treatments + Time
D096	GSE80357	GPL20073/21743	CPM	S. cerevisiae	18 (6)	6	5456	4277	101 4	Sydney, NSW	Australia	2016 (Dec)	Treatments
D097	GSE81269	GPL13821/17342	RPKM	S. cerevisiae	18 (9)	6	6685	5256	101 3 4	Baltimore, MD	USA	2016 (May)	Treatments
D098	GSE74454	GPL19756	RPKM	S. cerevisiae	36 (11)	11	6715	5472	101 3 4	Boston, MA	USA	2016 (May)	Treatments
D099	GSE77631	GPL13821	RPKM	S. cerevisiae	24 (12)	12	6566	5493	101 3 4	New York, UK	USA	2016 (Mar)	Time
D100	GSE78136	GPL17342	FPKM	S. cerevisiae	12	4	7124	5497	101 3 4	Stockholm	Sweden	2016 (Feb)	Treatments
