# Supplementary material for: Clust: automatic extraction of optimal co-expressed gene clusters from gene expression data
Source: Genome Biol. 2018 Oct 25;19:172. doi: 10.1186/s13059-018-1536-8 (PMC6203272; doi:10.1186/s13059-018-1536-8)
Supplement: Supplementary file 5 — Table S3. Adjusted rand index (ARI) scores measuring the similarity in cluster membership between the results of every pair of methods when applied to each of the 100 datasets. (XLSX 31 kb) [file 13059_2018_1536_MOESM5_ESM.xlsx]

## Sheet: F-scores
Dataset	Average	clust-clust	clust-mcl	clust-kmeans	clust-hc	clust-wgcna_signed	clust-soms	clust-cc	clust-click	mcl-mcl	mcl-kmeans	mcl-hc	mcl-wgcna_signed	mcl-soms	mcl-cc	mcl-click	kmeans-kmeans	kmeans-hc	kmeans-wgcna_signed	kmeans-soms	kmeans-cc	kmeans-click	hc-hc	hc-wgcna_signed	hc-soms	hc-cc	hc-click	wgcna_signed-wgcna_signed	wgcna_signed-soms	wgcna_signed-cc	wgcna_signed-click	soms-soms	soms-cc	soms-click	cc-cc	cc-click	click-click
D001	0.255333	1	0.59	0.21	NaN	0.21	0.35	NaN	0.35	1	0.18	NaN	0.16	0.24	NaN	0.26	1	NaN	0.16	0.3	NaN	0.23	NaN	NaN	NaN	NaN	NaN	1	0.14	NaN	0.17	1	NaN	0.28	NaN	NaN	1		21
D002	0.502857	1	0.65	0.48	0.48	0.72	0.48	0.52	0.65	1	0.36	0.34	0.49	0.39	0.5	0.63	1	0.67	0.18	0.89	0.88	0.33	1	0.17	0.64	0.76	0.3	1	0.19	0.24	0.46	1	0.88	0.35	1	0.45	1
D003	0.4625	1	0.82	0.76	0.76	0.65	0.83	0.78	0.61	1	0.42	0.42	0.57	0.63	0.48	0.56	1	0.54	0.11	0.37	0.6	0.19	1	0.1	0.34	0.54	0.16	1	0.23	0.11	0.42	1	0.41	0.35	1	0.19	1
D004	0.185714	1	0.58	0.18	0.26	0.14	0.24	0.33	0.29	1	0.07	0.1	0.04	0.08	0.3	0.11	1	0.22	0.24	0.31	0.04	0.22	1	0.18	0.22	0.05	0.21	1	0.22	0.03	0.17	1	0.05	0.25	1	0.07	1
D005	0.414643	1	0.77	0.95	0.8	0.86	0.47	0.68	0	1	0.38	0.48	0.54	0.41	0.66	0	1	0.5	0.55	0.2	0.35	0	1	0.53	0.38	0.63	0	1	0.31	0.52	0	1	0.64	0	1	0	1
D006	0.314286	1	0.79	0.54	0.64	0.53	0.54	0.29	0.52	1	0.36	0.39	0.33	0.25	0.12	0.35	1	0.28	0.31	0.14	0.07	0.22	1	0.26	0.21	0.1	0.21	1	0.13	0.04	0.16	1	0.29	0.42	1	0.31	1
D007	0.337333	1	0.39	0.41	NaN	0.54	0.46	NaN	0.54	1	0.12	NaN	0.23	0.27	NaN	0.33	1	NaN	0.34	0.19	NaN	0.27	NaN	NaN	NaN	NaN	NaN	1	0.3	NaN	0.33	1	NaN	0.34	NaN	NaN	1
D008	0.273214	1	0.7	0.71	0.36	0.47	0.03	0.58	0.62	1	0.22	0.12	0.51	0.02	0.18	0.62	1	0.25	0.06	0.03	0.41	0.17	1	0.03	0.06	0.51	0.09	1	0.01	0.05	0.47	1	0.22	0.01	1	0.14	1
D009	0.208571	1	0.52	0.29	0.52	0.34	0.29	0.23	0.64	1	0.11	0.26	0.09	0.11	0.01	0.23	1	0.17	0.19	0.25	0.02	0.23	1	0.18	0.16	0.02	0.3	1	0.18	0.01	0.23	1	0.03	0.2	1	0.03	1
D010	0.326667	1	0.64	0.47	0.53	0.59	0.41	0.31	NaN	1	0.19	0.31	0.29	0.48	0.24	NaN	1	0.38	0.41	0.16	0.06	NaN	1	0.39	0.24	0.11	NaN	1	0.24	0.1	NaN	1	0.31	NaN	1	NaN	NaN
D011	0.288214	1	0.5	0.33	0.47	0.4	0.64	0.36	0.46	1	0.11	0.35	0.14	0.32	0.34	0.26	1	0.2	0.3	0.18	0.1	0.18	1	0.24	0.27	0.27	0.27	1	0.23	0.13	0.21	1	0.3	0.27	1	0.24	1
D012	0.3975	1	0.29	0.49	0.65	0.58	0.63	0.25	0.52	1	0.08	0.23	0.31	0.3	0.88	0.44	1	0.37	0.33	0.29	0.08	0.2	1	0.47	0.45	0.23	0.46	1	0.55	0.27	0.56	1	0.26	0.52	1	0.44	1
D013	0.308929	1	0.34	0.28	0.59	0.31	0.42	0.42	0.4	1	0.06	0.2	0.13	0.16	0.83	0.46	1	0.24	0.31	0.27	0.07	0.13	1	0.33	0.33	0.26	0.35	1	0.33	0.16	0.25	1	0.19	0.32	1	0.51	1
D014	0.606667	1	0.75	0.78	NaN	0.78	0.85	NaN	0.63	1	0.3	NaN	0.61	0.69	NaN	0.62	1	NaN	0.46	0.41	NaN	0.28	NaN	NaN	NaN	NaN	NaN	1	0.66	NaN	0.69	1	NaN	0.59	NaN	NaN	1
D015	0.363571	1	0.48	0.36	0.64	0.44	0.75	0.42	0.46	1	0.12	0.55	0.32	0.32	0.58	0.42	1	0.19	0.26	0.3	0.06	0.23	1	0.39	0.38	0.33	0.43	1	0.4	0.18	0.38	1	0.18	0.37	1	0.24	1
D016	0.255556	1	0.59	0.59	0	0.49	0.62	0	0.62	1	0.34	0	0.21	0.36	0	0.3	1	0	0.45	0.75	0	0.4	1	0	0	1	0	1	0.41	0	0.36	1	0	0.41	1	0	1
D017	0.330357	1	0.6	0.59	0.7	0.42	0.56	0.47	0.42	1	0.48	0.39	0.35	0.43	0.19	0.25	1	0.28	0.29	0.47	0.14	0.23	1	0.18	0.26	0.23	0.24	1	0.27	0.09	0.16	1	0.14	0.23	1	0.19	1
D018	0.739524	1	0.64	0.61	0.61	0.69	0.61	0.67	NaN	1	0.68	0.68	0.82	0.69	0.82	NaN	1	0.92	0.67	0.9	0.86	NaN	1	0.66	0.88	0.83	NaN	1	0.66	0.76	NaN	1	0.87	NaN	1	NaN	NaN
D019	0.321786	1	0.23	0.41	0.45	0.44	0.6	0.2	0.46	1	0.08	0.2	0.2	0.18	0.73	0.33	1	0.35	0.32	0.37	0.07	0.21	1	0.5	0.42	0.18	0.33	1	0.4	0.19	0.33	1	0.15	0.38	1	0.3	1
D020	0.527143	1	0.86	0.45	0.45	0.8	0.83	0.75	0.82	1	0.29	0.26	0.51	0.61	0.51	0.56	1	0.65	0.18	0.42	0.71	0.42	1	0.17	0.35	0.62	0.35	1	0.35	0.37	0.42	1	0.68	0.69	1	0.68	1
D021	0.0580952	1	0.1	0.1	0	0.01	0.09	0.07	NaN	1	0.13	0	0.09	0.11	0	NaN	1	0	0.12	0.26	0.01	NaN	1	0	0	0	NaN	1	0.12	0	NaN	1	0.01	NaN	1	NaN	NaN
D022	0.27381	1	0.17	0.38	0.5	0.5	0.42	0.2	NaN	1	0.05	0.08	0.12	0.22	0.67	NaN	1	0.4	0.32	0.2	0.06	NaN	1	0.38	0.24	0.1	NaN	1	0.32	0.15	NaN	1	0.27	NaN	1	NaN	NaN
D023	0.338214	1	0.57	0.42	0.42	0.56	0.37	0.43	0.57	1	0.32	0.3	0.25	0.16	0.37	0.42	1	0.58	0.07	0.31	0.75	0.14	1	0.07	0.18	0.59	0.13	1	0.04	0.09	0.33	1	0.79	0.07	1	0.17	1
D024	0.1188	1	0.04	0.71	0	0	0.02	0.62	0	1	0.21	0	0.63	-0.01	0.02	0	1	0	0.09	0.04	0.49	1	1	0	0	0	1	1	0	0	0	1	0.11	0	1	1	1
D025	0.3125	1	0.58	0.44	0.52	0.43	0.43	0.46	0.54	1	0.2	0.31	0.2	0.2	0.28	0.37	1	0.31	0.38	0.43	0.07	0.3	1	0.33	0.33	0.11	0.31	1	0.36	0.07	0.26	1	0.07	0.29	1	0.17	1
D026	0.316071	1	0.66	0.4	0.66	0.47	0.39	0.51	0.68	1	0.16	0.32	0.22	0.15	0.31	0.39	1	0.31	0.34	0.36	0.07	0.23	1	0.3	0.3	0.12	0.33	1	0.34	0.09	0.27	1	0.06	0.23	1	0.18	1
D027	0.208214	1	0.22	0.35	0.37	0.57	0.44	0.39	0	1	0.06	0.07	0.19	0.18	0.39	0	1	0.45	0.29	0.21	0.09	0	1	0.31	0.2	0.11	0	1	0.29	0.3	0	1	0.35	0	1	0	1
D028	0.312857	1	0.78	0.33	0.67	0.41	0.48	0.89	0.43	1	0.19	0.25	0.21	0.27	0.56	0.21	1	0.05	0.23	0.29	0.12	0.12	1	0.05	0.07	0.48	0.26	1	0.24	0.16	0.15	1	0.21	0.21	1	0.44	1
D029	0.656429	1	0.57	0.52	0.52	0.62	0.52	0.55	0.56	1	0.58	0.58	0.72	0.57	0.7	0.66	1	0.83	0.44	0.84	0.97	0.8	1	0.44	0.75	0.92	0.75	1	0.43	0.51	0.57	1	0.93	0.77	1	0.76	1
D030	0.308214	1	0.25	0.35	0.42	0.51	0.44	0.49	0.45	1	0.04	0.05	0.1	0.35	0.4	0.14	1	0.45	0.35	0.11	0.18	0.25	1	0.34	0.14	0.22	0.27	1	0.27	0.42	0.34	1	0.58	0.29	1	0.43	1
D031	0.5175	1	0.78	0.67	0.9	0.85	0.43	0.38	0.81	1	0.27	0.54	0.62	0.54	0.54	0.75	1	0.49	0.44	0.12	0.12	0.33	1	0.68	0.25	0.23	0.69	1	0.31	0.27	0.73	1	0.75	0.52	1	0.48	1
D032	0.307857	1	0.76	0.36	0.62	0.44	0.48	0.58	0.52	1	0.45	0.32	0.44	0.52	0.14	0.26	1	0.15	0.25	0.42	0.04	0.14	1	0.18	0.17	0.19	0.3	1	0.26	0.05	0.15	1	0.05	0.16	1	0.22	1
D033	0.3875	1	0.69	0.37	0.72	0.56	0.65	0.84	0.46	1	0.13	0.23	0.19	0.38	0.48	0.28	1	0.37	0.37	0.15	0.24	0.24	1	0.48	0.26	0.46	0.3	1	0.23	0.36	0.34	1	0.44	0.29	1	0.34	1
D034	0.288571	1	0.4	0.33	0.38	0.53	0.43	0.27	0.52	1	0.09	0.12	0.18	0.18	0.4	0.29	1	0.44	0.34	0.4	0.04	0.23	1	0.37	0.41	0.05	0.26	1	0.39	0.1	0.35	1	0.08	0.34	1	0.16	1
D035	0.298214	1	0.55	0.42	0.39	0.44	0.44	0.23	0.42	1	0.16	0.17	0.26	0.18	0.35	0.39	1	0.47	0.4	0.57	0.07	0.18	1	0.38	0.47	0.07	0.19	1	0.4	0.12	0.25	1	0.07	0.18	1	0.13	1
D036	0.224286	1	0.52	0.43	0	0.54	0.41	0.16	0.56	1	0.15	0	0.31	0.52	0.2	0.41	1	0	0.31	0.13	0.02	0.24	1	0	0	0	0	1	0.3	0.07	0.38	1	0.15	0.38	1	0.09	1
D037	0.3125	1	0.28	0.36	0.64	0.57	0.43	0.26	0.45	1	0.06	0.2	0.16	0.07	0.71	0.25	1	0.32	0.36	0.55	0.05	0.2	1	0.5	0.35	0.16	0.4	1	0.39	0.14	0.36	1	0.06	0.23	1	0.24	1
D038	0.414286	1	0.39	0.4	0.71	0.55	0.56	0.6	0.75	1	0.09	0.24	0.3	0.46	0.55	0.38	1	0.37	0.28	0.13	0.15	0.21	1	0.41	0.32	0.38	0.44	1	0.3	0.35	0.39	1	0.77	0.52	1	0.6	1
D039	0.507143	1	1	1	1	1	1	1	1	1	0.24	0.4	0.42	0.35	0.61	0.46	1	0.68	0.59	0.39	0.69	0.21	1	0.71	0.46	0.78	0.36	1	0.5	0.81	0.4	1	0.63	0.44	1	0.52	1
D040	0.331786	1	0.25	0.54	0.65	0.57	0.37	0.22	0.43	1	0.07	0.19	0.21	0.53	0.71	0.25	1	0.38	0.34	0.12	0.06	0.25	1	0.4	0.27	0.17	0.38	1	0.3	0.19	0.47	1	0.4	0.37	1	0.2	1
D041	0.133929	1	0.03	0.77	0	-0.02	0	0.54	0	1	0.31	0	0.59	0	0.03	0.47	1	0	0.05	0.01	0.27	0.11	1	0	0.25	0.01	0	1	0	-0.02	0.35	1	0	0	1	0	1
D042	0.499643	1	0.67	0.52	0.52	0.61	0.5	0.61	0.32	1	0.55	0.51	0.36	0.49	0.7	0.78	1	0.76	0.22	0.75	0.79	0.48	1	0.22	0.6	0.75	0.62	1	0.19	0.32	0.12	1	0.79	0.23	1	0.01	1
D043	0.461786	1	0.53	0.54	0.41	0.58	0.7	0.5	0.59	1	0.74	0.34	0.34	0.54	0.62	0.39	1	0.43	0.26	0.62	0.67	0.42	1	0.14	0.3	0.78	0.29	1	0.35	0.21	0.35	1	0.46	0.45	1	0.38	1
D044	0.357619	1	0.37	0.33	0.51	0.61	0.62	0.68	NaN	1	0.06	0.1	0.18	0.32	0.49	NaN	1	0.39	0.32	0.15	0.15	NaN	1	0.39	0.24	0.29	NaN	1	0.31	0.36	NaN	1	0.64	NaN	1	NaN	NaN
D045	0.345357	1	0.65	0.4	0.56	0.68	0.74	0.61	0.76	1	0.12	0.16	0.17	0.39	0.41	0.3	1	0.34	0.38	0.23	0.07	0.23	1	0.39	0.25	0.09	0.26	1	0.28	0.11	0.31	1	0.25	0.34	1	0.19	1
D046	0.356429	1	0.62	0.45	0.55	0.37	0.59	0.38	0.36	1	0.41	0.41	0.25	0.56	0.4	0.27	1	0.33	0.13	0.6	0.68	0.2	1	0.2	0.38	0.28	0.23	1	0.17	0.11	0.2	1	0.5	0.22	1	0.13	1
D047	0.716786	1	0.72	0.68	0.68	0.72	0.68	0.7	0.81	1	0.74	0.75	0.88	0.76	0.83	0.41	1	0.93	0.76	0.91	0.97	0.39	1	0.77	0.95	0.91	0.39	1	0.77	0.84	0.42	1	0.92	0.39	1	0.39	1
D048	0.416429	1	0.46	0.31	0.58	0.58	0.35	0.42	0.58	1	0.1	0.6	0.41	0.68	0.88	0.37	1	0.18	0.22	0.06	0.08	0.22	1	0.45	0.39	0.56	0.55	1	0.26	0.38	0.42	1	0.97	0.26	1	0.34	1
D049	0.131071	1	-0.03	0.64	0	-0.01	0.12	0.71	0	1	0.06	-0.01	0.42	-0.02	0.02	0	1	0.05	0.03	0.25	0.64	0	1	0	0.26	0.1	0	1	-0.01	0	0	1	0.45	0	1	0	1
D050	0.23619	1	0.14	0.45	0.52	0.46	0.24	0.17	NaN	1	0.05	0.09	0.11	0.45	0.19	NaN	1	0.36	0.32	0.1	0.06	NaN	1	0.43	0.19	0.12	NaN	1	0.21	0.11	NaN	1	0.19	NaN	1	NaN	NaN
D051	0.380357	1	0.43	0.54	0.64	0.69	0.66	0.18	0.58	1	0.13	0.22	0.33	0.47	0.57	0.39	1	0.46	0.31	0.24	0.07	0.24	1	0.41	0.36	0.12	0.33	1	0.52	0.22	0.47	1	0.31	0.47	1	0.29	1
D052	0.344286	1	0.4	0.36	0.51	0.61	0.58	0.37	0.25	1	0.11	0.15	0.38	0.43	0.66	0.42	1	0.48	0.28	0.23	0.11	0.1	1	0.34	0.29	0.16	0.13	1	0.49	0.38	0.3	1	0.47	0.33	1	0.32	1
D053	0.315357	1	0.54	0.22	0.46	0.66	0.31	0.53	0.72	1	0.09	0.41	0.33	0.12	0.64	0.42	1	0.03	0.2	0.38	0.05	0.17	1	0.15	0.05	0.58	0.2	1	0.25	0.23	0.46	1	0.08	0.22	1	0.33	1
D054	0.496429	1	0.61	0.66	0.62	0.63	0.37	0.48	0.58	1	0.71	0.5	0.44	0.47	0.61	0.42	1	0.48	0.47	0.4	0.62	0.44	1	0.52	0.28	0.57	0.47	1	0.27	0.47	0.42	1	0.55	0.32	1	0.52	1
D055	0.31	1	0.18	0.35	0.44	0.6	0.36	0.52	NaN	1	0.04	0.07	0.12	0.39	0.18	NaN	1	0.44	0.31	0.1	0.34	NaN	1	0.37	0.14	0.46	NaN	1	0.25	0.51	NaN	1	0.34	NaN	1	NaN	NaN
D056	0.461905	1	0.28	0.56	0.51	0.45	0.36	0.36	NaN	1	0.11	0.44	0.56	0.73	0.78	NaN	1	0.28	0.22	0.15	0.14	NaN	1	0.65	0.49	0.54	NaN	1	0.63	0.71	NaN	1	0.75	NaN	1	NaN	NaN
D057	0.2925	1	0.51	0.31	0.53	0.45	0.54	0.48	0.53	1	0.39	0.36	0.4	0.45	0.09	0.34	1	0.19	0.24	0.27	0.04	0.21	1	0.22	0.28	0.13	0.25	1	0.25	0.05	0.2	1	0.08	0.3	1	0.1	1
D058	0.318214	1	0.46	0.25	0.39	0.47	0.48	0.27	0.44	1	0.39	0.38	0.22	0.36	0.25	0.28	1	0.42	0.13	0.22	0.45	0.17	1	0.22	0.37	0.33	0.32	1	0.38	0.11	0.34	1	0.2	0.45	1	0.16	1
D059	0.191071	1	0.66	0.23	0	0.27	0.25	0.52	0.46	1	0.2	0	0.21	0.19	0.24	0.38	1	0	0.27	0.28	0.05	0.17	1	0	0	0	0	1	0.22	0.06	0.19	1	0.05	0.18	1	0.27	1
D060	0.430714	1	0.73	0.67	0.74	0.86	0.48	0.41	0.78	1	0.48	0.51	0.44	0.19	0.36	0.52	1	0.4	0.35	0.29	0.46	0.36	1	0.37	0.24	0.29	0.44	1	0.19	0.2	0.46	1	0.44	0.17	1	0.23	1
D061	0.566429	1	0.45	0.37	0.37	0.6	0.57	0.45	0.51	1	0.59	0.58	0.45	0.57	0.7	0.63	1	0.78	0.33	0.5	0.91	0.6	1	0.32	0.46	0.81	0.55	1	0.57	0.48	0.52	1	0.67	0.8	1	0.72	1
D062	0.8075	1	0.83	0.83	0.83	0.85	0.83	0.83	0.83	1	0.66	0.66	0.79	0.63	0.83	0.97	1	0.89	0.64	0.86	0.99	1	1	0.63	0.82	0.97	1	1	0.6	0.77	0.87	1	0.97	1	1	1	1
D063	0.402857	1	0.56	0.54	0.54	0.71	0.54	0.6	0.73	1	0.32	0.31	0.36	0.27	0.4	0.47	1	0.55	0.12	0.49	0.77	0.18	1	0.11	0.35	0.62	0.17	1	0.09	0.16	0.5	1	0.43	0.14	1	0.25	1
D064	0.4875	1	0.66	0.65	0.67	0.73	0.65	0.37	0.71	1	0.76	0.4	0.39	0.76	0.37	0.48	1	0.33	0.34	0.99	0.45	0.42	1	0.46	0.33	0.19	0.51	1	0.34	0.14	0.45	1	0.45	0.42	1	0.23	1
D065	0.392667	1	0.66	0.52	NaN	0.61	0.42	NaN	0.85	1	0.42	NaN	0.28	0.2	NaN	0.53	1	NaN	0.11	0.31	NaN	0.18	NaN	NaN	NaN	NaN	NaN	1	0.05	NaN	0.24	1	NaN	0.51	NaN	NaN	1
D066	0.475714	1	0.75	0.58	0.75	0.8	0.66	0.62	0.72	1	0.29	0.43	0.44	0.35	0.59	0.63	1	0.44	0.43	0.55	0.14	0.32	1	0.53	0.45	0.24	0.42	1	0.5	0.25	0.41	1	0.19	0.38	1	0.46	1
D067	0.247143	1	0.44	0.27	0.58	0.55	0.36	0.46	0.1	1	0.07	0.33	0.19	0.11	0.65	-0.01	1	0.19	0.24	0.35	0.08	0.11	1	0.31	0.25	0.27	0.16	1	0.28	0.21	0.09	1	0.11	0.17	1	0	1
D068	0.338929	1	0.24	0.38	0.49	0.5	0.65	0.22	0.54	1	0.07	0.34	0.19	0.21	0.78	0.29	1	0.22	0.32	0.31	0.06	0.2	1	0.43	0.46	0.31	0.42	1	0.41	0.15	0.36	1	0.18	0.45	1	0.31	1
D069	0.343929	1	0.24	0.34	0.54	0.36	0.29	0.73	0.51	1	0.06	0.13	0.25	0.39	0.21	0.21	1	0.37	0.27	0.14	0.33	0.26	1	0.37	0.22	0.55	0.44	1	0.39	0.4	0.45	1	0.3	0.37	1	0.51	1
D070	0.5375	1	0.69	0.51	0.52	0.77	0.51	0.72	0.68	1	0.48	0.48	0.65	0.39	0.69	0.6	1	0.63	0.34	0.54	0.89	0.39	1	0.31	0.38	0.84	0.37	1	0.24	0.5	0.52	1	0.61	0.28	1	0.52	1
D071	0.365357	1	0.38	0.39	0.5	0.52	0.61	0.64	0.52	1	0.07	0.51	0.19	0.31	0.54	0.24	1	0.13	0.31	0.21	0.14	0.25	1	0.31	0.41	0.54	0.32	1	0.39	0.28	0.36	1	0.46	0.35	1	0.35	1
D072	0.479643	1	0.25	0.58	0.4	0.59	0.57	0.49	0.57	1	0.34	0.44	0.22	0.34	0.39	0.23	1	0.4	0.5	0.91	0.77	0.47	1	0.31	0.4	0.52	0.31	1	0.52	0.59	0.47	1	0.81	0.48	1	0.56	1
D073	0.444643	1	0.62	0.35	0.73	0.54	0.5	0.66	0.66	1	0.1	0.47	0.3	0.38	0.81	0.46	1	0.23	0.29	0.26	0.14	0.22	1	0.42	0.53	0.56	0.7	1	0.34	0.36	0.38	1	0.42	0.52	1	0.5	1
D074	0.313571	1	0.25	0.62	0.61	0.69	0.5	0.14	0.42	1	0.08	0.11	0.19	0.34	0.33	0.35	1	0.5	0.41	0.26	0.05	0.21	1	0.45	0.29	0.07	0.27	1	0.4	0.11	0.35	1	0.22	0.39	1	0.17	1
D075	0.288571	1	0.5	0.27	0.39	0.39	0.46	0.39	NaN	1	0.09	0.19	0.17	0.25	0.48	NaN	1	0.29	0.33	0.26	0.09	NaN	1	0.32	0.28	0.17	NaN	1	0.33	0.17	NaN	1	0.24	NaN	1	NaN	NaN
D076	0.514762	1	0.28	0.47	0.32	0.51	0.44	0.39	NaN	1	0.44	0.44	0.34	0.44	0.83	NaN	1	0.56	0.6	0.84	0.63	NaN	1	0.39	0.59	0.66	NaN	1	0.55	0.44	NaN	1	0.65	NaN	1	NaN	NaN
D077	0.607857	1	0.84	0.63	0.63	0.83	0.82	0.74	0.78	1	0.45	0.45	0.56	0.81	0.63	0.64	1	0.84	0.3	0.52	0.91	0.39	1	0.29	0.52	0.91	0.38	1	0.49	0.4	0.45	1	0.69	0.6	1	0.52	1
D078	0.384643	1	0.21	0.55	0.57	0.52	0.62	0.36	0.44	1	0.09	0.11	0.2	0.18	0.53	0.31	1	0.52	0.42	0.43	0.21	0.28	1	0.45	0.5	0.21	0.33	1	0.53	0.4	0.47	1	0.33	0.47	1	0.53	1
D079	0.360714	1	0.3	0.3	0.53	0.61	0.3	0.32	0.33	1	0.05	0.09	0.24	0.77	0.93	0.7	1	0.4	0.21	0.05	0.06	0.09	1	0.37	0.09	0.13	0.13	1	0.24	0.29	0.33	1	0.9	0.7	1	0.64	1
D080	0.284286	1	0.69	0.65	0.58	0.4	0	0.6	0.66	1	0.27	0.24	0.41	0	0.24	0.41	1	0.41	0.13	0	0.6	0.27	1	0.09	0	0.49	0.2	1	0	0.11	0.23	1	0	0	1	0.28	1
D081	0.386429	1	0.47	0.35	0.52	0.72	0.43	0.46	0.55	1	0.15	0.19	0.38	0.6	0.69	0.45	1	0.45	0.31	0.14	0.13	0.26	1	0.36	0.17	0.16	0.34	1	0.36	0.36	0.51	1	0.5	0.39	1	0.42	1
D082	0.465714	1	0.41	0.62	0.68	0.57	0.59	0.6	0.51	1	0.43	0.29	0.26	0.49	0.4	0.34	1	0.49	0.37	0.65	0.61	0.41	1	0.42	0.46	0.49	0.42	1	0.37	0.44	0.36	1	0.54	0.38	1	0.44	1
D083	0.544286	1	0.33	0.28	0.28	0.57	0.28	0.23	0.43	1	0.68	0.71	0.46	0.71	0.69	0.61	1	0.87	0.36	0.85	0.82	0.54	1	0.36	0.9	0.78	0.53	1	0.36	0.32	0.51	1	0.74	0.53	1	0.51	1
D084	0.0966667	1	0.08	0.1	0	0.06	0.19	0.22	NaN	1	0.11	0	0.2	0.21	0.14	NaN	1	0	0.28	0.15	0.03	NaN	1	0	0	0	NaN	1	0.17	0.03	NaN	1	0.06	NaN	1	NaN	NaN
D085	0.426429	1	0.77	0.73	0.43	0.63	0.58	0.25	0.75	1	0.54	0.31	0.45	0.41	0.21	0.57	1	0.37	0.34	0.58	0.3	0.54	1	0.2	0.34	0.6	0.32	1	0.24	0.12	0.4	1	0.34	0.36	1	0.26	1
D086	0.188571	1	-0.02	0.42	0.02	-0.01	0.38	0.04	-0.02	1	0.25	0	0.5	0.23	0.2	0.46	1	0.01	0.08	0.89	0.43	0.1	1	0	0.01	0.04	0	1	0.07	0.1	0.38	1	0.46	0.09	1	0.17	1
D087	0.130714	1	0.13	0.4	0	0.09	0.02	0.28	0.09	1	0.45	0	0.29	0	0.19	0.58	1	0	0.15	0.01	0.23	0.35	1	0	0	0	0	1	0	0.05	0.28	1	-0.03	-0.01	1	0.11	1
D088	0.0803571	1	0.04	0.07	0	0.02	0	0.15	0.04	1	0.19	0	0.27	0	0.02	0.36	1	0	0.19	0	0.01	0.19	1	0	0	0	0	1	0	0	0.25	1	0.44	0	1	0.01	1
D089	0.390476	1	0.54	0.35	0.64	0.51	0.75	0.64	NaN	1	0.08	0.14	0.29	0.47	0.68	NaN	1	0.46	0.3	0.19	0.09	NaN	1	0.38	0.32	0.17	NaN	1	0.43	0.27	NaN	1	0.5	NaN	1	NaN	NaN
D090	0.157143	1	0.01	0.01	0	0	0.04	0.04	0	1	0.23	0	0.25	0.23	0.22	0.34	1	0	0.06	0.62	0.8	0.19	1	0	0	0	0	1	0.06	0.06	0.24	1	0.62	0.16	1	0.22	1
D091	0.376786	1	0.67	0.59	0.57	0.52	0.42	0.25	0.72	1	0.46	0.47	0.36	0.37	0.22	0.56	1	0.33	0.4	0.27	0.13	0.45	1	0.28	0.42	0.23	0.37	1	0.19	0.08	0.33	1	0.37	0.33	1	0.19	1
D092	0.398095	1	0.39	0.37	0.53	0.5	0.46	0.54	NaN	1	0.13	0.19	0.43	0.65	0.63	NaN	1	0.49	0.26	0.13	0.27	NaN	1	0.34	0.19	0.36	NaN	1	0.4	0.56	NaN	1	0.54	NaN	1	NaN	NaN
D093	0.445714	1	0.54	0.42	0.42	0.47	0.4	0.51	0.66	1	0.42	0.43	0.42	0.36	0.45	0.59	1	0.73	0.25	0.56	0.77	0.32	1	0.23	0.55	0.73	0.3	1	0.19	0.26	0.46	1	0.46	0.24	1	0.34	1
D094	0.505	1	0.81	0.68	0.66	0.67	0.72	0.31	0.81	1	0.53	0.43	0.41	0.56	0.37	0.75	1	0.57	0.26	0.63	0.54	0.49	1	0.22	0.47	0.56	0.39	1	0.34	0.16	0.41	1	0.46	0.58	1	0.35	1
D095	0.634643	1	0.87	0.77	0.77	0.89	0.77	0.81	0.89	1	0.51	0.5	0.78	0.51	0.6	0.7	1	0.69	0.54	0.73	0.9	0.3	1	0.48	0.64	0.66	0.28	1	0.52	0.62	0.56	1	0.81	0.3	1	0.37	1
D096	0.474643	1	0.38	0.36	0.58	0.61	0.36	0.66	0.32	1	0.79	0.53	0.4	0.78	0.61	0.2	1	0.49	0.42	0.96	0.58	0.15	1	0.49	0.49	0.59	0.31	1	0.41	0.69	0.16	1	0.57	0.16	1	0.24	1
D097	0.376786	1	0.66	0.27	0.76	0.73	0.77	0.59	0.72	1	0.1	0.24	0.24	0.58	0.52	0.42	1	0.26	0.26	0.09	0.05	0.16	1	0.48	0.22	0.15	0.35	1	0.24	0.13	0.38	1	0.49	0.41	1	0.28	1
D098	0.505357	1	0.65	0.53	0.52	0.52	0.53	0.41	0.7	1	0.46	0.44	0.42	0.46	0.44	0.76	1	0.71	0.31	0.75	0.86	0.36	1	0.27	0.58	0.75	0.34	1	0.27	0.3	0.41	1	0.68	0.35	1	0.37	1
D099	0.546429	1	0.77	0.51	0.51	0.75	0.72	0.54	0.8	1	0.42	0.42	0.75	0.64	0.42	0.7	1	0.73	0.41	0.56	0.45	0.38	1	0.37	0.46	0.4	0.36	1	0.64	0.41	0.63	1	0.62	0.55	1	0.38	1
D100	0.488929	1	0.42	0.38	0.46	0.61	0.45	0.55	0.59	1	0.11	0.7	0.46	0.81	0.74	0.55	1	0.14	0.22	0.12	0.15	0.22	1	0.53	0.62	0.69	0.63	1	0.51	0.55	0.6	1	0.74	0.55	1	0.59	1
Mean	0.373727	1	0.4901	0.4602	0.490313	0.5231	0.475	0.454792	0.517701	1	0.2713	0.295208	0.3464	0.3761	0.459167	0.412414	1	0.382083	0.3031	0.3713	0.332187	0.280115	1	0.308646	0.325417	0.367708	0.315301	1	0.3101	0.256042	0.354483	1	0.41	0.333333	1	0.317831	1
Std	0.142626	0	0.23597	0.182502	0.22568	0.217091	0.208053	0.207126	0.233476	0	0.204923	0.196013	0.179086	0.212588	0.244216	0.194117	0	0.238654	0.136978	0.260503	0.314918	0.173939	0	0.184543	0.209163	0.283142	0.203562	0	0.166609	0.207235	0.159853	0	0.273365	0.195137	0	0.213416	0
