# Supplementary material for: Clust: automatic extraction of optimal co-expressed gene clusters from gene expression data
Source: Genome Biol. 2018 Oct 25;19:172. doi: 10.1186/s13059-018-1536-8 (PMC6203272; doi:10.1186/s13059-018-1536-8)
Supplement: Supplementary file 6 — Table S4. MSE and JI values for whole clustering results as generated by each of the eight methods when applied to each of the 100 datasets. (XLSX 53 kb) [file 13059_2018_1536_MOESM6_ESM.xlsx]

## Sheet: README
This file includes the metrics evaluating the results of applying each one of the eight clustering methods to each one of the 100 datasets.
Sheet A	These are the default applications of the methods to the datasets. For k-means, HC, and SOMs, the optimal K was chosen by minimising the DB validation index (default)
Sheet B	The optimal K for k-means, HC, and SOMs was chosen by minimising sqrt(MSE^2 + JI^2)

## Sheet: B
Dataset				Number of clusters			Average cluster size			Dispersion (MSE)			Percentage of overlap (JI)			Perc. of genes in clusters
ID	Species	Dims	Ng	KM	HC	SOMs	KM	HC	SOMs	KM	HC	SOMs	KM	HC	SOMs	KM	HC	SOMs
D001	Homo sapiens	10	50082	6	NaN	9	8347	NaN	5565	0.66	NaN	0.6	0.58	NaN	0.66	1	NaN	1
D002	Homo sapiens	10	27256	3	2	4	9085	13628	6814	0.51	0.65	0.46	0.23	0.36	0.43	0.999963	1	1
D003	Homo sapiens	21	17025	2	2	5	8512	8512	3405	0.76	0.8	0.78	0.14	0.32	0.21	0.999941	0.999941	1
D004	Homo sapiens	6	39505	44	45	25	898	878	1580	0.22	0.29	0.29	0.5	0.86	0.55	1	1	0.999873
D005	Homo sapiens	4	39767	46	36	44	864	1105	904	0.03	0.05	0.03	0.05	0.15	0.07	0.999422	1	1
D006	Homo sapiens	8	44337	4	2	4	11084	22168	11084	0.6	0.85	0.6	0.58	0.57	0.58	0.999977	0.999977	0.999977
D007	Homo sapiens	4	54475	48	NaN	43	1135	NaN	1267	0.04	NaN	0.05	0.08	NaN	0.11	1	NaN	1
D008	Homo sapiens	36	44214	34	2	2	1300	22107	22101	0.61	0.93	0.91	0.68	0.5	0.27	0.999683	1	0.999729
D009	Homo sapiens	8	43077	19	2	16	2267	21538	2692	0.45	0.87	0.48	0.55	0.63	0.7	0.999907	0.999977	0.999884
D010	Homo sapiens	4	24254	44	44	43	551	551	564	0.04	0.06	0.05	0.06	0.19	0.1	0.999588	0.999588	0.999918
D011	Homo sapiens	8	18002	4	43	4	4500	418	4500	0.55	0.35	0.55	0.49	0.81	0.5	0.999889	0.998445	0.999889
D012	Homo sapiens	4	18780	39	46	25	482	408	751	0.04	0.05	0.06	0.07	0.15	0.1	1	0.999361	0.999734
D013	Homo sapiens	5	14980	50	50	33	300	300	454	0.1	0.14	0.13	0.28	0.47	0.34	1	1	1
D014	Homo sapiens	4	80007	48	NaN	40	1667	NaN	2000	0.02	NaN	0.03	0.05	NaN	0.06	1	NaN	0.999913
D015	Homo sapiens	5	16574	50	24	9	331	691	1842	0.09	0.24	0.28	0.26	0.37	0.18	0.998552	1	1
D016	Homo sapiens	6	26618	41	35	25	649	760	1065	0.15	0.26	0.21	0.58	0.7	0.58	0.999662	0.999324	1
D017	Homo sapiens	15	33081	50	2	16	662	16540	2068	0.4	0.9	0.51	0.83	0.56	0.81	1	0.99997	1
D018	Homo sapiens	6	10757	5	6	7	2151	1791	1537	0.2	0.24	0.22	0.22	0.13	0.25	0.999814	0.998977	1
D019	Homo sapiens	4	16559	48	46	23	345	360	720	0.03	0.05	0.07	0.06	0.13	0.06	1	1	1
D020	Homo sapiens	12	20287	5	37	4	4057	546	5072	0.41	0.33	0.45	0.3	0.58	0.27	0.999901	0.99581	1
D021	Mus musculus	6	40808	13	12	9	3139	3396	4534	0.48	0.96	0.54	0.67	0.07	0.65	0.999975	0.998628	0.999951
D022	Mus musculus	4	35967	49	42	43	734	856	836	0.04	0.06	0.05	0.08	0.22	0.11	0.999972	0.999583	0.999472
D023	Mus musculus	8	20549	48	2	7	428	10274	2935	0.27	0.76	0.58	0.81	0.61	0.69	0.999757	0.999951	0.999805
D024	Mus musculus	12	31474	2	7	2	15737	4478	15737	0.24	0.24	0.32	0.46	0.03	0.01	1	0.995933	1
D025	Mus musculus	6	37087	35	49	16	1060	757	2318	0.21	0.26	0.3	0.44	0.82	0.45	1	1	1
D026	Mus musculus	5	27198	35	43	44	777	632	618	0.14	0.17	0.12	0.24	0.53	0.3	0.99989	0.999191	0.999779
D027	Mus musculus	4	40690	49	31	45	830	1313	904	0.04	0.08	0.04	0.08	0.23	0.11	0.999508	1	0.999754
D028	Mus musculus	10	34497	2	50	3	17248	690	11499	0.79	0.52	0.87	0.48	0.98	0.45	0.999971	1	1
D029	Mus musculus	10	33332	2	2	3	16666	16666	11111	0.48	0.5	0.47	0.28	0.4	0.4	1	1	1
D030	Mus musculus	4	32658	49	48	28	666	680	1166	0.04	0.05	0.07	0.08	0.22	0.11	0.999265	0.999449	0.999694
D031	Mus musculus	4	24975	30	31	41	832	806	609	0.04	0.06	0.03	0.04	0.12	0.07	0.999399	1	0.99976
D032	Mus musculus	20	29562	3	2	9	9854	14781	3285	0.78	0.89	0.64	0.42	0.48	0.68	1	1	1
D033	Mus musculus	5	12806	46	34	42	278	377	305	0.11	0.18	0.12	0.23	0.44	0.3	0.998594	1	1
D034	Mus musculus	4	24292	47	50	34	517	486	714	0.04	0.04	0.06	0.07	0.15	0.09	1	1	0.999341
D035	Mus musculus	4	21464	47	48	25	457	447	859	0.03	0.04	0.07	0.07	0.16	0.08	1	0.999627	1
D036	Mus musculus	6	20619	45	34	35	458	605	589	0.13	0.25	0.15	0.47	0.64	0.5	0.999564	0.997624	0.999806
D037	Mus musculus	4	30406	45	50	27	676	608	1126	0.03	0.04	0.06	0.07	0.18	0.09	1	0.999803	0.999868
D038	Mus musculus	4	19491	49	47	23	398	415	847	0.03	0.05	0.07	0.06	0.18	0.11	1	1	0.999487
D039	Mus musculus	4	38945	48	42	42	811	927	927	0.03	0.05	0.03	0.06	0.11	0.07	0.999563	0.999718	0.999718
D040	Mus musculus	4	17909	46	50	34	389	358	526	0.04	0.05	0.05	0.06	0.15	0.13	0.999162	0.999497	0.998604
D041	D. melanogaster	19	45209	2	7	2	22604	6454	22604	0.17	0.2	0.2	0.42	0.02	0.02	0.999978	0.999314	0.999978
D042	D. melanogaster	10	16490	46	35	3	358	470	5497	0.13	0.29	0.55	0.5	0.38	0.16	0.998666	0.997574	1
D043	D. melanogaster	6	34562	3	2	5	11521	17281	6912	0.47	0.65	0.48	0.4	0.32	0.37	1	1	0.999942
D044	D. melanogaster	4	15537	50	48	34	311	324	457	0.03	0.05	0.06	0.07	0.17	0.12	1	1	1
D045	D. melanogaster	5	15476	50	49	22	310	316	703	0.11	0.15	0.19	0.24	0.52	0.29	1	1	0.999354
D046	D. melanogaster	9	14753	3	2	4	4918	7376	3688	0.63	0.8	0.57	0.51	0.52	0.63	1	0.999932	0.999932
D047	D. melanogaster	4	27547	45	38	14	612	725	1968	0.02	0.04	0.05	0.04	0.06	0.06	0.999746	1	1
D048	D. melanogaster	4	13274	49	50	32	271	265	415	0.03	0.05	0.05	0.06	0.13	0.14	1	0.998192	1
D049	D. melanogaster	11	22233	2	22	4	11116	1009	5558	0.19	0.14	0.13	0.03	0.13	0.07	0.999955	0.998426	0.999955
D050	D. melanogaster	4	14769	44	25	23	336	591	642	0.04	0.09	0.09	0.08	0.17	0.1	1	1	0.999797
D051	D. melanogaster	4	15186	46	49	36	330	310	422	0.04	0.05	0.05	0.07	0.17	0.11	0.999605	1	1
D052	D. melanogaster	4	12273	42	37	23	292	332	534	0.04	0.07	0.08	0.06	0.15	0.08	0.999267	1	1
D053	D. melanogaster	7	13222	49	48	17	270	275	778	0.19	0.3	0.38	0.62	0.72	0.56	1	0.998336	1
D054	D. melanogaster	6	11797	17	37	12	694	317	983	0.16	0.17	0.21	0.31	0.38	0.34	1	0.994236	0.999915
D055	D. melanogaster	4	12803	48	45	16	267	285	800	0.04	0.05	0.11	0.06	0.16	0.06	1	1	0.999766
D056	D. melanogaster	4	12006	33	42	23	364	286	522	0.05	0.05	0.07	0.05	0.15	0.12	1	1	1
D057	D. melanogaster	10	11714	44	48	49	266	244	239	0.39	0.5	0.4	0.76	0.9	0.83	0.999146	0.999829	0.999744
D058	D. melanogaster	8	13457	15	38	16	897	354	841	0.32	0.38	0.32	0.44	0.64	0.44	0.999851	0.999628	0.999926
D059	D. melanogaster	8	12719	50	47	49	254	271	260	0.29	0.4	0.31	0.71	0.91	0.8	0.998506	1	1
D060	D. (4 species)	12	5104	48	45	38	106	113	133	0.26	0.35	0.3	0.51	0.63	0.58	0.996865	0.996277	0.990204
D061	A. thaliana	6	34341	40	6	32	859	5724	1073	0.12	0.45	0.2	0.44	0.4	0.49	1	1	0.999854
D062	A. thaliana	8	23644	2	2	2	11822	11822	11822	0.32	0.34	0.34	0.31	0.43	0.35	1	1	1
D063	A. thaliana	8	31786	9	2	8	3532	15893	3973	0.43	0.73	0.45	0.64	0.59	0.67	1	1	0.999937
D064	A. thaliana	6	30825	49	38	35	629	811	880	0.13	0.26	0.24	0.55	0.7	0.61	0.99987	0.999773	0.999189
D065	A. thaliana	9	46417	3	NaN	4	15472	NaN	11604	0.55	NaN	0.49	0.46	NaN	0.65	0.999978	NaN	0.999978
D066	A. thaliana	6	18064	46	45	47	393	401	384	0.13	0.2	0.14	0.37	0.59	0.45	1	0.998948	0.999114
D067	A. thaliana	6	17552	49	5	5	358	3510	3510	0.16	0.55	0.54	0.56	0.53	0.23	0.99943	0.999886	0.999886
D068	A. thaliana	4	44841	49	48	38	915	934	1180	0.04	0.05	0.05	0.1	0.26	0.14	0.999866	0.999799	0.999978
D069	A. thaliana	4	36373	47	19	42	774	1914	866	0.03	0.15	0.04	0.09	0.14	0.11	1	0.999808	0.999973
D070	A. thaliana	6	17262	3	2	2	5754	8631	8631	0.46	0.6	0.57	0.31	0.3	0.13	1	1	1
D071	A. thaliana	4	25990	44	43	45	591	604	578	0.04	0.06	0.04	0.07	0.19	0.1	1	0.999307	1
D072	A. thaliana	8	17114	3	29	4	5705	588	4278	0.45	0.31	0.42	0.3	0.56	0.35	1	0.996377	0.999883
D073	A. thaliana	4	20176	47	39	26	429	517	776	0.03	0.06	0.06	0.06	0.16	0.08	0.999356	0.999356	1
D074	A. thaliana	4	25551	43	50	29	594	511	881	0.04	0.05	0.06	0.06	0.17	0.08	0.999648	0.999961	0.999922
D075	A. thaliana	5	17434	50	50	42	349	349	415	0.1	0.15	0.12	0.3	0.57	0.35	1	1	0.999771
D076	A. thaliana	5	13218	6	16	9	2203	826	1469	0.17	0.22	0.18	0.1	0.19	0.09	1	0.999849	1
D077	A. thaliana	14	14670	3	2	3	4890	7335	4890	0.42	0.53	0.57	0.28	0.18	0.29	1	1	1
D078	A. thaliana	4	20472	40	49	20	512	418	1024	0.04	0.05	0.08	0.07	0.18	0.1	1	1	1
D079	A. thaliana	4	22180	50	50	27	444	444	821	0.03	0.05	0.06	0.07	0.19	0.08	1	1	0.999414
D080	A. thaliana	24	18732	3	2	3	6244	9366	6241	0.76	0.88	0.76	0.44	0.42	0.45	1	1	0.99952
D081	S. cerevisiae	4	4865	43	50	20	113	97	243	0.04	0.04	0.08	0.03	0.11	0.1	0.998767	0.996917	0.998972
D082	S. cerevisiae	6	4832	7	17	22	690	278	219	0.29	0.23	0.19	0.24	0.33	0.31	0.999586	0.978063	0.997103
D083	S. cerevisiae	5	4602	35	30	15	131	151	305	0.06	0.1	0.12	0.18	0.22	0.19	0.996306	0.984355	0.994133
D084	S. cerevisiae	4	6075	45	9	4	135	669	1519	0.07	0.37	0.35	0.31	0.21	0.3	1	0.991111	1
D085	S. cerevisiae	10	8605	5	32	4	1721	268	2151	0.5	0.43	0.57	0.49	0.73	0.42	1	0.99663	0.999884
D086	S. cerevisiae	20	6222	49	15	9	127	407	690	0.23	0.47	0.4	0.58	0.31	0.6	1	0.981196	0.998071
D087	S. cerevisiae	21	5871	2	6	1	2936	971	5867	0.31	0.32	0.41	0.34	0.21	0	1	0.992335	0.999319
D088	S. cerevisiae	10	6362	2	1	1	3181	6317	6354	0.08	0.09	0.09	0.66	0	0	1	0.992927	0.998743
D089	S. cerevisiae	4	5342	50	47	24	107	114	223	0.03	0.05	0.07	0.05	0.12	0.12	1	1	1
D090	S. cerevisiae	6	5864	2	5	26	2932	1159	224	0.33	0.32	0.19	0.62	0.08	0.77	1	0.988233	0.993179
D091	S. cerevisiae	10	5439	6	36	8	906	149	680	0.46	0.35	0.44	0.43	0.66	0.51	0.999448	0.986211	1
D092	S. cerevisiae	4	4696	44	39	26	107	120	181	0.03	0.05	0.07	0.05	0.13	0.1	1	0.996593	1
D093	S. cerevisiae	8	5328	48	33	29	111	159	183	0.15	0.28	0.21	0.53	0.44	0.54	1	0.984797	0.996059
D094	S. cerevisiae	11	5476	3	31	9	1825	174	608	0.56	0.36	0.41	0.35	0.57	0.57	0.999817	0.985026	0.99927
D095	S. cerevisiae	12	5723	2	27	6	2862	208	954	0.51	0.34	0.5	0.07	0.52	0.31	1	0.981304	1
D096	S. cerevisiae	6	4277	46	28	23	93	152	185	0.03	0.07	0.09	0.03	0.11	0.06	1	0.99509	0.994856
D097	S. cerevisiae	6	5256	48	46	31	110	114	169	0.16	0.22	0.23	0.34	0.52	0.44	1	0.997717	0.996766
D098	S. cerevisiae	11	5472	3	9	3	1824	603	1824	0.49	0.48	0.49	0.3	0.42	0.32	1	0.991776	1
D099	S. cerevisiae	12	5493	3	22	3	1831	246	1831	0.47	0.41	0.47	0.31	0.27	0.31	1	0.985254	1
D100	S. cerevisiae	4	5497	40	37	29	137	148	190	0.03	0.06	0.08	0.05	0.11	0.07	0.996907	0.99618	1

## Sheet: A
Dataset				Number of clusters								Average cluster size								Dispersion (MSE)								Percentage of overlap (Jaccard index JI)								Percentage of genes in clusters
ID	Species	Dims	Ng	Clust	CC	K-means	SOMs	HC-avg	MCL	Click	WGCNA	Clust	CC	K-means	SOMs	HC-avg	MCL	Click	WGCNA	Clust	CC	K-means	SOMs	HC-avg	MCL	Click	WGCNA	Clust	CC	K-means	SOMs	HC-avg	MCL	Click	WGCNA	Clust	CC	K-means	SOMs	HC-avg	MCL	Click	WGCNA
D001	Homo sapiens	10	50082	13	NaN	46	25	NaN	231	33	348	1292	NaN	1089	2003	NaN	211	1515	144	0.44	NaN	0.4	0.47	NaN	0.45	0.46	0.33	0	NaN	0.83	0.8	NaN	0.71	0.9	0.96	0.33537	1	1	0.99986	1	0.973224	0.998263	1
D002	Homo sapiens	10	27256	10	2	2	5	2	59	13	51	999	9852	13628	5451	13628	456	2069	534	0.13	0.5	0.61	0.59	0.65	0.32	0.34	0.27	0	0.05	0.17	0.28	0.36	0.51	0.67	0.95	0.366525	0.722923	1	0.999963	1	0.987085	0.986829	0.999193
D003	Homo sapiens	21	17025	9	2	2	4	2	100	22	73	362	6570	8512	4256	8512	67	715	233	0.28	0.74	0.76	0.67	0.8	0.3	0.51	0.5	0	0.11	0.14	0.53	0.32	0.17	0.77	0.93	0.191366	0.771806	0.999941	0.999941	0.999941	0.393539	0.923935	0.99906
D004	Homo sapiens	6	39505	8	2	48	36	50	6	31	115	1946	10174	823	1097	790	6584	1274	344	0.36	0.77	0.21	0.24	0.28	0.63	0.32	0.18	0	0.39	0.54	0.57	0.87	0.33	0.82	0.86	0.394077	0.515074	0.999975	0.999671	0.999873	0.999975	0.999722	1
D005	Homo sapiens	4	39767	19	5	39	4	18	9	1	20	1069	5368	1020	9942	2209	4418	22186	1988	0.02	0.19	0.04	0.31	0.1	0.2	0.77	0.09	0	0.01	0.06	0.05	0.18	0.07	0	0.17	0.51075	0.674931	1	1	0.999874	0.999874	0.5579	0.999824
D006	Homo sapiens	8	44337	20	2	31	4	50	61	5	170	794	11122	1430	11084	887	726	6030	261	0.21	0.79	0.3	0.6	0.41	0.36	0.46	0.29	0	0.41	0.91	0.58	0.97	0.91	0.57	0.98	0.358166	0.501703	0.999842	0.999977	1	0.99885	0.680019	1
D007	Homo sapiens	4	54475	16	NaN	49	11	NaN	8	14	22	1629	NaN	1112	4952	NaN	6809	3891	2476	0.08	NaN	0.04	0.25	NaN	0.33	0.17	0.11	0	NaN	0.08	0.19	NaN	0.14	0.23	0.23	0.478458	1	1	0.999945	1	0.999945	0.999982	0.999945
D008	Homo sapiens	36	44214	8	2	3	2	2	49	34	168	683	11049	14738	22104	22107	319	467	263	0.26	0.84	0.83	0.97	0.93	0.3	0.28	0.63	0	0.15	0.54	0.13	0.5	0.29	0.58	0.86	0.123581	0.499796	1	0.999864	1	0.353531	0.359117	0.999321
D009	Homo sapiens	8	43077	17	3	49	49	49	40	32	361	950	6088	879	879	879	1077	1346	119	0.37	0.82	0.34	0.35	0.46	0.55	0.41	0.24	0	0.47	0.81	0.89	0.98	0.77	0.89	0.95	0.37491	0.423985	0.999861	0.999861	0.999861	1	0.999884	0.997261
D010	Homo sapiens	4	24254	19	2	38	7	24	8	NaN	24	367	7976	638	3465	1010	3031	NaN	1010	0.09	0.63	0.05	0.38	0.1	0.27	NaN	0.1	0	0.12	0.08	0.12	0.19	0.06	NaN	0.23	0.287499	0.657706	0.999588	1	0.999423	0.999753	1	0.999423
D011	Homo sapiens	8	18002	17	3	48	8	44	33	16	56	426	3159	375	2249	408	544	1124	321	0.22	0.56	0.22	0.42	0.35	0.5	0.39	0.27	0	0.26	0.75	0.68	0.81	0.49	0.82	0.95	0.402289	0.526442	0.999889	0.999445	0.997223	0.997223	0.999	0.998556
D012	Homo sapiens	4	18780	15	2	35	10	23	4	8	20	853	7656	537	1878	816	4413	2207	939	0.05	0.38	0.04	0.19	0.09	0.42	0.22	0.12	0	0.07	0.12	0.29	0.19	0.08	0.23	0.17	0.68131	0.815335	1	1	0.999361	0.939936	0.940149	1
D013	Homo sapiens	5	14980	12	2	45	16	26	4	5	41	704	4712	333	936	576	3745	2835	365	0.14	0.45	0.1	0.2	0.21	0.57	0.36	0.17	0	0.03	0.28	0.41	0.55	0.2	0.24	0.65	0.563952	0.629105	1	0.999733	0.999733	1	0.946262	0.998999
D014	Homo sapiens	4	80007	19	NaN	30	8	NaN	13	13	21	2103	NaN	2667	10001	NaN	5410	5410	3810	0.02	NaN	0.04	0.15	NaN	0.16	0.16	0.09	0	NaN	0.06	0.17	NaN	0.14	0.23	0.14	0.499419	1	1	1	1	0.879048	0.879048	1
D015	Homo sapiens	5	16574	12	2	48	15	24	8	14	37	526	6534	345	1105	691	2072	1183	448	0.12	0.55	0.1	0.2	0.24	0.38	0.26	0.18	0	0.01	0.27	0.31	0.37	0.16	0.56	0.56	0.380837	0.788464	0.999155	1	1	1	0.999276	1
D016	Homo sapiens	6	26618	13	1	17	16	2	11	19	41	1040	15217	1566	1664	13308	2417	1399	649	0.17	0.86	0.25	0.27	0.99	0.49	0.29	0.22	0	0	0.59	0.66	0	0.74	0.83	0.93	0.507927	0.571681	1	1	0.999925	0.998835	0.99861	0.999662
D017	Homo sapiens	15	33081	13	3	24	25	48	212	22	86	477	6165	1378	1323	689	106	1501	385	0.32	0.74	0.47	0.47	0.58	0.34	0.55	0.44	0	0.51	0.82	0.84	0.9	0.44	0.88	0.96	0.187449	0.559082	0.999728	0.999819	0.999728	0.679302	0.998216	1
D018	Homo sapiens	6	10757	11	2	2	2	2	7	NaN	14	540	3917	5378	5378	5378	1531	NaN	768	0.04	0.24	0.32	0.33	0.33	0.19	NaN	0.17	0	0.01	0.01	0.16	0.19	0.11	NaN	0.16	0.552199	0.72827	0.999907	0.999907	0.999907	0.996281	1	0.999535
D019	Homo sapiens	4	16559	1	2	45	9	23	4	9	21	1821	5048	368	1840	720	3684	1638	789	0	0.44	0.04	0.19	0.09	0.46	0.23	0.11	0	0.18	0.07	0.24	0.18	0.15	0.26	0.22	0.10997	0.609699	1	1	1	0.889909	0.890271	1
D020	Homo sapiens	12	20287	15	3	2	4	2	66	5	41	457	4357	10144	5072	10144	301	3975	495	0.11	0.44	0.63	0.45	0.68	0.3	0.41	0.28	0	0.14	0.11	0.27	0.33	0.32	0.38	0.83	0.337901	0.644304	1	1	1	0.979248	0.979691	1
D021	Mus musculus	6	40808	12	2	48	49	1	10	NaN	115	1810	14396	850	833	40806	4081	NaN	355	0.21	0.61	0.31	0.31	1	0.61	NaN	0.37	0	0.76	0.86	0.88	0	0.86	NaN	0.95	0.532249	0.705548	0.999804	1	0.999951	1	1	1
D022	Mus musculus	4	35967	19	2	46	8	40	3	NaN	23	1375	11002	782	4496	899	11989	NaN	1564	0.08	0.47	0.04	0.22	0.06	0.57	NaN	0.1	0	0.03	0.09	0.1	0.22	0.07	NaN	0.25	0.72636	0.611783	1	1	0.999805	1	1	1
D023	Mus musculus	8	20549	12	2	2	2	2	44	26	108	609	6520	10274	10274	10274	466	788	190	0.22	0.63	0.71	0.8	0.76	0.44	0.37	0.29	0	0.22	0.49	0.33	0.61	0.76	0.88	0.96	0.355638	0.634581	0.999951	0.999951	0.999951	0.99781	0.997031	0.998589
D024	Mus musculus	12	31474	5	2	2	2	1	231	1	87	3637	14520	15737	15737	31469	112	17399	362	0.07	0.17	0.24	0.3	0.33	0.2	0.23	0.19	0	0.22	0.46	0.04	0	0.65	0	0.9	0.577778	0.922666	1	1	0.999841	0.822012	0.552805	1
D025	Mus musculus	6	37087	10	2	37	36	46	9	20	95	1461	10702	1002	1030	806	4121	1854	390	0.18	0.67	0.2	0.21	0.26	0.43	0.32	0.2	0	0.36	0.47	0.55	0.83	0.42	0.77	0.83	0.393939	0.577129	0.999649	0.999811	0.999703	1	0.999811	0.999002
D026	Mus musculus	5	27198	18	2	46	48	46	9	18	48	539	7146	591	567	591	3022	1511	567	0.14	0.64	0.12	0.12	0.16	0.36	0.26	0.16	0	0.04	0.27	0.34	0.53	0.15	0.59	0.57	0.356717	0.52548	0.999559	1	0.999559	1	1	1
D027	Mus musculus	4	40690	13	3	46	11	50	4	1	21	1936	9418	885	3699	814	10172	19930	1938	0.09	0.4	0.04	0.24	0.05	0.56	0.68	0.12	0	0.06	0.11	0.17	0.25	0.29	0	0.24	0.61853	0.694372	1	0.999975	1	0.999951	0.489801	1
D028	Mus musculus	10	34497	11	3	46	25	3	361	5	248	792	5026	750	1380	11499	80	6020	139	0.26	0.61	0.38	0.44	0.79	0.41	0.57	0.38	0	0.65	0.92	0.92	0.81	0.55	0.65	0.98	0.252544	0.437081	1	1	1	0.837174	0.87254	0.999275
D029	Mus musculus	10	33332	9	2	2	2	2	195	3	46	1692	11307	16666	16666	16666	164	10466	725	0.08	0.37	0.48	0.5	0.5	0.27	0.37	0.29	0	0.03	0.28	0.32	0.4	0.38	0.18	0.97	0.456858	0.678447	1	1	1	0.959438	0.941978	1
D030	Mus musculus	4	32658	13	5	42	4	48	2	15	23	1454	4507	778	8164	680	16329	2177	1420	0.08	0.27	0.04	0.4	0.05	0.67	0.17	0.11	0	0.05	0.08	0.11	0.22	0.25	0.58	0.24	0.578786	0.69003	1	0.999939	0.999449	1	0.999908	1
D031	Mus musculus	4	24975	14	2	24	3	23	7	7	13	786	10244	1041	8325	1086	3229	2889	1921	0.02	0.42	0.05	0.41	0.08	0.22	0.15	0.12	0	0.12	0.07	0.05	0.14	0.04	0.11	0.12	0.440601	0.82034	1	1	1	0.905025	0.80973	0.99992
D032	Mus musculus	20	29562	8	2	44	36	49	245	18	96	584	8100	672	821	603	64	1642	308	0.33	0.78	0.48	0.5	0.66	0.29	0.67	0.51	0	0.14	0.83	0.86	0.83	0.19	0.8	0.92	0.158041	0.548001	1	0.999797	0.999493	0.530411	0.999797	1
D033	Mus musculus	5	12806	11	7	46	10	44	6	20	44	431	969	278	1280	291	2134	640	291	0.14	0.3	0.11	0.37	0.15	0.46	0.25	0.15	0	0.09	0.24	0.37	0.46	0.3	0.5	0.51	0.370217	0.529674	0.998594	0.999531	0.999844	0.999844	0.999531	0.999844
D034	Mus musculus	4	24292	1	2	45	9	44	5	11	24	1405	9060	540	2699	552	4577	2081	1012	0	0.59	0.04	0.22	0.05	0.41	0.19	0.1	0	0.02	0.09	0.14	0.15	0.11	0.32	0.24	0.057838	0.745925	1	0.999959	0.999835	0.94208	0.942327	0.999835
D035	Mus musculus	4	21464	1	36	23	12	1	6	6	24	2649	370	933	1788	21463	3136	3019	894	0	0.03	0.07	0.21	0.88	0.32	0.31	0.09	0	0.01	0.09	0.16	0	0.13	0.14	0.19	0.123416	0.620574	0.999767	0.999627	0.999953	0.876631	0.843925	0.999627
D036	Mus musculus	6	20619	14	2	43	4	1	12	12	29	731	6552	480	5155	20618	1718	1714	711	0.12	0.63	0.13	0.42	0.99	0.39	0.28	0.24	0	0.13	0.5	0.65	0	0.47	0.7	0.91	0.496338	0.63553	1	1	0.999952	0.999855	0.997527	1
D037	Mus musculus	4	30406	1	2	49	9	18	3	8	22	2699	9929	621	3378	1689	9236	3463	1382	0	0.49	0.03	0.18	0.11	0.48	0.22	0.09	0	0.04	0.09	0.17	0.2	0.22	0.26	0.23	0.0887654	0.653095	1	0.999868	0.999868	0.911268	0.911136	0.999934
D038	Mus musculus	4	19491	19	3	42	4	26	6	9	19	576	4517	464	4873	750	3158	2102	1026	0.05	0.25	0.04	0.31	0.08	0.37	0.18	0.12	0	0.01	0.07	0.1	0.19	0.07	0.15	0.25	0.56149	0.695244	0.999846	1	1	0.972141	0.970602	1
D039	Mus musculus	4	38945	4	9	46	11	34	9	8	18	2144	2875	847	3540	1145	3671	4130	2164	0	0.08	0.03	0.21	0.06	0.22	0.22	0.09	0	0.01	0.07	0.36	0.11	0.25	0.28	0.19	0.220208	0.664399	1	0.999872	0.999615	0.84835	0.848376	1
D040	Mus musculus	4	17909	20	2	48	4	23	3	12	21	530	6243	373	4477	779	5624	1406	853	0.05	0.52	0.04	0.37	0.1	0.48	0.17	0.12	0	0.05	0.07	0.12	0.16	0.13	0.36	0.24	0.591881	0.697191	0.999721	0.999944	1	0.942096	0.942096	1
D041	D. melanogaster	19	45209	11	2	4	3	3	291	11	84	998	21038	11302	15070	15070	99	3902	538	0.03	0.16	0.13	0.21	0.21	0.12	0.13	0.11	0	0.02	0.57	0.02	0	0.5	0.73	0.88	0.242828	0.9307	0.999978	1	1	0.63724	0.949413	0.999624
D042	D. melanogaster	10	16490	10	3	2	2	2	36	3	24	560	4391	8245	8245	8245	453	3075	687	0.09	0.37	0.53	0.55	0.56	0.3	0.3	0.24	0	0.05	0.06	0.05	0.12	0.16	0.09	0.78	0.3396	0.798848	1	1	1	0.988963	0.55943	0.999879
D043	D. melanogaster	6	34562	10	2	3	4	2	11	7	68	1388	12372	11521	8640	17281	3142	4819	508	0.11	0.48	0.47	0.4	0.65	0.41	0.32	0.21	0	0.05	0.4	0.61	0.32	0.6	0.8	0.92	0.401597	0.715931	1	0.999942	1	1	0.976014	0.999479
D044	D. melanogaster	4	15537	15	4	50	7	43	3	NaN	20	524	2688	311	2220	361	5179	NaN	777	0.07	0.26	0.03	0.27	0.05	0.48	NaN	0.1	0	0.08	0.07	0.15	0.19	0.08	NaN	0.21	0.505889	0.692025	1	1	0.999099	1	1	1
D045	D. melanogaster	5	15476	12	2	37	9	43	5	18	51	370	4696	418	1720	360	3095	860	303	0.15	0.65	0.14	0.33	0.16	0.48	0.27	0.15	0	0.13	0.24	0.26	0.53	0.2	0.54	0.5	0.286896	0.606875	0.999354	1	1	0.999935	1	0.998514
D046	D. melanogaster	9	14753	18	2	3	4	21	104	26	72	239	4685	4918	3688	703	136	567	205	0.2	0.64	0.63	0.57	0.54	0.41	0.43	0.33	0	0.21	0.51	0.64	0.88	0.55	0.85	0.93	0.291602	0.635125	1	0.999932	1	0.95872	0.999254	1
D047	D. melanogaster	4	27547	11	2	2	2	2	7	15	14	1652	12842	13774	13774	13774	3935	1591	1968	0.01	0.13	0.19	0.2	0.21	0.09	0.02	0.08	0	0	0.27	0.51	0.49	0.01	0.55	0.67	0.659673	0.93237	1	1	1	0.999927	0.866338	1
D048	D. melanogaster	4	13274	10	2	41	2	15	6	10	22	909	5003	324	6637	885	2212	1320	603	0.07	0.3	0.04	0.48	0.15	0.29	0.17	0.13	0	0	0.11	0.08	0.12	0.05	0.48	0.27	0.684797	0.753804	1	1	1	0.999849	0.994425	0.999397
D049	D. melanogaster	11	22233	10	3	4	4	5	138	1	34	1332	5498	5558	5558	4444	146	10369	654	0.03	0.13	0.12	0.17	0.22	0.16	0.2	0.13	0	0.46	0.23	0.7	0.05	0.47	0	0.83	0.599109	0.74187	0.999955	0.999955	0.999415	0.90622	0.466379	1
D050	D. melanogaster	4	14769	18	2	46	5	24	4	NaN	23	381	4620	321	2954	615	3692	NaN	642	0.07	0.58	0.04	0.39	0.1	0.56	NaN	0.11	0	0.07	0.07	0.14	0.16	0.15	NaN	0.22	0.464351	0.625635	0.999797	1	0.999391	0.999932	1	0.999797
D051	D. melanogaster	4	15186	20	2	49	9	37	5	12	18	342	4389	310	1687	410	3031	1263	844	0.05	0.42	0.04	0.17	0.06	0.33	0.17	0.13	0	0.01	0.07	0.11	0.17	0.13	0.24	0.25	0.450415	0.578032	1	0.999802	0.998946	0.997959	0.998024	1
D052	D. melanogaster	4	12273	18	3	49	9	50	4	3	20	500	2859	250	1364	245	3063	3276	614	0.07	0.3	0.04	0.18	0.05	0.36	0.38	0.13	0	0	0.07	0.16	0.16	0.24	0.03	0.2	0.733317	0.698851	0.998126	1	0.998126	0.998289	0.800782	1
D053	D. melanogaster	7	13222	10	2	49	35	2	17	21	61	526	5094	270	378	6611	777	629	217	0.18	0.58	0.19	0.23	0.7	0.49	0.33	0.27	0	0.29	0.61	0.7	0.34	0.45	0.74	0.81	0.397822	0.770534	1	1	1	0.999017	0.999017	1
D054	D. melanogaster	6	11797	13	4	6	3	37	12	13	16	575	1716	1966	3932	317	983	907	737	0.1	0.32	0.29	0.5	0.17	0.29	0.25	0.22	0	0.23	0.28	0.26	0.38	0.3	0.53	0.72	0.633636	0.581843	0.999915	0.999915	0.994236	0.999915	0.999491	0.999576
D055	D. melanogaster	4	12803	16	12	49	4	44	3	NaN	23	554	641	261	3201	291	4268	NaN	557	0.08	0.1	0.04	0.39	0.06	0.62	NaN	0.11	0	0.06	0.09	0.16	0.16	0.15	NaN	0.19	0.692338	0.600797	0.998907	1	1	1	1	1
D056	D. melanogaster	4	12006	13	3	38	7	18	5	NaN	18	432	2925	316	1715	667	2401	NaN	667	0.03	0.25	0.04	0.27	0.12	0.33	NaN	0.14	0	0	0.09	0.12	0.16	0.05	NaN	0.13	0.467766	0.730885	1	0.999917	1	0.999917	1	1
D057	D. melanogaster	10	11714	8	2	49	25	46	151	32	124	392	3603	239	469	254	58	366	94	0.37	0.79	0.38	0.47	0.51	0.3	0.5	0.39	0	0.32	0.78	0.81	0.9	0.47	0.86	0.92	0.267714	0.615161	0.999744	1	0.997439	0.747652	0.999829	0.995049
D058	D. melanogaster	8	13457	19	2	2	9	8	50	18	25	320	4640	6728	1495	1682	267	747	538	0.17	0.71	0.69	0.4	0.53	0.49	0.38	0.35	0	0.24	0.31	0.51	0.65	0.38	0.67	0.82	0.451809	0.689604	0.999926	0.999851	0.999926	0.992049	0.999183	0.99948
D059	D. melanogaster	8	12719	8	2	48	49	1	60	28	126	501	4030	265	260	12718	211	454	101	0.29	0.69	0.29	0.31	1	0.41	0.43	0.29	0	0.34	0.72	0.8	0	0.74	0.82	0.89	0.315119	0.633698	1	1	0.999921	0.995361	0.99945	1
D060	D. (4 species)	12	5104	13	2	5	4	25	52	22	35	97	1296	1021	1275	203	92	232	146	0.15	0.58	0.53	0.66	0.42	0.33	0.37	0.36	0	0.05	0.58	0.55	0.7	0.4	0.65	0.86	0.247061	0.507837	1	0.999216	0.994318	0.937304	1	1
D061	A. thaliana	6	34341	16	2	2	4	2	10	4	47	1251	12159	17170	8585	17170	3434	8393	731	0.08	0.36	0.5	0.35	0.53	0.39	0.34	0.22	0	0.01	0.34	0.6	0.48	0.49	0.44	0.91	0.58286	0.708133	0.999971	0.999971	0.999971	0.999971	0.977607	1
D062	A. thaliana	8	23644	8	2	2	2	2	51	2	22	1410	10394	11822	11822	11822	461	9488	1075	0.04	0.21	0.32	0.35	0.34	0.19	0.14	0.22	0	0	0.31	0.27	0.43	0.87	0	0.97	0.477077	0.879208	1	1	1	0.994375	0.802571	1
D063	A. thaliana	8	31786	10	2	2	2	2	107	29	188	967	10943	15893	15893	15893	296	1095	169	0.14	0.58	0.67	0.73	0.73	0.39	0.35	0.26	0	0.23	0.49	0.39	0.59	0.63	0.85	0.91	0.304222	0.688542	1	1	1	0.996414	0.999025	0.99956
D064	A. thaliana	6	30825	12	2	4	4	49	16	19	57	1064	9282	7706	7706	629	1926	1622	541	0.09	0.58	0.4	0.4	0.22	0.34	0.25	0.21	0	0.09	0.62	0.62	0.81	0.49	0.76	0.9	0.414209	0.602238	0.999968	0.999968	0.99987	0.999708	0.999773	1
D065	A. thaliana	9	46417	12	NaN	2	2	NaN	109	2	95	1057	NaN	23208	23208	NaN	421	7420	489	0.12	NaN	0.65	0.78	NaN	0.39	0.41	0.32	0	NaN	0.39	0.2	NaN	0.69	0.16	0.99	0.273262	1	0.999978	0.999978	1	0.988625	0.31971	1
D066	A. thaliana	6	18064	12	2	29	24	47	13	11	40	707	5478	623	753	384	1389	1642	452	0.11	0.44	0.16	0.19	0.2	0.31	0.29	0.2	0	0.01	0.44	0.48	0.59	0.4	0.56	0.7	0.469663	0.60651	1	1	0.999114	0.999612	0.999889	1
D067	A. thaliana	6	17552	11	3	49	33	44	10	3	73	691	4329	358	532	399	1755	2536	240	0.16	0.46	0.16	0.2	0.28	0.49	0.3	0.21	0	0.14	0.58	0.69	0.79	0.33	0.44	0.81	0.433056	0.739916	0.99943	1	1	0.999886	0.433455	0.998177
D068	A. thaliana	4	44841	19	2	48	16	15	5	11	23	1643	15492	934	2803	2989	8968	4076	1950	0.07	0.47	0.04	0.11	0.16	0.45	0.19	0.1	0	0.01	0.1	0.24	0.25	0.23	0.42	0.3	0.696171	0.690975	0.999799	1	0.999866	0.999978	0.999888	1
D069	A. thaliana	4	36373	12	11	40	7	45	4	18	19	1911	2205	909	5196	808	9093	2021	1914	0.07	0.09	0.04	0.27	0.05	0.38	0.12	0.11	0	0.1	0.12	0.17	0.23	0.1	0.63	0.21	0.630468	0.666841	0.999643	0.999973	0.999643	0.999973	1	0.999808
D070	A. thaliana	6	17262	12	2	2	2	2	11	8	57	694	5820	8631	8631	8631	1569	2148	303	0.12	0.4	0.54	0.63	0.6	0.33	0.33	0.23	0	0.08	0.14	0.31	0.3	0.6	0.69	0.74	0.482447	0.674314	1	1	1	0.999826	0.995481	1
D071	A. thaliana	4	25990	20	3	50	8	10	5	12	22	483	4626	520	3248	2599	5177	2154	1181	0.04	0.3	0.03	0.2	0.23	0.39	0.16	0.11	0	0.01	0.06	0.1	0.18	0.08	0.27	0.23	0.371681	0.533975	1	0.999769	1	0.99596	0.994536	0.999692
D072	A. thaliana	8	17114	13	3	4	4	3	26	8	11	674	3259	4278	4278	5705	654	2057	1556	0.12	0.32	0.36	0.36	0.49	0.61	0.24	0.27	0	0.06	0.42	0.43	0.43	0.43	0.7	0.93	0.511978	0.571287	0.999883	0.999883	1	0.993573	0.961552	1
D073	A. thaliana	4	20176	15	4	37	9	17	5	16	17	584	3913	545	2242	1187	4014	1254	1187	0.05	0.22	0.04	0.16	0.14	0.31	0.14	0.13	0	0.02	0.08	0.21	0.14	0.04	0.58	0.24	0.434179	0.775773	0.999455	1	1	0.994746	0.994449	1
D074	A. thaliana	4	25551	18	2	44	9	37	5	10	20	619	9302	581	2839	691	4820	2410	1278	0.05	0.56	0.04	0.21	0.06	0.44	0.21	0.1	0	0.05	0.08	0.1	0.18	0.06	0.22	0.16	0.436069	0.728112	1	1	1	0.943212	0.943212	1
D075	A. thaliana	5	17434	12	3	50	16	36	6	NaN	37	901	3636	349	1090	484	2906	NaN	471	0.18	0.46	0.1	0.22	0.18	0.47	NaN	0.17	0	0.11	0.3	0.36	0.56	0.35	NaN	0.66	0.620167	0.625674	1	1	0.999426	1	1	0.999598
D076	A. thaliana	5	13218	9	2	4	4	3	8	NaN	9	936	4558	3304	3304	4406	1652	NaN	1469	0.05	0.31	0.25	0.25	0.39	0.5	NaN	0.17	0	0	0.06	0.06	0.17	0.17	NaN	0.44	0.637313	0.689666	0.999849	0.999849	1	0.999849	1	1
D077	A. thaliana	14	14670	11	2	2	4	2	45	9	16	492	5900	7335	3668	7335	306	1607	917	0.09	0.39	0.52	0.37	0.53	0.27	0.29	0.29	0	0.02	0.07	0.65	0.18	0.27	0.71	0.93	0.368916	0.804363	1	1	1	0.93865	0.98589	1
D078	A. thaliana	4	20472	19	4	33	15	48	4	11	20	749	3539	620	1365	426	5118	1861	1024	0.05	0.26	0.05	0.11	0.05	0.46	0.18	0.1	0	0.09	0.08	0.12	0.19	0.13	0.25	0.18	0.695145	0.691481	0.999414	1	0.998828	1	0.999951	1
D079	A. thaliana	4	22180	13	2	48	2	45	2	3	20	1123	7709	462	11090	493	11090	6620	1109	0.08	0.39	0.03	0.52	0.05	0.52	0.33	0.12	0	0	0.07	0.06	0.2	0.05	0.09	0.17	0.658206	0.695131	0.99982	1	1	1	0.895401	1
D080	A. thaliana	24	18732	14	2	3	2	4	105	28	45	233	5750	6244	9366	4683	55	668	416	0.37	0.75	0.76	1	0.82	0.3	0.6	0.58	0	0.14	0.45	0	0.56	0.24	0.82	0.88	0.174141	0.613923	1	1	1	0.308296	0.998505	0.999359
D081	S. cerevisiae	4	4865	12	3	39	5	50	6	16	15	259	1177	125	973	97	811	304	324	0.07	0.35	0.04	0.33	0.04	0.26	0.14	0.14	0	0.04	0.07	0.09	0.11	0.03	0.09	0.25	0.638849	0.725797	1	1	0.996917	1	0.999794	0.998972
D082	S. cerevisiae	6	4832	14	11	8	8	23	10	10	21	212	254	604	604	204	480	481	230	0.13	0.2	0.27	0.29	0.17	0.41	0.26	0.18	0	0.17	0.28	0.27	0.46	0.27	0.47	0.51	0.614238	0.578228	1	1	0.971026	0.993377	0.995447	0.999586
D083	S. cerevisiae	5	4602	15	2	2	2	2	6	7	11	178	1618	2301	2301	2301	766	657	418	0.05	0.39	0.47	0.49	0.48	0.37	0.3	0.18	0	0	0.03	0.04	0.04	0.06	0.16	0.25	0.580183	0.703173	1	1	1	0.998696	0.999348	0.999131
D084	S. cerevisiae	4	6075	8	2	48	11	1	5	NaN	23	551	1948	126	552	6074	1215	NaN	264	0.1	0.34	0.06	0.24	0.54	0.31	NaN	0.18	0	0.14	0.3	0.65	0	0.42	NaN	0.78	0.725597	0.641317	0.995556	0.999506	0.999835	1	1	0.999506
D085	S. cerevisiae	10	8605	13	2	5	4	4	44	26	27	297	2542	1721	2151	2151	176	331	319	0.24	0.7	0.5	0.57	0.65	0.37	0.43	0.36	0	0.4	0.49	0.47	0.6	0.42	0.87	0.94	0.448693	0.590819	1	0.999884	0.999884	0.899942	1	1
D086	S. cerevisiae	20	6222	11	3	3	3	2	67	24	30	190	1183	2074	2074	3108	65	259	207	0.18	0.57	0.56	0.56	0.78	0.4	0.43	0.42	0	0.38	0.51	0.49	0.01	0.39	0.69	0.77	0.335905	0.570395	1	1	0.999036	0.699936	0.999036	0.998071
D087	S. cerevisiae	21	5871	10	2	4	2	1	34	18	22	195	1646	1468	2936	5870	147	326	267	0.09	0.27	0.23	0.39	0.42	0.2	0.2	0.18	0	0.01	0.47	0.26	0	0.41	0.69	0.79	0.332141	0.560722	1	1	0.99983	0.851303	0.999489	1
D088	S. cerevisiae	10	6362	11	3	47	2	1	77	29	75	308	1276	135	3174	6361	70	219	85	0.03	0.06	0.03	0.09	0.09	0.04	0.05	0.04	0	0.39	0.79	0.03	0	0.72	0.86	0.87	0.532537	0.601698	0.997328	0.997799	0.999843	0.847218	0.998271	1
D089	S. cerevisiae	4	5342	11	2	41	13	47	4	NaN	20	209	1670	130	411	114	1336	NaN	267	0.06	0.36	0.04	0.19	0.05	0.39	NaN	0.12	0	0.01	0.07	0.15	0.12	0.09	NaN	0.19	0.430363	0.625234	0.997754	1	1	1	1	0.999626
D090	S. cerevisiae	6	5864	4	2	2	6	1	20	12	55	926	2465	2932	977	5863	293	489	107	0.11	0.28	0.33	0.32	0.43	0.28	0.29	0.24	0	0.56	0.61	0.7	0	0.75	0.8	0.89	0.631651	0.840723	1	0.999659	0.999829	0.999318	1	1
D091	S. cerevisiae	10	5439	13	2	13	4	18	34	19	33	140	2150	418	1360	300	150	286	165	0.19	0.68	0.35	0.55	0.43	0.34	0.37	0.32	0	0.22	0.62	0.42	0.71	0.38	0.63	0.86	0.33462	0.790587	0.999081	1	0.99283	0.937672	0.999081	1
D092	S. cerevisiae	4	4696	16	7	44	4	48	6	NaN	13	229	436	107	1174	98	783	NaN	361	0.07	0.12	0.03	0.29	0.04	0.28	NaN	0.15	0	0.04	0.09	0.16	0.14	0.11	NaN	0.25	0.780239	0.649915	1	1	1	1	1	0.999361
D093	S. cerevisiae	8	5328	11	2	2	2	2	18	15	20	218	1964	2664	2664	2664	290	355	266	0.14	0.52	0.59	0.66	0.62	0.33	0.31	0.3	0	0.03	0.11	0.29	0.26	0.42	0.55	0.8	0.450075	0.737237	1	1	1	0.97973	0.999437	0.998498
D094	S. cerevisiae	11	5476	12	2	3	4	3	41	17	18	160	1795	1825	1369	1825	123	322	304	0.17	0.64	0.56	0.51	0.62	0.35	0.41	0.37	0	0.09	0.34	0.55	0.55	0.23	0.7	0.91	0.350621	0.655588	0.999817	1	0.999817	0.920928	0.999635	0.99927
D095	S. cerevisiae	12	5723	9	2	2	2	2	31	24	14	266	2519	2862	2862	2862	162	238	409	0.1	0.44	0.51	0.54	0.55	0.26	0.26	0.33	0	0.05	0.07	0.15	0.28	0.22	0.87	0.89	0.418312	0.880308	1	1	1	0.877512	0.998078	1
D096	S. cerevisiae	6	4277	13	5	3	3	12	5	2	11	219	661	1426	1425	356	854	918	389	0.05	0.15	0.33	0.33	0.16	0.31	0.29	0.14	0	0.02	0.01	0.01	0.15	0.01	0	0.13	0.665653	0.772738	1	0.999532	0.998831	0.998363	0.429273	1
D097	S. cerevisiae	6	5256	12	2	48	4	46	11	15	48	134	1794	110	1314	114	476	350	109	0.17	0.6	0.16	0.52	0.22	0.49	0.36	0.21	0	0.08	0.38	0.33	0.52	0.32	0.53	0.56	0.305936	0.682648	1	1	0.997717	0.996195	0.998858	0.995434
D098	S. cerevisiae	11	5472	14	2	2	2	2	37	21	14	126	2050	2736	2736	2736	135	261	391	0.11	0.54	0.57	0.6	0.62	0.31	0.33	0.36	0	0.04	0.1	0.28	0.22	0.25	0.68	0.89	0.322368	0.749269	1	1	1	0.912829	1	1
D099	S. cerevisiae	12	5493	8	2	2	3	2	36	14	18	232	1879	2746	1830	2746	127	392	305	0.09	0.53	0.58	0.47	0.61	0.25	0.35	0.36	0	0.13	0.11	0.33	0.24	0.24	0.62	0.85	0.337885	0.684143	0.999818	0.999454	0.999818	0.832332	0.99909	0.999454
D100	S. cerevisiae	4	5497	15	3	49	4	10	4	15	12	237	1312	112	1374	550	1369	365	458	0.04	0.24	0.03	0.25	0.2	0.27	0.13	0.14	0	0.04	0.08	0.06	0.06	0.08	0.21	0.38	0.646716	0.716027	0.998363	0.999818	1	0.99618	0.995998	0.999818
