# Supplementary material for: Clust: automatic extraction of optimal co-expressed gene clusters from gene expression data
Source: Genome Biol. 2018 Oct 25;19:172. doi: 10.1186/s13059-018-1536-8 (PMC6203272; doi:10.1186/s13059-018-1536-8)
Supplement: Supplementary file 7 — Table S5. A list of the 19 gene expression datasets which have more samples than 50 (complementary list to the 100 datasets list). (XLSX 14 kb) [file 13059_2018_1536_MOESM7_ESM.xlsx]

## Sheet: LargeDatasets
	These datasets fit all the other criteria for selecting the 100 datasets except that they have more than 50 samples (including replicates).
ID	Accession	Platform	Type	Species	Samples	Conditions	Genes/probes	Genes/probes after preprocessing	Normalisation_code	City	Country	Public_in	Time/Stages/Treatments
LD001	GSE85034	GPL10558	MA1	Homo sapiens	179	6	47323	36868	101 4	New York, NY	USA	2017
LD002	GSE78995	GPL570	MA1	Homo sapiens	59	59	54675	43705	101 4	Bethesda, MD	USA	2017
LD003	GSE83983	GPL16686	MA1	Homo sapiens	60	12	53617	42746	101 4	Wilmington, DE	USA	2017
LD004	GSE70536	GPL570	MA1	Homo sapiens	100	100	54504	43769	101 4	Albuquerque, NM	USA	2017
LD005	GSE80796	GPL6244	MA1	Homo sapiens	505	505	32321	25081	101 4	Boston, MA	USA	2017
LD006	GSE76297	GPL17586	MA1	Homo sapiens	304	304	70523	54606	101 4	Bethesda, MD	USA	2017
LD007	GSE82152	GPL21975	MA1	Homo sapiens	109	9	18563	14082	101 4	Beijing	China	2017
LD008	GSE59483	GPL11154/15520	RPM	Homo sapiens	67	67	53324	45174	101 3 4	Toronto, ON	Canada	2017
LD009	GSE83501	GPL16791	FPKM	Homo sapiens	219	5	13788	10534	101 3 4	San Francisco, CA	USA	2017
LD010	GSE83245	GPL15433	FPKM	Homo sapiens	58	4	20181	15465	101 3 4	Atlanta, GA	USA	2017
LD011	GSE83739	GPL11180	MA1	Mus musculus	354	354	42597	35983	101 4	Chapel Hill, NC	USA	2017
LD012	GSE85018	GPL17021	FPKM	Mus musculus	66	11	25819	25791	101 3 4	Beijing	China	2017
LD013	GSE96104	GPL17021	FPKM	Mus musculus	73	73	24094	24092	101 3 4	San Francisco, CA	USA	2017
LD014	GSE96724	GPL13112/17021	TPM	Mus musculus	75	26	31990	31990	101 3 4	Bethesda, MD	USA	2017
LD015	GSE74989	GPL17275	CPM	D. melanogaster	96	15	15682	14142	101 4	Middlebury College, VT	USA	2016 (May)
LD016	GSE96812	GPL13222	FPKM	A. thaliana	103	103	65238	65238	101 3 4	Salt Lake City, UT	USA	2017
LD017	GSE94107	GPL13222	FPKM	A. thaliana	209	209	65238	65238	101 3 4	Salt Lake City, UT	USA	2017
LD018	GSE75257	GPL4414	MA2	S. cerevisiae	63	9	5924	5309	101 6	Chicago, IL	USA	2016 (Sep)
LD019	GSE61753	GPL21666/7	RPKM	S. cerevisiae	62 (60)	26	5531	4630	101 3 4	Cambridge, MA	USA	2016 (Apr)
