# Supplementary material for: Clust: automatic extraction of optimal co-expressed gene clusters from gene expression data
Source: Genome Biol. 2018 Oct 25;19:172. doi: 10.1186/s13059-018-1536-8 (PMC6203272; doi:10.1186/s13059-018-1536-8)
Supplement: Supplementary file 8 — Table S6. MSE and JI values for all individual clusters generated by each of the eight methods when applied to each of the 100 datasets. (XLSX 335 kb) [file 13059_2018_1536_MOESM8_ESM.xlsx]

## Sheet: (A) Csize_MSE_JI
Clust			CC			K-means			SOMs			HC			MCL			Click			WGCNA
Clust size	MSE	JI	Clust size	MSE	JI	Clust size	MSE	JI	Clust size	MSE	JI	Clust size	MSE	JI	Clust size	MSE	JI	Clust size	MSE	JI	Clust size	MSE	JI
5295	0.45	0	11293	0.51	0.02	1106	0.4	0.96	2168	0.51	0.8	12558	0.54	0.56	7215	0.49	0.41	4622	0.45	0.89	250	0.32	1
904	0.39	0	8412	0.49	0.09	691	0.49	0.85	2034	0.45	0.91	14698	0.75	0.2	5868	0.54	0.56	2745	0.4	0.96	1501	0.4	0.8
757	0.42	0	8471	0.85	0.04	1145	0.34	0.95	1715	0.52	0.65	8667	0.78	0.32	4823	0.54	0.91	2670	0.39	0.83	253	0.31	0.97
1415	0.41	0	4669	0.53	0.25	1012	0.43	0.75	1751	0.46	0.9	8358	0.82	0.33	4177	0.55	0.92	1998	0.41	0.93	170	0.33	0.89
1048	0.46	0	11098	0.87	0.27	1191	0.36	0.93	1782	0.52	0.89	502	0.28	0.84	2280	0.5	0.59	1796	0.43	0.96	163	0.31	1
342	0.42	0	9251	0.64	0.53	1185	0.36	0.99	2160	0.45	0.89	313	0.26	0.88	1790	0.48	0.4	1687	0.46	0.98	221	0.31	0.99
331	0.47	0	8422	0.25	0	984	0.52	0.54	2357	0.37	0.57	198	0.2	0.78	1305	0.49	0.88	1682	0.46	0.75	589	0.4	0.98
36	0.33	0	5845	0.1	0	834	0.49	0.84	1544	0.57	0.75	304	0.22	0.9	1130	0.52	0.53	1559	0.46	0.87	91	0.39	0.99
4357	0.5	0	5145	0.27	0.02	1710	0.26	0.48	2216	0.47	0.75	836	0.23	0.6	1090	0.49	0.49	1478	0.5	0.96	387	0.3	1
243	0.18	0	3739	0.15	0.01	1029	0.49	0.56	1832	0.5	0.86	646	0.23	0.8	873	0.43	0.83	1469	0.46	0.94	395	0.31	1
376	0.34	0	3691	0.11	0.06	887	0.47	0.42	2255	0.37	0.97	452	0.2	0.98	831	0.38	0.51	1418	0.46	0.9	148	0.37	0.96
1021	0.41	0	13508	0.85	0.26	1079	0.42	0.57	1895	0.49	0.8	408	0.22	0.95	809	0.49	0.6	1411	0.47	0.96	694	0.36	0.8
665	0.42	0	8737	0.7	0.65	1372	0.37	0.96	2331	0.42	0.9	401	0.21	0.94	772	0.42	0.52	1400	0.45	0.95	3063	0.36	0.92
4005	0.13	0	17685	0.92	0.03	1144	0.44	0.89	3123	0.32	0.73	493	0.25	0.96	764	0.5	0.52	1391	0.45	0.94	487	0.38	0.99
638	0.13	0	4413	0.54	0.64	819	0.46	0.9	2249	0.42	0.95	621	0.25	0.73	462	0.38	0.34	1387	0.45	0.89	133	0.28	1
597	0.12	0	12972	0.95	0.32	1010	0.41	0.94	1943	0.45	0.9	632	0.24	0.88	443	0.34	0.97	1384	0.45	0.94	778	0.38	1
218	0.16	0	2847	0.57	0.89	968	0.41	0.89	1629	0.56	0.43	979	0.31	0.85	424	0.45	0.82	1370	0.46	0.94	226	0.3	0.54
176	0.15	0	2445	0.4	0.76	1363	0.29	0.85	1968	0.47	0.88	2472	0.33	0.77	405	0.43	0.77	1368	0.47	0.74	483	0.33	1
280	0.13	0	9908	0.73	0.01	1077	0.41	0.92	2094	0.52	0.79	1363	0.28	0.94	295	0.3	0.87	1278	0.47	0.97	773	0.35	1
2035	0.12	0	6044	0.47	0.31	1149	0.4	0.92	1766	0.56	0.56	1531	0.31	0.94	291	0.37	0.94	1278	0.53	0.84	70	0.29	0.99
1820	0.12	0	3437	0.49	0.24	1206	0.37	0.93	1810	0.54	0.85	515	0.25	0.98	262	0.32	0.66	1278	0.48	0.96	88	0.42	1
207	0.13	0	3367	0.63	0.26	849	0.52	0.81	1967	0.48	0.87	703	0.28	0.66	260	0.33	0.9	1228	0.5	0.92	1246	0.37	0.99
18	0.17	0	2672	0.57	0.28	1052	0.45	0.91	1821	0.53	0.83	422	0.21	0.91	255	0.36	0.74	1175	0.48	0.96	37	0.28	1
1577	0.26	0	9182	0.42	0.12	1005	0.44	0.93	2027	0.47	0.87	617	0.25	0.88	254	0.32	0.97	1164	0.44	0.93	56	0.24	1
99	0.29	0	6130	0.33	0	1368	0.39	0.79	1645	0.57	0.59	538	0.24	0.96	253	0.32	0.77	1162	0.45	0.95	157	0.29	0.95
21	0.4	0	5063	0.54	0	1155	0.39	0.93	12814	0.63	0.22	821	0.23	0.92	248	0.46	0.94	1163	0.5	0.58	589	0.35	0.99
18	0.34	0	4362	0.34	0.07	1032	0.4	0.85	13684	0.57	0.31	1946	0.33	0.94	227	0.27	0.96	1133	0.52	0.85	169	0.32	0.97
188	0.27	0	7003	0.59	0.01	910	0.42	0.89	133	0.26	0.89	535	0.26	0.9	198	0.29	1	1105	0.47	0.87	128	0.28	0.96
1232	0.29	0	6065	0.5	0.01	997	0.43	0.84	115	0.52	0.66	791	0.28	0.85	195	0.26	0.98	1102	0.52	0.86	200	0.32	1
29	0.35	0	15217	0.86	0	1083	0.41	0.93	510	0.46	0.74	1465	0.32	0.92	194	0.33	0.83	1094	0.5	0.91	56	0.3	0.98
80	0.31	0	6587	0.75	0.58	929	0.51	0.91	5387	0.55	0.57	221	0.15	0.95	189	0.4	0.9	1072	0.49	0.91	511	0.34	0.97
14	0.35	0	6152	0.78	0.5	1667	0.32	0.96	4892	0.57	0.63	1455	0.29	0.7	186	0.28	0.97	1001	0.5	0.93	584	0.35	1
4996	0.39	0	5757	0.68	0.46	793	0.48	0.83	3510	0.85	0.42	819	0.31	0.71	178	0.36	0.96	913	0.49	0.93	56	0.25	1
1421	0.33	0	4383	0.17	0	959	0.44	0.94	3236	0.84	0.43	605	0.27	0.96	177	0.29	0.68	8615	0.32	0.85	75	0.33	0.99
638	0.23	0	3451	0.33	0.01	1089	0.4	0.85	1074	0.26	0.63	709	0.28	0.97	174	0.38	0.79	4786	0.33	0.27	167	0.3	0.95
184	0.19	0	6190	0.44	0.29	1043	0.43	0.96	982	0.25	0.64	610	0.25	0.96	170	0.33	0.76	4505	0.34	0.72	333	0.37	0.99
53	0.21	0	3907	0.43	0.01	879	0.42	0.95	1346	0.23	0.7	586	0.28	0.96	167	0.28	0.99	1477	0.4	0.82	57	0.3	1
4171	0.39	0	6671	0.44	0.01	949	0.53	0.58	1031	0.27	0.59	766	0.27	0.81	164	0.34	0.67	1058	0.34	0.7	203	0.37	1
2248	0.34	0	3485	0.41	0.4	1234	0.38	0.52	1203	0.24	0.58	1883	0.25	0.98	163	0.37	0.82	972	0.34	0.71	223	0.36	0.97
1853	0.3	0	2915	0.47	0.14	1402	0.31	0.94	1107	0.21	0.77	1247	0.27	0.9	160	0.34	0.95	963	0.31	0.73	86	0.23	1
3596	0.01	0	27352	0.57	0.79	895	0.48	0.79	1290	0.21	0.32	1317	0.33	0.91	155	0.4	0.89	953	0.35	0.57	71	0.28	1
70	0.01	0	1441	1.46	0.29	1574	0.3	0.47	1036	0.28	0.49	1073	0.25	0.96	153	0.31	0.78	838	0.36	0.66	71	0.44	0.94
214	0.02	0	13663	0.58	0.01	963	0.46	0.8	1179	0.23	0.62	1780	0.3	0.87	144	0.29	0.97	822	0.38	0.74	241	0.31	0.96
189	0.02	0	8341	0.28	0.07	1092	0.4	0.86	1200	0.23	0.59	238	0.19	0.95	142	0.33	0.85	718	0.41	0.6	200	0.35	0.89
2977	0.01	0	9282	0.73	0.02	1150	0.39	0.96	978	0.28	0.48	500	0.22	0.93	142	0.39	0.75	686	0.43	0.66	290	0.37	1
1035	0.04	0	3757	0.39	0.71	1052	0.38	0.83	896	0.25	0.72	452	0.26	0.85	133	0.37	0.97	508	0.4	0.57	70	0.25	1
1100	0.04	0	26470	0.16	0.24	13509	0.66	0.1	972	0.24	0.58	591	0.27	0.97	121	0.35	0.93	3381	0.49	0.83	327	0.31	0.51
314	0.03	0	2571	0.23	0.1	13747	0.56	0.23	902	0.25	0.44	803	0.31	0.75	117	0.38	0.95	2869	0.46	0.87	53	0.27	0.98
2574	0.01	0	12952	0.81	0.05	8335	0.78	0.15	1420	0.19	0.77	840	0.27	0.74	117	0.32	0.96	1011	0.5	0.78	392	0.37	1
698	0.03	0	8451	0.45	0.84	8690	0.74	0.14	1084	0.23	0.75	648	0.26	0.95	116	0.27	0.82	941	0.43	0.89	187	0.93	0.87
677	0.03	0	7161	0.56	0.03	640	0.24	0.53	1247	0.24	0.24	478	0.23	0.99	115	0.36	0.85	684	0.5	0.76	304	0.32	1
1722	0.02	0	7130	0.73	0.04	868	0.2	0.6	929	0.27	0.61	836	0.3	0.67	113	0.3	0.69	594	0.55	0.71	25	0.19	1
170	0.03	0	12996	0.47	0.01	1015	0.18	0.46	1209	0.22	0.63	285	0.2	0.94	112	0.34	0.85	594	0.56	0.67	85	0.28	1
2537	0.01	0	10027	0.35	0.05	893	0.21	0.62	959	0.27	0.45	259	0.21	0.73	108	0.26	0.6	543	0.5	0.78	80	0.26	0.99
134	0.02	0	5231	0.34	0.23	996	0.19	0.63	938	0.27	0.54	1728	0.17	0.17	106	0.3	0.92	535	0.54	0.6	149	0.38	0.99
867	0.04	0	5624	0.68	0.69	739	0.23	0.52	1169	0.22	0.71	1672	0.1	0.26	101	0.24	0.96	521	0.53	0.72	283	0.29	0.98
247	0.04	0	5446	0.43	0.75	737	0.21	0.55	1024	0.28	0.52	3889	0.06	0.08	101	0.37	0.86	484	0.51	0.73	344	0.33	1
503	0.03	0	4007	0.77	0.48	840	0.2	0.75	1090	0.28	0.5	444	0.08	0.07	99	0.35	0.88	478	0.52	0.73	127	0.34	0.99
696	0.03	0	12977	0.39	0.02	794	0.2	0.6	1117	0.23	0.67	1254	0.08	0.24	95	0.25	0.98	435	0.52	0.79	168	0.32	0.99
3747	0.19	0	9637	0.35	0.03	647	0.23	0.65	1433	0.2	0.46	645	0.08	0.27	93	0.31	0.99	416	0.55	0.64	43	0.22	1
774	0.22	0	7335	0.28	0.13	1279	0.16	0.73	947	0.24	0.59	744	0.16	0.14	93	0.26	0.51	364	0.56	0.68	743	0.35	0.99
82	0.17	0	6636	0.22	0.02	1057	0.19	0.66	1000	0.25	0.53	3016	0.08	0.31	91	0.27	0.99	351	0.54	0.63	140	0.29	0.99
863	0.18	0	3533	0.35	0.01	1096	0.18	0.73	1434	0.21	0.57	6947	0.15	0.1	91	0.27	0.98	346	0.55	0.53	106	0.3	0.99
940	0.18	0	3148	0.3	0.03	943	0.19	0.3	958	0.25	0.58	2417	0.14	0.12	90	0.32	0.98	323	0.61	0.5	58	0.35	0.98
1058	0.23	0	1881	0.2	0	710	0.22	0.27	1088	0.26	0.53	828	0.14	0.26	89	0.32	0.96	268	0.57	0.68	58	0.27	1
1094	0.17	0	12243	0.4	0.2	665	0.26	0.25	1119	0.25	0.56	845	0.11	0.65	87	0.24	1	259	0.56	0.7	79	0.33	0.97
14	0.12	0	8246	0.45	0	886	0.2	0.61	1080	0.25	0.69	4986	0.07	0.07	87	0.3	0.98	187	0.61	0.49	923	0.39	1
41	0.15	0	11787	0.85	0.03	822	0.24	0.46	913	0.31	0.61	1131	0.07	0.27	84	0.29	0.96	152	0.6	0.61	75	0.26	1
863	0.19	0	4412	0.59	0.46	1064	0.2	0.43	1129	0.28	0.44	3514	0.06	0.04	83	0.32	1	2438	0.3	0.87	110	0.34	1
2176	0.24	0	1623	0.41	0.01	1014	0.18	0.58	1022	0.28	0.55	2446	0.15	0.18	83	0.31	0.93	2424	0.41	0.75	71	0.39	0.99
83	0.18	0	1428	0.19	0.02	729	0.22	0.62	9378	0.31	0.08	1706	0.09	0.69	82	0.35	0.93	2235	0.37	0.88	410	0.29	1
640	0.19	0	1206	0.39	0.23	736	0.21	0.57	9427	0.29	0.02	1554	0.12	0.2	81	0.28	1	2219	0.36	0.84	380	0.33	1
2786	0.22	0	1060	0.33	0.15	731	0.23	0.47	8369	0.31	0.06	211	0.42	0.97	81	0.28	0.96	2208	0.34	0.83	131	0.27	0.99
15	0.12	0	650	0.21	0.05	746	0.23	0.58	12593	0.34	0.03	65	0.31	0.98	78	0.32	0.94	2182	0.33	0.82	49	0.31	1
266	0.2	0	586	0.15	0.13	654	0.22	0.52	11038	0.61	0.61	105	0.31	0.99	77	0.24	0.91	1760	0.34	0.55	122	0.3	1
169	0.24	0	232	0.19	0.08	714	0.21	0.62	10218	0.58	0.59	232	0.41	0.91	77	0.36	0.84	1724	0.33	0.74	369	0.37	1
122	0.29	0	12278	0.67	0	766	0.25	0.39	12320	0.58	0.5	196	0.42	0.96	76	0.32	0.96	1467	0.34	0.9	334	0.28	0.99
54	0.3	0	5843	0.43	0.05	964	0.19	0.56	10761	0.61	0.65	79	0.29	0.84	74	0.36	0.91	1461	0.33	0.91	77	0.24	1
92	0.28	0	2649	0	0	1151	0.17	0.39	5332	0.2	0.1	163	0.39	0.96	72	0.25	0.99	1248	0.28	0.5	70	0.3	1
4284	0.1	0	496	0.04	0	772	0.24	0.53	7536	0.22	0.07	660	0.42	0.91	69	0.28	0.9	1236	0.32	0.8	85	0.33	0.98
2043	0.08	0	470	0.06	0.03	720	0.22	0.43	6568	0.28	0.19	443	0.49	0.99	67	0.29	0.97	1217	0.27	0.8	310	0.34	1
139	0.08	0	458	0.03	0.01	745	0.23	0.6	11158	0.43	0.21	460	0.41	0.99	66	0.25	1	1193	0.32	0.95	87	0.4	0.99
2341	0.08	0	453	0.03	0.02	799	0.21	0.64	1945	0.1	0.25	1981	0.36	0.99	66	0.26	0.92	1188	0.36	0.7	181	0.32	0.99
1307	0.08	0	445	0.05	0	710	0.24	0.46	6848	0.25	0.21	5197	0.33	0.98	64	0.3	0.84	1129	0.31	0.82	396	0.32	0.62
1290	0.09	0	445	0.03	0	802	0.21	0.52	4814	0.13	0.27	253	0.36	0.97	64	0.29	0.97	1127	0.35	0.82	29	0.3	1
1437	0.07	0	439	0.03	0	721	0.23	0.61	13	0	0.08	201	0.39	0.98	64	0.29	0.95	1017	0.33	0.83	335	0.28	0.67
1591	0.08	0	414	0.02	0	663	0.23	0.54	4832	0.19	0.13	301	0.4	0.97	63	0.39	0.94	984	0.35	0.68	109	0.39	0.96
1834	0.09	0	398	0.03	0	764	0.22	0.58	1867	0.11	0.12	3333	0.46	0.96	62	0.25	1	962	0.32	0.89	56	0.28	1
1813	0.09	0	396	0.04	0.01	689	0.23	0.64	3562	0.19	0.41	2917	0.49	0.98	62	0.29	1	936	0.29	0.92	47	0.22	0.98
1679	0.07	0	387	0.05	0.03	990	0.18	0.19	41035	1	0.09	186	0.38	0.97	61	0.31	0.89	912	0.25	0.74	102	0.27	0.96
1389	0.07	0	385	0.07	0	742	0.22	0.35	3174	0.57	0.7	692	0.43	0.96	61	0.27	0.95	874	0.25	0.87	102	0.31	1
1221	0.09	0	372	0.01	0.01	845	0.2	0.59	1292	0.26	0.92	4773	0.45	0.98	61	0.28	0.9	859	0.27	0.92	177	0.34	0.99
1242	0.06	0	371	0.02	0.01	806	0.19	0.58	892	0.34	0.91	301	0.41	0.99	59	0.21	0.98	802	0.3	0.98	64	0.29	1
1161	0.07	0	318	0.02	0.06	710	0.21	0.61	911	0.39	0.84	133	0.34	1	58	0.27	0.9	793	0.28	0.85	134	0.35	0.99
1295	0.08	0	312	0.04	0	722	0.19	0.66	878	0.34	0.91	1833	0.41	0.98	57	0.24	0.98	792	0.23	0.88	129	0.33	0.97
1535	0.26	0	282	0.04	0.01	777	0.22	0.56	923	0.36	0.86	1488	0.35	1	56	0.2	0.98	692	0.24	0.89	99	0.35	0.97
371	0.21	0	280	0.04	0	802	0.22	0.18	932	0.38	0.82	293	0.39	0.99	55	0.32	0.98	663	0.29	0.87	135	0.43	0.99
112	0.25	0	278	0.02	0	830	0.2	0.72	829	0.37	0.91	404	0.44	0.98	54	0.25	0.98	426	0.2	0.86	94	0.32	0.99
1443	0.27	0	261	0.03	0.02	884	0.04	0.12	1817	0.21	0.94	156	0.34	1	54	0.29	0.98	337	0.2	0.94	203	0.32	0.99
219	0.24	0	261	0.02	0	2808	0.02	0.01	1018	0.3	0.95	172	0.38	0.97	54	0.28	0.98	22186	0.77	0	116	0.31	0.99
1371	0.28	0	261	0.04	0.11	2805	0.01	0.01	717	0.4	0.86	225	0.38	0.98	50	0.35	0.9	7318	0.5	0.42	65	0.3	0.95
388	0.19	0	258	0.04	0.01	3063	0.01	0.01	815	0.36	0.86	210	0.39	0.92	50	0.26	1	7089	0.46	0.47	177	0.25	0.97
28	0.23	0	245	0.05	0.04	3722	0.01	0.01	1283	0.29	0.95	259	0.43	0.83	49	0.25	0.96	6185	0.48	0.51	282	0.29	0.66
4424	0.34	0	234	0.04	0	1695	0.02	0.03	857	0.38	0.84	1083	0.48	0.97	48	0.24	0.96	5129	0.44	0.77	189	0.29	0.99
1326	0.39	0	234	0.03	0.02	928	0.04	0.12	666	0.39	0.84	504	0.4	0.97	47	0.25	1	4428	0.42	0.81	46	0.32	0.98
999	0.4	0	225	0.03	0.04	522	0.06	0.04	783	0.35	0.84	236	0.44	0.97	47	0.25	0.96	6910	0.18	0.23	63	0.26	0.98
979	0.42	0	208	0.04	0	1030	0.04	0.09	794	0.36	0.94	76	0.29	0.97	45	0.26	0.98	5533	0.19	0.13	332	0.31	0.53
262	0.35	0	207	0.03	0	704	0.05	0.09	750	0.4	0.88	97	0.35	0.95	45	0.29	0.96	5437	0.2	0.15	167	0.35	1
403	0.36	0	183	0.03	0	1001	0.05	0.09	1007	0.32	0.9	133	0.35	0.99	45	0.33	0.82	5044	0.18	0.27	179	0.41	0.99
201	0.25	0	174	0.02	0	985	0.05	0.14	1845	0.22	0.95	4638	0.42	1	45	0.18	1	4884	0.2	0.13	107	0.28	1
752	0.42	0	170	0.02	0	716	0.05	0.2	715	0.33	0.89	4286	0.44	0.95	44	0.23	0.98	4715	0.2	0.26	91	0.3	0.87
23	0.3	0	161	0.03	0	861	0.05	0.12	683	0.4	0.86	74	0.31	0.85	43	0.3	0.95	3797	0.16	0.35	89	0.21	0.99
54	0.31	0	109	0.02	0	771	0.04	0.09	745	0.42	0.86	206	0.38	0.99	43	0.34	0.77	3209	0.19	0.28	598	0.34	1
3945	0.35	0	84	0.01	0	1039	0.03	0.07	760	0.4	0.88	263	0.44	0.98	42	0.29	0.88	2989	0.13	0.23	78	0.33	1
1191	0.41	0	11451	0.68	0.02	457	0.07	0.02	774	0.39	0.79	489	0.45	0.93	42	0.23	1	2948	0.15	0.26	117	0.33	1
698	0.39	0	1653	0.29	0.86	986	0.04	0.05	822	0.39	0.85	3307	0.31	0.95	42	0.25	0.88	2924	0.16	0.18	37	0.19	1
500	0.35	0	13684	0.56	0	363	0.08	0.01	793	0.4	0.87	316	0.38	0.99	41	0.25	0.85	2784	0.13	0.23	75	0.26	1
50	0.25	0	6174	0.35	0.11	421	0.06	0.05	874	0.34	0.9	151	0.42	0.88	40	0.29	0.95	2020	0.11	0.23	146	0.38	1
31	0.3	0	4976	0.21	0	525	0.07	0.1	870	0.39	0.82	133	0.33	0.98	40	0.18	0.88	1281	0.07	0.75	442	0.34	0.99
304	0.37	0	4598	0.25	0.01	713	0.05	0.09	715	0.42	0.88	68	0.35	0.96	40	0.23	0.88	1690	0.25	0.66	358	0.37	0.98
1707	0.09	0	3978	0.31	0.02	1105	0.03	0.05	857	0.34	0.84	117	0.41	0.99	39	0.25	1	1565	0.26	0.59	67	0.2	0.96
160	0.07	0	5902	0	0	1082	0.04	0.04	896	0.33	0.92	238	0.44	0.85	39	0.24	0.9	1389	0.25	0.62	118	0.28	0.97
296	0.09	0	3609	0.08	0	892	0.05	0.15	823	0.37	0.86	17567	0.89	0.58	39	0.24	0.97	1193	0.26	0.55	266	0.33	0.98
269	0.09	0	3276	0.13	0.02	593	0.06	0.14	875	0.36	0.87	26647	0.95	0.44	38	0.21	0.95	1052	0.26	0.79	62	0.43	0.97
401	0.08	0	3165	0.11	0	855	0.04	0.12	908	0.36	0.94	320	0.4	1	37	0.26	0.7	972	0.29	0.76	132	0.25	0.86
323	0.09	0	2525	0.05	0	917	0.04	0.14	856	0.36	0.86	569	0.48	1	37	0.25	0.89	923	0.25	0.75	75	0.3	1
158	0.09	0	2381	0.1	0.01	861	0.04	0.22	768	0.38	0.89	268	0.38	1	37	0.26	0.97	887	0.27	0.51	35	0.23	1
380	0.08	0	2054	0.13	0.03	601	0.07	0.03	739	0.36	0.9	350	0.38	1	37	0.21	0.92	774	0.29	0.79	182	0.38	0.94
201	0.1	0	1644	0.13	0.03	559	0.05	0.02	810	0.38	0.89	863	0.47	0.98	37	0.24	0.92	542	0.29	0.52	160	0.38	0.99
1407	0.11	0	1323	0.1	0	816	0.04	0.06	640	0.41	0.88	511	0.44	0.99	36	0.22	0.92	491	0.29	0.65	181	0.22	1
341	0.08	0	6244	0.54	0.04	567	0.06	0.04	777	0.38	0.92	882	0.44	0.95	35	0.27	0.77	371	0.29	0.34	70	0.37	0.97
291	0.07	0	6242	0.49	0.07	616	0.06	0.08	1060	0.31	0.93	574	0.44	0.95	35	0.28	0.74	370	0.27	0.64	205	0.37	0.98
83	0.11	0	37263	0.17	0.01	548	0.05	0.05	840	0.36	0.93	499	0.43	0.94	34	0.24	0.94	313	0.3	0.5	115	0.33	0.99
293	0.1	0	4812	0.14	0.08	816	0.04	0.07	739	0.39	0.86	421	0.44	1	33	0.17	1	307	0.29	0.5	81	0.28	1
43	0.07	0	8826	0.39	0.07	461	0.09	0.06	802	0.36	0.83	311	0.38	1	33	0.22	0.79	271	0.36	0.32	172	0.34	0.98
40	0.08	0	2667	0.28	0.02	851	0.04	0.02	832	0.37	0.92	971	0.48	1	33	0.23	0.97	259	0.35	0.34	139	0.38	0.99
437	0.08	0	1680	0.46	0.04	628	0.06	0.09	758	0.36	0.87	499	0.41	1	32	0.23	0.91	231	0.3	0.48	142	0.26	1
32	0.09	0	13830	0.57	0.02	965	0.42	0.83	835	0.37	0.9	559	0.45	1	32	0.24	1	220	0.36	0.21	391	0.39	0.99
112	0.07	0	10913	0.37	0.08	1503	0.31	0.93	797	0.39	0.88	853	0.49	0.98	32	0.19	1	211	0.29	0.45	140	0.4	0.98
1452	0.2	0	3012	0.2	0.14	1760	0.26	0.94	705	0.42	0.86	418	0.4	1	32	0.23	0.84	204	0.29	0.5	126	0.35	0.98
89	0.19	0	2785	0.21	0.12	1077	0.36	0.91	2993	0.21	0.07	1071	0.52	0.96	31	0.22	1	203	0.28	0.56	47	0.29	1
848	0.22	0	2682	0.29	0.05	2997	0.16	0.98	6096	0.44	0.07	813	0.42	1	31	0.21	0.9	196	0.3	0.5	78	0.26	0.95
228	0.17	0	2274	0.36	0.02	1001	0.39	0.86	3384	0.29	0.11	875	0.44	0.99	31	0.21	0.94	186	0.34	0.42	106	0.31	1
1023	0.24	0	5281	0.65	0.06	1331	0.28	0.95	927	0.08	0.57	532	0.48	1	30	0.22	0.93	182	0.34	0.32	79	0.39	0.97
29	0.18	0	4112	0.66	0.22	1170	0.38	0.87	4488	0.4	0.16	5422	0.47	0.99	30	0.24	1	152	0.33	0.28	111	0.27	0.99
89	0.19	0	5158	0.68	0.14	2118	0.25	0.95	71	0.03	0.7	663	0.5	0.98	29	0.19	0.93	131	0.33	0.24	37	0.32	1
1627	0.26	0	4212	0.59	0.3	1537	0.29	0.96	6295	0.47	0.1	304	0.4	0.95	29	0.2	0.97	130	0.38	0.5	144	0.39	0.99
38	0.15	0	16346	0.15	0	1717	0.29	0.91	2028	0.45	0.68	164	0.34	1	29	0.21	0.93	109	0.34	0.26	34	0.22	1
587	0.24	0	9337	0.1	0	1575	0.27	0.96	2489	0.41	0.65	485	0.46	0.99	29	0.23	0.93	88	0.35	0.22	55	0.26	1
49	0.15	0	5747	0.32	0	932	0.4	0.83	2113	0.43	0.55	201	0.35	0.99	29	0.21	0.93	79	0.3	0.32	114	0.26	1
166	0.17	0	4259	0.28	0	831	0.53	0.62	2483	0.39	0.68	1349	0.5	0.97	28	0.17	1	78	0.32	0.21	119	0.31	1
380	0.23	0	12746	0.09	0.57	1435	0.28	0.95	2578	0.41	0.73	874	0.47	1	27	0.21	1	57	0.34	0.12	49	0.25	1
28	0.29	0	1982	0.35	0.04	832	0.5	0.71	2078	0.44	0.65	945	0.5	0.99	27	0.25	0.96	55	0.33	0.18	238	0.32	1
23	0.24	0	1766	0.22	0.16	799	0.52	0.71	2478	0.39	0.79	841	0.42	0.99	27	0.2	0.56	4506	0.33	0.92	121	0.35	0.99
235	0.16	0	4670	0.62	0.06	2352	0.22	0.93	1748	0.47	0.65	883	0.47	0.99	26	0.2	1	4205	0.36	0.91	55	0.31	1
349	0.16	0	4570	0.53	0.08	830	0.5	0.74	2444	0.3	0.01	586	0.44	1	26	0.22	0.96	1466	0.42	0.92	207	0.34	0.98
2892	0.06	0	4788	0.42	0.02	723	0.52	0.66	1887	0.22	0.24	909	0.49	0.99	26	0.21	0.85	1436	0.42	0.78	20	0.24	1
920	0.04	0	3990	0.43	0	1478	0.29	0.95	1567	0.33	0.14	520	0.44	1	26	0.2	0.96	1418	0.41	0.94	218	0.34	0.99
415	0.04	0	3721	0.36	0	916	0.5	0.67	224	0.08	0.02	532	0.46	0.95	25	0.25	1	1386	0.43	0.89	1047	0.4	1
229	0.04	0	2566	0.19	0	1733	0.25	0.98	3784	0.21	0.08	921	0.39	0.99	25	0.24	0.88	1378	0.41	0.83	33	0.24	1
214	0.06	0	2291	0.32	0	1790	0.24	0.97	1672	0.22	0.14	525	0.43	0.98	25	0.26	0.92	1328	0.42	0.88	182	0.31	0.99
1127	0	0	5826	0.48	0.43	1647	0.24	0.98	1033	0.1	0.58	987	0.47	0.99	25	0.19	0.72	1312	0.42	0.8	77	0.33	1
2567	0.06	0	4363	0.72	0.09	1649	0.29	0.95	3756	0.11	0.67	606	0.49	0.96	25	0.19	1	1215	0.43	0.89	54	0.27	0.98
708	0.06	0	2153	0.24	0.4	1853	0.25	0.98	1155	0.02	0.99	602	0.52	0.99	24	0.18	1	1193	0.44	0.85	103	0.31	0.98
276	0.04	0	1861	0.37	0.09	1177	0.37	0.92	1253	0.12	0.03	1126	0.51	0.97	24	0.19	0.96	1168	0.43	0.85	99	0.29	1
593	0.04	0	1634	0.33	0.27	1603	0.25	0.99	611	0.26	0.2	759	0.42	1	24	0.18	0.92	1162	0.43	0.88	74	0.24	1
970	0.05	0	1216	0.4	0.08	1774	0.26	0.96	1066	0.18	0.51	5473	0.48	0.96	24	0.22	0.88	1149	0.44	0.89	100	0.39	1
471	0.03	0	1080	0.14	0	1232	0.36	0.87	506	0.3	0.32	434	0.41	1	24	0.19	0.96	1145	0.41	0.96	224	0.37	0.99
770	0.05	0	986	0.12	0.14	1078	0.04	0.07	961	0.2	0.39	734	0.4	0.99	24	0.24	0.79	1138	0.42	0.86	70	0.27	1
24	0.01	0	967	0.1	0.01	1189	0.05	0.03	1247	0.17	0.32	1838	0.44	0.98	23	0.25	0.96	1126	0.42	0.84	56	0.39	0.96
618	0.04	0	894	0.14	0.04	1085	0.04	0.01	418	0.35	0.29	1322	0.53	0.98	23	0.18	1	1115	0.42	0.88	89	0.28	0.99
2229	0.14	0	788	0.06	0.29	1037	0.04	0.09	1925	0.13	0.39	268	0.37	1	23	0.17	0.96	1114	0.43	0.93	127	0.27	0.92
940	0.11	0	788	0.09	0.05	1445	0.03	0.02	584	0.28	0.33	645	0.46	1	23	0.19	1	1094	0.44	0.94	58	0.26	0.95
210	0.13	0	499	0.1	0	1059	0.04	0.1	1482	0.15	0.69	1308	0.1	0.14	23	0.22	0.78	1091	0.41	0.95	149	0.29	0.99
432	0.13	0	385	0.1	0.01	848	0.05	0.03	839	0.24	0.36	408	0.04	0.41	22	0.19	1	1078	0.43	0.81	26	0.27	1
478	0.14	0	380	0.08	0.01	1320	0.04	0.02	1572	0.19	0.45	793	0.08	0.19	22	0.22	0.82	1051	0.41	0.93	106	0.28	0.65
1975	0.15	0	344	0.11	0.05	1356	0.04	0.13	692	0.27	0.37	945	0.11	0.16	22	0.22	1	1046	0.41	0.97	67	0.33	1
787	0.13	0	319	0.08	0.03	1215	0.04	0.05	803	0.21	0.47	334	0.03	0.25	21	0.3	1	1033	0.43	0.92	34	0.31	1
596	0.15	0	267	0.09	0	1144	0.04	0.06	675	0.25	0.27	1257	0.12	0.35	20	0.23	0.95	1031	0.44	0.89	35	0.26	1
137	0.13	0	4681	0.22	0	1166	0.04	0.03	1086	0.17	0.48	1377	0.13	0.12	20	0.21	0.9	1014	0.44	0.85	167	0.31	0.97
209	0.13	0	2125	0.33	0	915	0.04	0.09	513	0.35	0.32	900	0.09	0.3	20	0.2	0.85	1011	0.43	0.91	92	0.29	0.99
197	0.1	0	1970	0.22	0.01	1055	0.04	0.09	12609	0.13	0.02	644	0.06	0.33	19	0.15	1	982	0.43	0.87	42	0.32	1
253	0.14	0	4518	0.84	0.22	1265	0.04	0.08	8928	0.18	0.1	879	0.09	0.16	19	0.17	1	942	0.42	0.74	26	0.24	1
9675	0	0	2688	0.71	0.5	1011	0.04	0.12	4832	0.3	0.05	1909	0.13	0.17	19	0.19	0.89	913	0.44	0.9	110	0.34	0.92
232	0.05	0	4811	0.63	0.35	1086	0.04	0.06	9842	0.02	0.98	1289	0.13	0.13	19	0.25	0.95	830	0.44	0.86	101	0.34	0.99
516	0.02	0	4470	0.8	0.12	1140	0.04	0.1	20929	0.13	0.02	738	0.09	0.26	18	0.27	0.56	2630	0.4	0.78	304	0.33	0.89
371	0.04	0	4844	0.71	0.17	794	0.04	0.12	8326	0.23	0.1	1460	0.14	0.17	18	0.14	1	1919	0.32	0.94	114	0.33	1
305	0.04	0	3216	0.65	0.59	1022	0.04	0.05	8257	0.13	0.17	422	0.04	0.33	18	0.14	1	1886	0.44	0.88	94	0.34	0.96
1112	0.03	0	1759	0.68	0	979	0.04	0.2	6283	0.26	0.04	886	0.08	0.15	18	0.17	0.94	1881	0.41	0.87	44	0.18	1
10904	0.03	0	834	0.38	0.15	1061	0.05	0.11	531	0.27	0.21	1239	0.09	0.12	18	0.2	1	1665	0.4	0.73	132	0.35	0.98
1347	0.04	0	14402	0.38	0.01	1191	0.03	0.13	833	0.27	0.37	1390	0.11	0.17	18	0.2	0.83	1634	0.28	0.83	319	0.37	0.99
1793	0.01	0	9916	0.33	0.02	1292	0.04	0.03	851	0.25	0.18	1680	0.13	0.1	17	0.17	0.71	1172	0.44	0.79	32	0.25	0.97
695	0.01	0	12532	0.22	0	1056	0.05	0.12	1312	0.18	0.47	668	0.07	0.27	17	0.17	0.94	1170	0.46	0.74	116	0.29	1
284	0.03	0	8257	0.2	0	1069	0.04	0.01	1431	0.19	0.46	1518	0.11	0.16	17	0.18	0.94	1056	0.39	0.73	111	0.33	1
329	0.03	0	14311	0.68	0.01	995	0.05	0.07	2024	0.14	0.24	844	0.09	0.27	17	0.18	0.94	950	0.4	0.82	46	0.23	0.98
750	0.02	0	7575	0.39	0.63	1253	0.04	0.06	560	0.3	0.31	562	0.04	0.3	16	0.2	1	726	0.42	0.81	61	0.27	0.98
3603	0	0	11874	0.63	0.08	848	0.04	0.16	1278	0.2	0.24	795	0.07	0.16	16	0.2	1	637	0.36	0.77	467	0.37	0.99
1705	0.01	0	6690	0.49	0.1	1067	0.04	0.14	1452	0.16	0.44	18	0.36	0.39	16	0.19	0.94	256	0.34	0.86	660	0.37	0.99
5782	0.02	0	5857	0.42	0.01	1380	0.04	0.03	737	0.29	0.21	184	0.32	0.82	16	0.17	1	182	0.41	0.81	127	0.27	1
135	0.01	0	5099	0.46	0.02	1264	0.04	0.1	774	0.26	0.19	55	0.29	0.69	16	0.18	0.94	117	0.43	0.75	175	0.28	0.73
294	0.01	0	7178	0.5	0.07	900	0.04	0.04	2004	0.14	0.25	1886	0.38	0.7	15	0.17	0.73	105	0.46	0.67	51	0.32	1
122	0.02	0	3203	0.44	0.25	1169	0.04	0.03	619	0.26	0.41	774	0.29	0.92	15	0.15	1	5616	0.23	0.18	40	0.26	0.97
1799	0.12	0	2606	0.39	0.19	989	0.04	0.1	806	0.25	0.37	21	0.31	0.43	15	0.14	1	4975	0.22	0.16	85	0.31	1
188	0.13	0	16989	0.45	0	1077	0.04	0.09	1361	0.21	0.22	70	0.31	0.71	15	0.2	0.87	1820	0.28	0.15	54	0.32	1
368	0.11	0	13996	0.5	0.03	1209	0.04	0.09	1987	0.27	0.6	197	0.32	0.8	15	0.22	0.93	1565	0.21	0.22	67	0.28	1
135	0.05	0	6247	0.08	0.18	1198	0.04	0.03	11	0.75	0	88	0.25	0.74	15	0.17	0.93	1105	0.22	0.14	42	0.29	1
481	0.13	0	4430	0.09	0.06	973	0.04	0.09	1304	0.33	0.75	230	0.3	0.83	14	0.16	0.79	920	0.14	0.78	26	0.3	0.96
87	0.16	0	3368	0.11	0.2	1203	0.04	0.09	2233	0.27	0.83	23	0.37	0.26	14	0.23	0.5	859	0.19	0.66	156	0.32	0.99
163	0.15	0	1917	0.06	0	981	0.04	0.11	1610	0.3	0.54	11	0.25	0.45	14	0.2	1	793	0.24	0.15	172	0.3	0.99
443	0.12	0	1587	0.11	0.09	1397	0.04	0.09	2370	0.23	0.7	83	0.31	0.81	14	0.16	0.79	4718	0.34	0.1	91	0.32	0.99
1862	0.12	0	1426	0.09	0	1430	0.03	0.08	1476	0.22	0.38	3358	0.43	0.78	14	0.15	1	3881	0.37	0.39	34	0.25	1
85	0.13	0	1372	0.1	0.06	856	0.04	0.14	1943	0.25	0.89	679	0.36	0.76	14	0.19	0.79	2339	0.33	0.21	98	0.31	0.92
553	0.11	0	1327	0.12	0.11	1104	0.05	0.08	904	0.37	0.26	32	0.33	0.72	14	0.15	1	1942	0.39	0.27	80	0.33	1
149	0.13	0	1012	0.05	0	1021	0.04	0.1	1243	0.3	0.47	290	0.29	0.82	14	0.15	0.93	1295	0.41	0.27	26	0.25	0.96
2793	0.2	0	948	0.13	0.01	1156	0.04	0.07	1747	0.44	0.57	71	0.31	0.66	14	0.16	0.86	25492	0.2	0.18	101	0.29	0.99
1265	0.19	0	617	0.08	0	1030	0.04	0.06	1866	0.24	0.34	335	0.3	0.92	13	0.18	1	11630	0.12	0.34	101	0.36	0.99
235	0.11	0	6184	0.51	0	1097	0.04	0.08	2695	0.23	0.86	373	0.35	0.76	13	0.22	0.08	8422	0.13	0.24	102	0.29	1
2605	0.2	0	5457	0.27	0.17	11205	0.79	0.56	1033	0.29	0.4	2212	0.35	0.89	13	0.15	0.92	5087	0.21	0.13	38	0.3	0.97
989	0.18	0	5717	0.18	0	18431	0.88	0.51	2293	0.22	0.9	74	0.26	0.73	13	0.13	0.92	4837	0.12	0.18	34	0.31	1
1313	0.17	0	5021	0.45	0	14578	0.82	0.55	1903	0.19	0.75	238	0.35	0.78	13	0.19	0.77	4186	0.13	0.34	23	0.21	1
16	0.11	0	3139	0.29	0.03	707	0.42	0.66	1106	0.54	0.7	48	0.32	0.54	12	0.14	0.75	3497	0.1	0.33	60	0.25	1
256	0.14	0	3907	0.35	0.04	844	0.35	0.81	1019	0.48	0.83	12	0.3	0.67	12	0.18	0.92	3163	0.18	0.23	118	0.27	0.97
853	0.1	0	3801	0.3	0.1	879	0.34	0.77	1148	0.44	0.93	762	0.38	0.78	12	0.14	0.92	952	0.1	0.48	174	0.42	0.99
1378	0.14	0	2070	0.29	0.01	846	0.37	0.71	1661	0.38	0.89	200	0.28	0.9	12	0.17	1	835	0.09	0.17	148	0.29	0.75
747	0.18	0	7843	0.22	0.03	857	0.34	0.86	716	0.65	0.71	367	0.32	0.64	12	0.16	1	809	0.07	0.07	134	0.33	1
644	0.15	0	5135	0.18	0.01	908	0.34	0.86	1129	0.5	0.86	72	0.31	0.38	12	0.15	0.92	759	0.08	0.18	20	0.23	1
425	0.11	0	1340	0.31	0.05	830	0.39	0.77	1574	0.39	0.94	1018	0.34	0.78	12	0.2	0.83	663	0.14	0.21	27	0.25	1
1420	0.36	0	1333	0.32	0	776	0.37	0.79	1518	0.48	0.92	384	0.34	0.93	11	0.19	0.36	3351	0.27	0.71	70	0.29	0.97
242	0.31	0	11596	0.59	0.02	708	0.39	0.83	1481	0.37	0.81	2063	0.28	0.92	11	0.15	0.91	2030	0.2	0.57	105	0.32	0.99
480	0.32	0	7008	0.5	0.11	1175	0.27	0.92	1618	0.37	0.96	38	0.35	0.79	11	0.27	0.45	1889	0.21	0.78	34	0.27	1
1047	0.33	0	4798	0.53	0.08	889	0.36	0.86	710	0.65	0.45	18	0.27	0.67	11	0.16	0.55	1698	0.26	0.24	36	0.33	1
21	0.25	0	3684	0.43	0.19	747	0.39	0.84	966	0.61	0.56	533	0.41	0.78	9415	0.33	0.54	1585	0.3	0.66	76	0.24	0.99
457	0.38	0	2426	0.35	0.03	702	0.4	0.83	1528	0.53	0.93	26	0.26	0.5	4701	0.29	0.26	1526	0.26	0.27	51	0.41	0.94
711	0.31	0	5339	0.34	0	743	0.37	0.64	1522	0.43	0.73	644	0.28	0.94	4428	0.28	0.58	866	0.25	0.7	23	0.29	0.96
84	0.32	0	3777	0.26	0	819	0.36	0.79	1838	0.39	0.94	32	0.34	0.59	1105	0.29	0.33	703	0.26	0.72	61	0.28	0.98
16	0.21	0	6030	0.44	0	927	0.32	0.72	1051	0.57	0.86	172	0.28	0.83	1030	0.37	0.65	673	0.28	0.46	55	0.22	1
512	0.18	0	5771	0.35	0.03	885	0.37	0.84	1412	0.52	0.84	20	0.32	0.35	979	0.42	0.65	518	0.29	0.51	57	0.3	1
102	0.39	0	5456	0.3	0.2	1116	0.27	0.86	1016	0.54	0.77	24	0.29	0.5	868	0.48	0.55	484	0.25	0.35	78	0.33	0.99
17	0.27	0	5104	0.23	0.01	1085	0.31	0.83	1619	0.46	0.89	34	0.23	0.79	763	0.37	0.72	480	0.34	0.29	119	0.26	0.99
1093	0.29	0	2428	0.33	0.02	929	0.33	0.84	1298	0.48	0.76	106	0.29	0.82	487	0.35	0.67	420	0.29	0.43	61	0.3	1
2379	0.03	0	1167	0.11	0.07	796	0.37	0.78	955	0.54	0.64	87	0.32	0.59	416	0.33	0.26	340	0.26	0.62	87	0.33	1
246	0.03	0	9037	0.39	0	751	0.39	0.82	1829	0.47	0.93	524	0.1	0.3	375	0.28	0.9	3152	0.25	0.77	56	0.26	1
34	0.03	0	6381	0.38	0.01	805	0.37	0.78	1494	0.48	0.89	137	0.04	0.05	335	0.42	0.63	2624	0.26	0.87	30	0.27	1
199	0.04	0	6573	0.77	0.13	881	0.34	0.83	1572	0.4	0.91	1065	0.09	0.08	276	0.22	0.83	2401	0.23	0.97	46	0.31	1
263	0.03	0	4928	0.74	0.15	907	0.34	0.88	1301	0.46	0.87	960	0.07	0.16	261	0.33	0.68	2159	0.36	0.69	101	0.33	0.99
19	0.04	0	1417	0.37	0.08	931	0.34	0.89	5411	0.32	0.29	3756	0.1	0.19	115	0.35	0.38	1827	0.25	0.91	23	0.19	1
200	0.03	0	1393	0.32	0.01	845	0.37	0.84	5346	0.35	0.02	287	0.09	0.28	115	0.44	0.58	1673	0.27	0.67	72	0.29	0.94
2198	0.04	0	721	0.37	0.02	794	0.39	0.75	2057	0.2	0.23	1452	0.14	0.3	113	0.35	0.6	1502	0.25	0.95	149	0.33	1
289	0.04	0	548	0.15	0.07	716	0.4	0.75	1755	0.22	0.04	144	0.07	0.13	109	0.37	0.68	1486	0.46	0.93	50	0.3	1
89	0.05	0	456	0.25	0.25	717	0.36	0.84	1821	0	1	186	0.08	0.07	79	0.35	0.35	1400	0.29	0.75	134	0.25	0.84
27	0.06	0	337	0.21	0.23	801	0.34	0.84	1811	0.24	0.07	364	0.12	0.09	79	0.45	0.59	1364	0.3	0.67	59	0.29	1
1821	0	0	313	0.15	0.03	753	0.37	0.78	1917	0.25	0.14	173	0.07	0.45	49	0.36	0.61	1259	0.24	0.87	192	0.37	0.97
2395	0.1	0	313	0.22	0.27	732	0.36	0.74	1251	0.27	0.09	279	0.09	0.12	49	0.42	0.27	1074	0.33	0.93	54	0.27	1
388	0.12	0	224	0.31	0.11	999	0.3	0.85	1926	0.19	0.14	1127	0	0	48	0.33	0.27	892	0.29	0.91	82	0.33	0.99
176	0.15	0	177	0.18	0.28	801	0.37	0.73	2143	0.21	0.26	364	0.11	0.15	46	0.3	0.78	869	0.24	0.99	37	0.26	1
86	0.13	0	151	0.28	0.19	738	0.38	0.81	1878	0.19	0.18	538	0.13	0.2	41	0.25	0.85	868	0.32	0.72	41	0.26	1
2004	0.1	0	115	0.08	0.03	813	0.36	0.77	6028	0.38	0.16	514	0.1	0.15	30	0.21	0.63	618	0.33	0.82	41	0.23	1
350	0.1	0	98	0.18	0.21	1157	0.26	0.82	5365	0.35	0.24	302	0.06	0.21	29	0.24	0.62	561	0.35	0.81	60	0.23	1
876	0.12	0	60	0.16	0.42	861	0.37	0.73	3403	0.6	0.34	524	0.07	0.13	29	0.31	0.62	524	0.29	0.9	124	0.26	0.98
40	0.1	0	2250	0.49	0	703	0.41	0.46	5491	0.53	0.4	1470	0.07	0.25	28	0.22	0.79	330	0.32	0.8	35	0.2	0.97
127	0.14	0	985	0.18	0	697	0.39	0.8	291	0.98	0.51	2909	0.11	0.13	27	0.3	0.37	3542	0.54	0.91	87	0.32	1
89	0.11	0	3350	0.26	0.16	1903	0.19	0.85	410	0.89	0.55	511	0.13	0.26	26	0.41	0.58	3107	0.52	0.91	41	0.35	1
90	0.12	0	545	0.84	0.02	863	0.38	0.8	400	0.73	0.74	375	0.04	0.17	24	0.37	0.54	2904	0.54	0.87	100	0.34	0.98
74	0.14	0	3248	0.69	0.5	1667	0.21	0.9	342	0.79	0.62	818	0.07	0.46	24	0.24	0.79	2817	0.53	0.93	27	0.21	1
38	0.12	0	1835	0.73	0.22	795	0.39	0.77	1069	0.2	0.94	60	0.14	0.25	24	0.43	0.5	2681	0.58	0.91	35	0.22	1
26	0.11	0	2317	0.59	0.32	709	0.39	0.84	416	0.6	0.68	36	0.09	0.47	23	0.38	0.57	2523	0.54	0.82	21	0.24	1
98	0.11	0	869	0.4	0.65	941	0.35	0.85	454	0.67	0.64	147	0.15	0.44	21	0.24	0.67	2201	0.56	0.93	21	0.2	1
14196	0.2	0	363	0.8	0.12	747	0.4	0.77	494	0.67	0.85	285	0.17	0.62	21	0.2	0.14	2068	0.51	0.94	82	0.25	0.98
2292	0.2	0	2869	0.25	0.01	882	0.37	0.79	379	0.65	0.75	2096	0.26	0.42	20	0.24	0.75	1936	0.49	0.91	50	0.27	0.98
16	0.21	0	422	0.38	0	606	0.05	0.12	756	0.28	0.89	336	0.22	0.3	19	0.24	0.26	1843	0.57	0.87	40	0.39	1
844	0.23	0	3631	0.06	0.41	627	0.05	0.01	426	0.67	0.69	2280	0.16	0.64	18	0.32	0.5	1808	0.54	0.69	54	0.3	1
656	0.22	0	186	0.11	0.04	651	0.05	0.18	1361	0.19	0.98	335	0.16	0.6	18	0.2	0.5	1201	0.57	0.92	90	0.25	1
438	0.21	0	12	0.36	0	550	0.05	0.07	2245	0.13	0.93	569	0.18	0.59	18	0.3	0.61	1065	0.58	0.83	79	0.26	1
1046	0.21	0	1741	0.39	0.01	630	0.06	0.09	964	0.3	0.87	352	0.19	0.45	18	0.43	0.56	549	0.6	0.94	51	0.27	0.98
868	0.23	0	1598	0.34	0.01	623	0.05	0.27	474	0.75	0.66	688	0.19	0.73	17	0.21	0.47	466	0.55	0.83	30	0.2	1
273	0.24	0	3253	0.26	0.65	626	0.06	0.03	1011	0.24	0.97	419	0.2	0.5	17	0.28	0.76	443	0.62	0.87	61	0.36	0.97
170	0.21	0	1677	0.32	0.4	680	0.05	0.07	920	0.26	0.93	59	0.12	0.53	17	0.28	0.82	406	0.56	0.71	113	0.3	0.87
641	0.21	0	2614	0.78	0.08	679	0.05	0	619	0.51	0.68	263	0.25	0.59	16	0.25	0.88	393	0.62	0.84	100	0.29	1
281	0.24	0	1686	0.53	0.42	685	0.05	0.09	482	0.48	0.87	98	0.13	0.37	15	0.34	0.4	302	0.59	0.83	34	0.28	0.97
4041	0.09	0	847	0.14	0.08	561	0.05	0.08	2164	0.12	0.98	104	0.16	0.33	15	0.34	0.27	286	0.61	0.74	98	0.27	0.97
1789	0.08	0	636	0.13	0	643	0.05	0.03	900	0.24	0.97	390	0.26	0.38	15	0.3	0.47	279	0.63	0.69	197	0.34	0.99
928	0.07	0	503	0.1	0.05	599	0.05	0.09	339	0.9	0.63	110	0.16	0.7	14	0.27	0.79	211	0.66	0.75	57	0.29	0.98
1024	0.09	0	397	0.09	0.02	649	0.05	0.04	587	0.59	0.74	248	0.2	0.5	13	0.29	0.62	2347	0.24	0.14	80	0.25	0.97
1563	0.07	0	366	0.09	0	695	0.04	0.14	1662	0.17	0.99	691	0.3	0.28	13	0.27	0.31	2149	0.25	0.26	96	0.37	0.99
3837	0.09	0	197	0.1	0.06	565	0.05	0.1	1009	0.28	0.91	99	0.2	0.35	13	0.32	0.54	1965	0.22	0.3	78	0.28	0.99
2331	0.07	0	105	0.21	0	573	0.05	0.06	574	0.5	0.82	357	0.16	0.56	12	0.32	0.67	1800	0.22	0.09	208	0.4	0.97
1301	0.07	0	2389	0.64	0.01	560	0.05	0.08	802	0.29	0.98	693	0.21	0.53	12	0.28	0.5	1734	0.24	0.27	34	0.29	1
582	0.05	0	1538	0.34	0.04	677	0.05	0.03	325	0.74	0.75	562	0.24	0.54	11	0.27	0.91	1556	0.24	0.33	45	0.31	1
730	0.08	0	2238	0.7	0.11	724	0.04	0.05	367	0.87	0.68	1703	0.18	0.73	11	0.23	0.55	1119	0.2	0.33	73	0.28	1
615	0.05	0	1352	0.56	0.07	667	0.06	0.03	327	0.77	0.62	2000	0.22	0.61	11	0.36	0.64	1112	0.15	0.45	32	0.24	1
1195	0.06	0	2769	0.53	0	640	0.06	0.11	417	0.5	0.77	3405	0.26	0.36	2293	0.31	0.18	956	0.23	0.36	44	0.37	0.98
1336	0.06	0	2269	0.32	0.11	651	0.07	0.08	1544	0.16	0.94	160	0.15	0.45	2021	0.33	0.17	6375	0.4	0.25	44	0.31	1
672	0.05	0	892	0.14	0	680	0.06	0.05	2148	0.1	0.99	129	0.19	0.39	255	0.3	0.25	5051	0.36	0.25	80	0.24	1
382	0.04	0	806	0.18	0.07	607	0.05	0.01	1051	0.21	0.98	214	0.15	0.57	74	0.27	0.12	4135	0.41	0.69	26	0.25	0.96
734	0.06	0	770	0.12	0.02	702	0.06	0.19	838	0.28	0.82	184	0.2	0.46	74	0.26	0.24	2261	0.52	0.4	52	0.25	1
830	0.09	0	565	0.13	0	871	0.04	0.02	702	0.31	0.93	1676	0.23	0.4	71	0.26	0.18	2051	0.48	0.45	29	0.19	1
1130	0.08	0	270	0.26	0	589	0.06	0.1	561	0.45	0.89	778	0.15	0.39	67	0.28	0.28	3532	0.33	0.97	24	0.16	1
1101	0.11	0	2092	0.67	0.04	565	0.05	0.06	603	0.52	0.7	278	0.18	0.75	67	0.28	0.1	3352	0.34	0.96	115	0.25	1
2314	0.21	0	1495	0.51	0.14	649	0.05	0.11	1286	0.19	0.96	168	0.17	0.54	61	0.28	0.05	961	0.39	0.5	27	0.26	1
617	0.23	0	2819	0.55	0.03	532	0.05	0.11	2732	0.09	0.94	485	0.2	0.38	54	0.27	0.09	838	0.35	0.91	47	0.26	1
72	0.22	0	1281	0.53	0.08	599	0.05	0.1	1585	0.13	0.98	379	0.21	0.58	49	0.28	0.37	736	0.39	0.79	32	0.21	1
661	0.22	0	2057	0.69	0.04	784	0.04	0.02	512	0.53	0.7	367	0.11	0.67	49	0.26	0.29	721	0.35	0.84	50	0.24	0.98
2275	0.23	0	1701	0.34	0.25	644	0.04	0.08	359	0.77	0.69	354	0.22	0.55	48	0.27	0	713	0.35	0.88	85	0.25	1
396	0.26	0	1702	0.36	0	747	0.05	0.08	355	0.65	0.78	499	0.19	0.83	44	0.29	0	698	0.36	0.88	21	0.23	1
77	0.2	0	1150	0.23	0	512	0.05	0.05	395	0.62	0.78	1534	0.22	0.46	43	0.28	0.3	682	0.43	0.84	26	0.23	0.96
196	0.18	0	1083	0.08	0.16	592	0.06	0.09	446	0.53	0.73	137	0.17	0.42	42	0.27	0.17	649	0.38	0.85	36	0.21	0.97
265	0.15	0				620	0.06	0.11	733	0.29	0.85	150	0.12	0.33	40	0.25	0.35	624	0.4	0.88	64	0.25	1
137	0.28	0				514	0.15	0.93	1535	0.14	0.97	335	0.17	0.22	38	0.25	0.05	617	0.34	0.94	52	0.25	1
134	0.22	0				450	0.2	0.77	437	0.58	0.75	151	0.2	0.65	37	0.21	0.51	573	0.34	0.91	72	0.43	0.97
162	0.27	0				434	0.22	0.85	3271	0.29	0.09	516	0.28	0.34	36	0.23	0.25	570	0.39	0.93	24	0.22	1
15701	0.07	0				373	0.19	0.83	3412	0.25	0.04	150	0.11	0.91	35	0.24	0.06	543	0.41	0.87	42	0.3	1
1505	0.06	0				250	0.29	0.62	5645	0.18	0.09	207	0.22	0.37	30	0.29	0.3	510	0.39	0.77	23	0.26	0.96
689	0.07	0				448	0.18	0.89	3722	0.22	0.16	255	0.19	0.27	30	0.29	0.1	501	0.38	0.85	29	0.22	1
67	0.08	0				314	0.28	0.78	5528	0.2	0.08	4062	0.31	0.16	29	0.25	0.28	500	0.36	0.88	28	0.27	0.96
222	0.09	0				500	0.23	0.6	4194	0.26	0.12	40	0.45	0	29	0.26	0.21	466	0.43	0.89	37	0.28	0.97
4258	0.2	0				442	0.19	0.57	6390	0.17	0.14	26577	1	0	26	0.22	0.19	461	0.4	0.89	25	0.22	1
1409	0.16	0				351	0.19	0.76	3804	0.26	0.05	1718	0.54	0.82	25	0.22	0.2	413	0.4	0.88	149	0.28	0.97
321	0.12	0				342	0.24	0.85	14764	0.92	0.11	1074	0.54	0.97	24	0.28	0.12	410	0.37	0.89	34	0.25	0.97
1367	0.2	0				358	0.22	0.82	5785	0.49	0.89	886	0.54	0.97	24	0.22	0.29	384	0.38	0.9	53	0.25	0.98
3078	0.2	0				369	0.2	0.88	31139	0.29	0.04	174	0.63	0.87	24	0.27	0.12	380	0.44	0.83	40	0.28	1
1471	0.12	0				303	0.24	0.71	335	0.96	0.01	20	0.55	0.9	23	0.28	0.13	376	0.39	0.84	32	0.32	1
980	0.15	0				558	0.16	0.88	2033	0.16	0.66	97	0.55	0.7	22	0.25	0.14	287	0.45	0.59	24	0.16	1
598	0.21	0				367	0.21	0.74	1359	0.19	0.71	2545	0.62	0.94	22	0.35	0	17399	0.23	0	118	0.33	0.98
422	0.21	0				434	0.17	0.89	646	0.31	0.55	48	0.52	0.88	22	0.28	0.27	5233	0.35	0.86	26	0.17	1
703	0.17	0				331	0.2	0.67	887	0.26	0.51	107	0.6	0.89	20	0.22	0.45	4909	0.25	0.89	31	0.22	0.97
2671	0.13	0				278	0.25	0.87	724	0.29	0.58	147	0.61	0.91	19	0.24	0.11	3829	0.29	0.9	22	0.23	1
590	0.15	0				476	0.19	0.68	1315	0.21	0.21	26	0.51	0.96	19	0.27	0.16	3159	0.31	0.81	57	0.3	0.98
336	0.18	0				232	0.34	0.56	1734	0.16	0.69	11	0.45	0.73	19	0.29	0.26	1811	0.34	0.52	29	0.21	1
132	0.15	0				280	0.25	0.64	819	0.28	0.52	63	0.58	0.65	18	0.23	0.11	1750	0.32	0.43	41	0.22	1
274	0.15	0				260	0.27	0.26	1941	0.13	0.7	106	0.59	0.79	18	0.26	0.17	1717	0.27	0.84	62	0.31	0.98
166	0.15	0				170	0.38	0.39	633	0.28	0.58	3568	0.6	0.96	17	0.22	0.06	1708	0.32	0.32	21	0.21	1
2889	0.13	0				270	0.27	0.54	1144	0.18	0.69	1093	0.64	0.9	17	0.22	0.35	1691	0.34	0.85	26	0.24	0.96
129	0.14	0				382	0.25	0.79	756	0.26	0.53	18	0.37	0.61	17	0.24	0.35	1471	0.36	0.75	25	0.23	0.96
36	0.12	0				241	0.26	0.63	2034	0.16	0.38	32	0.61	0.94	17	0.25	0	1357	0.31	0.76	32	0.23	1
165	0.1	0				230	0.37	0.4	851	0.25	0.57	1270	0.56	0.94	16	0.27	0.12	1328	0.38	0.61	27	0.21	1
92	0.16	0				413	0.2	0.74	690	0.23	0.51	39	0.52	0.9	16	0.24	0	1136	0.34	0.77	37	0.23	1
80	0.14	0				477	0.15	0.9	396	0.22	0.56	64	0.58	0.89	16	0.28	0.19	1037	0.31	0.81	35	0.27	1
141	0.15	0				485	0.16	0.88	756	0.25	0.55	3188	0.61	0.93	16	0.23	0	998	0.34	0.77	28	0.24	1
300	0.15	0				179	0.37	0.3	288	0.2	0.75	245	0.58	0.93	16	0.21	0	898	0.34	0.78	47	0.21	1
463	0.13	0				254	0.29	0.69	875	0.26	0.49	310	0.51	0.68	16	0.3	0.38	863	0.3	0.81	36	0.26	1
828	0.14	0				226	0.35	0.49	832	0.28	0.53	43	0.53	0.81	16	0.24	0	833	0.3	0.85	22	0.25	0.95
241	0.17	0				586	0.15	0.93	681	0.27	0.68	38	0.54	0.95	15	0.23	0	786	0.33	0.84	31	0.25	1
175	0.17	0				483	0.17	0.85	749	0.28	0.62	89	0.62	0.71	15	0.2	0.53	573	0.36	0.59	35	0.19	1
4546	0.1	0				300	0.27	0.65	1175	0.23	0.48	118	0.52	0.9	15	0.26	0.07	3952	0.26	0.7	32	0.22	1
1120	0.07	0				457	0.24	0.76	781	0.24	0.69	3507	0.59	0.94	15	0.19	0.13	3673	0.22	0.61	20	0.34	1
2202	0.1	0				399	0.19	0.9	659	0.29	0.52	35	0.45	0.89	15	0.23	0.47	2940	0.34	0.46	22	0.23	0.95
1585	0.09	0				846	0.13	0.84	550	0.27	0.44	188	0.57	0.94	15	0.27	0	2033	0.3	0.65	34	0.3	0.97
1818	0.09	0				395	0.21	0.79	1152	0.19	0.42	17	0.46	0.82	15	0.21	0	1880	0.31	0.47	25	0.22	1
1334	0.09	0				502	0.16	0.85	1612	0.16	0.72	31	0.59	0.65	14	0.18	0.29	1709	0.27	0.54	6007	0.21	0.99
994	0.07	0				459	0.19	0.83	1314	0.16	0.23	219	0.56	0.66	14	0.26	0.14	1480	0.31	0.46	279	0.3	0.96
4018	0.11	0				272	0.29	0.67	736	0.28	0.56	17	0.43	0.88	14	0.27	0.07	1326	0.18	0.95	416	0.28	0.92
1612	0.08	0				359	0.28	0.71	1068	0.23	0.22	346	0.55	0.9	14	0.35	0	1325	0.31	0.37	3133	0.24	0.98
1441	0.08	0				266	0.31	0.26	857	0.23	0.54	2326	0.55	0.86	14	0.21	0	1108	0.31	0.4	3622	0.24	1
2407	0.1	0				314	0.24	0.83	1656	0.17	0.68	197	0.52	0.69	13	0.28	0.15	1018	0.21	0.57	886	0.33	0.95
1804	0.1	0				373	0.23	0.55	1598	0.14	0.64	4672	0.61	0.85	13	0.24	0.08	851	0.21	0.59	35	0.18	1
292	0.03	0				913	0.03	0.18	808	0.28	0.57	701	0.62	0.74	13	0.26	0	827	0.21	0.54	434	0.37	0.84
3339	0.25	0				1231	0.02	0.23	978	0.29	0.49	166	0.65	0.8	13	0.23	0	716	0.21	0.58	146	0.26	0.95
149	0.31	0				357	0.06	0.11	563	0.11	0.52	231	0.57	0.86	13	0.21	0.15	677	0.2	0.84	242	0.25	0.96
219	0.27	0				332	0.05	0.09	392	0.13	0.26	150	0.59	0.97	13	0.24	0.08	591	0.23	0.5	413	0.37	0.9
2918	0.27	0				568	0.03	0.08	262	0.1	0.53	311	0.64	0.97	13	0.26	0.31	577	0.21	0.71	1133	0.35	0.95
137	0.26	0				1127	0	0	499	0.15	0.37	24	0.59	0.92	13	0.3	0	514	0.2	0.62	152	0.24	0.91
532	0.31	0				870	0.03	0.23	389	0.14	0.38	40	0.59	0.72	13	0.21	0.23	19930	0.68	0	1288	0.28	0.93
20	0.26	0				217	0.1	0.08	358	0.15	0.32	2599	0.51	0.91	13	0.24	0.08	8697	0.57	0.69	585	0.29	0.9
136	0.31	0				272	0.08	0.07	534	0.12	0.22	158	0.64	0.89	13	0.23	0	5928	0.59	0.61	542	0.32	0.97
688	0.22	0				558	0.04	0.09	420	0.12	0.31	5279	0.33	0.38	12	0.31	0.42	5507	0.55	0.69	426	0.37	0.95
523	0.25	0				270	0.08	0.08	505	0.12	0.23	5478	0.33	0.01	12	0.18	0.25	5176	0.56	0.56	771	0.36	0.6
50	0.37	0				477	0.06	0.13	542	0.12	0.27	1612	0.14	0.14	12	0.2	0.17	4794	0.59	0.69	581	0.32	0.97
6013	0.08	0				689	0.03	0.08	556	0.12	0.32	511	0.08	0.34	12	0.26	0.25	16341	0.37	0.2	22	0.24	0.82
1164	0.08	0				524	0.04	0.03	409	0.17	0.27	506	0.12	0.12	12	0.28	0	11198	0.33	0.15	228	0.26	0.97
18	0.12	0				631	0.03	0.22	445	0.13	0.12	353	0.07	0.19	12	0.25	0.17	3859	0.45	0.21	154	0.21	0.99
1017	0.07	0				1020	0.03	0.22	535	0.12	0.4	388	0.08	0.23	12	0.21	0.08	5813	0.19	0.74	256	0.37	0.94
201	0.12	0				426	0.06	0.06	454	0.12	0.48	829	0.08	0.48	12	0.21	0.17	4994	0.17	0.9	105	0.99	0.45
278	0.09	0				586	0.03	0.03	476	0.14	0.28	1196	0.14	0.21	12	0.22	0.08	2653	0.2	0.57	600	0.27	0.98
2075	0.09	0				243	0.07	0.07	538	0.13	0.39	453	0.11	0.22	12	0.22	0.08	2645	0.23	0.35	294	0.26	0.97
4252	0.08	0				684	0.03	0.14	724	0.1	0.36	421	0.05	0.25	12	0.23	0.08	2195	0.22	0.33	276	0.34	0.94
209	0.11	0				814	0.03	0.09	387	0.12	0.38	229	0.06	0.45	12	0.27	0.08	2133	0.11	0.96	437	0.28	0.96
4331	0.1	0				277	0.09	0.1	318	0.15	0.26	666	0.09	0.12	11	0.18	0.09	2070	0.13	0.51	474	0.29	0.97
1512	0.07	0				799	0.04	0.15	898	0.08	0.31	380	0.06	0.25	11	0.22	0	1786	0.17	0.3	142	0.29	0.94
720	0.06	0				347	0.07	0.05	512	0.14	0.34	805	0.12	0.24	11	0.32	0.09	1640	0.17	0.37	244	0.23	0.98
560	0.04	0				310	0.06	0.04	369	0.17	0.32	1492	0.12	0.22	11	0.2	0	1312	0.13	0.55	84	0.27	0.83
695	0.07	0				466	0.06	0.03	497	0.13	0.31	363	0.09	0.1	11	0.15	0.27	1272	0.11	0.19	118	0.23	0.92
1505	0.08	0				286	0.09	0.12	533	0.12	0.26	299	0.04	0.14	11	0.23	0	1241	0.13	0.79	577	0.31	0.89
4010	0.1	0				847	0.03	0.17	793	0.08	0.4	643	0.04	0.24	11	0.22	0	987	0.11	0.37	129	0.3	0.98
1314	0.08	0				290	0.06	0.03	529	0.14	0.35	1821	0	0	11	0.24	0.36	967	0.11	0.24	144	0.3	1
732	0.05	0				292	0.06	0.15	1387	0.07	0.18	888	0.16	0.1	11	0.37	0.09	950	0.12	0.28	351	0.27	0.97
916	0.09	0				325	0.06	0.06	444	0.14	0.38	499	0.07	0.22	11	0.2	0.09	6847	0.15	0.04	142	0.27	0.95
559	0.04	0				652	0.04	0.02	380	0.17	0.19	552	0.11	0.12	11	0.19	0.09	5853	0.11	0.05	106	0.26	0.95
1651	0.08	0				384	0.06	0.08	444	0.14	0.35	983	0.1	0.18	11	0.19	0.09	2182	0.19	0.07	118	0.26	0.98
396	0.04	0				252	0.06	0.21	593	0.09	0.35	670	0.13	0.12	11	0.21	0.09	1489	0.17	0.2	203	0.28	0.94
3728	0.03	0				444	0.05	0.07	749	0.08	0.5	8464	0.61	0.33	11	0.19	0	1385	0.19	0.41	68	0.23	0.99
21	0.01	0				292	0.12	0.47	704	0.1	0.53	11823	0.72	0.33	14878	0.72	0.21	1267	0.15	0.39	62	0.22	0.79
217	0	0				191	0.15	0.12	672	0.1	0.44	40806	1	0	12679	0.69	0.38	1197	0.18	0.09	122	0.28	0.97
264	0.01	0				415	0.08	0.3	497	0.15	0.31	762	0.09	0.14	6133	0.53	0.37	7091	0.71	0.75	112	0.24	0.98
113	0.05	0				232	0.12	0.21	618	0.15	0.25	557	0.04	0.24	2907	0.41	0.5	6266	0.7	0.87	49	0.19	0.92
321	0.02	0				220	0.12	0.23	696	0.12	0.35	1240	0.05	0.18	1941	0.39	0.38	4308	0.74	0.84	271	0.25	0.88
2342	0.03	0				527	0.08	0.37	1236	0.07	0.25	1448	0.06	0.18	967	0.29	0.57	2096	0.46	0.74	82	0.24	0.84
561	0.04	0				481	0.07	0.17	565	0.12	0.32	951	0.05	0.32	8093	0.49	0.03	1405	0.68	0.89	36	0.24	0.81
171	0.02	0				345	0.12	0.37	808	0.1	0.15	2558	0.06	0.27	6276	0.1	0.01	1310	0.56	0.38	84	0.29	0.95
2372	0	0				462	0.07	0.29	681	0.11	0.45	620	0.03	0.2	5405	0.11	0.01	1301	0.71	0.83	75	0.24	0.92
82	0.02	0				299	0.11	0.2	446	0.15	0.41	551	0.04	0.1	4728	0.1	0	851	0.59	0.85	213	0.44	0.97
330	0.01	0				427	0.09	0.28	591	0.15	0.31	1344	0.04	0.21	4216	0.13	0.08	843	0.59	0.88	165	0.56	0.93
346	0	0				394	0.09	0.47	643	0.12	0.51	821	0.04	0.19	3909	0.27	0.06	785	0.65	0.82	94	0.48	0.9
130	0.01	0				444	0.06	0.31	568	0.12	0.48	1211	0.06	0.21	3308	0.03	0.18	667	0.66	0.87	2823	0.47	0.95
1756	0.3	0				227	0.13	0.27	435	0.13	0.4	1100	0.06	0.12	2217	0.17	0.33	578	0.67	0.87	201	0.55	0.87
746	0.33	0				198	0.18	0.18	601	0.13	0.38	347	0.04	0.44	1614	0.15	0.33	440	0.73	0.82	85	0.42	0.91
44	0.47	0				337	0.09	0.28	6575	0.19	0.19	802	0.05	0.18	5092	0.26	0.93	427	0.53	0.91	2185	0.39	0.99
1613	0.35	0				360	0.1	0.3	5081	0.26	0.23	654	0.04	0.24	4701	0.4	0.9	398	0.66	0.78	287	0.52	0.9
340	0.34	0				350	0.11	0.21	5247	0.29	0.05	474	0.05	0.22	4422	0.32	0.89	310	0.56	0.88	817	0.33	0.99
22	0.37	0				245	0.12	0.34	5544	0.34	0.06	542	0.04	0.18	4076	0.35	0.96	273	0.57	0.51	164	0.51	0.96
35	0.31	0				208	0.15	0.25	4106	0.2	0.15	421	0.03	0.21	3652	0.32	0.87	213	0.57	0.64	418	0.54	0.94
119	0.22	0				214	0.14	0.3	3590	0.22	0.05	545	0.05	0.3	3516	0.43	0.9	1769	0.31	0.35	434	0.63	0.91
1675	0.15	0				247	0.11	0.21	479	0.03	0.92	891	0.06	0.2	2347	0.34	0.9	1366	0.27	0.77	319	0.58	0.89
525	0.1	0				286	0.12	0.26	3733	0.18	0.16	691	0.08	0.05	2252	0.36	0.96	1178	0.24	0.25	602	0.55	0.95
337	0.14	0				326	0.12	0.26	4610	0.27	0.24	322	0.03	0.35	1625	0.24	0.95	1107	0.29	0.46	133	0.48	0.88
371	0.14	0				787	0.06	0.22	59	0.01	0.24	572	0.06	0.1	1594	0.37	0.96	994	0.15	0.36	127	0.53	0.92
55	0.16	0				242	0.17	0.21	1666	0.08	0.48	784	0.07	0.24	1370	0.48	0.89	896	0.22	0.58	107	0.45	0.94
69	0.22	0				386	0.09	0.3	2128	0.35	0.97	722	0.08	0.21	1036	0.42	0.94	680	0.27	0.45	98	0.45	0.97
587	0.14	0				271	0.11	0.36	1621	0.42	0.97	2863	0.08	0.29	644	0.5	0.89	652	0.27	0.54	109	0.36	0.91
517	0.13	0				276	0.13	0.2	1603	0.41	0.94	2601	0.09	0.21	545	0.52	0.83	648	0.29	0.47	300	0.65	0.92
382	0.15	0				285	0.11	0.24	889	0.59	0.87	1280	0.06	0.42	513	0.46	0.86	494	0.19	0.69	104	0.52	0.92
61	0.18	0				202	0.17	0.11	850	0.58	0.88	2422	0.09	0.16	466	0.45	0.91	486	0.29	0.56	85	0.51	0.94
159	0.18	0				559	0.06	0.36	2388	0.28	0.99	694	0.05	0.24	455	0.43	0.9	428	0.22	0.58	518	0.57	0.95
1405	0	0				235	0.14	0.25	971	0.58	0.91	604	0.06	0.22	421	0.49	0.92	390	0.2	0.82	445	0.54	0.94
2649	0	0				215	0.19	0.27	930	0.58	0.91	894	0.08	0.29	407	0.41	0.9	355	0.19	0.77	219	0.49	0.91
2823	0.15	0				409	0.1	0.35	1323	0.52	0.94	304	0.04	0.09	373	0.42	0.93	313	0.27	0.48	90	0.45	0.92
152	0.06	0				170	0.2	0.22	847	0.61	0.81	673	0.06	0.27	347	0.42	0.98	309	0.15	0.17	227	0.55	0.89
115	0.06	0				220	0.16	0.16	961	0.55	0.84	515	0.04	0.3	313	0.35	0.86	282	0.24	0.47	437	0.58	0.91
912	0.06	0				309	0.11	0.33	2062	0.35	0.98	334	0.05	0.16	293	0.47	0.86	163	0.16	0.37	48	0.44	0.94
697	0.13	0				682	0.06	0.26	1738	0.37	0.93	452	0.03	0.16	267	0.5	0.92	159	0.14	0.55	236	0.53	0.89
1356	0.13	0				394	0.09	0.32	1261	0.5	0.79	400	0.05	0.07	236	0.31	0.78	137	0.13	0.67	150	0.55	0.97
1162	0.15	0				546	0.07	0.38	940	0.55	0.93	453	0.05	0.26	227	0.37	0.96	2724	0.19	0.24	300	0.57	0.91
914	0.08	0				237	0.17	0.15	849	0.63	0.82	547	0.06	0.15	219	0.38	0.95	2571	0.22	0.23	576	0.99	0.56
148	0.08	0				235	0.14	0.3	1075	0.53	0.87	9454	0.72	0.73	215	0.3	0.93	2560	0.18	0.51	280	0.58	0.93
451	0.11	0				173	0.18	0.28	1514	0.45	0.94	11095	0.8	0.51	207	0.38	0.94	2171	0.19	0.43	24	0.35	0.96
1240	0.1	0				420	0.09	0.28	2568	0.26	0.99	31469	0.33	0	207	0.41	0.87	2077	0.17	0.31	170	0.55	0.92
43	0.12	0				1912	0.05	0.04	868	0.53	0.91	4097	0.23	0.94	207	0.39	0.87	1958	0.23	0.13	42	0.52	0.9
160	0.18	0				4128	0.01	0.06	979	0.54	0.92	285	0.2	0.96	203	0.39	0.96	1936	0.18	0.46	407	0.53	0.96
55	0.07	0				9675	0	0	1166	0.58	0.76	1575	0.22	0.98	200	0.36	0.81	1860	0.22	0.26	208	0.55	0.91
2699	0	0				1842	0.06	0.08	1059	0.52	0.95	1267	0.29	0.67	138	0.32	0.91	1680	0.16	0.28	214	0.43	0.95
2923	0.06	0				5440	0.02	0	2227	0.33	0.98	664	0.27	0.94	127	0.34	0.9	1677	0.16	0.31	76	0.38	0.96
421	0.04	0				1130	0.1	0.04	1680	0.41	0.91	1583	0.29	0.75	113	0.26	0.92	1673	0.19	0.4	95	0.48	0.95
290	0.04	0				4175	0.03	0.15	18795	0.52	0.15	271	0.19	0.95	113	0.32	0.88	3909	0.35	0.09	89	0.56	0.91
189	0.05	0				1239	0.1	0.01	14537	0.46	0.54	202	0.22	0.73	111	0.29	0.82	3388	0.3	0.07	34	0.35	0.85
343	0.04	0				1939	0.06	0.08	10257	0.39	0.17	146	0.21	0.82	93	0.29	0.91	3015	0.32	0.16	157	0.47	0.93
465	0.04	0				2801	0.03	0.12	5666	0.45	0.11	417	0.26	0.93	89	0.25	0.93	2960	0.28	0.14	123	0.44	0.99
2304	0.06	0				1452	0.06	0.11	10279	0.38	0.06	577	0.21	0.96	86	0.27	0.91	2650	0.32	0.12	54	0.39	0.91
376	0.05	0				861	0.11	0.02	6456	0.41	0.1	1561	0.24	0.94	83	0.22	0.99	2193	0.3	0.3	156	0.49	0.94
405	0.05	0				1884	0.08	0.01	9377	0.34	0.08	2440	0.27	0.75	82	0.25	0.88	4246	0.24	0.93	90	0.52	0.9
349	0.05	0				2350	0.03	0	13824	0.47	0.01	934	0.32	0.81	71	0.25	0.96	3073	0.32	0.7	150	0.53	0.91
445	0.05	0				2281	0.06	0.13	1774	0.37	0.16	345	0.25	0.77	63	0.27	1	2499	0.29	0.56	64	0.43	0.97
611	0.05	0				2462	0.02	0.01	854	0.59	0.87	325	0.27	0.77	55	0.26	0.98	2341	0.26	0.57	57	0.46	0.98
625	0.04	0				1210	0.09	0.07	484	0.63	0.85	275	0.21	0.87	46	0.24	0.96	2318	0.28	0.85	34	0.52	0.91
47	0.02	0				2119	0.07	0.01	917	0.51	0.93	361	0.24	0.91	42	0.21	0.9	1915	0.26	0.85	334	0.6	0.91
77	0.04	0				1486	0.06	0.03	1049	0.43	0.94	1006	0.28	0.57	39	0.2	0.79	953	0.31	0.36	56	0.54	0.88
543	0	0				2703	0.05	0.13	583	0.75	0.67	356	0.24	0.93	39	0.22	0.79	791	0.29	0.39	83	0.59	0.93
287	0.06	0				1433	0.08	0.15	850	0.53	0.89	167	0.24	0.93	37	0.22	1	716	0.32	0.59	62	0.45	0.97
130	0.04	0				3419	0.03	0.05	761	0.56	0.66	216	0.24	0.75	36	0.19	0.94	638	0.35	0.49	219	0.47	0.95
105	0.04	0				1921	0.05	0.12	806	0.61	0.87	144	0.24	0.78	32	0.15	0.97	552	0.28	0.71	39	0.35	0.97
5902	0	0				6561	0.02	0.03	960	0.49	0.93	407	0.29	0.75	29	0.14	1	529	0.33	0.4	65	0.46	0.95
1149	0	0				1770	0.05	0.06	978	0.51	0.89	986	0.28	0.86	29	0.15	0.97	5319	0.21	0.55	44	0.31	1
790	0	0				2729	0.05	0.01	763	0.69	0.75	5341	0.31	0.8	28	0.14	0.93	4691	0.17	0.18	28	0.38	0.96
733	0	0				1627	0.07	0.01	757	0.45	0.85	156	0.18	0.91	21	0.13	1	3936	0.26	0.19	31	0.35	0.97
1037	0	0				1663	0.06	0.03	855	0.55	0.84	126	0.2	0.79	19	0.12	1	3854	0.26	0.15	39	0.31	1
1336	0.07	0				3720	0.04	0.09	957	0.46	0.9	248	0.2	0.83	17	0.12	1	3150	0.17	0.22	37	0.39	0.97
645	0.05	0				2075	0.05	0.21	593	0.41	0.91	281	0.24	0.92	14	0.09	0.86	2945	0.24	0.07	24	0.39	0.96
285	0.04	0				509	0.08	0.21	906	0.52	0.93	1372	0.21	0.55	14	0.09	0.79	2552	0.2	0.21	61	0.57	0.89
289	0.06	0				385	0.08	0.28	596	0.59	0.78	237	0.19	0.95	17748	0.49	0.08	1260	0.24	0.4	32	0.48	0.94
800	0.06	0				285	0.1	0.31	792	0.59	0.86	468	0.28	0.96	10702	0.35	0.14	5291	0.17	0.06	32	0.39	1
837	0.06	0				204	0.16	0.16	603	0.6	0.75	2366	0.31	0.86	8678	0.31	0.08	3448	0.14	0.07	24	0.46	0.96
1618	0.07	0				562	0.06	0.27	852	0.42	0.63	842	0.25	0.89	5619	0.21	0.06	1885	0.19	0.26	78	0.46	0.95
140	0.01	0				728	0.05	0.33	1610	0.35	0.97	232	0.18	0.95	3810	0.16	0.22	1787	0.11	0.34	22	0.41	0.95
343	0.04	0				611	0.06	0.33	635	0.65	0.8	692	0.27	0.83	3053	0.14	0.17	1633	0.21	0.27	75	0.45	0.95
129	0.03	0				338	0.1	0.33	969	0.4	0.93	1186	0.27	0.6	2776	0.15	0.25	1432	0.17	0.12	292	0.15	0.89
345	0.07	0				453	0.09	0.07	982	0.39	0.97	518	0.25	0.85	2089	0.11	0.85	1369	0.24	0.21	1211	0.18	0.95
376	0.05	0				222	0.14	0.08	639	0.51	0.86	37	0.12	0.76	2047	0.35	0.26	1282	0.2	0.16	89	0.11	0.87
281	0.05	0				208	0.15	0.25	560	0.52	0.89	450	0.25	0.92	1917	0.28	0.28	792	0.28	0.05	476	0.17	0.91
314	0.04	0				367	0.1	0.16	829	0.58	0.78	439	0.24	0.92	1404	0.29	0.36	8158	0.25	0.07	170	0.15	0.76
607	0.06	0				245	0.15	0.11	605	0.58	0.89	83	0.15	0.59	1379	0.33	0.26	5673	0.2	0.19	819	0.2	0.71
427	0.05	0				429	0.09	0.43	1239	0.35	0.91	216	0.2	0.77	1365	0.28	0.35	5073	0.25	0.12	313	0.18	0.93
360	0.05	0				435	0.07	0.47	658	0.43	0.95	526	0.31	0.84	1346	0.27	0.26	4908	0.12	0.71	236	0.16	0.72
24	0.01	0				200	0.14	0.15	737	0.55	0.9	664	0.32	0.93	1327	0.32	0.33	2759	0.2	0.73	394	0.18	0.82
409	0.05	0				481	0.08	0.13	778	0.54	0.92	232	0.15	0.65	1075	0.29	0.38	2587	0.28	0.2	70	0.09	0.94
8899	0.03	0				230	0.13	0.26	797	0.59	0.8	429	0.18	0.59	1055	0.3	0.24	2434	0.22	0.18	335	0.18	0.79
139	0.04	0				490	0.08	0.23	483	0.67	0.72	183	0.12	0.66	693	0.33	0.27	1448	0.32	0.24	200	0.14	0.96
391	0.04	0				265	0.13	0.22	1270	0.25	0.73	436	0.14	0.78	415	0.26	0.33	2990	0.16	0.2	229	0.13	0.88
106	0.04	0				281	0.15	0.06	855	0.42	0.88	271	0.14	0.72	299	0.25	0.28	2162	0.17	0.25	855	0.19	0.7
58	0.05	0				357	0.07	0.2	1137	0.43	0.24	208	0.13	0.56	241	0.25	0.29	1687	0.13	0.64	244	0.13	0.94
243	0.04	0				309	0.1	0.3	3211	0.35	0.32	653	0.13	0.77	221	0.25	0.19	1562	0.17	0.39	722	0.22	0.88
90	0.04	0				288	0.14	0.19	2318	0.46	0.22	969	0.21	0.59	109	0.26	0.18	1561	0.13	0.47	470	0.16	0.9
877	0.03	0				444	0.07	0.21	288	0.12	0.07	2992	0.18	0.38	53	0.29	0.19	1296	0.17	0.52	874	0.2	0.79
61	0.04	0				214	0.14	0.32	1069	0.2	0.79	377	0.12	0.63	51	0.38	0.1	1112	0.19	0.29	460	0.18	0.55
84	0.04	0				384	0.08	0.32	293	0.22	0.41	214	0.13	0.67	44	0.28	0.14	1065	0.17	0.37	227	0.19	0.86
25	0.04	0				225	0.12	0.24	1619	0.45	0.5	522	0.12	0.71	43	0.27	0.28	1005	0.18	0.34	732	0.2	0.97
2438	0.1	0				310	0.11	0.33	1135	0.39	0.52	786	0.13	0.67	42	0.28	0.1	964	0.18	0.5	331	0.16	0.95
107	0.03	0				472	0.07	0.46	84	0.01	0.98	354	0.14	0.68	36	0.24	0.19	772	0.2	0.17	357	0.2	0.8
118	0.11	0				208	0.13	0.3	1645	0.35	0.25	451	0.16	0.49	32	0.3	0.12	696	0.2	0.22	220	0.14	0.96
476	0.08	0				218	0.16	0.21	2912	0.23	0.22	495	0.17	0.27	27	0.25	0.11	11419	0.12	0.68	223	0.16	0.85
86	0.02	0				329	0.11	0.26	2942	0.22	0.13	124	0.1	0.98	26	0.24	0.31	7640	0.18	0.67	580	0.19	0.93
37	0.07	0				249	0.11	0.5	2634	0.22	0.2	294	0.12	0.72	24	0.26	0.17	7128	0.18	0.68	385	0.19	0.91
1359	0.08	0				410	0.08	0.47	2529	0.22	0.19	440	0.15	0.75	22	0.26	0.14	4447	0.11	0.71	531	0.17	0.85
431	0.07	0				197	0.16	0.18	2732	0.21	0.13	443	0.18	0.68	21	0.26	0.29	3150	0.12	0.76	654	0.17	0.9
397	0.07	0				272	0.12	0.28	2893	0.26	0.03	511	0.12	0.55	20	0.25	0.25	2170	0.09	0.81	188	0.19	0.8
153	0.01	0				450	0.08	0.26	2487	0.26	0.11	435	0.14	0.55	19	0.27	0.11	2054	0.07	0.88	528	0.19	0.88
4132	0.11	0				796	0.06	0.27	1405	0	0	101	0.11	0.47	18	0.26	0.17	1640	0.06	0.92	379	0.16	0.92
94	0.11	0				199	0.15	0.25	3758	0.21	0.19	346	0.15	0.58	18	0.28	0.17	1313	0.06	0.93	324	0.16	0.89
304	0.11	0				222	0.12	0.18	2774	0.22	0.16	488	0.16	0.58	16	0.27	0.12	1252	0.06	0.93	149	0.14	0.97
907	0.12	0				281	0.1	0.34	2658	0.25	0.32	544	0.17	0.64	16	0.24	0.31	705	0.07	0.95	382	0.17	0.98
550	0.11	0				236	0.12	0.39	1657	0.25	0.13	286	0.09	0.44	16	0.26	0.31	8033	0.3	0.11	438	0.21	0.83
4383	0.12	0				628	0.06	0.3	1424	0.21	0.12	191	0.09	0.41	16	0.24	0.06	666	0.42	0	207	0.16	0.97
1523	0.09	0				232	0.09	0.53	3407	0.19	0.02	413	0.13	0.52	15	0.25	0.13	527	0.25	0.02	261	0.2	0.9
824	0.1	0				228	0.15	0.21	1210	0.13	0.34	703	0.19	0.43	15	0.31	0	8425	0.3	0.87	331	0.2	0.89
876	0.1	0				300	0.08	0.32	1647	0.15	0.19	438	0.15	0.6	15	0.19	0.07	7080	0.35	0.74	310	0.15	0.91
282	0.11	0				188	0.17	0.18	1872	0.19	0.19	530	0.14	0.6	14	0.25	0.07	5820	0.28	0.76	580	0.2	0.81
1965	0.08	0				1573	0.25	0.53	248	0.03	0.43	180	0.1	0.81	13	0.31	0.38	3947	0.3	0.77	220	0.17	0.91
15	0.06	0				1758	0.3	0.59	2362	0.22	0.13	552	0.2	0.42	13	0.21	0.54	3283	0.33	0.79	375	0.2	0.84
758	0.06	0				957	0.3	0.37	278	0.07	0.29	633	0.14	0.73	13	0.24	0	2708	0.33	0.84	242	0.15	0.84
24	0.02	0				2200	0.23	0.73	1924	0.25	0.05	1668	0.2	0.37	12	0.24	0.08	2471	0.32	0.82	378	0.17	0.97
96	0.03	0				2244	0.22	0.73	4568	0.46	0.57	930	0.18	0.65	12	0.25	0.08	3078	0.33	0.34	166	0.15	0.89
216	0.08	0				2121	0.22	0.79	5448	0.47	0.61	557	0.17	0.7	12	0.19	0	1360	0.3	0.53	107	0.12	0.74
1069	0.07	0				1332	0.35	0.57	5853	0.37	0.67	709	0.17	0.7	11	0.3	0.18	1134	0.32	0.47	101	0.14	0.73
293	0.03	0				1476	0.2	0.47	4750	0.38	0.75	3668	0.21	0.32	11	0.25	0	966	0.3	0.64	156	0.14	0.81
205	0.03	0				2252	0.21	0.73	2667	0.22	0.06	382	0.12	0.58	11	0.24	0.18	948	0.29	0.44	284	0.19	0.92
13	0	0				1269	0.2	0.38	3956	0.22	0.16	121	0.11	0.67	11	0.21	0	890	0.25	0.49	416	0.19	0.79
1564	0.07	0				1816	0.26	0.61	3268	0.24	0.1	266	0.15	0.69	11276	0.65	0.75	879	0.26	0.46	116	0.13	0.78
958	0.06	0				2077	0.2	0.54	3210	0.25	0.17	581	0.17	0.43	10663	0.62	0.58	717	0.2	0.76	561	0.23	0.91
237	0.04	0				1862	0.25	0.58	4556	0.12	0.42	639	0.12	0.69	3863	0.62	0.81	686	0.2	0.59	751	0.22	0.92
245	0.04	0				985	0.28	0.53	3014	0.21	0.26	452	0.17	0.42	2436	0.56	0.76	662	0.32	0.68	319	0.13	0.94
209	0.08	0				1400	0.26	0.46	4091	0.18	0.04	466	0.04	0.43	1437	0.49	0.95	619	0.2	0.66	443	0.15	0.92
1796	0.14	0				41	0.51	0	2699	0	0	1036	0.06	0.22	1246	0.5	0.94	606	0.28	0.77	664	0.23	0.53
154	0.12	0				1255	0.3	0.35	2945	0.22	0.19	1063	0.06	0.17	1143	0.48	0.93	589	0.22	0.56	241	0.18	0.88
71	0.13	0				1209	0.49	0.87	5329	0.29	0.05	1889	0.05	0.19	942	0.47	0.89	582	0.29	0.61	196	0.18	0.91
861	0.18	0				1706	0.45	0.8	4615	0.37	0.12	1067	0.05	0.14	791	0.44	0.94	536	0.23	0.57	230	0.16	0.9
470	0.16	0				1211	0.49	0.86	6296	0.22	0.08	784	0.05	0.31	725	0.41	0.95	431	0.19	0.68	252	0.14	0.93
75	0.18	0				1140	0.47	0.84	3251	0.41	0.22	1007	0.06	0.17	634	0.43	0.74	411	0.19	0.57	472	0.21	0.81
248	0.16	0				1853	0.39	0.89	8562	0.29	0.15	1393	0.04	0.23	615	0.42	0.84	382	0.24	0.84	105	0.11	0.99
203	0.16	0				1545	0.42	0.88	5442	0.23	0.1	758	0.04	0.3	615	0.39	0.93	2237	0.44	0.79	865	0.2	0.86
18	0.12	0				1535	0.4	0.53	5273	0.37	0.04	686	0.05	0.13	552	0.41	0.95	2012	0.41	0.94	575	0.23	0.79
26	0.09	0				1314	0.54	0.9	3059	0.12	0.76	386	0.03	0.21	545	0.36	0.93	1752	0.44	0.93	350	0.19	0.85
188	0.17	0				1264	0.47	0.82	193	0.06	0.2	582	0.04	0.25	525	0.37	0.98	1599	0.44	0.88	170	0.13	0.81
332	0.15	0				1697	0.4	0.79	3050	0.26	0.13	538	0.04	0.37	512	0.39	0.93	1240	0.34	0.91	259	0.17	0.95
1117	0.2	0				1410	0.51	0.88	3655	0.26	0.37	601	0.05	0.33	456	0.38	0.89	1139	0.4	0.83	588	0.23	0.83
14	0.16	0				1427	0.38	0.94	230	0.08	0.13	838	0.05	0.22	409	0.32	0.91	965	0.35	0.71	452	0.21	0.87
384	0.19	0				1731	0.38	0.95	2595	0.05	0.7	279	0.02	0.25	382	0.36	0.94	837	0.41	0.88	434	0.2	0.74
200	0.17	0				1843	0.44	0.89	6208	0.05	0.96	509	0.03	0.33	361	0.31	0.98	595	0.5	0.78	335	0.17	0.9
25	0.15	0				1965	0.42	0.95	678	0.04	0.33	506	0.04	0.08	338	0.36	0.84	502	0.5	0.74	1148	0.26	0.87
760	0.21	0				880	0.59	0.45	4710	0.35	0.09	445	0.03	0.3	311	0.32	0.92	272	0.49	0.62	429	0.17	0.91
37	0.22	0				1179	0.42	0.82	5079	0.3	0.22	439	0.04	0.36	242	0.33	0.95	256	0.5	0.88	372	0.21	0.88
166	0.21	0				1124	0.55	0.75	3986	0.38	0.11	968	0.05	0.13	207	0.27	0.97	122	0.47	0.89	461	0.18	0.84
182	0.14	0				785	0.62	0.51	4134	0.45	0.03	828	0.05	0.3	201	0.29	1	121	0.46	0.87	819	0.19	0.95
638	0.2	0				872	0.56	0.54	45055	0.21	0.02	1010	0.06	0.3	197	0.26	0.88	121	0.49	0.66	307	0.15	0.96
69	0.19	0				1497	0.55	0.91	115	0.37	0	578	0.03	0.34	181	0.26	0.87	112	0.49	0.73	320	0.17	0.94
59	0.22	0				1044	0.62	0.65	39	0.56	0	715	0.06	0.19	176	0.29	1	105	0.5	0.77	313	0.18	0.88
207	0.18	0				1253	0.48	0.87	11243	0.55	0.03	870	0.06	0.17	146	0.23	0.92	104	0.51	0.77	488	0.23	0.78
168	0.19	0				1597	0.51	0.91	5247	0.55	0.09	715	0.06	0.23	143	0.24	1	103	0.5	0.83	422	0.21	0.85
24	0.21	0				5315	0.33	0.01	8538	0.42	0.61	244	0.02	0.6	134	0.23	0.93	102	0.48	0.9	147	0.15	0.76
110	0.24	0				5442	0.31	0.02	9553	0.36	0.66	615	0.04	0.13	128	0.24	0.95	87	0.53	0.84	448	0.2	0.83
111	0.21	0				396	0.03	0.07	8954	0.37	0.69	778	0.06	0.21	112	0.23	0.98	81	0.51	0.81	362	0.2	0.97
34	0.15	0				318	0.04	0.16	7517	0.44	0.47	361	0.02	0.35	97	0.21	1	78	0.51	0.63	505	0.18	0.74
9965	0.01	0				324	0.04	0.12	2322	0.22	0.27	783	0.06	0.33	96	0.24	0.98	73	0.54	0.62	190	0.15	0.93
711	0.01	0				1821	0	0	3983	0.39	0.03	861	0.05	0.14	92	0.22	0.91	73	0.49	0.77	320	0.19	0.62
1201	0.01	0				328	0.05	0.05	3548	0.28	0.14	829	0.05	0.42	63	0.15	1	65	0.5	0.69	356	0.16	0.91
192	0.01	0				414	0.03	0.07	1167	0.31	0.2	511	0.03	0.23	50	0.17	1	9726	0.01	0.48	84	0.1	0.94
63	0.01	0				208	0.06	0.02	701	0.11	0.26	679	0.04	0.32	34	0.14	1	4688	0.01	0.94	502	0.24	0.77
5214	0.01	0				292	0.05	0.09	3052	0.2	0.11	2082	0.06	0.27	4957	0.35	0.03	1361	0.04	0.12	71	0.1	0.89
659	0.01	0				314	0.04	0.06	764	0.17	0.49	1784	0.05	0.46	4579	0.31	0.02	1175	0.02	0.87	173	0.14	0.7
53	0.01	0				296	0.04	0.09	1723	0.31	0.21	1138	0.04	0.44	4570	0.3	0.02	982	0.04	0.41	318	0.17	0.79
28	0.01	0				309	0.05	0.01	1977	0.37	0.15	945	0.05	0.22	4427	0.31	0.03	917	0.03	0.34	246	0.19	0.81
35	0.01	0				333	0.05	0.1	1494	0.37	0.3	412	0.02	0.26	1518	0.13	0.15	816	0.01	1	77	0.16	0.78
53	0.01	0				350	0.05	0.05	1462	0.4	0.27	1316	0.06	0.14	1497	0.14	0.17	706	0.04	0.36	250	0.12	0.91
2610	0.07	0				238	0.05	0.06	1448	0.34	0.24	1032	0.06	0.24	1383	0.13	0.12	620	0.03	0.43	233	0.16	0.94
821	0.06	0				241	0.05	0.17	2873	0.26	0.17	509	0.04	0.17	1314	0.12	0.14	541	0.05	0.23	82	0.1	0.82
189	0.05	0				394	0.05	0.07	1862	0.3	0.48	787	0.05	0.24	6745	0.63	0.39	531	0.04	0.41	170	0.14	0.91
727	0.07	0				338	0.04	0.16	1132	0.37	0.28	863	0.06	0.16	3638	0.45	0.55	513	0.05	0.2	129	0.12	0.91
434	0.1	0				360	0.04	0.06	1505	0.34	0.3	454	0.03	0.34	3438	0.45	0.44	476	0.04	0.26	166	0.11	1
899	0.07	0				301	0.05	0.12	4533	0.58	0.68	667	0.03	0.27	1532	0.46	0.64	461	0.05	0.18	335	0.16	0.92
2329	0.07	0				558	0.02	0.09	4114	0.53	0.77	1047	0.04	0.26	904	0.3	0.92	354	0.04	0.23	194	0.17	0.87
667	0.08	0				398	0.02	0.08	3290	0.56	0.48	1037	0.06	0.2	261	0.36	0.62	3010	0.12	0.86	119	0.17	0.93
364	0.09	0				258	0.05	0.12	2816	0.61	0.56	16494	0.83	0.77	231	0.36	0.36	2962	0.15	0.72	211	0.16	0.9
48	0.03	0				464	0.03	0.12	16426	0.12	0.86	5210	0.69	0.79	196	0.41	0.36	1171	0.18	0.11	202	0.16	0.82
9617	0.03	0				361	0.04	0.09	11121	0.32	0	12793	0.78	0.87	182	0.35	0.27	1112	0.2	0.11	116	0.12	0.99
1011	0.03	0				244	0.05	0.04	6382	0.48	0.09	16047	0.57	0.38	166	0.26	0.34	1040	0.17	0.16	125	0.15	0.96
249	0.04	0				269	0.06	0.05	6892	0.48	0.07	17285	0.44	0.42	113	0.38	0.69	872	0.22	0.17	238	0.18	0.66
623	0.04	0				317	0.04	0.07	1196	0.26	0	208	0.02	0.18	60	0.18	0.77	872	0.2	0.21	126	0.13	0.89
89	0.04	0				220	0.04	0.02	20197	0.15	0.76	332	0.03	0.22	40	0.27	0.9	740	0.2	0.26	52	0.11	0.79
441	0.04	0				490	0.03	0.09	346	0.75	0.15	533	0.04	0.16	39	0.32	0.72	719	0.16	0.42	172	0.11	0.98
73	0.04	0				344	0.02	0.08	492	0.34	0.17	762	0.06	0.12	35	0.34	0.34	697	0.23	0.45	80	0.11	0.64
520	0.03	0				247	0.03	0.11	1713	0.41	0.14	743	0.07	0.18	30	0.51	0.6	10369	0.2	0	28	0.07	0.75
636	0.04	0				248	0.04	0.01	6089	0.47	0.05	448	0.04	0.23	28	0.37	0.82	2983	0.2	0.36	2003	0.07	0.45
56	0.05	0				407	0.04	0.04	3206	0.37	0.24	728	0.05	0.17	27	0.39	0.44	2096	0.21	0.18	1451	0.13	0.36
1276	0.09	0				536	0.04	0.14	2365	0.34	0.25	2036	0.07	0.2	26	0.26	0.46	1906	0.14	0.07	2513	0.11	0.25
655	0.07	0				318	0.05	0.11	1396	0.21	0.15	732	0.04	0.32	24	0.3	0.71	1617	0.15	0.15	3973	0.15	0.07
285	0.07	0				306	0.03	0.01	2010	0.16	0.04	644	0.06	0.13	24	0.48	0.42	1343	0.13	0.27	1887	0.11	0.23
421	0.05	0				324	0.04	0.07	1669	0.16	0.06	1208	0.04	0.12	23	0.43	0.74	1158	0.18	0.41	3504	0.05	0.05
291	0.05	0				264	0.07	0.07	1068	0.24	0.07	736	0.05	0.1	20	0.31	0.5	1052	0.21	0.11	3630	0.04	0.11
96	0.06	0				264	0.05	0.02	2164	0.15	0.13	2339	0.06	0.21	19	0.36	0.63	981	0.16	0.33	5884	0.09	0.06
595	0.09	0				298	0.04	0.13	2072	0.16	0.27	992	0.06	0.23	19	0.18	0.79	666	0.14	0.44	1443	0.08	0.45
400	0.07	0				398	0.04	0.13	1255	0.26	0.06	567	0.05	0.25	18	0.23	0.72	614	0.16	0.16	874	0.08	0.34
384	0.07	0				327	0.04	0.12	1450	0.18	0.13	748	0.06	0.33	17	0.32	0.24	372	0.14	0.33	2017	0.12	0.38
523	0.06	0				457	0.04	0.07	1671	0.16	0.1	373	0.05	0.18	17	0.27	0.53	366	0.13	0.19	3696	0.05	0.07
532	0.07	0				298	0.06	0.04	1827	0.18	0.05	461	0.05	0.29	16	0.25	1	3420	0.42	0.03	1022	0.08	0.25
404	0.08	0				369	0.04	0.09	1255	0.2	0.31	587	0.04	0.24	16	0.32	1	3346	0.31	0.05	759	0.08	0.27
162	0.08	0				11284	0.65	0.13	1478	0.16	0.18	840	0.06	0.12	14	0.26	0.36	3063	0.41	0.02	1064	0.12	0.14
265	0.04	0				9003	0.6	0.09	1860	0.14	0.1	339	0.03	0.26	12	0.25	0.58	4075	0.33	0.67	846	0.12	0.17
157	0.04	0				1842	0.14	0.97	1361	0.17	0.29	525	0.04	0.35	11	0.3	0.73	1542	0.33	0.88	647	0.08	0.18
88	0.07	0				1376	0.21	0.89	1772	0.16	0.13	384	0.04	0.28	8495	0.42	0.1	767	0.37	0.83	1108	0.11	0.11
274	0.07	0				956	0.25	0.96	1083	0.18	0.12	326	0.02	0.45	8219	0.46	0.02	700	0.35	0.81	854	0.15	0.16
44	0.04	0				2135	0.12	0.98	826	0.28	0.04	373	0.04	0.09	497	0.15	0.17	681	0.25	0.74	591	0.13	0.18
1354	0.05	0				1279	0.2	0.92	1755	0.16	0.2	676	0.06	0.24	442	0.13	0.69	665	0.25	0.59	202	0.21	0.99
23	0.06	0				474	0.57	0.54	883	0.33	0.03	396	0.04	0.41	7717	0.69	0.09	657	0.35	0.85	20	0.23	0.95
335	0.05	0				627	0.4	0.86	294	0.31	0.48	612	0.06	0.1	6142	0.46	0.23	645	0.34	0.94	107	0.28	0.99
496	0.04	0				925	0.29	0.94	21	0.2	0.81	554	0.03	0.4	688	0.33	0.86	409	0.36	0.65	1982	0.32	0.95
375	0.04	0				434	0.65	0.58	209	0.34	0.47	1109	0.05	0.16	433	0.3	0.58	379	0.31	0.72	374	0.29	0.99
339	0.05	0				449	0.66	0.69	270	0.23	0.81	1935	0.04	0.28	23894	0.16	0.02	376	0.32	0.68	619	0.21	1
654	0.06	0				2166	0.12	0.97	207	0.34	0.35	631	0.03	0.32	10364	0.33	0.06	375	0.3	0.75	112	0.24	0.66
470	0.05	0				242	0.97	0.6	356	0.29	0.64	520	0.03	0.4	8019	0.07	0.05	351	0.37	0.69	95	0.21	1
457	0.05	0				697	0.39	0.87	460	0.2	0.76	731	0.04	0.21	7295	0.31	0.02	342	0.27	0.89	599	0.24	0.99
382	0.04	0				292	0.75	0.71	497	0.18	0.86	1333	0.06	0.3	4811	0.05	0.78	248	0.36	0.77	1005	0.25	1
480	0.03	0				516	0.52	0.5	907	0.1	0.71	505	0.05	0.05	3419	0.09	0.06	213	0.37	0.39	148	0.27	0.97
368	0.04	0				413	0.57	0.73	790	0.11	0.96	454	0.05	0.19	2334	0.05	0.22	209	0.32	0.78	60	0.22	0.97
172	0.08	0				534	0.41	0.76	579	0.16	0.82	305	0.04	0.06	2273	0.02	0.26	192	0.36	0.72	113	0.27	0.85
107	0.07	0				521	0.5	0.82	365	0.21	0.75	420	0.05	0.29	2133	0.07	0.65	172	0.29	0.91	151	0.25	1
277	0.06	0				1613	0.19	0.84	194	0.35	0.61	345	0.04	0.25	2112	0.01	0.91	152	0.37	0.45	603	0.26	0.99
32	0	0				469	0.53	0.77	379	0.22	0.63	547	0.04	0.21	1684	0.14	0	69	0.44	0.49	231	0.23	1
92	0.07	0				506	0.55	0.82	528	0.18	0.53	543	0.06	0.25	1178	0.03	0.02	1956	0.27	0.45	121	0.27	0.98
112	0.05	0				521	0.57	0.62	649	0.15	0.81	503	0.03	0.17	816	0.1	0	1731	0.27	0.78	230	0.27	0.98
123	0.05	0				274	0.81	0.68	230	0.23	0.68	724	0.07	0.13	5774	0.45	0.11	1721	0.21	0.52	53	0.18	1
188	0.05	0				1801	0.15	0.99	316	0.31	0.45	650	0.07	0.06	4825	0.36	0.1	1440	0.25	0.44	1677	0.35	0.98
1504	0.09	0				689	0.43	0.7	114	0.47	0.3	501	0.06	0.2	2334	0.34	0.23	1358	0.2	0.31	596	0.27	0.99
454	0.07	0				336	0.7	0.68	169	0.29	0.63	202	0.02	0.28	1037	0.24	0.16	958	0.3	0.71	315	0.98	0.84
938	0.08	0				962	0.24	0.9	301	0.27	0.69	498	0.05	0.29	904	0.28	0.32	769	0.21	0.51	54	0.27	0.87
584	0.08	0				791	0.34	0.88	327	0.34	0.54	161	0.04	0.14	867	0.38	0.35	723	0.31	0.58	150	0.23	1
253	0.05	0				357	0.69	0.54	408	0.29	0.74	722	0.09	0.07	429	0.31	0.22	661	0.27	0.62	1234	0.31	0.99
397	0.05	0				412	0.66	0.69	422	0.34	0.57	302	0.1	0.35	403	0.28	0.28	171	0.3	0.7	357	0.3	0.99
309	0.09	0				280	0.74	0.38	205	0.31	0.5	490	0.13	0.44	7908	0.63	0.71	139	0.31	0.4	44	0.24	0.98
1163	0.09	0				903	0.28	0.79	228	0.3	0.79	795	0.09	0.25	6187	0.46	0.79	90	0.3	0.42	118	0.24	1
843	0.08	0				521	0.55	0.71	342	0.27	0.78	744	0.05	0.16	4920	0.53	0.79	80	0.28	0.21	43	0.18	0.98
712	0.06	0				290	0.81	0.71	602	0.18	0.72	420	0.06	0.23	2783	0.49	0.54	1262	0.58	0.91	494	0.22	1
373	0.06	0				2029	0.12	0.98	350	0.26	0.61	5293	0.09	0.09	1910	0.27	0.94	1179	0.49	0.9	1512	0.34	0.99
337	0.04	0				1433	0.18	0.95	197	0.37	0.43	1250	0.13	0.18	1566	0.27	0.8	1147	0.48	0.94	428	0.32	0.95
249	0.07	0				896	0.26	0.93	366	0.31	0.44	2372	0	0	592	0.22	0.35	1062	0.44	0.85	34	0.23	0.53
57	0.04	0				1224	0.25	0.76	320	0.25	0.61	188	0.06	0.55	462	0.36	0.86	991	0.55	0.96	4194	0.3	0.97
330	0.06	0				334	0.84	0.65	315	0.27	0.75	284	0.13	0.13	128	0.35	0.92	667	0.44	0.97	1775	0.4	0.95
201	0.05	0				565	0.5	0.84	665	0.18	0.89	691	0.05	0.07	83	0.21	0.89	601	0.55	0.79	40	0.29	1
37	0.04	0				351	0.7	0.72	639	0.21	0.81	1274	0.1	0.22	44	0.16	0.89	447	0.55	0.64	106	0.29	0.97
266	0.06	0				883	0.32	0.88	4810	0.48	0.28	894	0.12	0.12	1878	0.39	0.61	413	0.49	0.87	39	0.16	1
2290	0.18	0				1883	0.13	0.96	3566	0.57	0.15	4933	0.07	0.14	1769	0.4	0.48	399	0.48	0.55	379	0.22	0.99
156	0.05	0				359	0.85	0.58	3419	0.45	0.33	1179	0.1	0.22	1573	0.46	0.5	351	0.54	0.36	30	0.22	1
338	0.16	0				317	0.84	0.52	4335	0.36	0.13	497	0.1	0.15	1550	0.39	0.44	332	0.49	0.64	46	0.26	1
142	0.16	0				3053	0.09	0.96	2876	0.38	0.07	1155	0.06	0.11	1504	0.35	0.37	290	0.48	0.92	1363	0.31	0.98
299	0.19	0				313	0.85	0.52	3297	0.38	0.21	375	0.06	0.21	1478	0.44	0.52	246	0.45	0.86	112	0.31	0.96
255	0.19	0				565	0.49	0.7	2295	0.47	0.26	383	0.1	0.13	1308	0.34	0.18	244	0.5	0.93	2591	0.32	0.99
1059	0.2	0				980	0.03	0.13	3322	0.33	0.09	212	0.05	0.21	1300	0.35	0.39	227	0.45	0.96	50	0.25	1
346	0.17	0				985	0.03	0.07	4889	0.23	0.1	361	0.07	0.11	1074	0.26	0.52	205	0.48	0.85	65	0.22	1
177	0.16	0				563	0.05	0.05	609	0.3	0.22	47	0.65	0.89	776	0.28	0.81	199	0.49	0.89	45	0.21	1
203	0.22	0				620	0.04	0.14	443	0.19	0.3	44	0.59	0.95	657	0.32	0.8	198	0.52	0.89	219	0.2	1
1106	0.07	0				595	0.04	0.1	1238	0.28	0.18	55	0.67	0.95	578	0.36	0.31	171	0.47	0.92	61	0.22	0.98
598	0.11	0				547	0.06	0.08	443	0.14	0.14	99	0.71	0.92	574	0.39	0.25	162	0.53	0.9	85	0.21	0.94
274	0.11	0				574	0.05	0.04	1062	0.28	0.12	109	0.71	0.94	338	0.35	0.37	161	0.52	0.96	139	0.26	0.98
260	0.09	0				1266	0.02	0.25	584	0.39	0.61	1727	0.69	0.96	273	0.27	0.35	135	0.5	0.87	137	0.27	0.97
383	0.09	0				953	0.03	0.07	392	0.54	0.81	41	0.55	0.51	262	0.29	0.16	128	0.5	0.71	1198	0.23	0.99
1475	0.13	0				718	0.05	0.03	415	0.51	0.86	54	0.64	0.94	242	0.39	0.09	122	0.48	0.93	104	0.26	0.93
425	0.1	0				634	0.05	0.08	624	0.43	0.74	32	0.59	0.97	228	0.21	0.52	81	0.57	0.9	446	0.25	1
418	0.09	0				825	0.04	0.12	427	0.52	0.89	93	0.63	0.76	185	0.19	0.17	80	0.54	0.84	720	0.24	1
684	0.08	0				643	0.05	0.1	431	0.54	0.68	516	0.63	0.88	181	0.28	0.56	68	0.52	0.75	565	0.31	0.98
1096	0.09	0				708	0.04	0.11	555	0.4	0.96	1841	0.66	0.93	173	0.36	0.05	54	0.52	0.89	70	0.28	0.97
335	0.11	0				712	0.04	0.06	445	0.54	0.63	26	0.65	0.69	164	0.29	0.51	43	0.53	0.95	21	0.17	0.95
355	0.13	0				884	0.04	0.03	685	0.44	0.92	201	0.71	0.72	155	0.22	0.23	29	0.51	0.97	37	0.18	1
65	0.11	0				853	0.04	0.04	782	0.42	0.78	215	0.64	0.73	138	0.32	0.45	17	0.49	1	1336	0.27	1
1629	0.09	0				670	0.05	0.12	514	0.47	0.88	5427	0.66	0.78	133	0.24	0.55	1936	0.29	0.47	59	0.24	1
1019	0.08	0				819	0.04	0.04	475	0.49	0.86	86	0.67	0.59	130	0.34	0.55	1898	0.42	0.85	79	0.27	1
407	0.07	0				794	0.04	0.04	323	0.5	0.39	257	0.69	0.9	124	0.26	0.1	1861	0.4	0.92	68	0.25	1
464	0.07	0				556	0.05	0.11	414	0.57	0.8	44	0.65	0.77	110	0.23	0.59	1850	0.27	0.31	812	0.27	1
407	0.09	0				524	0.05	0.09	335	0.55	0.83	19	0.61	0.63	88	0.15	0.74	1079	0.43	0.6	72	0.21	0.96
348	0.08	0				618	0.06	0.04	17	0.36	0.88	119	0.67	0.93	74	0.3	0.54	946	0.4	0.67	971	0.34	0.99
924	0.09	0				658	0.05	0.02	295	0.56	0.84	766	0.64	0.95	66	0.26	0.71	927	0.41	0.78	40	0.21	0.9
190	0.07	0				539	0.06	0.05	398	0.56	0.78	1268	0.62	0.71	60	0.29	0.53	798	0.39	0.83	47	0.19	1
284	0.05	0				750	0.04	0.01	625	0.33	0.97	34	0.69	0.82	57	0.29	0.11	683	0.42	0.89	2395	0.28	0.99
174	0.05	0				1031	0.03	0.1	704	0.41	0.93	32	0.66	0.78	57	0.27	0.58	409	0.52	0.48	33	0.22	0.97
646	0.08	0				1229	0.03	0.1	347	0.51	0.83	46	0.58	0.8	52	0.26	0.46	334	0.54	0.81	55	0.26	0.93
169	0.05	0				947	0.03	0.21	305	0.55	0.75	1005	0.66	0.83	51	0.15	0.37	264	0.47	0.69	100	0.27	0.96
207	0.04	0				797	0.04	0.06	432	0.52	0.64	222	0.67	0.77	51	0.16	0.45	141	0.49	0.58	81	0.29	0.91
386	0.07	0				904	0.04	0.09	792	0.34	0.87	116	0.59	0.93	50	0.24	0.28	75	0.51	0.65	149	0.26	0.98
500	0.06	0				708	0.05	0.07	398	0.53	0.84	342	0.62	0.89	50	0.26	0.18	69	0.46	0.64	93	0.37	0.97
1115	0.09	0				624	0.05	0.07	244	0.56	0.57	339	0.71	0.81	48	0.25	0.31	66	0.48	0.76	37	0.21	0.95
1653	0.03	0				982	0.03	0.22	2161	0.35	0.27	11	0.47	0.45	45	0.3	0.13	62	0.46	0.73	69	0.23	0.96
511	0.02	0				819	0.04	0.04	2526	0.37	0.76	139	0.51	0.73	44	0.3	0.16	54	0.51	0.52	43	0.2	0.93
400	0.02	0				1001	0.03	0.08	2301	0.33	0.2	21	0.58	0.95	43	0.22	0.67	2423	0.43	0.95	94	0.26	1
226	0.04	0				675	0.05	0.08	1512	0.46	0.49	40	0.68	0.97	43	0.29	0.47	2308	0.43	0.88	42	0.23	1
110	0.03	0				606	0.04	0.05	1478	0.4	0.85	359	0.66	0.86	42	0.21	0.43	1041	0.5	0.58	34	0.22	1
321	0.04	0				726	0.04	0.06	1183	0.41	0.75	108	0.57	0.52	41	0.2	0.37	693	0.39	0.65	169	0.31	0.98
116	0.04	0				1292	0.02	0.17	1466	0.46	0.37	1654	0.7	0.82	40	0.25	0.2	658	0.51	0.86	120	0.24	0.97
480	0.03	0				608	0.05	0.16	586	0.63	0.47	245	0.67	0.91	38	0.24	0.18	583	0.5	0.54	176	0.31	0.99
484	0.03	0				621	0.06	0.06	249	0.29	0.76	2922	0.66	0.91	37	0.23	0.27	528	0.41	0.83	96	0.21	0.97
732	0.04	0				1030	0.03	0.09	333	0.25	0.95	384	0.63	0.83	37	0.24	0.81	515	0.37	0.96	59	0.24	1
228	0.04	0				612	0.06	0.06	213	0.31	0.91	1117	0.62	0.9	34	0.33	0.26	431	0.38	0.91	79	0.2	1
149	0.03	0				694	0.05	0.02	223	0.37	0.83	119	0.68	0.78	32	0.16	0.75	388	0.41	0.5	67	0.27	0.96
206	0.04	0				1073	0.03	0.11	155	0.39	0.64	6431	0.67	0.78	32	0.31	0.09	321	0.4	0.9	229	0.22	0.99
877	0.35	0				10258	0.72	0.48	189	0.36	0.78	304	0.68	0.93	32	0.28	0.25	297	0.4	0.68	46	0.2	0.98
482	0.32	0				10291	0.71	0.49	163	0.44	0.69	13	0.5	0.77	31	0.24	0.42	284	0.42	0.96	534	0.26	1
71	0.36	0				23828	0.21	0.48	479	0.22	0.91	12	0.55	0.83	31	0.22	0.29	240	0.42	0.82	114	0.24	0.98
81	0.32	0				7646	0.31	0.39	495	0.19	0.84	184	0.6	0.97	30	0.27	0.27	233	0.41	0.77	76	0.25	0.96
349	0.33	0				1176	0.19	0.48	239	0.39	0.58	268	0.6	0.94	30	0.23	0.23	223	0.44	0.78	48	0.28	0.94
845	0.44	0				611	0.28	0.51	175	0.37	0.75	394	0.16	0.38	29	0.3	0.14	218	0.45	0.8	42	0.23	1
105	0.43	0				1742	0.15	0.67	305	0.24	0.95	360	0.11	0.44	28	0.22	0.57	205	0.41	0.85	52	0.22	0.94
328	0.37	0				972	0.2	0.54	241	0.31	0.81	502	0.15	0.29	27	0.23	0.33	196	0.43	0.74	81	0.35	1
1666	0.17	0				831	0.22	0.27	177	0.39	0.73	161	0.1	0.26	26	0.29	0.27	179	0.43	0.83	82	0.28	0.98
621	0.15	0				846	0.22	0.25	356	0.33	0.76	173	0.09	0.32	25	0.32	0.48	178	0.43	0.95	45	0.17	0.89
58	0.23	0				895	0.23	0.44	171	0.38	0.8	197	0.11	0.46	25	0.29	0.2	154	0.45	0.86	126	0.29	0.97
155	0.19	0				1632	0.15	0.61	189	0.39	0.74	118	0.09	0.39	24	0.25	0.25	103	0.57	0.75	68	0.28	0.99
558	0.22	0				659	0.25	0.58	179	0.38	0.82	112	0.13	0.36	24	0.26	0.38	97	0.48	0.92	24	0.2	1
492	0.22	0				716	0.23	0.51	434	0.21	0.97	600	0.16	0.7	24	0.2	0.83	94	0.5	0.69	41	0.21	1
14	0.12	0				714	0.25	0.43	135	0.38	0.69	376	0.13	0.65	24	0.22	0.67	55	0.49	0.76	138	0.26	0.96
287	0.25	0				703	0.25	0.48	253	0.33	0.84	546	0.14	0.29	24	0.26	0.08	37	0.4	0.73	60	0.22	0.98
459	0.1	0				714	0.27	0.35	285	0.29	0.77	291	0.15	0.5	23	0.3	0.22	36	0.41	0.89	65	0.22	0.8
90	0.07	0				665	0.28	0.45	253	0.3	0.72	499	0.13	0.56	23	0.23	0.35	753	0.27	0.72	217	0.31	0.99
138	0.12	0				1459	0.16	0.68	149	0.44	0.68	424	0.15	0.39	23	0.37	0.09	709	0.32	0.83	25	0.16	1
74	0.12	0				1397	0.17	0.2	215	0.34	0.73	67	0.08	0.22	22	0.2	0.64	405	0.35	0.61	182	0.22	0.99
619	0.15	0				1357	0.16	0.54	319	0.27	0.89	125	0.11	0.54	22	0.3	0.18	391	0.36	0.74	22	0.19	0.95
20	0.24	0				734	0.29	0.43	218	0.38	0.7	130	0.09	0.89	22	0.27	0.27	342	0.38	0.7	32	0.15	0.94
131	0.28	0				1161	0.19	0.22	510	0.25	0.85	134	0.11	0.24	22	0.28	0.73	327	0.39	0.56	1091	0.26	1
12	0.23	0				789	0.22	0.61	246	0.37	0.7	57	0.08	0.33	21	0.3	0.19	313	0.36	0.7	514	0.28	1
39	0.17	0				902	0.23	0.48	196	0.4	0.56	78	0.09	0.6	21	0.26	0.33	308	0.39	0.56	226	0.27	1
32	0.24	0				677	0.27	0.41	186	0.36	0.78	195	0.19	0.21	21	0.24	0.67	278	0.38	0.44	73	0.25	1
616	0.17	0				1587	0.15	0.41	319	0.25	0.89	436	0.18	0.43	21	0.27	0.14	221	0.38	0.75	43	0.18	1
1469	0.34	0				653	0.29	0.42	369	0.29	0.66	65	0.12	0.25	21	0.2	0.52	210	0.38	0.81	52	0.21	0.81
648	0.24	0				682	0.26	0.35	165	0.45	0.58	99	0.11	0.49	21	0.25	0.19	168	0.4	0.52	23	0.15	0.96
38	0.27	0				1894	0.13	0.82	377	0.29	0.88	138	0.13	0.54	20	0.4	0.05	154	0.41	0.53	44	0.21	1
481	0.26	0				731	0.25	0.51	274	0.33	0.78	1008	0.18	0.77	20	0.28	0	113	0.55	0.27	130	0.24	1
974	0.27	0				1194	0.18	0.26	321	0.32	0.88	99	0.12	0.16	20	0.23	0.1	100	0.56	0.5	22	0.15	1
198	0.31	0				839	0.22	0.51	352	0.3	0.87	316	0.14	0.24	19	0.28	0.42	93	0.53	0.33	40	0.23	0.88
150	0.3	0				931	0.21	0.41	471	0.16	0.97	256	0.13	0.36	19	0.22	0.37	61	0.55	0.41	25	0.28	0.96
50	0.27	0				836	0.23	0.19	361	0.21	0.94	126	0.16	0.35	19	0.31	0.11	54	0.47	0.54	69	0.23	0.97
416	0.13	0				1108	0.19	0.53	149	0.43	0.7	1691	0.18	0.35	19	0.22	0.16	46	0.48	0.37	28	0.32	0.96
12	0.21	0				724	0.27	0.4	269	0.32	0.67	203	0.12	0.56	19	0.29	0.05	22	0.49	0.73	35	0.19	0.94
33	0.21	0				736	0.26	0.43	214	0.38	0.64	529	0.17	0.5	19	0.24	0.47	19	0.46	0.74	48	0.22	0.9
74	0.17	0				676	0.27	0.47	167	0.38	0.63	175	0.14	0.43	19	0.19	0.26	16	0.47	0.62	151	0.32	0.97
39	0.17	0				2229	0.12	0.47	248	0.37	0.8	210	0.16	0.58	19	0.25	0.05	13283	0.34	0.38	90	0.22	0.97
257	0.14	0				915	0.23	0.37	270	0.24	0.88	119	0.12	0.41	18	0.22	0.33	12732	0.27	0.63	36	0.24	0.83
120	0.15	0				467	0.12	0.21	161	0.32	0.88	337	0.19	0.58	17	0.19	0.29	3980	0.45	0.18	78	0.24	1
90	0.19	0				619	0.1	0.31	107	0.45	0.77	173	0.15	0.71	17	0.22	0.06	3578	0.41	0.26	974	0.23	1
52	0.17	0				630	0.13	0.27	195	0.39	0.6	302	0.17	0.43	17	0.18	0.65	11422	0.15	0	38	0.25	0.97
67	0.1	0				544	0.11	0.4	1856	0.57	0.73	214	0.15	0.57	17	0.23	0.29	7554	0.13	0	40	0.25	0.9
68	0.17	0				499	0.13	0.23	2121	0.83	0.31	190	0.15	0.33	17	0.2	0.47	6702	0.29	0.94	34	0.24	0.94
16	0.08	0				604	0.1	0.35	256	0.39	0.77	168	0.18	0.41	17	0.24	0	5593	0.28	0.96	73	0.3	1
15	0.18	0				498	0.13	0.24	866	0.54	0.73	163	0.12	0.41	17	0.34	0.24	2550	0.33	0.7	244	0.23	1
6031	0.08	0				535	0.13	0.21	12230	0.26	0.82	250	0.19	0.28	17	0.22	0.65	1807	0.32	0.57	39	0.24	0.97
1984	0.07	0				426	0.14	0.33	11915	0.3	0.76	969	0.07	0.15	17	0.3	0.24	1144	0.32	0.89	92	0.21	1
804	0.09	0				822	0.09	0.35	5439	0.52	0.15	355	0.04	0.08	16	0.25	0.19	963	0.33	0.96	53	0.22	0.98
226	0.07	0				802	0.09	0.45	4757	0.5	0.16	564	0.06	0.28	16	0.23	0.44	869	0.41	0.74	119	0.24	0.95
465	0.06	0				513	0.14	0.1	14989	0.42	0	889	0.06	0.26	16	0.19	0.69	818	0.4	0.86	42	0.34	0.98
5538	0.08	0				505	0.11	0.24	8655	0.23	0.72	469	0.03	0.29	16	0.22	0.31	807	0.45	0.7	207	0.34	0.99
1405	0.08	0				419	0.15	0.35	20208	0.84	0.17	928	0.06	0.06	16	0.34	0.25	779	0.34	0.93	78	0.22	0.97
734	0.09	0				488	0.14	0.27	11578	0.54	0.76	993	0.07	0.07	16	0.26	0.19	707	0.41	0.82	145	0.25	0.9
617	0.08	0				560	0.13	0.25	8303	0.34	0.84	512	0.05	0.24	16	0.34	0.56	637	0.39	0.87	51	0.18	1
874	0.06	0				1219	0.07	0.23	7802	0.43	0.51	675	0.06	0.28	16	0.33	0.31	602	0.38	0.9	20	0.15	1
200	0.1	0				490	0.15	0.33	7431	0.37	0.73	119	0.03	0.57	16	0.25	0.44	589	0.45	0.86	26	0.13	1
206	0.09	0				660	0.11	0.3	7289	0.47	0.4	495	0.06	0.14	16	0.19	0.31	579	0.43	0.41	108	0.19	0.96
233	0.12	0				353	0.16	0.19	38460	0.85	0.07	374	0.06	0.16	16	0.26	0.31	574	0.38	0.93	49	0.24	0.96
472	0.07	0				446	0.14	0.3	7957	0.44	0.84	305	0.07	0.1	16	0.29	0.06	555	0.37	0.81	49	0.21	0.94
143	0.12	0				472	0.14	0.2	622	0.18	0.15	294	0.04	0.18	16	0.21	0.69	544	0.4	0.8	60	0.3	0.98
91	0.12	0				663	0.12	0.21	248	0.32	0.4	446	0.06	0.24	15	0.29	0.07	491	0.44	0.75	45	0.2	0.98
5695	0.04	0				1091	0.08	0.39	973	0.18	0.08	979	0.05	0.01	15	0.31	0.33	491	0.45	0.72	22	0.23	1
276	0.06	0				605	0.11	0.34	874	0.17	0.25	298	0.03	0.12	15	0.32	0.27	489	0.45	0.73	54	0.29	1
26	0.05	0				337	0.15	0.26	846	0.17	0.75	461	0.04	0.25	15	0.3	0.47	488	0.45	0.74	55	0.23	1
344	0.06	0				481	0.13	0.22	504	0.3	0.31	583	0.05	0.09	15	0.38	0.13	465	0.44	0.86	23	0.15	0.96
15	0.06	0				506	0.12	0.37	262	0.34	0.39	527	0.07	0.09	15	0.33	0.13	450	0.39	0.82	61	0.35	0.98
4565	0.03	0				379	0.18	0.27	816	0.17	0.2	783	0.08	0.34	14	0.19	0.5	440	0.44	0.81	24	0.19	1
269	0.04	0				585	0.12	0.26	347	0.28	0.54	606	0.07	0.12	14	0.24	0.5	430	0.43	0.87	38	0.19	0.76
94	0.07	0				898	0.09	0.48	421	0.28	0.43	608	0.07	0.11	14	0.15	0.79	423	0.42	0.92	78	0.23	0.96
3676	0.12	0				501	0.12	0.32	425	0.24	0.13	792	0.06	0.16	14	0.16	0.57	392	0.42	0.68	31	0.22	1
374	0.17	0				563	0.12	0.12	498	0.28	0.45	402	0.03	0.11	14	0.31	0.07	387	0.38	0.92	23	0.23	0.96
302	0.16	0				432	0.16	0.15	522	0.21	0.44	441	0.05	0.24	14	0.35	0.14	5369	0.21	0.76	23	0.17	0.96
56	0.13	0				542	0.13	0.08	552	0.25	0.53	280	0.02	0.09	14	0.21	0.07	4679	0.2	0.91	33	0.17	1
143	0.11	0				555	0.12	0.32	864	0.22	0.52	739	0.06	0.18	14	0.29	0.36	4074	0.28	0.64	28	0.21	0.86
3183	0.15	0				479	0.13	0.3	673	0.22	0.1	313	0.04	0.17	14	0.24	0.07	3827	0.21	0.89	31	0.25	0.97
1094	0.13	0				507	0.12	0.26	639	0.25	0.52	617	0.05	0.22	14	0.26	0	2620	0.29	0.73	20	0.14	1
232	0.16	0				530	0.12	0.23	741	0.2	0.82	543	0.04	0.29	14	0.18	0.5	1941	0.23	0.93	47	0.23	0.98
405	0.15	0				499	0.12	0.32	2398	0.11	0.63	459	0.03	0.1	14	0.25	0.43	1776	0.28	0.75	2646	0.08	0.26
203	0.16	0				628	0.14	0.17	343	0.22	0.36	664	0.05	0.22	14	0.24	0.36	1401	0.25	0.63	1914	0.09	0.21
3193	0.09	0				364	0.16	0.2	1446	0.13	0.89	615	0.05	0.17	14	0.26	0.21	790	0.25	0.71	2120	0.09	0.18
735	0.08	0				778	0.11	0.2	1394	0.14	0.81	572	0.06	0.13	13	0.17	0.85	571	0.31	0.51	2760	0.11	0.15
884	0.09	0				749	0.11	0.24	706	0.17	0.68	1405	0	0	13	0.26	0.77	482	0.3	0.68	2548	0.11	0.07
483	0.1	0				1387	0.07	0.17	949	0.14	0.05	347	0.03	0.12	13	0.2	0.62	476	0.2	0.79	2101	0.09	0.16
805	0.1	0				568	0.12	0.27	263	0.3	0.56	373	0.03	0.1	13	0.29	0.15	462	0.31	0.55	3574	0.15	0.14
425	0.08	0				747	0.04	0.15	300	0.25	0.67	522	0.05	0.05	13	0.27	0.23	457	0.34	0.61	2910	0.11	0.2
126	0.1	0				934	0.04	0.15	572	0.19	0.68	711	0.07	0.19	13	0.23	0.69	401	0.34	0.67	3424	0.11	0.17
970	0.09	0				718	0.05	0.1	241	0.33	0.45	326	0.03	0.03	13	0.22	0.46	388	0.34	0.6	3510	0.15	0.14
1274	0.09	0				847	0.05	0.08	602	0.2	0.68	263	0.04	0.18	13	0.27	0.15	380	0.37	0.45	1781	0.06	0.63
320	0.08	0				951	0.04	0.08	442	0.23	0.6	258	0.04	0.15	13	0.19	0.62	376	0.35	0.33	4225	0.14	0.09
276	0.1	0				779	0.05	0.1	343	0.26	0.51	418	0.06	0.21	13	0.25	0.31	353	0.33	0.45	3350	0.12	0.18
3277	0.11	0				1287	0.03	0.12	502	0.21	0.7	21463	0.88	0	13	0.33	0.08	8354	0.34	0.19	2003	0.08	0.25
5469	0.13	0				732	0.05	0.05	772	0.15	0.77	20618	0.99	0	13	0.2	0.15	6487	0.5	0.13	1727	0.11	0.19
448	0.13	0				719	0.04	0.06	221	0.31	0.45	2422	0.14	0.3	13	0.24	0.23	4798	0.3	0.55	1628	0.09	0.4
822	0.14	0				942	0.03	0.21	370	0.29	0.47	2540	0.13	0.2	13	0.26	0.15	3077	0.23	0.86	3810	0.13	0.22
251	0.13	0				962	0.04	0.1	698	0.16	0.86	1999	0.13	0.1	13	0.26	0.46	1652	0.32	0.21	1785	0.11	0.22
464	0.15	0				832	0.05	0.04	268	0.35	0.37	620	0.1	0.08	13	0.24	0.46	1614	0.31	0.81	1840	0.08	0.36
21	0.12	0				974	0.04	0.11	527	0.19	0.64	1381	0.13	0.4	13	0.25	0.38	1374	0.23	0.78	1549	0.09	0.17
79	0.17	0				831	0.05	0.07	292	0.32	0.39	2699	0	0	13	0.2	0.31	1349	0.28	0.32	1923	0.08	0.63
128	0.12	0				753	0.04	0.06	471	0.23	0.37	815	0.17	0.12	13	0.24	0.69	1127	0.33	0.2	1347	0.07	0.63
449	0.13	0				742	0.05	0.08	310	0.31	0.34	525	0.08	0.09	13	0.31	0.08	1048	0.31	0.31	1137	0.58	0.9
68	0.16	0				762	0.05	0.03	809	0.16	0.71	495	0.08	0.09	13	0.21	0.77	775	0.35	0.49	2443	0.51	0.93
674	0.14	0				780	0.05	0.1	781	0.13	0.93	2812	0.09	0.26	13	0.2	0.31	685	0.37	0.64	771	0.5	0.96
3816	0.09	0				820	0.05	0.09	376	0.25	0.65	2278	0.12	0.2	13	0.25	0.23	562	0.38	0.52	976	0.5	0.9
2540	0.11	0				924	0.04	0.11	660	0.14	0.86	1378	0.07	0.13	12	0.25	0.17	3123	0.3	0.33	1556	0.34	0.99
264	0.13	0				751	0.04	0.09	345	0.32	0.34	4011	0.1	0.28	12	0.18	0.33	2498	0.3	0.44	1647	0.63	0.93
122	0.13	0				919	0.04	0.05	334	0.26	0.47	327	0.06	0.36	12	0.31	0.25	1986	0.29	0.59	45	0.73	0.89
418	0.12	0				974	0.04	0.03	946	0.12	0.88	558	0.11	0.25	12	0.19	0.5	9072	0.19	0.42	6842	1	0.74
2362	0.14	0				794	0.04	0.06	897	0.12	0.88	2626	0.17	0.23	12	0.27	0.08	8421	0.15	0.64	117	0.74	0.85
471	0.16	0				850	0.04	0.11	358	0.28	0.54	1041	0.11	0.07	12	0.19	0.67	6355	0.26	0.49	107	0.77	0.91
132	0.11	0				815	0.04	0.05	432	0.22	0.48	1879	0.13	0.19	12	0.25	0.33	5654	0.21	0.26	205	0.72	0.86
314	0.06	0				1512	0.03	0.27	963	0.14	0.81	180	0.06	0.09	12	0.26	0.25	3758	0.18	0.39	174	0.76	0.89
518	0.06	0				1032	0.04	0.06	708	0.16	0.8	610	0.09	0.16	12	0.16	0.83	3535	0.24	0.28	528	0.75	0.64
508	0.08	0				883	0.04	0.06	505	0.23	0.62	2348	0.06	0.23	12	0.19	0.42	1977	0.2	0.33	56	0.77	0.93
224	0.18	0				763	0.05	0.08	1217	0.12	0.95	2425	0.08	0.17	12	0.24	0.5	1734	0.14	0.24	517	0.78	0.61
616	0.06	0				726	0.05	0.12	579	0.21	0.65	514	0.07	0.37	12	0.3	0.42	1641	0.17	0.19	344	0.76	0.61
2674	0.16	0				904	0.04	0.1	437	0.22	0.5	218	0.08	0.35	12	0.29	0.17	1481	0.17	0.38	168	0.77	0.87
705	0.16	0				711	0.04	0.12	1615	0.16	0.07	1085	0.11	0.16	12	0.34	0.17	1211	0.17	0.36	922	0.37	0.97
233	0.14	0				779	0.05	0.12	2019	0.16	0.08	647	0.05	0.49	12	0.29	0.75	8247	0.13	0.89	1993	0.51	0.92
475	0.16	0				979	0.04	0.14	4720	0.09	0.31	1573	0.09	0.25	12	0.32	0.17	6626	0.09	0.84	63	0.76	0.78
178	0.12	0				1062	0.03	0.16	2934	0.11	0.28	543	0	0	12	0.26	0	3256	0.12	0.63	64	0.75	0.75
134	0.13	0				727	0.04	0.12	1847	0.14	0.16	285	0.11	0.15	12	0.25	0.42	2128	0.15	0.33	36	0.73	0.89
484	0.16	0				799	0.04	0.17	3686	0.11	0.3	526	0.06	0.18	12	0.22	0.42	2109	0.15	0.4	1268	0.65	0.94
1910	0.16	0				961	0.04	0.01	2036	0.14	0.08	166	0.07	0.34	12	0.35	0.08	2075	0.14	0.28	2189	0.41	0.96
678	0.15	0				842	0.05	0.05	5312	0.08	0.31	283	0.07	0.03	12	0.2	0.67	1581	0.1	0.81	1884	0.57	0.91
112	0.15	0				1055	0.04	0.17	2085	0.16	0.06	664	0.09	0.14	12	0.24	0.25	1344	0.07	0.91	51	0.74	0.92
22	0.14	0				814	0.05	0.06	3698	0.11	0.2	175	0.05	0.15	12	0.24	0	1243	0.1	0.17	209	0.79	0.74
5573	0.08	0				1330	0.03	0.2	1738	0.17	0.05	663	0.05	0.29	12	0.27	0.08	1180	0.16	0.27	34	0.71	0.85
1965	0.04	0				790	0.05	0.03	29	0.07	0	155	0.11	0.03	11	0.17	0	1035	0.08	0.66	501	0.46	0.95
1238	0.05	0				744	0.04	0.14	4985	0.07	0.42	295	0.05	0.43	11	0.23	0.18	994	0.15	0.25	304	0.75	0.54
807	0.08	0				1138	0.03	0.25	2507	0.12	0.24	569	0.06	0.27	11	0.36	0.45	854	0.15	0.24	98	0.77	0.83
1942	0.07	0				571	0.47	0.92	2011	0.14	0.14	297	0.08	0.13	11	0.22	0.18	848	0.13	0.42	285	0.74	0.55
2204	0.07	0				710	0.42	0.91	3619	0.1	0.29	221	0.09	0.09	11	0.17	0.18	750	0.11	0.52	606	0.76	0.73
1073	0.05	0				1568	0.23	0.99	8678	0.24	0.18	305	0.06	0.12	11	0.15	0.55	743	0.13	0.42	43	0.73	0.93
5444	0.08	0				534	0.51	0.91	13733	0.19	0.15	2872	0.09	0.06	11	0.24	0.27	702	0.15	0.32	141	0.75	0.9
1287	0.04	0				607	0.46	0.93	934	0.14	0.32	661	0.1	0.24	11	0.36	0.27	658	0.1	0.45	212	0.75	0.55
389	0.03	0				1311	0.22	1	2713	0.23	0.52	1211	0.11	0.25	11	0.38	0	5637	0.34	0.58	665	0.67	0.91
580	0.07	0				1172	0.25	1	2512	0.26	0.19	468	0.08	0.06	11	0.19	0.27	4568	0.21	0.86	23	0.72	0.91
983	0.07	0				492	0.51	0.87	7785	0.5	0.06	174	0.02	0.07	11	0.16	0.55	1943	0.36	0.71	36	0.74	0.83
586	0.07	0				1120	0.25	0.99	18	0.01	0.17	1036	0.06	0.25	11	0.24	0.18	1267	0.35	0.74	92	0.77	0.78
824	0.07	0				561	0.5	0.9	10018	0.74	0.12	279	0.04	0.06	11	0.28	0.27	1202	0.41	0.74	60	0.74	0.82
2138	0.08	0				560	0.54	0.86	7244	0.49	0.57	2247	0.03	0.06	11	0.29	0.18	1175	0.4	0.62	58	0.75	0.88
1806	0.05	0				884	0.32	0.87	3860	0.18	0.1	1001	0.04	0.29	11	0.31	0.36	704	0.45	0.55	46	0.79	0.83
1059	0.08	0				753	0.38	0.95	3684	0.15	0.13	3830	0.07	0.1	11	0.21	0.27	691	0.48	0.58	24	0.67	0.67
671	0.06	0				797	0.39	0.89	2108	0.31	0.05	141	0.03	0.3	11	0.25	0.64	4544	0.14	0.33	464	0.8	0.84
642	0.05	0				624	0.44	0.92	5328	0.13	0.17	652	0.08	0.08	11	0.24	0.27	4074	0.13	0.39	31	0.55	0.26
7929	0.08	0				1232	0.25	0.98	2156	0.31	0.08	774	0.06	0.05	11	0.26	0.18	2804	0.18	0.08	30	0.71	0.9
2585	0.05	0				468	0.53	0.78	2768	0.23	0.16	427	0.02	0.08	11	0.28	0.27	2426	0.07	0.43	55	0.72	0.62
2585	0.06	0				500	0.55	0.82	2082	0.26	0.03	156	0.04	0.24	11	0.22	0	2254	0.21	0.13	22	0.65	0.91
694	0.07	0				644	0.49	0.89	4002	0.16	0.03	3318	0.08	0.03	11	0.17	0.73	1900	0.19	0.35	37	0.69	0.86
903	0.07	0				502	0.52	0.87	3267	0.43	0.33	869	0.06	0.32	11	0.33	0.09	1660	0.16	0.09	238	0.73	0.57
2346	0.06	0				552	0.53	0.83	4382	0.35	0.52	1089	0.08	0.36	11	0.3	0.09	1449	0.22	0.15	70	0.73	0.83
913	0.06	0				924	0.31	0.91	4451	0.34	0.39	484	0.06	0.18	11	0.23	0.64	1316	0.2	0.15	100	0.72	0.92
1061	0.06	0				481	0.54	0.86	5014	0.34	0.46	205	0.03	0.49	11	0.29	0.36	1244	0.22	0.3	47	0.77	0.7
990	0.06	0				486	0.57	0.76	4293	0.1	0.3	211	0.03	0.11	11	0.24	0.73	1156	0.19	0.25	1652	0.45	0.96
1694	0.07	0				574	0.47	0.83	1005	0.25	0.03	485	0.08	0.07	11	0.26	0.27	1017	0.1	0.45	41	0.74	0.85
814	0.04	0				979	0.3	0.97	4075	0.11	0.2	376	0.09	0.08	11	0.34	0	3127	0.22	0.83	63	0.75	0.73
423	0.06	0				458	0.52	0.85	1924	0.19	0.1	1940	0.1	0.11	4523	0.15	0.11	3042	0.22	0.65	66	0.77	0.88
3105	0.11	0				650	0.41	0.97	2733	0.12	0.3	1632	0.08	0.09	4340	0.15	0.08	2337	0.24	0.68	67	0.73	0.9
426	0.13	0				618	0.49	0.93	2425	0.16	0.33	177	0.04	0.29	693	0.48	0.16	2320	0.25	0.66	28	0.65	0.93
158	0.11	0				1448	0.22	0.99	1397	0.32	0.07	582	0.06	0.14	500	0.43	0.09	2078	0.24	0.79	288	0.78	0.84
404	0.13	0				565	0.46	0.92	1132	0.24	0.07	1865	0.07	0.1	442	0.35	0.25	1644	0.26	0.58	29	0.68	0.83
261	0.13	0				679	0.41	0.96	1192	0.26	0.1	1054	0.04	0.44	206	0.28	0.27	1612	0.24	0.7	29	0.66	0.93
290	0.14	0				956	0.33	0.99	4506	0.22	0.09	1165	0.08	0.25	13	0.24	0.08	299	0.36	0.34	49	0.72	0.8
2757	0.11	0				618	0.42	0.94	2531	0.23	0.08	2843	0.06	0.13	6310	0.59	0.05	6035	0.16	0.66	89	0.78	0.87
297	0.13	0				526	0.51	0.89	2018	0.32	0.04	2867	0.05	0.03	3725	0.44	0.2	4963	0.12	0.71	41	0.68	0.85
132	0.11	0				1179	0.26	0.99	2964	0.17	0.11	5902	0	0	3347	0.33	0.09	1254	0.15	0.53	494	0.49	0.91
163	0.12	0				567	0.5	0.77	2647	0.24	0.11	241	0.04	0.25	1356	0.22	0.64	1214	0.1	0.93	188	0.76	0.84
282	0.12	0				758	0.36	0.97	1449	0	0	169	0.05	0.4	4520	0.26	0.08	963	0.16	0.33	24	0.7	0.83
49	0.15	0				677	0.46	0.88	3649	0.18	0.14	131	0.04	0.21	4499	0.23	0.25	877	0.19	0.41	40	0.7	0.72
3269	0.05	0				613	0.43	0.95	2659	0.26	0.04	155	0.05	0.22	3813	0.36	0.49	723	0.16	0.57	171	0.78	0.92
811	0.04	0				695	0.39	0.74	3128	0.21	0.25	517	0.11	0.18	1896	0.4	0.41	499	0.13	0.38	72	0.75	0.82
440	0.04	0				514	0.46	0.89	1065	0.19	0.37	514	0.11	0.1	737	0.35	0.41	496	0.13	0.29	41	0.73	0.83
457	0.05	0				1150	0.27	0.96	1397	0.19	0.39	791	0.06	0.2	674	0.29	0.35	492	0.14	0.21	138	0.77	0.91
469	0.04	0				733	0.39	0.98	784	0.24	0.31	575	0.07	0.2	581	0.29	0.66	479	0.15	0.34	74	0.74	0.95
157	0.04	0				663	0.41	0.89	1505	0.19	0.3	430	0.1	0.27	545	0.36	0.5	445	0.11	0.33	322	0.75	0.71
186	0.04	0				824	0.35	0.94	1243	0.22	0.37	1673	0.12	0.13	277	0.22	0.46	416	0.12	0.42	73	0.73	0.66
167	0.04	0				15498	0.51	0.23	971	0.2	0.53	1117	0.15	0.17	231	0.35	0.24	409	0.15	0.31	850	0.45	0.89
234	0.04	0				17834	0.45	0.33	757	0.32	0.23	2207	0.1	0.11	200	0.36	0.4	403	0.13	0.27	32	0.69	0.69
182	0.03	0				697	0.06	0.21	540	0.33	0.25	408	0.05	0.12	192	0.31	0.61	400	0.14	0.42	48	0.74	0.88
118	0.04	0				977	0.04	0.05	1329	0.24	0.35	221	0.07	0.25	170	0.32	0.8	6077	0.28	0.19	867	0.47	0.94
87	0.05	0				735	0.05	0.02	439	0.25	0.32	1108	0.14	0.18	123	0.36	0.5	3022	0.15	0.12	38	0.74	0.87
104	0	0				801	0.04	0.03	1310	0.17	0.35	480	0.09	0.26	122	0.41	0.31	2376	0.23	0.17	53	0.71	0.92
148	0.05	0				1006	0.04	0.06	1406	0.23	0.37	842	0.09	0.31	91	0.22	0.04	2273	0.23	0.18	68	0.77	0.68
2202	0.04	0				633	0.05	0.08	1307	0.2	0.27	396	0.1	0.13	89	0.3	0.49	2172	0.18	0.26	54	0.7	0.87
107	0.04	0				683	0.04	0.05	978	0.2	0.53	130	0.04	0.25	68	0.3	0.31	1811	0.25	0.25	132	0.72	0.41
94	0.05	0				665	0.05	0.09	1055	0.22	0.3	451	0.07	0.1	59	0.33	0.36	1734	0.12	0.36	49	0.69	0.94
150	0.03	0				510	0.05	0.07	1348	0.19	0.42	2031	0.12	0.19	53	0.4	0.26	1572	0.18	0.23	30	0.74	0.73
148	0.04	0				545	0.05	0.11	4623	0.23	0.07	240	0.04	0.49	38	0.35	0.32	1548	0.17	0.23	44	0.76	0.86
137	0.05	0				720	0.05	0.02	2542	0.29	0.05	891	0.13	0.04	37	0.29	0.59	1517	0.2	0.45	43	0.69	0.88
2386	0.14	0				1167	0.03	0.14	2144	0.32	0.02	906	0.09	0.13	32	0.41	0.19	4424	0.25	0.81	51	0.74	0.9
781	0.1	0				872	0.04	0.08	3909	0.2	0.07	761	0.13	0.25	31	0.29	0.26	4118	0.24	0.82	66	0.77	0.85
250	0.1	0				677	0.06	0.08	5240	0.28	0.83	1037	0	0	30	0.3	0.47	1177	0.33	0.51	45	0.72	0.76
432	0.11	0				1049	0.03	0.11	2089	0.52	0.25	183	0.08	0.19	29	0.21	0.55	1007	0.37	0.58	32	0.69	0.88
504	0.1	0				875	0.05	0.05	2006	0.61	0.17	44	0.46	0	29	0.32	0.41	902	0.34	0.72	105	0.78	0.8
276	0.08	0				773	0.04	0.14	5335	0.3	0.8	49	0.42	0	28	0.33	0.36	833	0.35	0.63	72	0.8	0.82
1655	0.13	0				854	0.04	0.09	869	0.15	0.12	45116	0.21	0	28	0.29	0.32	778	0.41	0.4	28	0.71	0.93
336	0.09	0				688	0.05	0.03	1001	0.19	0.01	9800	0.45	0.16	27	0.41	0.3	681	0.36	0.47	22	0.7	0.95
1097	0.1	0				607	0.06	0.09	2421	0.07	0.08	6690	0.74	0.07	27	0.43	0.26	543	0.4	0.47	31	0.67	0.97
864	0.1	0				517	0.06	0.1	1049	0.13	0.09	17724	0.68	0.24	27	0.18	0.7	4316	0.19	0.25	751	0.43	0.93
115	0.15	0				1620	0.03	0.08	1268	0.12	0.16	16838	0.62	0.41	26	0.31	0.27	3497	0.15	0.21	54	0.8	0.69
26	0.12	0				678	0.05	0.03	828	0.13	0.02	171	0.07	0.19	25	0.15	0.52	3298	0.18	0.44	58	0.7	0.93
34	0.15	0				622	0.05	0.13	770	0.16	0.1	65	0.03	0.06	23	0.29	0.39	2810	0.23	0.15	48	0.69	0.9
3409	0.04	0				757	0.06	0.12	2123	0.08	0.2	166	0.05	0.14	23	0.27	0.26	1776	0.21	0.19	52	0.79	0.85
326	0.06	0				605	0.04	0.11	1149	0.13	0.07	143	0.05	0.16	21	0.22	0.38	1480	0.18	0.39	720	0.34	0.96
73	0.05	0				666	0.05	0.09	1005	0.14	0.12	336	0.07	0.17	21	0.24	0.52	1028	0.2	0.1	96	0.76	0.67
274	0.05	0				796	0.05	0.11	1152	0.11	0.07	337	0.03	0.29	21	0.29	0.19	746	0.15	0.21	42	0.69	0.83
94	0.06	0				1119	0.03	0.04	2394	0.08	0.23	530	0.05	0.15	20	0.25	0.45	677	0.12	0.17	37	0.62	0.78
55	0.05	0				614	0.06	0.1	1003	0.12	0.01	523	0.05	0.1	20	0.39	0.35	515	0.15	0.21	56	0.66	0.43
642	0.05	0				932	0.04	0.08	2529	0.08	0.11	842	0.04	0.25	19	0.29	0.53	328	0.1	0.05	58	0.77	0.78
3196	0.05	0				896	0.04	0.1	910	0.11	0.13	448	0.04	0.31	19	0.33	0.32	9622	0.35	0	66	0.71	0.79
266	0.05	0				553	0.06	0.06	11020	0.47	0.08	130	0.05	0.19	19	0.23	0.42	5295	0.34	0.11	20	0.61	0.9
166	0.05	0				906	0.04	0.09	11160	0.56	0.04	302	0.06	0.29	18	0.22	0.5	4942	0.3	0.23	1240	0.4	0.96
15	0.05	0				633	0.05	0.06	18690	1	0	153	0.04	0.12	18	0.36	0.33	3583	0.56	0.91	60	0.75	0.83
53	0.06	0				1282	0.03	0.1	42	0.42	0.93	531	0.06	0.22	17	0.22	0.35	3082	0.56	0.88	31	0.67	0.9
102	0.05	0				590	0.06	0.03	1337	0.33	0.03	157	0.05	0.1	17	0.29	0.41	2117	0.6	0.86	37	0.69	0.73
43	0.08	0				606	0.06	0.01	1329	0.33	0.08	287	0.04	0.14	17	0.28	0.18	1958	0.58	0.79	42	0.72	0.9
41	0.07	0				712	0.05	0.02	67	0.08	0.25	320	0.04	0.2	17	0.29	0.18	1093	0.66	0.88	42	0.76	0.93
1449	0	0				611	0.06	0.15	1177	0.22	0.08	1407	0.06	0.14	16	0.22	0.62	1047	0.61	0.82	24	0.66	0.96
300	0.08	0				725	0.04	0.15	955	0.47	0.17	285	0.03	0.27	16	0.27	0.44	924	0.63	0.91	50	0.71	0.42
509	0.06	0				684	0.05	0.15	825	0.29	0.21	310	0.04	0.12	15	0.34	0.2	737	0.64	0.78	60	0.79	0.83
531	0.06	0				2224	0.03	0.07	640	0.3	0.3	64	0.03	0.08	14	0.27	0.21	709	0.61	0.64	41	0.69	0.95
1775	0.07	0				2372	0	0	798	0.26	0.42	213	0.06	0.13	14	0.27	0.07	450	0.65	0.8	33	0.57	0.21
720	0.06	0				2628	0.02	0.05	388	0.39	0.31	242	0.04	0.14	14	0.22	0.07	394	0.65	0.7	61	0.8	0.92
500	0.06	0				737	0.07	0.04	514	0.28	0.29	407	0.04	0.45	13	0.25	0	225	0.67	0.72	34	0.48	0.03
254	0.04	0				1249	0.06	0.01	1095	0.25	0.17	347	0.07	0.25	13	0.4	0.08	209	0.66	0.78	26	0.57	0.19
183	0.02	0				578	0.1	0	542	0.36	0.28	217	0.07	0.21	13	0.18	0	208	0.63	0.65	35	0.59	0.2
338	0.02	0				1662	0.04	0.15	29	0.48	0.21	182	0.04	0.13	13	0.22	0.54	207	0.68	0.78	93	0.68	0.78
624	0.05	0				793	0.07	0.04	2352	0.5	0.04	96	0.04	0.18	12	0.19	0.42	178	0.67	0.69	41	0.69	0.88
1364	0.07	0				499	0.12	0.02	2250	0.47	0.05	165	0.04	0.19	12	0.25	0.17	164	0.67	0.68	23	0.67	0.83
956	0.06	0				431	0.13	0.05	709	0.32	0.3	229	0.06	0.22	12	0.24	0	153	0.69	0.82	463	0.42	0.95
668	0.05	0				795	0.06	0.06	1262	0.27	0.85	1440	0.06	0.07	12	0.3	0.25	153	0.69	0.63	33	0.67	0.91
116	0.04	0				691	0.07	0.05	199	0.1	0.8	688	0.04	0.18	11	0.19	0.55	151	0.64	0.42	33	0.71	0.79
468	0.03	0				678	0.08	0.07	1270	0.18	0.78	466	0.05	0.18	11	0.22	0.45	151	0.69	0.77	542	0.29	0.98
63	0.01	0				722	0.07	0.03	41	0.05	0.88	494	0.07	0.15	10410	0.9	0.78	148	0.66	0.47	93	0.25	0.97
316	0.05	0				1107	0.04	0.13	126	1.11	0.18	483	0.05	0.21	6701	0.45	0.93	147	0.65	0.53	208	0.16	1
1884	0.2	0				1332	0.04	0.17	13	0.14	0.38	273	0.04	0.25	6091	0.51	0.86	123	0.71	0.63	26	0.66	0.85
783	0.14	0				365	0.14	0.07	330	0.13	0.52	177	0.04	0.14	4224	0.62	0.88	115	0.66	0.64	24	0.71	0.83
2014	0.22	0				1214	0.04	0.11	130	0.63	0.11	251	0.05	0.24	4176	0.47	0.9	109	0.66	0.69	34	0.74	0.85
433	0.14	0				634	0.07	0.08	1409	0.14	0.73	796	0.06	0.36	3029	0.7	0.81	96	0.68	0.48	45	0.7	1
999	0.18	0				711	0.07	0.12	586	0.26	0.36	289	0.06	0.16	1899	0.48	0.94	86	0.66	0.71	28	0.73	0.86
1142	0.18	0				934	0.06	0.07	2109	0.56	0.51	322	0.07	0.11	1812	0.4	0.94	967	0.15	0.04	21	0.64	0.95
533	0.13	0				757	0.07	0.08	1598	0.6	0.52	133	0.06	0.08	1238	0.36	0.89	856	0.16	0.07	29	0.46	0.07
92	0.11	0				987	0.08	0.03	2603	0.55	0.33	119	0.06	0.14	1228	0.43	0.9	807	0.13	0.02	22	0.65	0.95
728	0.14	0				875	0.08	0.03	2295	0.57	0.54	109	0.07	0.53	18061	0.63	0.07	429	0.18	0.16	77	0.76	0.81
1574	0.2	0				591	0.56	0.75	1672	0.68	0.3	81	0.08	0.65	16258	0.56	0.06	308	0.08	0.19	83	0.77	0.71
311	0.12	0				682	0.4	0.91	4005	0.46	0.61	155	0.12	0.45	1647	0.17	0.12	283	0.07	0.18	37	0.65	0.32
318	0.2	0				527	0.5	0.88	544	0.88	0.2	567	0.15	0.35	5894	0.47	0.76	216	0.12	0.19	23	0.49	0.09
1969	0.06	0				461	0.69	0.7	5740	0.39	0.26	634	0.21	0.39	5688	0.44	0.8	209	0.18	0.16	40	0.64	0.95
862	0.04	0				484	0.65	0.64	131	0.57	0.06	237	0.17	0.72	1422	0.52	0.64	198	0.13	0.17	38	0.69	0.87
672	0.07	0				730	0.53	0.92	6285	0.08	0.03	626	0.2	0.42	1405	0.52	0.67	131	0.2	0.06	90	0.75	0.79
827	0.05	0				756	0.55	0.59	62	0.13	0.02	256	0.16	0.6	1090	0.5	0.78	117	0.09	0.16	30	0.74	0.9
876	0.04	0				558	0.52	0.83	1155	0.18	0.23	184	0.13	0.61	954	0.37	0.5	106	0.15	0.02	43	0.7	0.84
1633	0.06	0				805	0.5	0.92	765	0.22	0.31	208	0.16	0.54	478	0.46	0.85	103	0.08	0.18	63	0.74	0.83
754	0.04	0				899	0.27	0.83	321	0.13	0.2	282	0.14	0.64	439	0.43	0.94	67	0.1	0.03	30	0.67	0.83
201	0.05	0				599	0.51	0.81	202	0.22	0.11	168	0.14	0.39	335	0.31	0.91	53	0.08	0.06	23	0.67	0.87
627	0.05	0				486	0.63	0.75	1644	0.2	0.03	183	0.17	0.49	262	0.44	0.92	15	0.04	0.33	57	0.72	0.82
2179	0.08	0				563	0.53	0.85	83	0.11	0	426	0.16	0.39	262	0.35	0.9	912	0.23	0.33	77	0.76	0.82
140	0.1	0				706	0.4	0.8	11	0.01	0.27	347	0.14	0.65	219	0.44	0.84	665	0.26	0.74	46	0.7	0.43
179	0.1	0				775	0.46	0.95	12	0.03	0.25	240	0.16	0.31	183	0.43	0.84	648	0.27	0.57	25	0.66	0.96
89	0.11	0				430	0.55	0.84	171	0.23	0.08	350	0.17	0.59	154	0.37	0.56	597	0.27	0.42	57	0.72	0.91
119	0.1	0				845	0.5	0.88	270	0.11	0.34	238	0.13	0.64	149	0.37	0.81	529	0.21	0.56	33	0.65	0.88
2061	0.09	0				673	0.46	0.51	238	0.2	0.11	178	0.14	0.84	139	0.28	0.91	413	0.34	0.32	97	0.74	0.91
26	0.11	0				508	0.53	0.86	374	0.14	0.12	742	0.17	0.64	137	0.33	0.99	400	0.23	0.5	24	0.65	0.88
177	0.09	0				696	0.43	0.93	95	0.18	0.15	232	0.14	0.44	125	0.31	0.73	222	0.31	0.28	36	0.7	0.86
353	0.09	0				508	0.62	0.82	1318	0.24	0.72	435	0.16	0.78	121	0.41	0.64	217	0.29	0.45	31	0.73	0.87
66	0.1	0				1143	0.32	0.97	3373	0.34	0.66	255	0.16	0.47	98	0.3	0.86	203	0.32	0.3	25	0.66	0.96
22	0.11	0				525	0.38	0.9	824	0.2	0.95	736	0.2	0.5	78	0.32	0.81	1795	0.32	0.07	24	0.67	0.88
2133	0.05	0				702	0.54	0.45	92	1.18	0.39	136	0.11	0.47	72	0.23	0.94	1689	0.34	0.2	2616	0.26	0.97
1482	0.04	0				903	0.58	0.79	244	0.47	0.39	324	0.17	0.7	68	0.24	0.93	451	0.2	0.34	268	0.23	0.99
827	0.04	0				604	0.55	0.8	12	3.21	0.42	429	0.16	0.69	59	0.47	0.9	443	0.17	0.2	320	0.26	0.99
344	0.06	0				599	0.6	0.83	1448	0.5	0.46	189	0.1	0.66	57	0.33	0.91	99	0.32	0.31	139	0.26	0.76
280	0.04	0				505	0.54	0.7	1204	0.59	0.47	274	0.14	0.52	52	0.26	0.23	92	0.2	0.05	222	0.26	0.95
744	0.06	0				547	0.56	0.83	1322	0.53	0.25	191	0.1	0.87	51	0.27	0.9	33	0.24	0.12	318	0.26	0.99
412	0.06	0				716	0.45	0.95	1465	0.58	0.48	1512	0.16	0.31	49	0.22	0.84	1696	0.37	0.85	298	0.34	0.91
416	0.05	0				446	0.65	0.7	1179	0.29	0.17	626	0.16	0.82	44	0.35	0.77	1597	0.38	0.88	328	0.27	0.99
726	0.06	0				854	0.43	0.93	1251	0.29	0.07	699	0.18	0.65	44	0.33	0.75	1197	0.44	0.98	136	0.26	0.96
2434	0.07	0				670	0.47	0.91	1292	0.27	0.26	824	0.22	0.37	43	0.3	0.88	956	0.49	0.99	110	0.26	0.97
909	0.05	0				1109	0.28	0.73	974	0.32	0.15	296	0.14	0.46	37	0.26	0.7	517	0.4	0.95	99	0.2	0.96
596	0.03	0				587	0.42	0.91	3235	0.78	0.07	296	0.17	0.45	34	0.23	0.85	399	0.43	0.85	58	0.15	0.97
497	0.04	0				619	0.51	0.84	2093	0.47	0.63	215	0.12	0.52	30	0.26	0.9	394	0.37	0.91	73	0.2	0.9
230	0.07	0				950	0.32	0.92	1305	0.57	0.31	187	0.18	0.5	28	0.23	0.79	253	0.53	0.73	140	0.27	0.94
128	0.05	0				611	0.48	0.93	1070	0.59	0.46	311	0.15	0.65	28	0.14	0.71	246	0.54	0.72	101	0.26	0.86
513	0.06	0				878	0.43	0.94	1611	0.46	0.7	106	0.09	0.36	28	0.28	0.68	226	0.41	0.74	143	0.24	0.97
652	0.07	0				660	0.34	0.97	1490	0.44	0.66	287	0.13	0.68	28	0.19	0.96	225	0.52	0.76	196	0.23	1
291	0.04	0				728	0.37	0.97	2863	0.56	0.14	159	0.15	0.38	26	0.25	0.88	177	0.46	0.62	159	0.21	1
620	0.04	0				497	0.65	0.56	2860	0.52	0.17	546	0.2	0.49	25	0.19	0.92	129	0.53	0.79	2277	0.26	0.99
3497	0.08	0				860	0.38	0.94	1225	0.3	0.01	84	0.57	0.6	25	0.21	0.64	98	0.52	0.71	42	0.19	0.9
1035	0.08	0				567	0.7	0.6	1410	0.32	0.01	17	0.29	0.71	23	0.26	0.78	73	0.52	0.82	199	0.27	0.98
628	0.08	0				431	0.08	0.35	1641	0.36	0.01	18	0.36	0.83	18	0.29	0.72	66	0.52	0.56	108	0.21	0.99
288	0.06	0				281	0.13	0.28	1771	0.45	0.22	2048	0.52	0.87	11	0.14	1	54	0.54	0.7	24	0.16	0.83
892	0.09	0				279	0.08	0.24	964	0.57	0.38	32	0.43	0.88	8574	0.25	0.67	54	0.49	0.54	120	0.25	0.77
1604	0.07	0				330	0.12	0.29	927	0.59	0.41	133	0.49	0.75	7779	0.28	0.49	51	0.46	0.88	56	0.23	0.95
3472	0.08	0				232	0.14	0.09	1594	0.52	0.37	2400	0.52	0.85	881	0.17	0.57	48	0.54	0.62	236	0.27	0.95
1190	0.07	0				169	0.13	0.25	2803	0.7	0.07	40	0.48	0.72	690	0.11	0.6	28	0.48	0.89	128	0.27	0.88
177	0.06	0				420	0.09	0.25	2669	0.5	0.49	48	0.49	0.71	629	0.14	0.77	28	0.56	0.43	186	0.26	0.97
978	0.09	0				277	0.14	0.3	1361	0.6	0.47	114	0.42	0.92	606	0.04	0.79	25	0.47	0.56	226	0.24	0.97
297	0.05	0				497	0.05	0.15	2070	0.45	0.27	33	0.45	0.88	525	0.02	0.98	23	0.52	0.52	161	0.23	0.99
344	0.06	0				223	0.11	0.24	2060	0.42	0.29	103	0.49	0.89	379	0.03	0.94	22	0.48	0.64	130	0.24	1
201	0.05	0				239	0.12	0.24	608	0.34	0.08	2970	0.57	0.84	217	0.05	0.92	22	0.56	0.68	362	0.26	0.98
1196	0.39	0				340	0.12	0.26	2130	0.28	0.05	22	0.3	0.82	183	0.07	0.88	1026	0.58	0.59	178	0.24	0.99
91	0.35	0				217	0.08	0.24	1224	0.21	0.09	85	0.49	0.86	165	0.03	0.95	1004	0.66	0.65	182	0.26	0.93
85	0.42	0				175	0.13	0.17	1535	0.23	0.03	33	0.36	0.91	150	0.02	0.96	725	0.39	0.66	187	0.3	0.9
480	0.34	0				460	0.07	0.28				395	0.56	0.84	149	0.11	0.7	449	0.38	0.62	208	0.24	0.98
36	0.4	0				279	0.13	0.34				74	0.46	0.81	133	0.28	0.65	306	0.65	0.48	47	0.18	0.91
22	0.39	0				290	0.09	0.05				264	0.56	0.79	131	0.11	0.53	305	0.32	0.81	63	0.23	0.98
14	0.43	0				241	0.13	0.3				3162	0.59	0.94	112	0.05	0.79	304	0.23	0.79	473	0.27	0.99
14	0.4	0				235	0.16	0.33				2678	0.48	0.9	80	0.08	0.78	268	0.27	0.76	157	0.27	0.98
63	0.36	0				208	0.11	0.26				16540	0.14	0.81	78	0.04	0.74	255	0.33	0.76	72	0.18	0.97
21	0.33	0				220	0.1	0.19				11007	0.31	0.01	78	0.13	0.92	244	0.29	0.79	191	0.27	0.95
921	0.37	0				259	0.15	0.17				576	0.16	0.1	71	0.07	0.83	197	0.28	0.89	98	0.26	0.98
18	0.31	0				236	0.13	0.18				357	0.08	0.17	70	0.03	0.97	174	0.2	0.82	215	0.29	0.84
51	0.34	0				323	0.11	0.27				544	0.1	0.4	68	0.05	0.9	170	0.34	0.82	214	0.29	0.98
246	0.35	0				172	0.16	0.17				4272	0.17	0.07	64	0.08	0.8	168	0.24	0.86	178	0.28	0.95
573	0.08	0				405	0.08	0.14				257	0.08	0.16	64	0.09	0.5	134	0.21	0.73	68	0.2	0.99
86	0.02	0				193	0.11	0.26				315	0.08	0.13	62	0.07	0.74	118	0.3	0.64	65	0.21	0.97
452	0.08	0				248	0.11	0.25				237	0.13	0.21	61	0.08	0.59	109	0.28	0.63	143	0.24	0.96
341	0.08	0				285	0.13	0.31				618	0.15	0.12	60	0.06	0.92	104	0.21	0.8	119	0.25	0.95
58	0.04	0				374	0.06	0.23				247	0.11	0.17	59	0.11	0.61	45	0.17	0.8	74	0.21	0.99
169	0.07	0				185	0.16	0.18				388	0.15	0.09	57	0.09	0.58	39	0.25	0.72	26	0.15	1
401	0.07	0				189	0.12	0.2				311	0.18	0.14	53	0.16	0.68	20	0.22	0.85	99	0.23	0.97
588	0.08	0				336	0.09	0.21				3803	0.17	0.1	50	0.03	0.9	20	0.08	0.85	65	0.21	1
202	0.07	0				279	0.07	0.22				421	0.14	0.21	50	0.04	0.94	18	0.24	0.72	267	0.3	0.94
142	0.07	0				200	0.16	0.16				212	0.07	0.16	45	0.04	0.93	18	0.13	0.83	202	0.25	0.98
59	0.08	0				223	0.12	0.17				716	0.07	0.26	42	0.05	0.67	1308	0.26	0.6	117	0.25	0.91
38	0.05	0				430	0.07	0.16				33	0.24	0	41	0.07	0.71	1274	0.25	0.56	74	0.2	0.97
549	0.13	0				217	0.16	0.27				53	0.17	0	40	0.07	0.9	652	0.15	0.73	112	0.26	0.95
335	0.12	0				329	0.08	0.26				262	0.41	0	37	0.04	0.89	503	0.12	0.84	62	0.24	0.82
243	0.14	0				316	0.12	0.28				21788	0.21	0.05	37	0.03	0.84	453	0.18	0.81	81	0.2	0.96
225	0.13	0				186	0.16	0.27				84	0.42	0	37	0.06	0.84	452	0.19	0.77	107	0.22	0.92
329	0.13	0				238	0.1	0.15				253	0.05	0.22	36	0.07	0.78	360	0.1	0.8	207	0.26	1
108	0.06	0				236	0.13	0.3				498	0.12	0.1	36	0.04	0.72	292	0.27	0.58	249	0.29	0.92
414	0.14	0				411	0.06	0.42				510	0.07	0.18	35	0.06	0.74	185	0.13	0.78	76	0.22	0.92
191	0.16	0				278	0.13	0.26				610	0.08	0.14	33	0.05	0.85	102	0.16	0.84	135	0.27	0.9
174	0.13	0				215	0.13	0.33				475	0.08	0.09	33	0.02	0.88	82	0.18	0.65	288	0.27	0.92
104	0.12	0				561	0.04	0.14				307	0.05	0.11	33	0.09	0.79	42	0.08	0.88	62	0.2	0.94
98	0.13	0				570	0.03	0.1				438	0.06	0.19	32	0.05	0.84	42	0.09	0.79	69	0.21	0.97
52	0.11	0				326	0.05	0.12				263	0.08	0.13	32	0.05	0.72	38	0.1	0.74	83	0.19	0.98
85	0.15	0				466	0.04	0.03				552	0.1	0.12	32	0.02	0.97	26	0.06	0.88	92	0.22	0.96
56	0.11	0				473	0.05	0.05				822	0.1	0.25	32	0.06	0.81	23	0.09	1	89	0.24	0.91
670	0.06	0				477	0.06	0.11				447	0.13	0.14	30	0.19	0.67	21	0.11	0.67	38	0.17	0.92
210	0.05	0				1405	0	0				587	0.08	0.25	30	0.05	0.83	16	0.41	0.69	97	0.24	0.98
58	0.05	0				614	0.04	0.12				1369	0.12	0.13	29	0.07	0.79	586	0.04	0.89	30	0.15	0.97
118	0.06	0				543	0.04	0.08				560	0.06	0.21	29	0.09	0.72	534	0.04	0.89	149	0.27	0.97
47	0.04	0				546	0.04	0.1				493	0.07	0.18	27	0.04	0.85	511	0.05	0.81	23	0.15	0.96
118	0.05	0				528	0.04	0.14				347	0.05	0.34	27	0.03	0.89	500	0.05	0.84	182	0.24	0.97
149	0.04	0				646	0.04	0.02				516	0.07	0.2	27	0.06	0.85	425	0.06	0.84	218	0.27	0.93
140	0.05	0				425	0.05	0.04				491	0.08	0.18	26	0.05	0.81	344	0.04	0.88	63	0.18	0.98
621	0.05	0				398	0.04	0.15				1202	0.12	0.15	26	0.01	0.92	316	0.06	0.87	169	0.24	0.89
35	0.04	0				582	0.05	0.03				713	0.06	0.24	25	0.05	0.92	313	0.05	0.89	416	0.27	0.98
50	0.06	0				467	0.05	0.11				684	0.08	0.18	25	0.07	0.84	304	0.05	0.83	46	0.17	0.91
35	0.06	0				520	0.03	0.13				958	0.14	0.09	25	0.08	0.92	302	0.04	0.9	134	0.24	0.97
140	0.04	0				488	0.05	0.11				895	0.13	0.1	24	0.08	0.75	289	0.05	0.9	274	0.29	0.86
266	0.04	0				486	0.05	0.05				777	0.13	0.15	24	0.08	0.62	264	0.07	0.78	121	0.26	0.96
15	0.06	0				531	0.04	0.11				1216	0.05	0.12	24	0.23	0.5	251	0.06	0.76	191	0.26	0.94
2563	0.11	0				628	0.04	0.22				426	0.04	0.29	24	0.06	0.79	241	0.05	0.92	130	0.31	0.96
497	0.09	0				462	0.04	0.07				654	0.06	0.2	23	0.05	0.74	212	0.05	0.88	406	0.24	0.98
484	0.09	0				704	0.04	0.1				237	0.05	0.11	23	0.05	0.91	203	0.04	0.89	221	0.26	0.99
455	0.09	0				545	0.04	0.05				264	0.08	0.11	22	0.06	0.77	168	0.03	0.91	97	0.22	0.95
51	0.14	0				434	0.04	0.05				542	0.05	0.42	22	0.06	0.64	147	0.03	0.93	64	0.22	0.98
212	0.11	0				574	0.05	0.02				793	0.06	0.14	22	0.03	0.91	116	0.04	0.84	74	0.21	0.95
100	0.13	0				631	0.03	0.06				685	0.05	0.29	22	0.05	0.91	79	0.04	0.86	86	0.21	0.86
49	0.1	0				427	0.05	0.03				457	0.06	0.19	22	0.03	0.91	75	0.03	0.88	44	0.14	0.86
980	0.26	0				540	0.04	0.02				404	0.09	0.11	22	0.01	0.95	29	0.04	0.93	76	0.21	0.87
35	0.23	0				742	0.04	0.08				118	0.03	0.21	22	0.01	0.95	29	0.03	0.93	168	0.23	0.98
178	0.24	0				534	0.05	0.14				205	0.05	0.17	22	0.05	0.95	26	0.03	0.85	170	0.25	0.95
96	0.21	0				458	0.06	0.01				333	0.04	0.17	21	0.13	0.9	23	0.06	0.74	143	0.26	0.79
769	0.25	0				385	0.05	0.06				248	0.06	0.25	21	0.03	1	22	0.05	0.82	131	0.25	0.97
143	0.23	0				471	0.04	0.29				170	0.06	0.1	21	0.06	0.81	19	0.04	0.89	74	0.22	0.95
561	0.25	0				499	0.05	0.05				1305	0.09	0.07	20	0.06	0.8	17	0.03	0.94	83	0.22	0.9
85	0.22	0				583	0.04	0.13				127	0.07	0.21	20	0.05	0.8	17	0.17	0.82	78	0.24	0.92
107	0.18	0				550	0.04	0.12				188	0.07	0.12	20	0.05	0.8	1169	0.28	0.66	219	0.25	0.99
214	0.22	0				512	0.03	0.1				935	0.08	0.25	20	0.14	0.4	1143	0.29	0.76	97	0.26	0.93
390	0.25	0				605	0.04	0.15				261	0.04	0.16	20	0.09	0.75	785	0.63	0.86	91	0.24	0.99
102	0.25	0				506	0.05	0.09				495	0.07	0.2	20	0.07	0.75	728	0.2	0.76	142	0.25	0.99
202	0.24	0				499	0.04	0.07				32	0	0	20	0.04	0.85	532	0.17	0.87	65	0.24	0.89
1624	0.18	0				489	0.04	0.05				201	0.04	0.12	20	0.13	0.35	484	0.32	0.85	115	0.24	0.9
52	0.17	0				606	0.04	0.15				160	0.03	0.2	19	0.06	0.89	412	0.16	0.94	54	0.19	0.87
32	0.17	0				414	0.04	0.2				223	0.06	0.13	19	0.09	0.68	220	0.28	0.91	281	0.31	0.95
45	0.15	0				442	0.04	0.04				205	0.06	0.32	19	0.04	0.74	207	0.12	0.83	84	0.19	0.98
31	0.2	0				760	0.11	0.06				497	0.08	0.12	19	0.12	0.58	106	0.09	0.89	73	0.19	0.97
12	0.18	0				818	0.08	0.1				276	0.04	0.23	19	0.05	0.84	52	0.22	0.88	104	0.23	0.9
59	0.21	0				779	0.1	0.01				532	0.08	0.19	18	0.06	0.72	26	0.06	1	68	0.2	0.96
122	0.2	0				2649	0	0				372	0.04	0.11	18	0.01	0.94	825	0.35	0.83	103	0.25	0.96
43	0.19	0				689	0.06	0.22				357	0.05	0.03	18	0.07	0.56	774	0.39	0.56	43	0.2	1
55	0.15	0				1019	0.07	0.04				112	0.05	0.03	18	0.06	0.72	689	0.28	0.74	107	0.27	0.96
13	0.19	0				801	0.09	0.13				123	0.03	0.09	18	0.04	0.72	669	0.42	0.37	216	0.27	0.94
1158	0.1	0				1079	0.07	0.1				286	0.06	0.1	18	0.05	0.78	393	0.4	0.65	138	0.25	0.98
221	0.08	0				744	0.08	0.13				934	0.08	0.23	18	0.21	0.72	370	0.36	0.59	115	0.26	0.94
52	0.09	0				707	0.11	0.07				176	0.04	0.03	18	0.05	0.72	357	0.42	0.67	169	0.26	0.98
52	0.09	0				917	0.07	0.04				637	0.06	0.15	18	0.05	0.78	292	0.36	0.69	55	0.16	0.96
96	0.09	0				823	0.1	0.03				178	0.06	0.08	17	0.03	0.88	241	0.31	0.83	31	0.18	1
142	0.08	0				733	0.1	0.01				55	0.02	0.29	17	0.07	0.94	219	0.35	0.67	165	0.25	0.92
142	0.08	0				940	0.07	0.03				72	0.03	0.21	17	0.06	0.76	187	0.35	0.61	105	0.24	0.98
25	0.07	0				1078	0.06	0.26				118	0.02	0.08	17	0.05	0.82	167	0.35	0.69	487	0.27	1
13	0.08	0				941	0.09	0.04				163	0.05	0.11	17	0.05	0.76	103	0.38	0.41	85	0.22	0.99
51	0.1	0				997	0.08	0.09				86	0.05	0.14	17	0.05	0.71	52	0.52	0.29	40	0.15	0.97
2146	0.03	0				871	0.07	0.22				173	0.06	0.02	17	0.07	0.71	29	0.49	0.31	73	0.24	0.97
86	0.03	0				744	0.08	0.07				300	0.04	0.27	17	0.08	0.59	20	0.5	0.2	47	0.22	0.91
673	0.03	0				730	0.09	0.1				602	0.05	0.24	17	0.04	0.94	18	0.42	0.22	112	0.24	0.95
23	0.02	0				808	0.09	0.1				218	0.05	0.03	17	0.05	0.82	18	0.48	0.22	137	0.25	0.88
148	0.03	0				881	0.08	0.14				147	0.03	0.1	16	0.06	0.81	15	0.56	0.27	98	0.23	0.96
37	0.03	0				956	0.08	0.17				542	0.05	0.09	16	0.03	0.88	1427	0.28	0.49	95	0.2	1
17	0.03	0				365	0.13	0.24				256	0.05	0.15	16	0.04	0.81	1403	0.32	0.63	175	0.27	0.95
103	0.03	0				301	0.19	0.32				269	0.05	0.16	16	0.05	0.69	492	0.26	0.49	113	0.24	0.99
73	0.03	0				586	0.11	0.79				439	0.05	0.32	16	0.06	0.62	322	0.32	0.4	84	0.21	0.95
31	0.03	0				311	0.16	0.45				396	0.04	0.2	16	0.01	1	258	0.26	0.82	102	0.25	0.98
51	0.03	0				399	0.17	0.32				462	0.03	0.36	16	0.06	0.81	223	0.35	0.49	149	0.24	0.98
873	0.07	0				641	0.08	0.24				361	0.06	0.24	16	0.06	0.69	215	0.34	0.64	122	0.23	0.87
170	0.06	0				1036	0.07	0.84				181	0.03	0.35	16	0.02	1	209	0.32	0.74	133	0.21	0.97
26	0.04	0				489	0.1	0.4				393	0.06	0.09	16	0.02	0.94	203	0.34	0.64	39	0.19	0.97
99	0.06	0				1062	0.08	0.76				302	0.06	0.1	16	0.01	1	197	0.28	0.65	39	0.19	0.95
201	0.05	0				285	0.14	0.56				135	0.03	0.04	15	0.04	0.8	170	0.3	0.5	50	0.18	0.92
591	0.06	0				418	0.12	0.18				102	0.05	0.11	15	0.03	0.93	92	0.44	0.26	61	0.18	0.95
148	0.04	0				426	0.15	0.6				22	0	0	15	0.04	0.93	72	0.45	0.24	227	0.24	0.94
62	0.03	0				380	0.19	0.35				103	0.04	0.02	15	0.04	0.93	28	0.49	0.39	84	0.25	0.83
63	0.05	0				405	0.14	0.59				81	0.03	0.02	15	0.12	0.73	17	0.46	0.18	83	0.25	0.99
46	0.02	0				421	0.15	0.57				96	0.05	0.21	15	0.06	0.53	1387	0.37	0.89	26	0.13	1
21	0.03	0				214	0.27	0.14				96	0.02	0.25	15	0.07	0.67	1270	0.36	0.64	64	0.24	0.94
3111	0.11	0				424	0.11	0.38				98	0.04	0	15	0.08	0.53	863	0.39	0.67	63	0.17	0.97
290	0.11	0				862	0.06	0.29				206	0.04	0.14	15	0.07	0.87	602	0.46	0.83	63	0.24	0.95
145	0.1	0				664	0.12	0.48				251	0.04	0.18	15	0.1	0.6	529	0.49	0.49	218	0.27	0.91
159	0.13	0				452	0.14	0.5				203	0.05	0.07	15	0.08	0.6	296	0.53	0.52	168	0.26	0.98
482	0.19	0				433	0.12	0.54				114	0.02	0.22	15	0.06	0.67	114	0.51	0.62	126	0.23	0.9
229	0.17	0				274	0.22	0.3				48	0.02	0.27	15	0.06	0.67	92	0.42	0.45	76	0.2	0.99
118	0.17	0				640	0.11	0.77				1075	0.06	0.08	15	0.02	1	78	0.51	0.22	21	0.16	0.95
131	0.2	0				260	0.25	0.25				236	0.04	0.1	15	0.02	0.93	72	0.5	0.72	59	0.22	0.98
94	0.17	0				553	0.14	0.29				85	0.02	0.29	15	0.05	0.8	35	0.57	0.66	157	0.25	0.94
158	0.2	0				968	0.08	0.74				476	0.04	0.3	15	0.02	1	31	0.51	0.58	43	0.16	0.98
263	0.2	0				435	0.16	0.37				557	0.05	0.13	15	1.1	0.93	30	0.51	0.3	244	0.24	0.98
124	0.19	0				479	0.14	0.16				265	0.04	0.24	14	0.08	0.43	23	0.5	0.57	131	0.24	0.98
14	0.26	0				375	0.2	0.22				370	0.03	0.1	14	0.02	0.93	19	0.5	0.68	132	0.22	0.98
27	0.15	0				647	0.11	0.47				176	0.06	0.03	14	0.07	0.5	17	0.49	0.41	68	0.19	1
22	0.16	0				745	0.09	0.73				324	0.04	0.17	14	0.04	0.93	16	0.52	0.81	66	0.2	0.97
90	0.19	0				611	0.1	0.53				316	0.05	0.18	14	0.09	0.43	1573	0.19	0.98	234	0.27	0.88
72	0.17	0				740	0.1	0.66				173	0.03	0.16	14	0.02	1	1456	0.17	0.96	68	0.21	0.88
600	0.08	0				250	0.27	0.37				338	0.05	0.13	14	0.01	1	291	0.22	0.95	98	0.26	0.87
358	0.06	0				266	0.2	0.42				117	0.05	0.05	14	0.05	0.93	286	0.28	0.88	80	0.19	0.9
265	0.07	0				313	0.23	0.28				120	0.05	0.08	14	0.06	0.71	216	0.27	0.91	42	0.15	0.93
135	0.04	0				127	0.34	0.06				234	0.04	0.12	14	0.08	0.86	168	0.3	0.82	180	0.29	0.93
301	0.07	0				387	0.21	0.45				143	0.06	0.02	14	0.06	0.43	165	0.54	0.58	100	0.21	0.96
492	0.07	0				1041	0.08	0.73				4655	0.67	0.55	14	0.04	0.79	147	0.3	0.88	148	0.3	0.93
248	0.06	0				244	0.26	0.29				8567	0.72	0.22	14	0.05	0.71	142	0.32	0.92	139	0.25	0.97
55	0.03	0				171	0.3	0.03				55	0.21	0.05	14	0.03	0.93	141	0.28	0.72	217	0.24	1
561	0.08	0				339	0.19	0.36				57	0.15	0.46	14	0.04	0.79	131	0.53	0.49	156	0.26	1
89	0.03	0				180	0.25	0.37				819	0.23	0.46	14	0.03	0.86	129	0.28	0.83	44	0.2	0.98
239	0.06	0				396	0.06	0.15				14	0.11	0.14	14	0.11	0.5	105	0.52	0.64	119	0.26	0.95
62	0.05	0				2699	0	0				124	0.14	0.68	14	0.04	0.93	103	0.54	0.5	76	0.23	0.97
93	0.07	0				1145	0.02	0.09				44	0.12	0.23	14	0.01	0.93	100	0.32	0.87	67	0.21	0.96
56	0.06	0				670	0.04	0.05				785	0.16	0.22	14	0.05	0.36	99	0.31	0.78	49	0.17	0.98
49	0.06	0				611	0.04	0.04				360	0.13	0.7	14	0.05	0.43	87	0.55	0.39	164	0.28	0.91
64	0.06	0				518	0.04	0.11				272	0.18	0.4	14	0.05	0.5	83	0.3	0.86	149	0.28	0.92
786	0.13	0				673	0.02	0.14				1487	0.18	0.47	14	0.04	0.79	79	0.54	0.7	73	0.21	0.86
160	0.14	0				659	0.03	0.02				145	0.19	0.63	14	0.04	0.64	59	0.39	0.15	81	0.21	0.95
22	0.12	0				575	0.03	0				24	0.16	0.54	14	0.06	0.71	47	0.57	0.4	97	0.24	0.95
14	0.11	0				350	0.05	0.15				79	0.13	0.59	13	0.1	0.62	40	0.55	0.42	67	0.19	0.99
116	0.13	0				527	0.04	0.11				1490	0.18	0.42	13	0.08	0.38	38	0.53	0.5	109	0.28	0.93
685	0.14	0				571	0.03	0.13				56	0.2	0.32	13	0.06	0.62	33	0.5	0.3	158	0.24	0.96
141	0.14	0				587	0.02	0.4				23	0.19	0.3	13	0.06	0.92	1186	0.27	0	169	0.24	0.96
149	0.14	0				598	0.04	0.1				35	0.12	0.2	13	0.05	0.92	651	0.31	0	81	0.21	0.91
62	0.14	0				619	0.03	0.2				16	0.19	0.06	13	0.04	0.85	1210	0.34	0.5	96	0.24	0.95
182	0.13	0				623	0.03	0.12				15	0.17	0.07	13	0.07	0.62	976	0.32	0.33	106	0.23	0.93
76	0.14	0				363	0.05	0.03				1283	0.11	0.15	13	0.04	1	458	0.38	0.58	31	0.22	0.94
572	0.18	0				1095	0.02	0.06				13	0.15	0.15	13	0.03	0.92	434	0.46	0.47	50	0.16	1
94	0.2	0				430	0.05	0.03				82	0.1	0.33	13	0.06	0.62	404	0.33	0.74	86	0.25	0.92
19	0.15	0				378	0.06	0.06				277	0.19	0.21	13	0.04	0.85	397	0.38	0.74	163	0.24	0.93
19	0.16	0				343	0.07	0.01				21	0.17	0.19	13	0.03	0.69	380	0.33	0.84	95	0.25	0.8
528	0.19	0				703	0.02	0.11				36	0.21	0.36	13	0.04	0.92	346	0.4	0.41	101	0.24	0.84
20	0.17	0				353	0.06	0.07				603	0.2	0.19	13	0.04	0.77	323	0.42	0.39	86	0.22	0.95
171	0.15	0				877	0.02	0.06				50	0.13	0.46	12	0.06	0.83	109	0.38	0.6	179	0.24	0.97
22	0.17	0				518	0.04	0.02				61	0.18	0.62	12	0.07	0.75	101	0.4	0.65	26	0.19	0.92
37	0.16	0				405	0.05	0.06				82	0.2	0.37	12	0.05	0.58	42	0.3	0.52	246	0.24	0.98
13	0.15	0				952	0.03	0.15				11	0.17	0	12	0.04	0.83	30	0.42	0.3	90	0.27	0.97
62	0.16	0				692	0.02	0.07				48	0.2	0.33	12	0.05	0.67	23	0.3	0.7	29	0.4	0.97
366	0.15	0				441	0.06	0.11				1998	0.2	0.33	12	0.03	1	23	0.4	0.22	126	0.23	0.96
1001	0.1	0				419	0.04	0.01				11	0.08	0	12	0.05	0.83	1782	0.27	0.73	46	0.18	0.87
79	0.11	0				569	0.04	0.09				277	0.12	0.46	12	0.05	0.83	1386	0.32	0.78	124	0.25	0.95
31	0.13	0				684	0.03	0.24				34	0.13	0.21	12	0.12	0.67	311	0.41	0.51	82	0.2	1
37	0.12	0				441	0.04	0.03				644	0.15	0.54	12	0.04	0.83	242	0.31	0.79	25	0.19	0.92
45	0.1	0				804	0.01	0.02				297	0.2	0.75	12	0.05	0.5	230	0.36	0.6	131	0.23	0.94
1088	0.1	0				443	0.05	0.05				172	0.05	0.16	12	0.07	0.5	196	0.31	0.6	235	0.29	0.93
20	0.14	0				779	0.03	0.14				460	0.06	0.28	12	0.07	0.67	193	0.34	0.77	63	0.18	0.92
38	0.15	0				726	0.02	0.07				203	0.04	0.27	12	0.05	0.67	175	0.34	0.81	90	0.21	0.97
51	0.13	0				431	0.04	0.09				200	0.05	0.23	12	0.05	0.83	131	0.36	0.7	112	0.24	0.98
493	0.04	0				644	0.03	0.12				191	0.03	0.16	12	0.03	0.75	125	0.39	0.5	34	0.19	0.88
86	0.03	0				625	0.04	0.07				1024	0.08	0.16	12	0.02	0.83	114	0.36	0.71	121	0.21	0.98
112	0.05	0				331	0.05	0.21				914	0.05	0.24	12	0.04	0.92	108	0.35	0.32	66	0.2	0.91
158	0.03	0				566	0.04	0.17				306	0.06	0.21	12	0.12	0.75	80	0.34	0.15	235	0.28	0.96
433	0.06	0				827	0.01	0.01				286	0.04	0.14	12	0	1	76	0.36	0.58	87	0.23	1
335	0.05	0				337	0.06	0.03				473	0.05	0.51	12	0.08	0.58	68	0.36	0.68	95	0.23	0.94
202	0.05	0				509	0.05	0.07				638	0.06	0.03	12	0.01	0.92	67	0.4	0.63	138	0.23	0.94
279	0.05	0				578	0.04	0.18				393	0.07	0.24	12	0.03	0.83	58	0.5	0.36	109	0.19	0.94
371	0.05	0				422	0.03	0.15				378	0.08	0.09	12	0.05	0.67	49	0.57	0.16	191	0.21	0.97
309	0.05	0				517	0.04	0.09				73	0.03	0.11	12	0.03	0.92	41	0.53	0.24	73	0.18	1
32	0.04	0				383	0.04	0.18				90	0.04	0.16	12	0.04	0.83	22	0.57	0.05	287	0.22	1
28	0.03	0				551	0.03	0.14				139	0.05	0.14	12	0.07	0.75	18	0.45	0.22	125	0.22	0.98
15	0.03	0				756	0.02	0.04				117	0.06	0.28	11	0.05	0.64	1708	0.32	0.57	53	0.17	0.83
772	0.17	0				433	0.04	0.04				285	0.07	0.1	11	0.04	0.82	1526	0.29	0.6	48	0.19	1
111	0.18	0				593	0.03	0.06				512	0.07	0.09	11	0.08	0.64	583	0.32	0.72	36	0.16	0.97
12	0.16	0				152	0.09	0				250	0.03	0.32	11	0.03	0.82	367	0.37	0.81	169	0.26	0.98
81	0.16	0				1107	0.02	0.15				377	0.05	0.1	11	0.02	1	348	0.36	0.8	122	0.25	0.88
11	0.07	0				543	0	0				303	0.04	0.14	11	0.04	0.73	257	0.39	0.56	75	0.21	1
75	0.17	0				317	0.06	0.04				752	0.06	0.09	11	0.05	0.82	222	0.41	0.72	130	0.21	0.98
298	0.17	0				414	0.05	0.11				458	0.07	0.08	11	0.02	0.73	182	0.66	0.45	162	0.27	0.98
78	0.21	0				475	0.05	0.03				63	0.02	0.03	11	0.05	0.64	88	0.62	0.44	89	0.24	0.98
101	0.16	0				243	0.08	0.12				226	0.04	0.47	11	0.03	0.55	75	0.59	0.49	104	0.21	1
13	0.14	0				306	0.09	0				58	0.02	0.07	11	0.03	0.91	55	0.6	0.44	102	0.22	0.99
33	0.16	0				623	0.03	0.09				114	0.04	0.08	11	0.06	0.64	35	0.61	0.49	235	0.25	1
23	0.13	0				258	0.08	0.02				125	0.03	0.14	11	0.03	0.82	27	0.64	0.44	168	0.29	0.94
775	0.11	0				311	0.06	0.11				93	0.02	0.12	11	0.05	0.55	20	0.61	0.55	23	0.17	0.91
50	0.08	0				517	0.03	0.09				117	0.04	0.08	11	0.06	1	1538	0.13	0.31	49	0.19	0.9
15	0.12	0				323	0.05	0.14				205	0.03	0.45	11	0.06	0.82	1196	0.1	0.07	71	0.23	0.97
29	0.11	0				532	0.02	0.04				520	0.06	0.07	11	0.04	0.73	689	0.07	0.39	76	0.2	0.97
140	0.12	0				528	0.04	0.11				261	0.05	0.11	11	0.03	0.91	515	0.22	0.17	110	0.28	0.93
27	0.15	0				362	0.04	0.01				540	0.08	0.16	11	0.03	0.91	302	0.19	0.13	185	0.25	0.95
40	0.14	0				409	0.04	0.15				201	0.06	0.03	11	0.01	1	288	0.13	0.18	86	0.22	0.92
20	0.13	0				328	0.05	0.11				265	0.04	0.17	11	0.03	0.91	265	0.15	0.27	85	0.19	0.99
60	0.12	0				598	0.03	0.08				154	0.03	0.14	11	0.05	0.82	245	0.14	0.04	66	0.21	0.86
39	0.13	0				348	0.04	0.12				139	0.04	0.04	11	0.06	0.73	155	0.12	0.34	154	0.25	0.88
499	0.12	0				635	0.02	0.06				113	0.04	0.02	11	0.05	0.82	121	0.19	0.1	49	0.22	0.98
25	0.12	0				376	0.04	0.06				200	0.06	0.04	11	0.09	0.64	56	0.05	0	157	0.25	0.96
20	0.14	0				231	0.07	0.1				192	0.04	0.04	11	0.02	0.55	37	0.07	0	31	0.19	0.9
22	0.02	0				481	0.04	0.11				118	0.03	0.02	11045	0.49	0.29	27	0.15	0.07	154	0.25	0.96
606	0.09	0				819	0.01	0.03				105	0.04	0.09	7224	0.4	0.87	25	0.09	0.16	140	0.26	0.96
178	0.07	0				207	0.07	0.09				306	0.1	0.41	4792	0.34	0.28	18	0.05	0.11	116	0.18	0.98
24	0.08	0				435	0.04	0.08				177	0.11	0.23	2687	0.29	0.24				109	0.25	0.98
69	0.13	0				334	0.06	0.11				1682	0.14	0.17	2673	0.45	0.38				45	0.22	1
219	0.08	0				549	0.03	0				393	0.12	0.11	2670	0.42	0.23				38	0.18	0.97
650	0.11	0				288	0.04	0.06				245	0.1	0.29	2538	0.46	0.36				32	0.22	0.97
99	0.09	0				498	0.04	0.08				1039	0.08	0.17	2377	0.49	0.3				103	0.23	0.97
14	0.11	0				328	0.04	0.07				920	0.11	0.45	1081	0.4	0.75				108	0.21	0.98
803	0.04	0				500	0.05	0.06				833	0.14	0.19	6938	0.39	0.09				109	0.23	0.95
178	0.04	0				508	0.03	0.02				264	0.06	0.16	6899	0.35	0.09				84	0.2	0.96
36	0.03	0				569	0.04	0.02				3599	0.14	0.07	3465	0.39	0.13				155	0.29	0.94
168	0.05	0				979	0.02	0.03				60	0.06	0.3	2504	0.39	0.11				59	0.23	0.97
545	0.03	0				469	0.04	0.12				105	0.07	0.09	2012	0.38	0.27				77	0.22	0.86
255	0.04	0				258	0.08	0.03				141	0.06	0.13	1660	0.33	0.17				65	0.21	1
678	0.05	0				5902	0	0				520	0.16	0.07	1358	0.28	0.25				44	0.18	0.91
268	0.04	0				905	0.03	0.06				591	0.17	0.09	1276	0.24	0.34				29	0.19	1
233	0.03	0				979	0.04	0.12				376	0.11	0.19	1085	0.22	0.36				76	0.25	0.97
149	0.05	0				716	0.03	0.13				169	0.06	0.12	18764	0.69	0.13				21	0.13	0.9
66	0.03	0				1440	0.02	0.04				586	0.14	0.09	16394	0.54	0.29				60	0.2	0.9
29	0.05	0				1431	0.02	0.07				134	0.53	0.93	3485	0.23	0.77				142	0.28	0.99
20	0	0				806	0.02	0.02				257	0.43	0.67	2047	0.17	0.96				54	0.2	0.98
79	0.05	0				692	0.03	0.12				20	0.38	0.9	7979	0.59	0.43				31	0.16	0.77
49	0.01	0				525	0.04	0.05				57	0.46	0.91	6401	0.45	0.54				59	0.2	0.93
						503	0.07	0.04				144	0.51	0.93	2307	0.4	0.38				26	0.14	1
						1089	0.02	0.12				38	0.4	0.68	1058	0.37	0.67				32	0.22	0.97
						633	0.04	0.07				249	0.47	0.9	582	0.39	0.39				45	0.17	1
						529	0.03	0.21				82	0.51	0.95	556	0.43	0.77				91	0.23	0.91
						329	0.04	0.11				131	0.47	0.9	326	0.35	0.75				88	0.2	0.99
						1465	0.02	0.13				64	0.42	0.92	220	0.37	0.68				158	0.23	0.89
						342	0.08	0.01				1497	0.52	0.92	171	0.39	0.78				41	0.19	1
						843	0.03	0.04				789	0.45	0.95	164	0.38	0.74				36	0.17	0.97
						1491	0.01	0.07				118	0.46	0.98	151	0.3	0.86				80	0.22	0.97
						730	0.03	0.09				592	0.51	0.77	150	0.3	0.44				39	0.19	0.97
						305	0.08	0.05				22	0.35	0.82	111	0.36	0.75				162	0.28	0.91
						1403	0.01	0.08				299	0.52	0.73	111	0.35	0.69				91	0.23	0.99
						661	0.04	0.07				132	0.47	0.73	98	0.27	0.76				44	0.18	0.98
						474	0.05	0.05				154	0.54	0.96	98	0.3	0.68				69	0.19	0.81
						554	0.04	0.12				112	0.46	0.97	97	0.36	0.76				45	0.19	0.96
						898	0.02	0.08				96	0.49	0.94	97	0.36	0.77				49	0.23	0.9
						1515	0.01	0.01				225	0.51	0.92	95	0.31	0.73				58	0.17	1
						495	0.07	0.03				94	0.38	0.64	88	0.31	0.76				107	0.19	0.95
						448	0.05	0.08				135	0.5	0.96	87	0.37	0.63				33	0.15	0.88
						347	0.06	0.07				204	0.57	0.89	86	0.27	0.8				32	0.17	0.88
						495	0.06	0.1				360	0.56	0.98	85	0.34	0.51				264	0.27	0.96
						525	0.04	0.09				340	0.51	0.8	81	0.28	0.9				106	0.19	1
						743	0.02	0.16				950	0.58	0.97	77	0.3	0.52				34	0.16	1
						790	0.02	0.08				73	0.45	0.95	76	0.27	0.89				80	0.21	1
						375	0.06	0.11				190	0.51	0.96	75	0.26	0.76				66	0.22	0.91
						478	0.04	0.09				1072	0.52	0.91	73	0.28	0.78				35	0.16	0.91
						544	0.04	0.17				377	0.48	0.98	72	0.27	0.74				27	0.19	0.96
						699	0.03	0.06				1024	0.57	0.92	68	0.28	0.68				51	0.22	0.94
						676	0.03	0.09				19	0.37	0.95	64	0.34	0.81				46	0.21	0.93
						382	0.06	0.02				192	0.48	0.94	61	0.27	0.61				32	0.19	0.84
						344	0.07	0.09				125	0.46	0.86	61	0.27	0.85				99	0.24	0.99
						1071	0.02	0.06				101	0.46	0.94	61	0.25	0.77				72	0.16	1
						601	0.04	0.06				54	0.39	0.98	61	0.28	0.49				71	0.23	0.9
						807	0.03	0.03				140	0.43	0.99	54	0.24	0.67				68	0.22	0.78
						631	0.05	0.09				150	0.54	0.96	53	0.33	0.6				29	0.14	0.83
						582	0.05	0.01				121	0.48	0.94	53	0.32	0.85				50	0.18	0.96
						752	0.03	0.21				128	0.46	0.59	53	0.26	0.85				53	0.2	0.98
						317	0.05	0.09				86	0.38	0.98	53	0.28	0.6				28	0.2	1
						431	0.04	0.13				70	0.52	0.96	53	0.28	0.53				68	0.24	0.93
						356	0.05	0.02				58	0.42	0.98	52	0.33	0.73				78	0.24	0.9
						356	0.04	0.02				143	0.48	0.86	52	0.28	0.69				32	0.18	0.88
						407	0.03	0.13				280	0.52	0.73	52	0.4	0.4				100	0.2	0.97
						291	0.03	0.04				71	0.39	0.69	52	0.29	0.71				32	0.12	0.97
						1037	0	0				3785	0.44	0.7	51	0.34	0.41				51	0.24	0.98
						337	0.03	0.03				946	0.45	0.85	48	0.35	0.52				51	0.14	1
						406	0.03	0.03				1345	0.55	0.65	47	0.22	0.81				29	0.22	0.93
						227	0.05	0.21				61	0.46	0.7	47	0.35	0.77				59	0.21	0.97
						525	0.02	0.05				1865	0.6	0.49	46	0.27	0.83				41	0.18	0.78
						182	0.07	0.09				263	0.45	0.44	46	0.27	0.5				27	0.13	1
						566	0.03	0.05				5121	0.6	0.64	46	0.27	0.85				52	0.21	0.9
						203	0.06	0.05				12718	1	0	45	0.33	0.53				53	0.21	0.96
						405	0.03	0.12				78	0.41	0.77	45	0.24	0.36				34	0.2	0.88
						532	0.03	0.1				83	0.39	0.77	45	0.28	0.42				63	0.25	0.92
						504	0.03	0.11				13	0.31	0.69	45	0.26	0.73				88	0.21	0.92
						300	0.04	0.15				366	0.48	0.64	44	0.26	0.43				44	0.19	1
						209	0.05	0.07				242	0.4	0.77	44	0.3	0.77				35	0.17	0.91
						275	0.04	0.11				177	0.43	0.54	44	0.25	0.7				87	0.21	0.89
						615	0.03	0.09				1187	0.43	0.74	43	0.23	0.63				73	0.18	0.97
						287	0.05	0.05				41	0.41	0.61	41	0.26	0.61				37	0.15	1
						365	0.03	0.11				28	0.38	0.5	41	0.28	0.39				161	0.21	0.98
						304	0.05	0.03				172	0.5	0.57	41	0.28	0.73				107	0.24	0.96
						470	0.03	0.12				176	0.35	0.75	41	0.21	0.8				49	0.21	0.9
						458	0.03	0.06				372	0.44	0.52	41	0.24	0.83				31	0.17	1
						316	0.03	0.07				24	0.34	0.58	41	0.25	0.37				92	0.21	1
						301	0.06	0.02				65	0.4	0.58	41	0.26	0.71				49	0.18	0.94
						268	0.05	0.04				244	0.39	0.6	39	0.24	0.82				50	0.15	0.92
						291	0.06	0.03				23	0.37	0.57	39	0.26	0.38				49	0.19	0.94
						526	0.03	0.09				32	0.42	0.59	38	0.25	0.61				52	0.16	0.92
						359	0.04	0.03				24	0.39	0.33	37	0.25	0.76				76	0.24	0.91
						266	0.06	0.06				866	0.39	0.83	37	0.23	0.86				38	0.2	0.95
						362	0.04	0.13				344	0.43	0.79	37	0.23	0.54				33	0.14	0.97
						372	0.04	0.12				44	0.47	0.61	37	0.27	0.35				20	0.23	1
						369	0.04	0.03				294	0.37	0.72	37	0.25	0.81				76	0.17	0.93
						249	0.06	0.05				93	0.29	0.73	37	0.32	0.92				48	0.19	1
						263	0.04	0.06				60	0.47	0.33	36	0.29	0.5				48	0.14	1
						349	0.04	0.07				33	0.42	0.61	36	0.25	0.56				35	0.13	1
						362	0.04	0.03				16320	0.55	0.51	35	0.24	0.86				60	0.2	0.97
						376	0.03	0.16				18021	0.51	0.46	35	0.27	0.71				27	0.17	0.96
						389	0.04	0.01				9610	0.36	0.41	34	0.23	0.94				23	0.13	1
						205	0.04	0.03				14034	0.33	0.44	34	0.26	0.32				40	0.13	1
						540	0.02	0.21				16550	0.74	0.58	32	0.22	0.56				35	0.2	1
						445	0.03	0.04				15236	0.72	0.6	32	0.24	0.78				23	0.24	0.96
						222	0.05	0.05				166	0.22	0.23	32	0.26	0.94				23	0.15	0.96
						285	0.05	0.03				179	0.17	0.71	32	0.25	0.88				1059	0.11	0.26
						429	0.04	0.1				233	0.2	0.81	32	0.24	0.56				587	0.05	0.26
						7281	0.22	0.45				141	0.19	0.6	32	0.26	0.91				1046	0.07	0.24
						4952	0.2	0.31				1376	0.25	0.83	32	0.24	0.34				915	0.08	0.2
						25896	0.08	0.78				298	0.18	0.77	31	0.28	0.74				2269	0.16	0.13
						7080	0.16	0.11				4386	0.17	0.91	31	0.2	0.48				1032	0.11	0.25
						10244	0.45	0.08				157	0.21	0.61	31	0.23	0.81				1276	0.09	0.22
						6246	0.66	0.03				63	0.14	0.57	31	0.24	0.81				1808	0.15	0.14
						15226	0.48	0.31				26	0.12	0.54	31	0.22	0.74				993	0.1	0.14
						10889	0.44	0.51				200	0.18	0.94	31	0.28	0.61				511	0.05	0.21
						8447	0.5	0.41				43	0.13	0.67	30	0.23	0.6				967	0.1	0.16
						629	0.02	0.02				237	0.24	0.85	30	0.26	0.9				800	0.08	0.17
						314	0.03	0.08				78	0.12	0.56	30	0.24	0.33				832	0.07	0.25
						396	0.03	0.1				165	0.26	0.62	30	0.23	0.4				904	0.09	0.26
						249	0.04	0				1654	0.22	0.92	30	0.22	0.57				1065	0.1	0.2
						259	0.04	0.14				476	0.25	0.68	30	0.23	0.77				645	0.07	0.55
						395	0.03	0.03				88	0.25	0.2	30	0.27	0.43				1222	0.13	0.19
						172	0.07	0.01				41	0.2	0.46	29	0.29	0.48				943	0.08	0.35
						368	0.03	0.06				168	0.2	0.67	29	0.26	0.72				1028	0.12	0.21
						381	0.03	0.15				418	0.29	0.78	29	0.29	0.41				791	0.06	0.34
						218	0.06	0.13				142	0.14	0.76	29	0.19	0.97				804	0.07	0.45
						574	0.02	0.13				643	0.18	0.81	29	0.23	0.55				1292	0.07	0.2
						301	0.04	0.02				5144	0.22	0.84	29	0.26	0.48				727	0.07	0.5
						171	0.05	0.15				212	0.24	0.59	29	0.19	0.86				729	0.07	0.09
						168	0.07	0.01				3997	0.26	0.74	28	0.18	0.75				450	0.24	0.99
						454	0.02	0.02				1701	0.21	0.72	28	0.2	0.71				659	0.26	0.98
						249	0.04	0.02				187	0.28	0.63	28	0.22	0.93				578	0.28	0.72
						257	0.04	0.07				123	0.18	0.75	27	0.29	0.85				393	0.29	0.95
						236	0.04	0.08				253	0.23	0.54	27	0.24	0.7				1125	0.29	0.99
						267	0.04	0.02				97	0.17	0.61	26	0.25	0.58				441	0.26	0.97
						320	0.03	0.09				32	0.18	0.28	26	0.25	0.46				186	0.26	0.96
						394	0.03	0.08				51	0.11	0.59	26	0.22	0.54				841	0.26	0.99
						192	0.04	0.12				46	0.22	0.48	26	0.21	0.88				524	0.3	0.78
						414	0.03	0.14				42	0.17	0.36	26	0.2	0.69				205	0.36	0.95
						233	0.04	0.04				276	0.26	0.47	26	0.19	0.73				309	0.19	0.99
						491	0.02	0.05				59	0.16	0.39	25	0.27	0.64				90	0.19	0.99
						353	0.03	0.07				139	0.2	0.6	25	0.25	0.92				680	0.27	0.98
						287	0.04	0.04				144	0.19	0.54	25	0.21	0.52				518	0.21	0.97
						380	0.03	0.04				95	0.16	0.52	25	0.19	0.8				111	0.24	0.94
						231	0.04	0.12				78	0.15	0.4	25	0.22	0.72				987	0.25	0.99
						292	0.04	0.02				218	0.27	0.59	24	0.17	0.92				1023	0.25	0.99
						218	0.05	0.04				178	0.26	0.48	24	0.21	0.58				590	0.27	0.99
						337	0.04	0.1				239	0.2	0.82	24	0.23	0.33				452	0.29	0.95
						180	0.05	0.02				206	0.25	0.53	24	0.19	0.79				109	0.21	0.98
						159	0.05	0.09				333	0.26	0.76	24	0.25	0.54				109	0.18	1
						438	0.03	0.03				473	0.24	0.87	24	0.21	0.46				422	0.32	0.95
						189	0.07	0.09				2832	0.19	0.98	24	0.28	0.42				154	0.24	0.87
						293	0.04	0.15				2290	0.23	0.84	24	0.19	0.83				39	0.14	0.85
						202	0.05	0.1				39	0.14	0.56	24	0.27	0.88				70	0.25	0.93
						238	0.05	0.1				41	0.2	0.39	24	0.27	0.42				712	0.3	0.98
						289	0.04	0.08				40	0.22	0.35	24	0.23	0.71				260	0.22	0.99
						310	0.03	0.09				135	0.25	0.66	24	0.2	0.92				243	0.29	0.62
						410	0.02	0.06				957	0.19	0.22	23	0.19	0.74				195	0.21	0.99
						288	0.03	0.06				45	0.13	0.22	23	0.2	0.7				719	0.29	0.98
						370	0.03	0.07				40	0.15	0.9	23	0.23	0.52				97	0.29	0.97
						313	0.03	0.05				577	0.22	0.76	23	0.24	0.65				104	0.22	1
						164	0.05	0.12				514	0.26	0.72	23	0.21	0.83				1272	0.25	0.99
						287	0.04	0.04				2893	0.18	0.75	23	0.21	0.61				92	0.23	0.98
						211	0.05	0.09				1213	0.21	0.33	23	0.24	0.7				602	0.32	0.97
						418	0.03	0.07				195	0.15	0.68	23	0.18	0.74				122	0.15	0.98
						578	0.02	0.12				129	0.24	0.66	23	0.28	0.39				74	0.29	0.97
						367	0.16	0.1				150	0.19	0.9	23	0.19	0.83				45	0.17	0.98
						894	0.07	0.26				413	0.2	0.78	23	0.22	0.87				225	0.38	0.94
						436	0.12	0.26				17	0.14	0.59	23	0.23	0.91				128	0.31	0.97
						438	0.15	0.14				42	0.16	0.62	22	0.24	0.36				281	0.24	0.96
						450	0.13	0.11				255	0.26	0.51	22	0.24	0.68				70	0.96	0.46
						523	0.1	0.41				19	0.12	0.26	22	0.25	0.5				231	0.28	0.93
						397	0.15	0.08				95	0.19	0.54	22	0.19	0.73				376	0.26	0.93
						414	0.12	0.26				26	0.14	0.69	22	0.25	0.41				70	0.26	0.71
						600	0.12	0.08				36	0.14	0.31	22	0.21	0.73				38	0.18	0.89
						339	0.17	0.39				941	0.23	0.69	22	0.16	0.95				190	0.25	0.99
						387	0.12	0.38				55	0.26	0.76	22	0.23	0.68				99	0.27	0.89
						467	0.11	0.43				277	0.27	0.59	22	0.22	0.18				145	0.3	0.97
						258	0.18	0.09				711	0.18	0.34	22	0.22	0.59				63	0.25	0.83
						371	0.15	0.13				231	0.16	0.83	21	0.21	0.29				69	0.23	1
						367	0.14	0.27				376	0.2	0.84	21	0.2	0.86				161	0.26	0.66
						355	0.17	0.37				39	0.14	0.79	21	0.19	0.38				100	0.21	0.99
						329	0.18	0.18				113	0.18	0.83	21	0.25	0.62				36	0.33	0.78
						373	0.14	0.35				383	0.18	0.52	21	0.22	0.9				81	0.19	1
						504	0.12	0.4				1126	0.19	0.31	21	0.19	0.71				37	0.23	1
						518	0.12	0.28				22	0.16	0.45	21	0.23	0.43				539	0.15	0.05
						356	0.17	0.17				209	0.2	0.66	21	0.21	1				2071	0.17	0.17
						399	0.14	0.29				155	0.21	0.79	21	0.24	0.95				496	0.13	0.06
						396	0.15	0.35				104	0.25	0.46	21	0.19	0.81				557	0.08	0.08
						369	0.15	0.13				127	0.1	0.45	21	0.22	0.24				763	0.11	0.11
						410	0.16	0.25				400	0.12	0.14	21	0.18	0.62				3729	0.14	0.26
						466	0.14	0.23				48	0.16	0.58	21	0.19	0.86				566	0.07	0.08
						484	0.12	0.34				199	0.22	0.57	20	0.25	0.85				467	0.09	0.22
						331	0.17	0.25				400	0.16	0.59	20	0.19	0.95				1406	0.13	0.14
						579	0.14	0.06				2926	0.21	0.73	20	0.24	0.85				4335	0.14	0.21
						313	0.16	0.2				374	0.12	0.14	20	0.24	0.7				696	0.06	0.07
						379	0.16	0.18				100	0.19	0.23	20	0.18	0.55				510	0.13	0.13
						333	0.16	0.17				618	0.2	0.69	20	0.2	0.95				687	0.11	0.22
						353	0.13	0.3				114	0.15	0.89	20	0.15	0.65				123	0.05	0.15
						341	0.15	0.28				127	0.15	0.75	20	0.18	0.9				1127	0	0
						410	0.13	0.51				45	0.22	0.56	20	0.25	0.55				125	0.05	0.33
						422	0.12	0.11				79	0.22	0.62	20	0.23	0.75				211	0.05	0.08
						348	0.17	0.11				87	0.18	0.56	20	0.21	0.55				180	0.05	0.09
						4180	0.65	0.47				124	0.25	0.69	20	0.22	0.65				109	0.08	0.04
						5182	0.63	0.5				33	0.16	0.67	20	0.19	0.9				83	0.04	0.43
						5391	0.6	0.54				159	0.3	0.56	20	0.24	0.3				391	0.15	0.58
						17034	0.17	0.42				365	0.23	0.85	20	0.2	0.8				307	0.17	0.59
						10513	0.22	0.02				2099	0.33	0.75	20	0.23	0.3				1159	0.2	0.43
						647	0.02	0.24				376	0.21	0.81	20	0.18	0.35				972	0.18	0.76
						575	0.02	0.14				3205	0.22	0.98	20	0.16	0.9				560	0.18	0.69
						343	0.04	0.08				84	0.2	0.81	19	0.19	0.53				224	0.14	0.76
						436	0.03	0.08				168	0.25	0.74	19	0.18	0.74				142	0.14	0.68
						270	0.05	0.04				119	0.24	0.6	19	0.19	0.79				362	0.11	0.75
						277	0.05	0.01				31	0.18	0.55	19	0.17	0.74				125	0.16	0.63
						427	0.03	0.11				340	0.28	0.58	19	0.18	0.95				170	0.13	0.46
						315	0.05	0.06				166	0.2	0.95	19	0.19	0.84				582	0.14	0.71
						158	0.06	0.08				159	0.28	0.69	19	0.22	0.79				1537	0.15	0.36
						169	0.06	0.11				48	0.2	0.75	19	0.21	0.95				1018	0.18	0.84
						148	0.06	0.04				1487	0.31	0.75	18	0.19	0.78				1679	0.2	0.77
						763	0.02	0.13				1225	0.33	0.69	18	0.23	0.39				109	0.14	0.66
						243	0.05	0.07				56	0.22	0.75	18	0.17	0.94				796	0.19	0.87
						253	0.04	0.08				150	0.26	0.75	18	0.16	0.94				500	0.19	0.79
						164	0.07	0.09				74	0.2	0.53	18	0.21	0.78				162	0.16	0.77
						254	0.05	0.09				100	0.27	0.82	18	0.19	0.56				183	0.15	0.45
						208	0.06	0.02				27	0.13	0.37	18	0.15	0.94				101	0.11	0.57
						634	0.02	0.2				173	0.29	0.54	18	0.17	0.94				44	0.99	0.59
						321	0.04	0.08				48	0.16	0.4	18	0.26	0.17				175	0.12	0.44
						250	0.06	0.06				76	0.25	0.7	18	0.21	0.72				897	0.16	0.63
						633	0.02	0.2				55	0.19	0.71	18	0.18	0.89				149	0.15	0.48
						457	0.02	0.22				139	0.22	0.88	18	0.22	0.67				160	0.11	0.91
						174	0.06	0.1				3502	0.31	0.76	18	0.21	0.39				367	0.1	0.73
						468	0.02	0.19				79	0.19	0.9	18	0.22	0.67				122	0.09	0.52
						600	0.02	0.16				449	0.27	0.76	17	0.17	0.71				98	0.11	0.94
						415	0.03	0.01				30	0.16	0.7	17	0.16	0.76				134	0.11	0.62
						283	0.04	0.08				56	0.19	0.57	17	0.17	0.65				169	0.13	0.53
						166	0.08	0.03				52	0.2	0.62	17	0.21	0.76				359	0.12	0.83
						306	0.04	0.06				303	0.27	0.76	17	0.19	0.65				104	0.15	0.68
						477	0.03	0.09				44	0.17	0.57	17	0.17	0.82				270	0.19	0.63
						224	0.06	0.08				195	0.27	0.58	17	0.17	0.65				184	0.17	0.65
						279	0.04	0.02				169	0.3	0.73	17	0.21	0.71				136	0.13	0.56
						144	0.1	0.03				187	0.19	0.87	17	0.17	0.53				32	0.09	0.59
						253	0.05	0.05				277	0.23	0.63	16	0.17	0.69				90	0.11	0.69
						168	0.07	0.04				62	0.19	0.71	16	0.25	1				151	0.15	0.69
						262	0.05	0.03				849	0.27	0.86	16	0.18	0.38				32	0.16	0.41
						167	0.06	0.1				7160	0.2	0.25	16	0.16	0.5				154	0.19	0.58
						247	0.06	0.05				8458	0.17	0.19	16	0.2	0.81				74	0.16	0.38
						217	0.06	0.02				621	0.08	0.16	16	0.16	0.69				1753	0.06	0.2
						307	0.04	0.16				1518	0.09	0.34	16	0.19	0.75				1993	0.1	0.14
						172	0.08	0.1				2837	0.17	0.19	16	0.2	0.81				2845	0.14	0.3
						2263	0.22	0.22				1371	0.07	0.47	16	0.24	0.75				872	0.1	0.18
						2687	0.23	0.04				1072	0.09	0.19	16	0.28	0.81				1141	0.1	0.05
						14623	0.06	0.28				1206	0.17	0.21	16	0.19	0.44				1310	0.06	0.05
						2660	0.25	0.17				9040	0.19	0.13	16	0.22	0.38				4168	0.11	0.2
						400	0.04	0.04				1737	0.14	0.07	15	0.2	0.87				1887	0.1	0.1
						340	0.04	0.02				3114	0.1	0.72	15	0.15	0.67				974	0.11	0.28
						315	0.04	0.08				2666	0.12	0.34	15	0.19	0.87				5201	0.04	0.13
						343	0.04	0.01				1359	0.15	0.21	15	0.17	0.6				2081	0.08	0.72
						369	0.04	0.08				855	0.1	0.44	15	0.22	0.4				21280	0.13	0.09
						286	0.05	0.03				1825	0.16	0.19	15	0.23	0.73				10915	0.08	0.03
						310	0.05	0.07				361	0.03	0.35	15	0.16	0.93				3633	0.11	0.14
						341	0.03	0.08				120	0.03	0.04	15	0.18	1				2422	0.08	0.43
						351	0.04	0.11				347	0.03	0.06	15	0.22	0.8				3036	0.09	0.29
						332	0.05	0.1				156	0.04	0.03	15	0.23	0.73				2343	0.1	0.27
						189	0.07	0.04				262	0.04	0.03	15	0.19	0.73				551	0.08	0.03
						331	0.04	0.19				67	0.02	0.09	15	0.22	0.73				759	0.04	0.33
						307	0.05	0.03				1120	0.04	0.13	15	0.21	0.6				1168	0.12	0.2
						263	0.05	0.02				33	0.01	0.09	15	0.21	0.33				9675	0	0
						433	0.03	0.12				892	0.04	0.01	15	0.2	0.6				838	0.2	0.54
						357	0.04	0.09				608	0.05	0.52	15	0.17	0.73				2376	0.22	0.49
						359	0.04	0.08				471	0.06	0.25	15	0.19	0.2				2361	0.22	0.53
						267	0.05	0.06				424	0.05	0.06	14	0.17	0.71				250	0.08	0.8
						226	0.06	0.08				489	0.03	0.38	14	0.19	0.36				71	0.09	0.13
						337	0.04	0.05				832	0.04	0.32	14	0.17	0.86				998	0.21	0.52
						303	0.05	0.03				632	0.05	0.36	14	0.19	0.79				518	0.13	0.69
						403	0.03	0.12				922	0.06	0.15	14	0.16	0.71				1274	0.18	0.47
						411	0.04	0.11				296	0.06	0.09	14	0.18	0.07				1380	0.19	0.44
						327	0.04	0.06				103	0.03	0.44	14	0.17	0.86				1119	0.19	0.85
						312	0.04	0.06				371	0.07	0.24	14	0.2	0.36				149	0.15	0.7
						330	0.03	0.13				601	0.04	0.54	14	0.18	0.79				342	0.13	0.65
						293	0.05	0.06				1504	0.06	0.17	14	0.2	0.79				160	0.14	0.51
						469	0.03	0.08				1508	0.04	0.06	14	0.19	0.79				164	0.07	0.81
						298	0.04	0.05				482	0.03	0.49	14	0.17	0.86				111	0.14	0.94
						222	0.05	0.05				417	0.04	0.3	14	0.16	0.79				802	0.16	0.68
						213	0.05	0.09				787	0.05	0.14	14	0.19	0.57				353	0.11	0.69
						303	0.03	0.04				579	0.05	0.07	14	0.19	0.57				81	0.1	0.31
						423	0.03	0.04				101	0.03	0.17	14	0.2	0.29				133	0.12	0.39
						290	0.05	0.01				444	0.05	0.08	14	0.22	0.64				297	0.2	0.8
						357	0.05	0.06				581	0.07	0.13	14	0.18	0.57				467	0.19	0.32
						300	0.04	0.17				78	0.03	0.03	14	0.13	0.64				161	0.14	0.53
						259	0.06	0.04				278	0.07	0.09	14	0.16	0.36				203	0.14	0.44
						349	0.04	0.06				533	0.07	0.07	14	0.19	0.5				287	0.2	0.38
						281	0.04	0.06				127	0.04	0.44	14	0.16	0.71				373	0.14	0.81
						317	0.04	0.08				147	0.05	0.11	14	0.22	0.86				183	0.17	0.89
						450	0.03	0.04				148	0.03	0.2	14	0.28	0.57				111	0.09	0.85
						331	0.04	0.02				419	0.04	0.04	14	0.15	0.14				108	0.11	0.93
						222	0.05	0.19				693	0.05	0.21	14	0.22	0.36				50	0.07	0.54
						271	0.05	0.02				413	0.06	0.16	13	0.19	0.62				83	0.13	0.89
						372	0.04	0.03				945	0.06	0.15	13	0.13	0.77				217	0.1	0.46
						207	0.04	0.08				807	0.03	0.27	13	0.18	0.85				241	0.1	0.27
						349	0.03	0.07				868	0.06	0.19	13	0.2	0.54				146	0.14	0.28
						465	0.03	0.08				6246	0.08	0.12	13	0.14	0.92				56	0.12	0.66
						279	0.04	0.03				4267	0.06	0.48	13	0.17	0.77				42	0.48	0.31
						372	0.04	0.02				1324	0.04	0.31	13	0.15	0.92				36	0.1	0.86
						240	0.04	0.03				3570	0.04	0.34	13	0.18	0.92				33	0.09	0.73
						327	0.03	0.08				7905	0.52	0.44	13	0.2	0.54				2246	0.26	0.88
						383	0.03	0.1				9357	0.66	0.18	13	0.19	0.54				226	0.17	1
						322	0.03	0.11				2381	0.26	0.31	13	0.17	0.85				1406	0.25	0.97
						293	0.05	0.04				1003	0.19	0.3	13	0.14	0.92				1696	0.24	0.98
						295	0.03	0.11				2106	0.2	0.28	13	0.2	0.62				650	0.2	1
						295	0.05	0.02				10634	0.27	0.11	13	0.23	0.38				1024	0.19	1
						333	0.03	0.1				1515	0.17	0.4	13	0.15	0.92				245	0.15	1
						170	0.06	0.04				1208	0.12	0.19	13	0.2	0.46				481	0.28	0.88
						551	0.02	0.07				1043	0.13	0.24	13	0.14	0.69				1770	0.2	0.99
						201	0.05	0.05				104	0	0	13	0.15	1				141	0.16	0.98
						391	0.03	0.01				3709	0.17	0.17	13	0.15	0.69				758	0.24	0.95
						266	0.04	0.14				2285	0.34	0.07	13	0.17	0.62				813	0.24	0.99
						133	0.06	0.04				7902	0.57	0.36	13	0.17	0.92				221	0.15	1
						354	0.04	0.03				5074	0.46	0.42	13	0.25	0.54				865	0.13	0.55
						408	0.03	0.03				4138	0.39	0.57	13	0.23	0.92				329	0.13	1
						319	0.03	0.06				1513	0.2	0.07	13	0.18	0.92				1181	0.24	0.9
						461	0.04	0.05				1146	0.1	0.28	13	0.19	0.46				811	0.18	0.99
						222	0.05	0.12				5556	0.12	0.08	13	0.15	0.85				832	0.21	0.99
						523	0.02	0.14				434	0.11	0.13	13	0.16	0.54				266	0.22	0.98
						339	0.04	0.11				763	0.14	0.21	12	0.16	0.75				1134	0.22	0.93
						289	0.03	0.03				437	0.12	0.11	12	0.17	0.67				200	1.6	0.38
						124	0.06	0.02				327	0.06	0.25	12	0.18	0.42				853	0.23	0.88
						814	0.02	0.01				260	0.09	0.22	12	0.13	0.58				356	0.18	1
						391	0.03	0.09				108	0	0	12	0.19	0.58				655	0.2	0.9
						405	0.03	0.07				400	0.13	0.17	12	0.15	0.75				725	0.16	0.99
						230	0.05	0.06				440	0.12	0.49	12	0.16	0.42				505	0.13	1
						32	0	0				332	0.08	0.05	12	0.14	0.83				507	0.2	0.95
						450	0.03	0.14				442	0.11	0.26	12	0.2	0.33				389	0.17	0.9
						195	0.05	0				403	0.09	0.3	12	0.17	0.67				291	0.2	0.96
						247	0.05	0.09				635	0.13	0.28	12	0.21	0.58				1097	0.24	0.99
						217	0.05	0.07				1155	0.16	0.31	12	0.18	0.92				123	0.7	0.78
						242	0.04	0				5825	0.16	0.09	12	0.22	0.75				771	0.21	0.95
						227	0.05	0.02				148	0.04	0.3	12	0.18	0.5				1418	0.15	0.94
						295	0.03	0.09				629	0.07	0.18	12	0.13	0.75				708	0.12	0.92
						297	0.03	0.04				272	0.04	0.33	12	0.17	0.92				263	0.16	1
						230	0.04	0.01				765	0.06	0.13	12	0.19	1				171	0.18	0.66
						296	0.04	0.05				565	0.09	0.12	12	0.16	0.92				193	0.23	1
						214	0.05	0.04				1143	0.06	0.21	12	0.18	0.75				103	0.1	0.99
						316	0.03	0.1				540	0.03	0.16	12	0.18	0.67				48	0.15	0.98
						198	0.05	0				1338	0.05	0.17	12	0.22	0.58				100	0.16	1
						226	0.04	0.14				854	0.07	0.09	12	0.21	0.67				47	0.21	1
						236	0.06	0.11				720	0.04	0.23	12	0.17	0.75				507	0.4	0.99
						366	0.03	0.06				752	0.06	0.19	12	0.17	0.5				664	0.49	0.97
						358	0.03	0.11				726	0.04	0.18	12	0.13	0.5				906	0.53	0.99
						255	0.03	0.11				300	0.04	0.44	12	0.16	0.08				455	0.43	0.98
						249	0.04	0.01				1387	0.07	0.19	12	0.16	0.67				338	0.51	0.98
						404	0.02	0.02				1386	0.05	0.12	12	0.17	0.5				1740	0.44	0.99
						357	0.02	0.08				578	0.05	0.37	12	0.17	0.42				422	0.45	0.96
						289	0.03	0.16				761	0.06	0.29	12	0.2	0.83				743	0.41	0.95
						146	0.05	0.05				1179	0.07	0.17	11	0.18	0.91				1468	0.45	0.97
						291	0.03	0.04				815	0.07	0.18	11	0.14	0.45				1348	0.47	0.98
						186	0.06	0.11				240	0.07	0.26	11	0.14	0.27				167	0.46	0.68
						306	0.03	0.07				823	0.06	0.26	11	0.16	0.82				116	0.45	0.97
						446	0.02	0.03				927	0.08	0.16	11	0.15	0.91				847	0.37	0.99
						200	0.04	0.19				1449	0	0	11	0.16	0.91				179	0.38	1
						163	0.06	0.01				716	0.08	0.17	11	0.17	0.91				411	0.44	0.99
						239	0.03	0.03				543	0.06	0.24	11	0.15	0.82				217	0.45	1
						178	0.06	0.04				171	0.04	0.15	11	0.16	0.55				311	0.37	0.94
						451	0.02	0.08				501	0.06	0.15	11	0.12	0.55				1158	0.4	0.95
						252	0.04	0.04				502	0.05	0.24	11	0.14	0.73				847	0.37	0.96
						233	0.05	0.05				383	0.07	0.13	11	0.15	0.91				850	0.56	0.96
						177	0.04	0.1				858	0.07	0.09	11	0.14	0.36				1439	0.37	0.99
						221	0.04	0.04				585	0.06	0.02	11	0.18	0.82				72	0.38	0.99
						228	0.04	0.02				713	0.08	0.2	11	0.21	0.09				128	0.42	1
						300	0.03	0.1				727	0.09	0.05	11	0.19	0.36				323	0.49	0.67
						158	0.07	0.03				322	0.03	0.41	11	0.16	0.73				1204	0.48	0.98
						304	0.04	0.08				456	0.05	0.28	11	0.16	0.55				814	0.54	0.98
						354	0.03	0.03				292	0.07	0.2	11	0.15	0.91				53	0.24	1
						158	0.05	0.01				485	0.08	0.36	11	0.18	0.64				318	0.49	0.96
						180	0.05	0.02				996	0.18	0.74	11	0.14	0.73				913	0.99	0.7
						339	0.03	0.09				1057	0.22	0.58	11	0.17	0.73				114	0.31	0.99
						333	0.03	0.1				204	0.13	0.47	11	0.16	0.64				76	0.41	0.99
						205	0.04	0.06				676	0.21	0.68	11	0.15	0.73				67	0.3	0.85
						257	0.04	0.06				1477	0.23	0.45	11	0.12	0.64				84	0.25	0.85
						180	0.06	0.06				695	0.15	0.55	11	0.17	0.73				440	0.42	0.98
						196	0.04	0.05				164	0.14	0.73	11	0.16	0.64				532	0.36	0.99
						22	0	0				503	0.19	0.53	11	0.22	0.73				157	0.34	1
						208	0.04	0.05				605	0.15	0.49	13399	0.25	0.35				565	0.45	0.92
						327	0.03	0.09				922	0.18	0.66	10928	0.27	0.46				328	0.41	0.98
						275	0.04	0.06				114	0.09	0.71	1512	0.39	0.19				365	0.38	0.99
						159	0.06	0.02				136	0.13	0.44	1190	0.34	0.15				242	0.46	1
						262	0.03	0.05				126	0.1	0.56	947	0.29	0.46				122	0.45	0.92
						206	0.04	0.09				200	0.16	0.2	246	0.4	0.36				152	0.49	0.98
						217	0.04	0.02				1542	0.24	0.36	60	0.38	0.32				273	0.3	1
						281	0.03	0.05				261	0.21	0.38	58	0.27	0.71				193	0.26	0.96
						174	0.04	0.02				68	0.09	0.63	52	0.36	0.17				424	0.34	1
						392	0.03	0.15				38	0.12	0.29	51	0.21	0.47				258	0.43	1
						181	0.04	0.07				455	0.12	0.52	47	0.28	0.53				403	0.39	1
						183	0.05	0.03				202	0.13	0.32	43	0.35	0.21				448	0.41	0.99
						294	0.03	0.16				285	0.14	0.58	42	0.37	0.36				227	0.39	0.98
						174	0.05	0.01				86	0.18	0.22	40	0.27	0.42				162	0.28	1
						358	0.03	0.13				78	0.12	0.49	38	0.51	0.16				199	0.34	0.99
						325	0.02	0.08				36	0.14	0.11	38	0.22	0.18				812	0.56	0.96
						370	0.15	0.82				1127	0.17	0.64	36	0.35	0.31				680	0.4	0.99
						251	0.16	0.63				1157	0.21	0.42	36	0.23	0.47				281	0.4	0.99
						244	0.2	0.52				512	0.13	0.61	35	0.25	0.57				253	0.42	0.51
						195	0.24	0.51				366	0.14	0.63	35	0.4	0.34				459	0.31	1
						224	0.23	0.51				253	0.14	0.82	34	0.29	0.5				255	0.42	0.95
						407	0.12	0.82				188	0.2	0.45	34	0.31	0.62				234	0.28	0.99
						280	0.17	0.77				260	0.19	0.53	34	0.35	0.29				138	0.35	0.99
						339	0.14	0.73				138	0.14	0.44	33	0.36	0.24				1005	0.44	0.98
						235	0.22	0.64				81	0.14	0.65	33	0.24	0.42				309	0.41	0.95
						205	0.21	0.63				935	0.19	0.57	33	0.34	0.18				289	0.36	0.96
						220	0.25	0.59				863	0.15	0.86	32	0.27	0.41				149	0.43	0.95
						166	0.29	0.56				628	0.18	0.86	30	0.26	0.47				785	0.51	0.92
						176	0.25	0.36				6102	0.46	0.07	30	0.25	0.6				94	0.37	1
						163	0.26	0.24				2166	0.36	0.31	29	0.3	0.55				51	0.35	1
						363	0.11	0.6				4950	0.32	0.23	29	0.37	0.34				112	0.39	0.7
						284	0.19	0.8				7090	0.53	0.11	28	0.29	0.29				246	0.48	0.97
						207	0.26	0.28				7580	0.53	0.23	28	0.27	0.57				39	0.38	1
						230	0.24	0.44				297	0.04	0.09	28	0.25	0.71				309	0.41	0.98
						313	0.2	0.5				361	0.04	0.06	27	0.35	0.3				199	0.49	0.98
						195	0.26	0.47				767	0.03	0.57	27	0.39	0.7				406	0.4	0.98
						243	0.22	0.69				255	0.03	0.46	27	0.27	0.04				78	0.39	1
						423	0.16	0.42				1873	0.06	0.14	26	0.2	0.23				49	0.4	0.96
						258	0.22	0.59				1782	0.05	0.17	26	0.39	0.46				83	0.38	0.98
						254	0.21	0.61				410	0.05	0.22	26	0.42	0.38				35	0.49	0.97
						184	0.29	0.51				692	0.06	0.23	26	0.35	0.19				152	0.39	0.97
						410	0.14	0.86				451	0.06	0.09	26	0.23	0.38				108	0.52	0.93
						195	0.26	0.34				434	0.05	0.11	25	0.23	0.32				144	0.42	0.93
						169	0.31	0.22				437	0.05	0.21	25	0.29	0.2				49	0.27	0.88
						323	0.14	0.74				296	0.05	0.06	25	0.23	0.6				31	0.33	0.84
						167	0.28	0.31				97	0.03	0.1	25	0.34	0.2				57	0.38	1
						295	0.2	0.74				109	0.04	0.17	25	0.42	0.32				90	0.35	0.98
						377	0.13	0.66				262	0.05	0.12	25	0.26	0.64				163	0.35	0.88
						235	0.26	0.62				317	0.04	0.23	25	0.41	0.56				50	0.34	0.96
						269	0.16	0.59				105	0.03	0.38	25	0.33	0.28				98	0.42	0.84
						195	0.24	0.5				141	0.03	0.17	24	0.33	0.38				4318	0.17	0.08
						292	0.18	0.83				165	0.06	0.08	24	0.25	0.25				4441	0.17	0.1
						672	0.08	0.77				213	0.03	0.11	24	0.28	0.38				107	0.19	0.45
						152	0.32	0.16				159	0.04	0.11	24	0.25	0.38				113	0.19	0.32
						507	0.1	0.74				287	0.03	0.2	23	0.34	0.52				130	0.19	0.49
						262	0.2	0.74				440	0.05	0.11	23	0.41	0.3				487	0.18	0.53
						177	0.29	0.23				166	0.02	0.01	23	0.29	0.65				188	0.22	0.3
						562	0.11	0.73				220	0.03	0.22	22	0.27	0.36				233	0.09	0.48
						220	0.15	0.83				336	0.04	0.12	22	0.26	0.41				162	0.17	0.69
						127	0.34	0.27				382	0.04	0.29	22	0.35	0.5				159	0.2	0.27
						240	0.18	0.45				139	0.03	0.06	22	0.27	0.18				154	0.16	0.55
						324	0.14	0.51				104	0.03	0.06	22	0.28	0.5				129	0.21	0.31
						328	0.15	0.71				206	0.04	0.13	22	0.31	0.09				70	0.14	0.5
						131	0.28	0.42				255	0.04	0.33	22	0.29	0.36				62	0.15	0.23
						164	0.34	0.21				146	0.03	0.01	22	0.23	0.45				1082	0.1	0.5
						1723	0.33	0.07				105	0.03	0.07	22	0.3	0.18				705	0.14	0.09
						1408	0.37	0.08				123	0.04	0.05	21	0.31	0.19				778	0.14	0.21
						2775	0.26	0.7				368	0.05	0.16	21	0.18	0.57				1821	0	0
						1855	0.31	0.17				132	0.03	0.18	21	0.36	0.29				963	0.15	0.19
						1685	0.23	0.17				248	0.07	0.14	21	0.3	0.33				1075	0.15	0.12
						2351	0.26	0.21				151	0.04	0.05	21	0.24	0.48				930	0.12	0.09
						174	0.04	0.05				748	0.05	0.11	21	0.19	0.19				264	0.07	0.12
						248	0.04	0.03				216	0.05	0.17	20	0.3	0.45				1206	0.16	0.2
						403	0.03	0.11				124	0.02	0.07	20	0.23	0.25				1160	0.09	0.5
						192	0.05	0.03				291	0.02	0.03	20	0.26	0.35				1599	0.16	0.09
						268	0.03	0.03				252	0.05	0.12	20	0.42	0.3				417	0.08	0.74
						199	0.04	0.12				778	0.06	0.12	20	0.45	0.15				638	0.15	0.1
						183	0.04	0.02				1725	0.07	0.24	20	0.29	0.45				1142	0.13	0.26
						350	0.03	0.01				550	0.06	0.13	20	0.21	0.35				474	0.08	0.18
						537	0.03	0.23				1331	0.04	0.35	20	0.36	0.7				549	0.05	0.51
						219	0.04	0.12				1025	0.05	0.15	19	0.28	0.42				263	0.07	0.32
						294	0.03	0.1				487	0.07	0.1	19	0.22	0.26				427	0.07	0.12
						246	0.05	0.08				325	0.04	0.2	19	0.48	0.47				536	0.09	0.5
						198	0.05	0.11				449	0.07	0.3	19	0.23	0.53				278	0.06	0.28
						224	0.06	0.05				139	0.03	0.24	19	0.31	0.58				252	0.06	0.1
						176	0.04	0.15				125	0.03	0.3	19	0.25	0.37				3171	0.33	0.98
						229	0.05	0.09				141	0.03	0.07	19	0.19	0.37				223	0.31	0.92
						272	0.03	0.25				417	0.06	0.29	19	0.29	0.42				4283	0.24	0.65
						328	0.03	0.07				852	0.08	0.32	18	0.35	0.44				355	0.29	0.98
						173	0.04	0.08				1380	0.06	0.15	18	0.27	0.39				277	0.25	0.91
						194	0.05	0.09				346	0.06	0.16	18	0.29	0.22				2279	0.14	0.73
						207	0.04	0.07				2069	0.06	0.27	18	0.27	0.56				354	0.28	0.96
						261	0.03	0.11				971	0.04	0.16	18	0.26	0.39				257	0.29	0.97
						185	0.06	0.02				1412	0.04	0.18	18	0.33	0.22				350	0.36	0.87
						344	0.04	0.03				751	0.05	0.11	18	0.28	0.56				1294	0.29	0.89
						300	0.03	0.03				245	0.04	0.2	18	0.21	0.39				194	0.35	0.89
						335	0.04	0.04				423	0.04	0.15	18	0.26	0.61				1191	0.28	0.95
						135	0.06	0				248	0.04	0.17	18	0.21	0.72				152	0.96	0.22
						326	0.04	0.02				285	0.06	0.16	18	0.22	0.39				638	0.3	0.9
						362	0.03	0.02				251	0.05	0.38	18	0.31	0.39				87	0.23	0.99
						300	0.03	0.04				112	0.03	0.12	18	0.18	0.61				244	0.29	0.8
						268	0.03	0.06				312	0.05	0.15	17	0.29	0.24				654	0.33	0.72
						384	0.02	0.11				109	0.04	0.06	17	0.27	0.29				194	0.3	0.76
						222	0.04	0.02				152	0.05	0.05	17	0.22	0.35				43	0.23	0.95
						297	0.03	0.03				261	0.04	0.1	17	0.23	0.82				74	0.22	1
						173	0.05	0.13				240	0.05	0.05	17	0.36	0.53				72	0.26	0.89
						202	0.03	0.19				178	0.04	0.16	17	0.24	0.47				328	0.27	0.64
						156	0.06	0.04				417	0.05	0.29	17	0.35	0.06				104	0.23	0.99
						272	0.03	0.06				526	0.05	0.29	17	0.25	0.35				489	0.25	0.95
						494	0.03	0.16				307	0.02	0.3	17	0.25	0.24				414	0.33	0.92
						186	0.04	0.1				408	0.06	0.31	17	0.24	0.24				321	0.3	0.96
						198	0.05	0.12				774	0.05	0.19	17	0.21	0.47				197	0.36	0.87
						404	0.02	0.11				135	0.04	0.04	17	0.25	0.47				689	0.27	0.9
						211	0.04	0.24				266	0.05	0.23	16	0.19	0.25				65	0.41	0.91
						203	0.05	0.05				2878	0.07	0.21	16	0.24	0.31				316	0.32	0.97
						229	0.03	0.03				1217	0.05	0.25	16	0.2	0.31				166	0.34	0.95
						266	0.04	0.08				389	0.03	0.32	16	0.28	0.25				172	0.35	0.92
						257	0.04	0.12				417	0.04	0.19	16	0.19	0.62				87	0.27	0.9
						298	0.03	0.08				263	0.08	0.08	16	0.39	0.25				69	0.34	0.96
						221	0.04	0.03				222	0.04	0.16	16	0.19	0.31				124	0.29	0.86
						180	0.06	0.08				197	0.03	0.2	15	0.27	0.33				123	0.26	0.98
						377	0.04	0.02				232	0.05	0.33	15	0.45	0.13				48	0.27	0.96
						236	0.05	0.13				197	0.06	0.19	15	0.23	0.4				22	0.18	0.95
						314	0.05	0.08				295	0.07	0.01	15	0.26	0.13				72	0.42	0.89
						334	0.04	0.13				135	0.03	0.12	15	0.27	0.53				40	0.31	0.72
						237	0.05	0.05				225	0.04	0.12	15	0.28	0.47				55	0.3	0.93
						184	0.06	0.06				9065	0.84	0.53	15	0.25	0.47				319	0.37	0.91
						323	0.04	0.07				4704	0.82	0.57	15	0.33	0.13				678	0.47	0.95
						426	0.03	0.03				14	0.59	0.79	15	0.45	0.33				201	0.34	0.94
						435	0.03	0.09				4949	0.78	0.61	15	0.32	0.4				220	0.14	0.97
						471	0.03	0.24				31	0.04	0.03	15	0.2	0.4				279	0.29	0.96
						250	0.06	0.11				35	0.05	0.06	15	0.22	0.07				649	0.3	0.97
						268	0.05	0.05				26	0.02	0	15	0.26	0.6				682	0.31	0.93
						162	0.07	0.04				42	0.02	0.1	14	0.23	0.5				1188	0.22	0.96
						279	0.05	0.05				30	0.05	0.03	14	0.31	0.21				454	0.21	0.97
						555	0.02	0.06				16	0.02	0	14	0.19	0.36				612	0.46	0.95
						251	0.06	0.04				21	0.03	0	14	0.2	0.71				125	0.41	0.94
						169	0.06	0.02				218	0.06	0.04	14	0.28	0.29				272	0.38	0.96
						253	0.05	0.09				130	0.03	0.21	14	0.31	0.36				149	0.2	0.97
						497	0.03	0.28				272	0.05	0.14	14	0.18	0.57				540	0.27	0.95
						1037	0.02	0.09				76	0.03	0.01	14	0.31	0.21				149	0.29	0.95
						512	0.03	0.1				11	0.01	0	14	0.24	0.14				192	0.35	0.9
						308	0.04	0.06				45	0.05	0	14	0.28	0.5				326	0.34	0.94
						129	0.1	0				11	0.01	0	14	0.21	0.43				820	0.43	0.94
						238	0.06	0.02				31	0.03	0	14	0.38	0.07				197	0.38	0.93
						246	0.06	0.09				20	0.04	0.1	14	0.23	0.14				229	0.26	0.94
						140	0.08	0.06				42	0.04	0.12	14	0.24	0.86				240	0.29	0.94
						224	0.05	0.01				64	0.04	0.11	14	0.29	0.29				218	0.31	0.96
						522	0.02	0.13				141	0.04	0.21	13	0.42	0.08				1044	0.28	0.96
						166	0.07	0.06				256	0.03	0.22	13	0.34	0.23				243	0.24	0.95
						247	0.05	0.09				236	0.03	0.11	13	0.17	0.38				636	0.5	0.94
						145	0.05	0.14				169	0.05	0.07	13	0.23	0.23				213	0.26	0.96
						494	0.03	0.1				47	0.03	0.02	13	0.38	0.31				268	0.2	0.97
						519	0.03	0.16				27	0.02	0.33	13	0.38	0.38				359	0.37	0.96
						193	0.06	0.06				27	0.03	0	13	0.39	0.08				226	0.31	0.94
						255	0.05	0.09				84	0.05	0.07	13	0.31	0.38				507	0.54	0.9
						259	0.05	0.05				133	0.04	0.25	13	0.22	0.23				266	0.56	0.89
						171	0.09	0				352	0.05	0.05	13	0.2	0.69				362	0.28	0.96
						191	0.46	0.8				85	0.04	0.46	13	0.19	0.62				141	0.31	0.96
						196	0.46	0.67				257	0.03	0.05	13	0.25	0.38				450	0.38	0.94
						227	0.36	0.78				81	0.03	0.06	13	0.25	0.46				431	0.37	0.93
						231	0.36	0.88				46	0.02	0.39	13	0.5	0.31				642	0.42	0.95
						235	0.37	0.83				27	0.04	0	13	0.24	0.23				703	0.54	0.94
						351	0.34	0.97				104	0.04	0.06	13	0.18	0.23				428	0.35	0.94
						289	0.34	0.52				78	0.02	0.04	13	0.29	0.15				418	0.34	0.94
						299	0.24	0.97				37	0.03	0.16	12	0.27	0.42				251	0.28	0.97
						242	0.44	0.84				41	0.03	0.02	12	0.21	0.42				490	0.43	0.9
						155	0.48	0.66				139	0.04	0	12	0.3	0.17				560	0.53	0.94
						274	0.39	0.9				22	0.03	0.18	12	0.3	0.58				455	0.29	0.95
						173	0.45	0.83				46	0.05	0.04	12	0.26	0.25				450	0.52	0.94
						213	0.4	0.91				30	0.05	0	12	0.29	0.25				1225	0.32	0.96
						253	0.34	0.89				54	0.06	0.02	12	0.4	0.5				300	0.39	0.95
						272	0.34	0.93				348	0.06	0.12	12	0.19	0.33				432	0.26	0.96
						215	0.44	0.87				129	0.06	0.19	12	0.21	0.58				362	0.39	0.95
						195	0.38	0.84				136	0.06	0.29	12	0.38	0.17				195	0.32	0.93
						214	0.43	0.59				135	0.03	0.07	12	0.21	0.42				304	0.34	0.94
						260	0.4	0.48				85	0.04	0.01	12	0.28	0.33				375	0.48	0.96
						194	0.42	0.12				283	0.05	0.15	12	0.23	0.25				344	0.31	0.95
						247	0.38	0.91				22	0.03	0	11	0.21	0.64				118	0.21	0.97
						253	0.41	0.46				87	0.05	0.03	11	0.21	0.18				356	0.33	0.97
						157	0.43	0.69				189	0.15	0.64	11	0.15	0.55				111	0.45	0.88
						212	0.43	0.73				562	0.2	0.37	11	0.4	0.36				818	0.42	0.94
						258	0.37	0.76				104	0.14	0.67	11	0.23	0.45				207	0.38	0.94
						272	0.36	0.94				177	0.19	0.28	11	0.22	0.45				605	0.29	0.96
						182	0.45	0.57				33	0.16	0.27	11	0.22	0.36				620	0.52	0.95
						332	0.24	0.89				396	0.14	0.45	11	0.26	0.64				206	0.52	0.9
						234	0.42	0.67				316	0.16	0.45	11	0.36	0.27				197	0.46	0.93
						221	0.4	0.87				190	0.19	0.38	11	0.28	0.18				266	0.29	0.9
						198	0.42	0.84				224	0.17	0.35	11	0.23	0.73				806	0.4	0.94
						175	0.44	0.23				100	0.12	0.36	11	0.19	0.27				580	0.39	0.93
						195	0.45	0.83				204	0.15	0.62	11	0.31	0.36				317	0.4	0.94
						465	0.25	0.92				55	0.15	0.45	11	0.19	0.45				182	0.33	0.97
						216	0.41	0.78				62	0.18	0.37	11	0.29	0				333	0.43	0.92
						159	0.43	0.8				150	0.19	0.41	11	0.2	0.36				697	0.32	0.95
						218	0.44	0.78				207	0.2	0.3	11	0.22	0.55				739	0.52	0.95
						287	0.41	0.85				123	0.17	0.54	20572	0.77	0.07				399	0.38	0.97
						291	0.33	0.96				31	0.16	0.26	12086	0.49	0.55				199	0.27	0.95
						335	0.25	0.93				706	0.18	0.4	7816	0.21	0.02				433	0.34	0.93
						268	0.27	0.96				326	0.13	0.72	7304	0.2	0.02				510	0.52	0.94
						226	0.45	0.58				261	0.22	0.41	3398	0.34	0.07				861	0.42	0.96
						273	0.31	0.89				11	0.1	0.64	1549	0.23	0.08				294	0.4	0.93
						314	0.32	0.96				75	0.14	0.69	1091	0.12	0.04				281	0.24	0.96
						219	0.44	0.7				190	0.16	0.74	779	0.2	0.11				243	0.38	0.93
						239	0.41	0.86				2382	0.51	0.04	666	0.22	0.03				179	0.32	0.92
						164	0.48	0.72				2220	0.46	0.04	1951	0.33	0.19				360	0.39	0.96
						230	0.4	0.37				6074	0.54	0	1759	0.34	0.26				247	0.39	0.94
						195	0.43	0.77				3814	0.72	0.56	1078	0.29	0.33				373	0.46	0.92
						7400	0.71	0.34				2575	0.62	0.48	888	0.32	0.41				124	0.43	0.9
						6057	0.67	0.28				915	0.54	0.77	739	0.4	0.1				654	0.53	0.94
						371	0.25	0.91				1301	0.58	0.79	650	0.42	0.3				245	0.37	0.96
						363	0.22	0.93				6173	0.78	0.01	541	0.35	0.04				182	0.29	0.97
						221	0.31	0.3				43	0.85	0	466	0.34	0.2				399	0.5	0.94
						319	0.26	0.74				5870	0.42	0	460	0.23	0.1				165	0.22	0.98
						239	0.3	0.77				6361	0.09	0	316	0.22	0.16				325	0.39	0.94
						174	0.46	0.43				38	0.04	0	278	0.3	0.32				136	0.28	0.93
						321	0.25	0.94				40	0.04	0	225	0.26	0.2				92	0.24	0.98
						349	0.18	0.94				31	0.05	0.03	183	0.24	0				101	0.43	0.92
						211	0.37	0.62				41	0.06	0.05	157	0.21	0				95	0.34	0.93
						210	0.35	0.66				54	0.02	0.04	153	0.33	0.16				406	0.22	0.98
						418	0.19	0.89				99	0.03	0.08	142	0.26	0.09				612	0.47	0.93
						236	0.3	0.69				262	0.05	0.12	119	0.29	0.14				214	0.42	0.98
						211	0.36	0.75				88	0.03	0.24	103	0.31	0.19				397	0.43	0.91
						183	0.39	0.61				73	0.03	0.07	100	0.27	0.18				221	0.48	0.91
						360	0.19	0.94				68	0.04	0.06	99	0.28	0.37				196	0.32	0.94
						211	0.33	0.79				37	0.05	0.11	96	0.29	0.19				249	0.36	0.94
						173	0.39	0.52				66	0.03	0	91	0.29	0.02				292	0.4	0.94
						283	0.28	0.79				34	0.03	0.09	89	0.26	0.2				160	0.21	0.97
						262	0.28	0.87				46	0.03	0	87	0.14	0				76	0.2	0.97
						205	0.36	0.72				51	0.02	0.2	82	0.14	0				256	0.38	0.96
						180	0.34	0.82				115	0.05	0.15	76	0.26	0.37				125	0.21	0.94
						273	0.35	0.77				762	0.06	0.08	76	0.15	0.03				395	0.32	0.98
						188	0.41	0.54				140	0.04	0.1	71	0.26	0.14				111	0.26	0.92
						378	0.24	0.75				323	0.04	0.26	70	0.27	0.01				196	0.23	0.95
						317	0.21	0.8				94	0.02	0.23	68	0.15	0.15				97	0.23	0.94
						192	0.4	0.46				73	0.04	0.11	66	0.18	0				131	0.34	0.94
						202	0.34	0.72				29	0.03	0	62	0.13	0				181	0.27	0.92
						232	0.39	0.63				71	0.05	0	60	0.25	0.02				115	0.32	0.91
						161	0.43	0.65				22	0.02	0.05	57	0.3	0.16				116	0.29	0.96
						222	0.33	0.74				67	0.04	0	55	0.18	0.11				245	0.41	0.94
						385	0.21	0.86				47	0.03	0.11	50	0.23	0.16				39	0.18	0.97
						226	0.38	0.67				99	0.05	0.08	47	0.23	0.6				104	0.24	0.91
						215	0.36	0.64				115	0.04	0.22	47	0.24	0.45				1276	0.12	0.22
						255	0.3	0.7				138	0.06	0.12	46	0.22	0.41				1177	0.12	0.22
						274	0.3	0.49				102	0.06	0	46	0.25	0				1495	0.13	0.16
						331	0.25	0.57				138	0.07	0.06	42	0.27	0.29				991	0.1	0.38
						169	0.39	0.59				63	0.04	0.17	42	0.22	0.02				1433	0.09	0.19
						282	0.34	0.65				63	0.04	0.1	42	0.33	0.1				2117	0.14	0.4
						237	0.31	0.65				47	0.03	0.04	41	0.19	0.41				532	0.05	0.23
						249	0.31	0.71				85	0.04	0.06	41	0.18	0				4481	0.12	0.29
						394	0.19	0.76				20	0.03	0	40	0.28	0.03				4302	0.11	0.12
						285	0.27	0.78				35	0.04	0	40	0.24	0.1				999	0.11	0.38
						227	0.33	0.67				27	0.03	0.11	39	0.29	0.28				1270	0.13	0.17
						303	0.32	0.33				26	0.05	0	39	0.2	0				1044	0.06	0.13
						424	0.18	0.74				403	0.04	0.28	36	0.25	0.33				1774	0.1	0.17
						260	0.34	0.6				216	0.05	0.22	36	0.28	0.14				1639	0.13	0.1
						299	0.28	0.91				212	0.05	0.04	36	0.26	0				1800	0.08	0.37
						239	0.4	0.45				269	0.05	0.09	35	0.26	0.26				1657	0.1	0.15
						968	0.6	0.41				32	0.03	0.09	35	0.25	0.37				801	0.08	0.26
						1201	0.46	0.84				42	0.04	0.05	35	0.12	0				1390	0.09	0.18
						1204	0.39	0.83				265	0.04	0.06	33	0.26	0.24				1532	0.13	0.09
						863	0.63	0.32				174	0.06	0.17	33	0.25	0.18				744	0.08	0.56
						868	0.62	0.32				5863	0.43	0	32	0.22	0.28				1905	0.08	0.42
						15969	0.5	0.32				90	0.4	0.71	32	0.17	0				1136	0.06	0.5
						18372	0.5	0.36				144	0.41	0.68	32	0.14	0.09				471	0.07	0.23
						14115	0.32	0.32				11	0.36	0.27	32	0	0				2361	0.28	1
						9529	0.33	0.3				905	0.36	0.85	31	0.23	0.29				42	0.23	0.98
						16167	0.67	0.49				33	0.37	0.61	31	0.23	0.52				1327	0.39	0.94
						15619	0.68	0.48				980	0.43	0.51	31	0.29	0.26				653	0.29	0.99
						7819	0.43	0.5				218	0.39	0.85	31	0.19	0.29				2208	0.25	1
						7275	0.47	0.4				484	0.49	0.7	31	0.21	0.35				274	0.38	0.93
						7436	0.37	0.72				1040	0.5	0.65	30	0.29	0.23				394	0.28	0.98
						8295	0.34	0.83				242	0.36	0.9	30	0.21	0.07				33	0.19	1
						29143	0.61	0.46				17	0.27	0.59	29	0.21	0.03				248	0.36	0.88
						17274	0.72	0.27				12	0.34	0.42	28	0.28	0				221	0.35	0.93
						607	0.15	0.55				12	0.39	0.42	28	0.23	0				190	0.28	1
						444	0.25	0.38				618	0.49	0.74	28	0.13	0				81	0.26	0.96
						349	0.26	0.35				442	0.42	0.83	27	0.19	0.22				541	0.33	0.98
						823	0.15	0.78				74	0.38	0.68	27	0.26	0.19				44	0.25	0.57
						1388	0.09	0.49				39	0.35	0.64	27	0.21	0.04				92	0.25	0.96
						608	0.19	0.53				36	0.38	0.64	27	0.17	0.04				131	0.3	0.98
						323	0.22	0.25				35	0.05	0	27	0.2	0.15				206	0.32	0.97
						840	0.13	0.11				13	0.02	0	27	0.21	0				175	0.25	0.98
						816	0.14	0.64				32	0.04	0.12	26	0.19	0				633	0.34	0.97
						572	0.19	0.03				22	0.02	0.18	25	0.25	0.16				255	0.28	0.99
						889	0.14	0.03				20	0.04	0	25	0.3	0.16				134	0.23	1
						590	0.19	0.63				136	0.04	0.09	25	0.31	0.16				123	0.24	0.99
						410	0.23	0.55				203	0.04	0.11	24	0.29	0.08				619	0.29	0.89
						507	0.15	0.53				154	0.05	0.29	23	0.23	0.3				108	0.31	0.98
						433	0.17	0.4				111	0.02	0.07	23	0.28	0.35				85	0.19	1
						352	0.25	0.27				287	0.04	0.21	23	0.22	0.3				171	0.31	0.99
						785	0.17	0.5				29	0.04	0	23	0.25	0.04				120	0.3	0.89
						298	0.28	0.06				22	0.02	0	23	0.25	0.09				554	0.27	0.99
						406	0.26	0.52				36	0.05	0.19	23	0.28	0				189	0.28	0.98
						305	0.22	0.33				136	0.04	0.4	23	0.15	0				277	0.29	0.79
						1799	0.08	0.93				215	0.04	0.17	23	0.23	0.09				91	0.26	1
						518	0.15	0.03				14	0.02	0	22	0.27	0.23				164	0.24	0.99
						832	0.13	0.05				49	0.02	0.02	22	0.26	0.09				71	0.36	1
						703	0.13	0.09				48	0.02	0	22	0.2	0.36				77	0.26	0.94
						323	0.21	0.4				33	0.03	0.12	22	0.32	0.05				223	0.32	0.98
						328	0.25	0.34				151	0.04	0.06	22	0.17	0				294	0.32	1
						474	0.2	0.06				342	0.04	0.06	21	0.25	0.24				54	0.38	0.69
						378	0.26	0.47				96	0.05	0.17	21	0.27	0.05				83	0.3	0.96
						964	0.12	0.91				73	0.04	0.07	21	0.22	0.14				516	0.28	0.99
						520	0.11	0.76				35	0.05	0.14	21	0.24	0.33				112	0.28	0.96
						607	0.11	0.73				189	0.04	0.11	21	0.26	0.29				133	0.37	0.93
						322	0.17	0.44				65	0.03	0.03	21	0.23	0.14				133	0.28	0.97
						300	0.17	0.4				70	0.04	0.11	21	0.18	0				96	0.34	0.93
						223	0.27	0.33				117	0.05	0.13	20	0.26	0				321	0.26	0.99
						331	0.14	0.82				152	0.05	0.15	20	0.24	0.2				169	0.31	0.97
						426	0.15	0.7				14	0.02	0.07	20	0.19	0				32	0.26	1
						202	0.29	0.33				36	0.03	0.06	20	0.28	0.05				273	0.28	0.97
						240	0.25	0.35				26	0.03	0.15	20	0.24	0				303	0.28	0.98
						376	0.16	0.66				17	0.05	0.24	20	0.22	0.05				161	0.31	0.97
						404	0.15	0.68				356	0.05	0.17	20	0.1	0				93	0.39	0.95
						293	0.18	0.46				132	0.03	0.18	19	0.2	0.11				107	0.25	0.99
						583	0.09	0.62				376	0.05	0.23	19	0.24	0				169	0.33	0.99
						798	0.08	0.8				74	0.06	0.19	19	0.17	0.21				68	0.24	0.88
						586	0.1	0.8				25	0.05	0	19	0.25	0				219	0.25	0.98
						409	0.16	0.56				18	0.02	0	19	0.24	0.05				28	0.28	0.96
						204	0.23	0.42				32	0.03	0.09	19	0.23	0				110	0.22	1
						287	0.16	0.45				47	0.02	0.02	19	0.21	0.05				31	0.15	1
						203	0.26	0.37				233	0.04	0.22	19	0.14	0				131	0.33	0.92
						452	0.15	0.55				172	0.04	0.13	18	0.26	0.11				124	0.32	0.94
						382	0.15	0.72				82	0.05	0.04	18	0.27	0.06				76	0.34	0.93
						327	0.19	0.5				17	0.03	0	18	0.23	0.06				164	0.33	0.97
						484	0.12	0.7				50	0.04	0.02	18	0.2	0.06				31	0.23	1
						334	0.16	0.55				69	0.04	0.01	18	0.08	0				119	0.33	0.93
						190	0.24	0.38				30	0.05	0	18	0.15	0				82	0.28	0.96
						272	0.2	0.43				2740	0.64	0.19	17	0.24	0.29				125	0.24	0.99
						234	0.25	0.38				2588	0.61	0.34	17	0.23	0.35				233	0.28	0.97
						239	0.25	0.32				2631	0.72	0.4	17	0.25	0.53				97	0.31	0.98
						261	0.25	0.24				1510	0.46	0.83	17	0.2	0.18				42	0.17	0.98
						391	0.14	0.58				1335	0.63	0.52	17	0.2	0.24				34	0.22	0.97
						494	0.13	0.67				2340	0.39	0.63	17	0.23	0.35				103	0.25	0.91
						181	0.27	0.2				3383	0.66	0.04	17	0.22	0.47				27	0.24	0.81
						789	0.09	0.88				755	0.15	0.2	17	0.24	0.18				54	0.29	0.98
						264	0.2	0.33				439	0.16	0.11	17	0.29	0.53				135	0.29	0.95
						680	0.1	0.58				49	0.15	0.12	17	0.21	0.24				58	0.24	1
						229	0.23	0.3				868	0.17	0.16	17	0.2	0.24				123	0.21	0.99
						348	0.16	0.46				15	0.08	0	17	0.28	0.12				128	0.29	0.93
						327	0.18	0.55				20	0.07	0	17	0.21	0.41				68	0.31	0.99
						470	0.1	0.9				15	0.12	0	17	0.27	0.12				115	0.3	0.58
						438	0.14	0.74				104	0.1	0.06	17	0.28	0				119	0.21	0.99
						206	0.28	0.25				852	0.15	0.21	16	0.32	0.06				80	0.19	0.99
						465	0.12	0.49				186	0.13	0.08	16	0.28	0.06				34	0.21	1
						177	0.23	0.34				38	0.1	0.34	16	0.25	0.19				79	0.27	0.95
						226	0.22	0.29				931	0.18	0.08	16	0.22	0.25				80	0.29	0.96
						278	0.17	0.59				55	0.18	0.35	16	0.25	0.06				97	0.32	0.93
						171	0.29	0.23				60	0.19	0.77	16	0.28	0.06				96	0.3	0.89
						278	0.19	0.37				153	0.22	0.54	16	0.16	0.75				66	0.25	1
						347	0.17	0.61				331	0.26	0.36	16	0.19	0.19				65	0.24	0.95
						304	0.17	0.37				17	0.09	0.41	16	0.17	0.5				29	0.16	1
						2067	0.02	0.22				787	0.2	0.32	16	0.3	0.12				59	0.2	0.97
						1257	0.03	0.1				56	0.19	0.55	16	0.2	0				179	0.23	1
						838	0.05	0.13				65	0.18	0.51	16	0.22	0				104	0.96	0.74
						1265	0.03	0.06				120	0.22	0.51	15	0.18	0				26	0.2	0.96
						947	0.04	0.08				31	0.22	0.26	15	0.2	0.07				69	0.23	0.94
						1140	0.03	0.07				11	0.17	0.09	15	0.33	0				51	0.3	0.92
						622	0.05	0.06				60	0.17	0.78	15	0.22	0				36	0.23	0.94
						529	0.07	0.09				67	0.23	0.34	15	0.2	0				35	0.27	1
						912	0.04	0.02				168	0.24	0.52	15	0.26	0.07				126	0.34	0.91
						1032	0.04	0.13				39	0.18	0.56	15	0.1	0				26	0.25	0.96
						1291	0.03	0.01				236	0.25	0.46	14	0.13	0.21				27	0.26	0.96
						1160	0.03	0.08				60	0.23	0.42	14	0.25	0.21				53	0.3	0.96
						661	0.04	0.09				172	0.21	0.77	14	0.23	0.57				31	0.24	0.97
						1700	0.02	0.18				159	0.23	0.26	14	0.2	0.07				49	0.18	0.9
						644	0.05	0.08				103	0.25	0.66	14	0.26	0.07				50	0.21	0.98
						889	0.03	0.04				18	0.17	0.22	14	0.2	0.36				56	0.26	1
						593	0.05	0.06				11	0.16	0.18	14	0.27	0				60	0.28	0.95
						694	0.05	0.09				27	0.15	0.63	14	0.22	0				31	0.18	1
						615	0.07	0.07				204	0.26	0.71	14	0.32	0.07				26	0.21	1
						1727	0.02	0.12				24	0.17	0.21	14	0.36	0				21	0.25	1
						859	0.04	0.06				122	0.23	0.65	14	0.29	0.14				1376	0.09	0.95
						675	0.05	0.09				71	0.21	0.13	14	0.24	0				969	0.12	0.9
						1571	0.02	0.28				19	0.15	0.58	14	0.29	0.36				7394	0.26	0.9
						912	0.04	0.07				31	0.24	0.19	14	0.19	0				2979	0.14	0.93
						1032	0.03	0.1				72	0.24	0.43	14	0.21	0.14				351	0.11	0.95
						650	0.05	0				117	0.25	0.62	13	0.22	0				1699	0.16	0.95
						677	0.04	0.07				90	0.21	0.7	13	0.32	0				161	0.09	0.96
						761	0.04	0.02				28	0.12	0.25	13	0.25	0.23				7761	0.28	0.85
						714	0.04	0.06				95	0.23	0.53	13	0.31	0.23				63	0.1	0.94
						678	0.05	0.03				482	0.24	0.7	13	0.21	0.15				405	0.12	0.92
						700	0.04	0.05				29	0.15	0.48	13	0.23	0.23				126	0.06	0.97
						839	0.03	0.07				187	0.22	0.8	13	0.17	0				484	0.13	0.88
						970	0.03	0.07				60	0.14	0.7	13	0.24	0.23				696	0.13	0.93
						630	0.07	0.06				357	0.26	0.62	13	0.23	0.46				157	0.1	0.96
						880	0.04	0.05				66	0.25	0.59	13	0.27	0.15				551	0.2	0.77
						945	0.03	0.16				14	0.12	0.29	13	0.23	0.31				53	0.07	0.98
						521	0.06	0.07				204	0.23	0.59	13	0.19	0.31				131	0.09	0.95
						951	0.04	0.11				75	0.26	0.24	13	0.25	0.15				42	0.03	0.98
						1254	0.03	0.07				42	0.17	0.55	13	0.25	0.15				85	0.06	0.91
						651	0.05	0.01				21	0.1	0.67	13	0.24	0				740	0.06	0.94
						658	0.05	0.04				19	0.19	0.32	13	0.2	0.15				41	0.07	1
						1451	0.02	0.23				2311	0.58	0.29	13	0.2	0.08				92	0.09	0.95
[truncated: 3,072 more rows]

## Sheet: (B) Distributions (MSE)
		These are the Global Deviance (GD) values as calculated by the GAMLSS R package. Lower GD values indicate that it is a better fit.
		This is the command used in R to calculate these values (in this example, the EGB2 distribution is considered with K=2 and x is the vector of values):
		Distribution <- gamlssMX(x~1, g.control=gamlss.control(n.cyc=100, trace=FALSE), family=EGB2, K=2)
Global deviance
Dist	Method ->	Clust (1182 clusters)			MCL (4110 clusters)			k-means (2688 clusters)			HC (2011 clusters)			WGCNA (5070 clusters)			SOMs (1002 clusters)
K -->	params	1	2	3	1	2	3	1	2	3	1	2	3	1	2	3	1	2	3
NO	2	-2233.69	-2553.21	-2621.07	-5358.52	-5441.19	-6688.29	-2289.15	-5797.61	-6162.88	-1130.97	-2604.39	-3130.71	-4325.39	-5946.2	-6137.5	-422.992	-693.098	-790.667
LO	2	-2322.4	-2530.05	-2605.64	-5389.07	-5514.17	-6707.52	-2638.9	-5818.86	-6144.49	-1275.66	-2614.68	-3109.33	-5107	-5772.02	-6063.56	-638.212	-755.418	-790.471
GU	2	-1598.19	-2315.55	-2518.19	-3761.1	-5195.78	-5407.63	-656.027	-4955.31	-5633.24	-78.7153	-1823.61	-2797.11	-534.337	-5046.56	-5558.24	1235	NA	NA
RG	2	-2576.94	-2612.42	-2612.82	-5031.36	-6812.92	-6841.72	-3774.76	-6167.19	-6230.88	-1997.3	-2983.56	-3149.07	-5949.06	-5991.59	-6026.8	-784.101	-787.884	-787.676
TF	3	-2342.2	-2553.76	-2621.27	-5400.95	-5622.79	NA	-3728.63	-5825.52	NA	-1395.38	-2619.22	-3132.68	-5342.07	-5949.32	-6142.18	-667.624	-803.077	-818.067
EGB2	4	-2610.7	-2610.12	-2611.41	-5393.27	-6882.75	-6881.82	-5200.78	-6194.43	-6245.82	-2723.86	-3064.7	-3156.55	-5971.35	-6163.24	-6164.45	-783.581	-814.675	-821.864
Minimum		-2610.7	-2612.42	-2621.27	-5400.95	-6882.75	-6881.82	-5200.78	-6194.43	-6245.82	-2723.86	-3064.7	-3156.55	-5971.35	-6163.24	-6164.45	-784.101	-814.675	-821.864
BIC
Dist	Method ->	Clust (1182 clusters)			MCL (4110 clusters)			k-means (2688 clusters)			HC (2011 clusters)			WGCNA (5070 clusters)			SOMs (1002 clusters)
K -->	params	1	2	3	1	2	3	1	2	3	1	2	3	1	2	3	1	2	3
NO	2	-2219.54	-2524.91	-2578.62	-5341.88	-5407.9	-6638.36	-2273.36	-5766.02	-6115.5	-1115.76	-2573.97	-3085.07	-4307.97	-5911.37	-6085.25	-409.172	-665.459	-749.208
LO	2	-2308.25	-2501.75	-2563.19	-5372.43	-5480.89	-6657.6	-2623.11	-5787.27	-6097.11	-1260.45	-2584.25	-3063.69	-5089.59	-5737.19	-6011.31	-624.392	-727.779	-749.012
GU	2	-1584.04	-2287.25	-2475.74	-3744.46	-5162.5	-5357.7	-640.234	-4923.72	-5585.86	-63.5025	-1793.18	-2751.47	-516.922	-5011.73	-5505.99	1248.82	NA	NA
RG	2	-2562.79	-2584.12	-2570.37	-5014.72	-6779.63	-6791.79	-3758.97	-6135.61	-6183.5	-1982.09	-2953.13	-3103.43	-5931.64	-5956.76	-5974.55	-770.281	-760.245	-746.217
TF	3	-2320.98	-2511.31	-2557.59	-5375.99	-5572.86	NA	-3704.94	-5778.14	NA	-1372.56	-2573.58	-3064.22	-5315.95	-5897.08	-6063.81	-646.895	-761.619	-755.879
EGB2	4	-2582.4	-2553.52	-2526.51	-5359.99	-6816.18	-6781.96	-5169.19	-6131.25	-6151.06	-2693.43	-3003.85	-3065.27	-5936.52	-6093.58	-6059.95	-755.942	-759.397	-738.947
Minimum		-2582.4	-2584.12	-2578.62	-5375.99	-6816.18	-6791.79	-5169.19	-6135.61	-6183.5	-2693.43	-3003.85	-3103.43	-5936.52	-6093.58	-6085.25	-770.281	-761.619	-755.879

## Sheet: (C) Distributions (JI)
		These are the Global Deviance (GD) values as calculated by the GAMLSS R package. Lower GD values indicate that it is a better fit.
		This is the command used in R to calculate these values (in this example, the EGB2 distribution is considered with K=2 and x is the vector of values):
		Distribution <- gamlssMX(x~1, g.control=gamlss.control(n.cyc=100, trace=FALSE), family=EGB2, K=2)
Global deviance
Dist	Method ->	Clust (1182 clusters)			MCL (4110 clusters)			k-means (2688 clusters)			HC (2011 clusters)			WGCNA (5070 clusters)			SOMs (1002 clusters)
K -->	params	1	2	3	1	2	3	1	2	3	1	2	3	1	2	3	1	2	3
NO	2	NA	NA	NA	1978.09	1069.21	773.481	1045.3	-1536.24	-1883.41	1018.74	172.465	-76.6175	1377.27	-4771.6	-5826.86	483.524	194.304	68.9882
LO	2	NA	NA	NA	2368.09	1288.39	937.613	1065.85	-1389.07	-1781.08	1186.2	263.242	2.37909	1032.24	-4546.74	-5595.36	589.888	245.528	110.616
GU	2	NA	NA	NA	1995.49	1163.15	854.535	2029.24	-1118.93	-1596.97	1426.97	292.262	50.2556	-1158.08	-5526.98	-6193.32	527.542	215.856	127.598
RG	2	NA	NA	NA	2406.65	1294.9	1027.22	80.7259	-1665.67	-1972.92	760.038	196.708	-45.1953	3705.3	-3567.44	-4968.67	527.515	216.887	124.612
TF	3	NA	NA	NA	1978.09	1069.21	774.211	1045.31	-1536.24	-1883.41	1018.74	172.466	-76.617	-925.399	-4771.6	NA	483.524	483.523	68.9865
EGB2	4	NA	NA	NA	2049.62	716.805	476.424	-1023.4	-2020.34	-2120.3	662.225	-131.359	-150.501	-4684.81	-6948.38	-17409.6	516.315	36.2325	-1.83958
Minimum		0	0	0	1978.09	716.805	476.424	-1023.4	-2020.34	-2120.3	662.225	-131.359	-150.501	-4684.81	-6948.38	-17409.6	483.524	36.2325	-1.83958
BIC
Dist	Method ->	Clust (1182 clusters)			MCL (4110 clusters)			k-means (2688 clusters)			HC (2011 clusters)			WGCNA (5070 clusters)			SOMs (1002 clusters)
K -->	params	1	2	3	1	2	3	1	2	3	1	2	3	1	2	3	1	2	3
NO	2	NA	NA	NA	1994.73	1102.5	823.408	1061.09	-1504.66	-1836.03	1033.95	202.891	-30.9791	1394.69	-4736.77	-5774.62	497.344	221.944	110.447
LO	2	NA	NA	NA	2384.73	1321.68	987.54	1081.64	-1357.48	-1733.7	1201.41	293.667	48.0174	1049.66	-4511.91	-5543.12	603.708	273.167	152.075
GU	2	NA	NA	NA	2012.13	1196.44	904.462	2045.03	-1087.35	-1549.59	1442.18	322.688	95.8939	-1140.66	-5492.15	-6141.08	541.362	243.495	169.057
RG	2	NA	NA	NA	2423.29	1328.18	1077.14	96.519	-1634.09	-1925.54	775.251	227.133	0.443004	3722.71	-3532.61	-4916.43	541.335	244.526	166.07
TF	3	NA	NA	NA	2003.05	1119.14	849.101	1069	-1488.86	-1812.34	1041.56	218.104	-8.15946	-899.276	-4719.35	NA	504.253	524.982	131.174
EGB2	4	NA	NA	NA	2082.9	783.375	576.278	-991.814	-1957.17	-2025.55	692.651	-70.5084	-59.2244	-4649.98	-6878.71	-17305.1	543.954	91.5105	81.0775
Minimum		0	0	0	1994.73	783.375	576.278	-991.814	-1957.17	-2025.55	692.651	-70.5084	-59.2244	-4649.98	-6878.71	-17305.1	497.344	91.5105	81.0775

## Sheet: (D) Distributions (log CSize)
		These are the Global Deviance (GD) values as calculated by the GAMLSS R package. Lower GD values indicate that it is a better fit.
		This is the command used in R to calculate these values (in this example, the EGB2 distribution is considered with K=2 and x is the vector of values):
		Distribution <- gamlssMX(x~1, g.control=gamlss.control(n.cyc=100, trace=FALSE), family=EGB2, K=2)
Global deviance
Dist	Method ->	Clust (1182 clusters)			MCL (4110 clusters)			k-means (2688 clusters)			HC (2011 clusters)			WGCNA (5070 clusters)			SOMs (1002 clusters)
K -->	params	1	2	3	1	2	3	1	2	3	1	2	3	1	2	3	1	2	3
NO	2	2431.18	2431.18	2378.61	9315.82	5691.64	4952.62	2842.4	2606.22	2593.19	3725.82	3690.53	3653.58	8655.42	7940.94	7816.81	1463.91	1415.18	1395.31
LO	2	2497.78	2424.61	2379.95	8919.45	5825.32	5111.4	2654.69	2634.93	2586.81	3725.6	3717.14	3669.73	8883.69	8091.56	7899.77	1418.18	1414.61	1409.37
GU	2	2533.01	2454.3	2421.19	11430.4	6823.67	5735.91	3853.14	2645.41	2586.9	4168.28	3739.99	3721.17	10040.2	8723.42	8327.59	1605.08	1415.69	1405.62
RG	2	2573.43	2431.43	2431.36	7280.4	5018.87	4501.99	3319.91	2660.85	2579.46	3980.31	3662.34	3651.81	8211.15	7901.07	7830.35	1827.1	1439.73	1397.96
TF	3	2431.18	2389.29	2430.94	8134.89	5691.64	NA	2635.21	2606.22	2575.08	3719.76	3685.59	3662.31	8655.42	7940.94	7826.49	1417.3	1407.71	1400.73
EGB2	4	2457.14	2396.7	2361.85	5482.2	4648.2	4417.22	2640.15	2596.85	2565.91	3722.11	3690.66	3650.18	8280.5	7847.9	7779.2	1416.99	1400.68	1394.24
Minimum		2431.18	2389.29	2361.85	5482.2	4648.2	4417.22	2635.21	2596.85	2565.91	3719.76	3662.34	3650.18	8211.15	7847.9	7779.2	1416.99	1400.68	1394.24
BIC
Dist	Method ->	Clust (1182 clusters)			MCL (4110 clusters)			k-means (2688 clusters)			HC (2011 clusters)			WGCNA (5070 clusters)			SOMs (1002 clusters)
K -->	params	1	2	3	1	2	3	1	2	3	1	2	3	1	2	3	1	2	3
NO	2	2445.33	2459.48	2421.06	9332.46	5724.93	5002.55	2858.2	2637.81	2640.57	3741.04	3720.95	3699.22	8672.83	7975.77	7869.06	1477.73	1442.82	1436.77
LO	2	2511.93	2452.91	2422.4	8936.1	5858.61	5161.32	2670.48	2666.52	2634.19	3740.81	3747.57	3715.37	8901.1	8126.39	7952.02	1432	1442.25	1450.83
GU	2	2547.16	2482.6	2463.64	11447	6856.96	5785.84	3868.93	2677	2634.28	4183.49	3770.42	3766.81	10057.7	8758.26	8379.84	1618.9	1443.33	1447.08
RG	2	2587.58	2459.73	2473.81	7297.05	5052.15	4551.92	3335.71	2692.43	2626.84	3995.52	3692.77	3697.45	8228.57	7935.9	7882.6	1840.92	1467.37	1439.42
TF	3	2452.4	2431.74	2494.61	8159.85	5741.57	NA	2658.9	2653.6	2646.15	3742.57	3731.23	3730.77	8681.54	7993.18	7904.86	1438.03	1449.17	1462.92
EGB2	4	2485.44	2453.29	2446.75	5515.48	4714.77	4517.07	2671.74	2660.02	2660.66	3752.54	3751.51	3741.45	8315.33	7917.57	7883.7	1444.63	1455.96	1477.16
Minimum		2445.33	2431.74	2421.06	5515.48	4714.77	4517.07	2658.9	2637.81	2626.84	3740.81	3692.77	3697.45	8228.57	7917.57	7869.06	1432	1442.25	1436.77
