# Supplementary material for: Clust: automatic extraction of optimal co-expressed gene clusters from gene expression data
Source: Genome Biol. 2018 Oct 25;19:172. doi: 10.1186/s13059-018-1536-8 (PMC6203272; doi:10.1186/s13059-018-1536-8)
Supplement: Supplementary file 10 — Table S8. Lists of GO terms enriched in whole clustering results generated by each of the eight methods when applied to each of the datasets. (XLSX 1051 kb) [file 13059_2018_1536_MOESM10_ESM.xlsx]

## Sheet: Data
The terms are formatted as: GO:#######.D###, where GO:####### is the GO term ID and D### is the dataset ID.
A term is enriched in a dataset if enriched in any cluster produced by the corresponding method when applied to that dataset.
Six columns are given for each methods terms:
* Term
* N (Genes in the entire dataset)
* M (Genes assigned to that term in the entire dataset)
* n (Genes in the cluster under consideration)
* m (Genes assigned to that term in the cluster under consideration)
* adj. p.v. (Adjusted p-value of enrichment based on the hyper-geometric test)
Clust						CC						KM						SOMs						MCL						HC						Click						WGCNA
Term	N	M	n	m	adj. p.v.	Term	N	M	n	m	adj. p.v.	Term	N	M	n	m	adj. p.v.	Term	N	M	n	m	adj. p.v.	Term	N	M	n	m	adj. p.v.	Term	N	M	n	m	adj. p.v.	Term	N	M	n	m	adj. p.v.	Term	N	M	n	m	adj. p.v.
GO:0003723.D071	25990	802	3269	165	6.83484e-11	GO:0000502.D071	25990	68	5717	36	2.36714e-08	GO:0000145.D071	25990	56	1364	16	1.72236e-08	GO:0000287.D071	25990	114	3860	40	6.37908e-08	GO:0000502.D071	25990	68	15158	64	2.64201e-11	GO:0005576.D071	25990	2860	2381	346	1.57807e-08	GO:0003723.D071	25990	802	4544	235	4.14992e-17	GO:0005515.D071	25990	8502	761	454	5.33209e-54
GO:0003729.D071	25990	343	3269	93	2.64118e-13	GO:0003723.D071	25990	802	5717	257	1.53074e-11	GO:0003700.D071	25990	2860	1364	258	5.27876e-19	GO:0003723.D071	25990	802	3860	197	1.57556e-13	GO:0003723.D071	25990	802	15158	578	1.61195e-16	GO:0004326.D071	25990	8	2106	8	1.83613e-09	GO:0005515.D071	25990	8502	4544	1698	1.6233e-13	GO:0004326.D071	25990	8	2264	8	3.27832e-09
GO:0003735.D071	25990	519	3269	217	1.06483e-63	GO:0003729.D071	25990	343	5717	129	3.02605e-11	GO:0004385.D071	25990	7	1364	6	1.38264e-07	GO:0005515.D071	25990	8502	3860	1719	2.83201e-62	GO:0003729.D071	25990	343	15158	273	3.75445e-17	GO:0006750.D071	25990	8	2106	8	1.83613e-09	GO:0005739.D071	25990	4611	4544	989	1.13631e-14	GO:0004392.D071	25990	13	2264	9	1.47067e-07
GO:0005515.D071	25990	8502	3269	1265	7.36665e-15	GO:0003735.D071	25990	519	5717	298	7.7234e-70	GO:0004649.D071	25990	6	1364	6	2.06784e-08	GO:0005524.D071	25990	2556	3860	548	2.87567e-21	GO:0003735.D071	25990	519	15158	465	5.73268e-57	GO:0000398.D071	25990	89	10634	61	1.23706e-07	GO:0005777.D071	25990	412	4544	139	8.14471e-16	GO:0005739.D071	25990	4611	2264	516	9.74603e-11
GO:0005730.D071	25990	441	3269	107	9.43123e-12	GO:0003755.D071	25990	108	5717	51	5.70607e-09	GO:0004672.D071	25990	372	1364	64	3.76492e-17	GO:0005634.D071	25990	14650	3860	2366	1.04177e-11	GO:0003743.D071	25990	160	15158	135	1.0121e-12	GO:0000502.D071	25990	68	10634	61	5.12217e-17	GO:0005829.D071	25990	2896	4544	625	1.05407e-09	GO:0006750.D071	25990	8	2264	8	3.27832e-09
GO:0005739.D071	25990	4611	3269	697	1.11672e-08	GO:0004298.D071	25990	30	5717	21	2.61031e-08	GO:0004674.D071	25990	667	1364	132	4.6823e-41	GO:0005739.D071	25990	4611	3860	991	2.70038e-41	GO:0003755.D071	25990	108	15158	96	2.8052e-12	GO:0003723.D071	25990	802	10634	442	1.34937e-16	GO:0009507.D071	25990	6793	4544	2253	2.929776e-311	GO:0009507.D071	25990	6793	2264	992	2.15765e-81
GO:0005829.D071	25990	2896	3269	506	3.95932e-16	GO:0005730.D071	25990	441	5717	162	9.16512e-13	GO:0004675.D071	25990	94	1364	24	6.60673e-11	GO:0005759.D071	25990	102	3860	39	5.98058e-09	GO:0004298.D071	25990	30	15158	30	9.32973e-08	GO:0003729.D071	25990	343	10634	219	5.99675e-18	GO:0009532.D071	25990	25	4544	17	3.34651e-08	GO:0009570.D071	25990	1153	2264	191	1.38114e-18
GO:0005839.D071	25990	57	3269	30	3.78631e-13	GO:0005737.D071	25990	5161	5717	1320	4.38971e-12	GO:0004683.D071	25990	76	1364	25	4.76562e-14	GO:0005783.D071	25990	926	3860	207	3.98542e-10	GO:0005515.D071	25990	8502	15158	5710	8.03869e-92	GO:0003735.D071	25990	519	10634	431	1.82036e-88	GO:0009534.D071	25990	235	4544	89	7.85507e-14	GO:0009637.D071	25990	71	2264	27	1.36167e-11
GO:0005840.D071	25990	322	3269	131	3.26243e-37	GO:0005739.D071	25990	4611	5717	1148	1.20661e-07	GO:0005388.D071	25990	54	1364	17	1.16799e-09	GO:0005829.D071	25990	2896	3860	624	6.34864e-25	GO:0005730.D071	25990	441	15158	362	5.06347e-27	GO:0003743.D071	25990	160	10634	109	2.91221e-12	GO:0009535.D071	25990	842	4544	302	1.20705e-38	GO:0009941.D071	25990	910	2264	133	1.87157e-09
GO:0006412.D071	25990	608	3269	246	8.30778e-69	GO:0005777.D071	25990	412	5717	159	1.23998e-14	GO:0005516.D071	25990	346	1364	80	5.85424e-30	GO:0006457.D071	25990	289	3860	77	1.26154e-07	GO:0005737.D071	25990	5161	15158	3302	1.1653e-20	GO:0003755.D071	25990	108	10634	75	1.81339e-09	GO:0009536.D071	25990	345	4544	107	4.8263e-10	GO:0000036.D071	25990	20	2726	15	1.83157e-11
GO:0006511.D071	25990	289	3269	71	1.62229e-08	GO:0005829.D071	25990	2896	5717	817	4.25173e-17	GO:0005524.D071	25990	2556	1364	276	1.16119e-32	GO:0009507.D071	25990	6793	3860	1712	3.26288e-157	GO:0005739.D071	25990	4611	15158	3122	2.70733e-47	GO:0004298.D071	25990	30	10634	28	2.12237e-09	GO:0009543.D071	25990	143	4544	68	1.10264e-16	GO:0000786.D071	25990	56	2726	23	2.75012e-09
GO:0009507.D071	25990	6793	3269	1608	4.9237e-203	GO:0005839.D071	25990	57	5717	39	8.44897e-14	GO:0005886.D071	25990	6050	1364	738	9.18399e-142	GO:0009536.D071	25990	345	3860	107	1.61204e-14	GO:0005777.D071	25990	412	15158	297	3.53942e-09	GO:0005515.D071	25990	8502	10634	4264	1.77047e-98	GO:0009570.D071	25990	1153	4544	480	1.23528e-86	GO:0003735.D071	25990	519	2726	195	3.05265e-61
GO:0009534.D071	25990	235	3269	80	1.13831e-17	GO:0005840.D071	25990	322	5717	189	1.67499e-46	GO:0006468.D071	25990	888	1364	174	1.26014e-53	GO:0009570.D071	25990	1153	3860	380	1.74402e-56	GO:0005829.D071	25990	2896	15158	2083	2.61815e-58	GO:0005634.D071	25990	14650	10634	6278	2.70892e-13	GO:0009579.D071	25990	390	4544	147	1.10146e-21	GO:0005515.D071	25990	8502	2726	1146	2.73169e-27
GO:0009535.D071	25990	842	3269	297	6.54967e-67	GO:0006412.D071	25990	608	5717	330	5.52298e-69	GO:0006952.D071	25990	651	1364	153	6.72582e-58	GO:0009637.D071	25990	71	3860	36	1.32035e-12	GO:0005839.D071	25990	57	15158	56	1.80127e-12	GO:0005730.D071	25990	441	10634	317	3.27556e-40	GO:0009637.D071	25990	71	4544	33	1.58152e-08	GO:0005730.D071	25990	441	2726	109	7.19195e-18
GO:0009543.D071	25990	143	3269	62	5.17322e-20	GO:0006511.D071	25990	289	5717	103	7.16686e-08	GO:0007165.D071	25990	335	1364	69	6.72282e-23	GO:0009658.D071	25990	120	3860	49	4.26463e-12	GO:0005840.D071	25990	322	15158	293	1.8366e-39	GO:0005737.D071	25990	5161	10634	2456	1.378e-27	GO:0009941.D071	25990	910	4544	375	7.72963e-66	GO:0005737.D071	25990	5161	2726	680	3.96648e-12
GO:0009570.D071	25990	1153	3269	335	1.16487e-52	GO:0009507.D071	25990	6793	5717	2424	4.79232e-206	GO:0007166.D071	25990	100	1364	30	2.43469e-15	GO:0009903.D071	25990	14	3860	12	7.69907e-09	GO:0006412.D071	25990	608	15158	531	2.58025e-56	GO:0005739.D071	25990	4611	10634	2371	5.25655e-57	GO:0010027.D071	25990	42	4544	24	8.4083e-09	GO:0005829.D071	25990	2896	2726	456	1.0898e-20
GO:0009579.D071	25990	390	3269	141	2.66516e-33	GO:0009534.D071	25990	235	5717	114	2.23446e-19	GO:0008061.D071	25990	23	1364	10	9.36573e-08	GO:0009941.D071	25990	910	3860	291	2.61799e-40	GO:0006413.D071	25990	122	15158	104	1.14798e-10	GO:0005747.D071	25990	105	10634	80	1.91551e-13	GO:0010598.D071	25990	24	4544	16	1.31266e-07	GO:0005840.D071	25990	322	2726	117	2.18533e-35
GO:0009733.D071	25990	352	3269	82	1.77109e-08	GO:0009535.D071	25990	842	5717	414	8.13341e-70	GO:0009611.D071	25990	220	1364	42	2.79476e-13	GO:0015995.D071	25990	69	3860	30	1.02563e-08	GO:0006457.D071	25990	289	15158	214	1.52312e-08	GO:0005773.D071	25990	827	10634	412	9.14985e-08	GO:0031969.D071	25990	128	4544	50	6.22361e-09	GO:0006412.D071	25990	608	2726	209	5.50064e-58
GO:0009941.D071	25990	910	3269	273	1.14165e-45	GO:0009543.D071	25990	143	5717	83	9.55729e-21	GO:0009617.D071	25990	115	1364	26	1.99919e-10	GO:0016887.D071	25990	204	3860	63	4.57269e-09	GO:0006511.D071	25990	289	15158	220	1.36584e-10	GO:0005774.D071	25990	660	10634	352	4.89781e-11	GO:0031977.D071	25990	57	4544	28	4.30101e-08	GO:0006633.D071	25990	119	2726	33	1.20644e-07
GO:0010287.D071	25990	158	3269	62	2.07707e-17	GO:0009570.D071	25990	1153	5717	447	8.4546e-40	GO:0009626.D071	25990	73	1364	29	1.15404e-18	GO:0031969.D071	25990	128	3860	43	8.78932e-08	GO:0009507.D071	25990	6793	15158	5211	1.44454e-294	GO:0005777.D071	25990	412	10634	222	5.97695e-08	GO:0003729.D071	25990	343	4074	100	1.67533e-10	GO:0009506.D071	25990	944	2726	153	2.69322e-08
GO:0010598.D071	25990	24	3269	17	6.8331e-11	GO:0009579.D071	25990	390	5717	188	1.2813e-30	GO:0009737.D071	25990	444	1364	55	3.2828e-09	GO:0046686.D071	25990	440	3860	108	5.09009e-08	GO:0009534.D071	25990	235	15158	204	1.2121e-21	GO:0005829.D071	25990	2896	10634	1652	5.8797e-77	GO:0003735.D071	25990	519	4074	229	1.42252e-54	GO:0009507.D071	25990	6793	2726	882	1.13237e-14
GO:0015934.D071	25990	49	3269	24	5.95894e-10	GO:0009735.D071	25990	201	5717	83	5.76009e-10	GO:0010200.D071	25990	131	1364	79	7.35586e-67	GO:0051082.D071	25990	80	3860	32	3.84286e-08	GO:0009535.D071	25990	842	15158	704	8.20552e-58	GO:0005839.D071	25990	57	10634	52	1.98839e-15	GO:0005515.D071	25990	8502	4074	1786	4.73764e-59	GO:0009535.D071	25990	842	2726	163	4.99742e-15
GO:0019843.D071	25990	80	3269	37	1.35665e-13	GO:0009941.D071	25990	910	5717	332	2.92628e-24	GO:0016021.D071	25990	4586	1364	406	1.09061e-29	GO:0071482.D071	25990	22	3860	18	4.7805e-12	GO:0009536.D071	25990	345	15158	274	5.61024e-17	GO:0005840.D071	25990	322	10634	270	2.14108e-57	GO:0005730.D071	25990	441	4074	154	1.09025e-23	GO:0015250.D071	25990	72	2726	26	6.78943e-09
GO:0022625.D071	25990	138	3269	63	9.27583e-22	GO:0010287.D071	25990	158	5717	72	3.74651e-11	GO:0016301.D071	25990	1129	1364	212	2.23373e-62	GO:0000786.D071	25990	56	3684	27	1.23074e-09	GO:0009543.D071	25990	143	15158	138	2.35248e-26	GO:0006096.D071	25990	112	10634	76	7.25857e-09	GO:0005737.D071	25990	5161	4074	967	1.83345e-11	GO:0015934.D071	25990	49	2726	20	3.36502e-08
GO:0022626.D071	25990	419	3269	192	3.39822e-64	GO:0015250.D071	25990	72	5717	41	1.2863e-10	GO:0016310.D071	25990	409	1364	53	1.29296e-09	GO:0003735.D071	25990	519	3684	139	2.29369e-14	GO:0009570.D071	25990	1153	15158	967	4.42079e-81	GO:0006412.D071	25990	608	10634	492	6.70308e-93	GO:0005739.D071	25990	4611	4074	983	1.53191e-29	GO:0022625.D071	25990	138	2726	52	2.84847e-17
GO:0022627.D071	25990	149	3269	70	6.13501e-25	GO:0015934.D071	25990	49	5717	30	3.62888e-09	GO:0030246.D071	25990	267	1364	63	2.38279e-24	GO:0005200.D071	25990	45	3684	23	4.90742e-09	GO:0009579.D071	25990	390	15158	347	3.76602e-41	GO:0006413.D071	25990	122	10634	87	9.60625e-12	GO:0005741.D071	25990	32	4074	19	2.14054e-08	GO:0022626.D071	25990	419	2726	177	1.0224e-64
GO:0031977.D071	25990	57	3269	28	2.03158e-11	GO:0019843.D071	25990	80	5717	45	2.88555e-11	GO:0042742.D071	25990	317	1364	57	2.65531e-16	GO:0005515.D071	25990	8502	3684	1501	1.32994e-28	GO:0009658.D071	25990	120	15158	100	3.6077e-09	GO:0006511.D071	25990	289	10634	178	8.74941e-13	GO:0005829.D071	25990	2896	4074	707	8.29794e-39	GO:0022627.D071	25990	149	2726	62	5.53165e-23
GO:0042254.D071	25990	116	3269	48	7.3401e-15	GO:0022625.D071	25990	138	5717	82	2.01617e-21	GO:0043531.D071	25990	120	1364	37	4.86798e-19	GO:0005730.D071	25990	441	3684	111	5.35977e-10	GO:0009735.D071	25990	201	15158	161	4.14845e-11	GO:0008180.D071	25990	30	10634	27	2.94638e-08	GO:0005839.D071	25990	57	4074	34	4.74931e-14	GO:0042254.D071	25990	116	2726	48	5.34647e-18
GO:0003735.D071	25990	519	811	52	1.53592e-13	GO:0022626.D071	25990	419	5717	271	1.20106e-79	GO:0043565.D071	25990	594	1364	72	3.35449e-11	GO:0005783.D071	25990	926	3684	188	1.34139e-07	GO:0009941.D071	25990	910	15158	762	3.8193e-63	GO:0008380.D071	25990	106	10634	74	1.5964e-09	GO:0005840.D071	25990	322	4074	140	7.07283e-33	GO:0000105.D071	25990	25	2917	15	5.92822e-09
GO:0003746.D071	25990	64	811	13	7.30504e-08	GO:0022627.D071	25990	149	5717	91	7.86553e-25	GO:0046777.D071	25990	140	1364	33	2.14199e-13	GO:0005829.D071	25990	2896	3684	555	2.1866e-15	GO:0010287.D071	25990	158	15158	134	5.45745e-13	GO:0009507.D071	25990	6793	10634	4167	0	GO:0006412.D071	25990	608	4074	252	1.05841e-53	GO:0003723.D071	25990	802	2917	139	1.10547e-07
GO:0005730.D071	25990	441	811	39	6.33197e-09	GO:0031977.D071	25990	57	5717	35	1.61708e-10	GO:0050832.D071	25990	233	1364	34	6.66924e-08	GO:0006412.D071	25990	608	3684	150	2.69336e-12	GO:0015250.D071	25990	72	15158	64	1.2999e-08	GO:0009534.D071	25990	235	10634	181	1.15643e-29	GO:0008121.D071	25990	11	4074	10	8.37286e-08	GO:0005515.D071	25990	8502	2917	1296	8.09565e-45
GO:0005829.D071	25990	2896	811	139	1.41686e-07	GO:0042254.D071	25990	116	5717	66	3.43129e-16	GO:0009507.D071	25990	6793	806	430	1.74023e-62	GO:0006633.D071	25990	119	3684	44	5.04135e-10	GO:0015934.D071	25990	49	15158	49	3.24997e-12	GO:0009535.D071	25990	842	10634	636	1.30871e-95	GO:0009507.D071	25990	6793	4074	1452	9.89033e-49	GO:0005739.D071	25990	4611	2917	763	9.83653e-34
GO:0005840.D071	25990	322	811	31	3.33095e-08	GO:0003777.D071	25990	105	5021	60	9.99196e-18	GO:0009570.D071	25990	1153	806	84	3.35264e-13	GO:0009506.D071	25990	944	3684	191	1.37161e-07	GO:0022625.D071	25990	138	15158	131	6.59009e-23	GO:0009536.D071	25990	345	10634	219	1.60992e-17	GO:0009535.D071	25990	842	4074	229	2.99712e-18	GO:0005829.D071	25990	2896	2917	487	5.59375e-22
GO:0006412.D071	25990	608	811	63	7.29041e-17	GO:0003843.D071	25990	39	5021	24	8.27453e-09	GO:0003735.D071	25990	519	830	66	8.2758e-22	GO:0022626.D071	25990	419	3684	127	1.00476e-17	GO:0022626.D071	25990	419	15158	393	3.90578e-62	GO:0009543.D071	25990	143	10634	131	1.7362e-37	GO:0009536.D071	25990	345	4074	94	2.4484e-08	GO:0006096.D071	25990	112	2917	37	6.50083e-10
GO:0022626.D071	25990	419	811	46	1.55032e-13	GO:0003887.D071	25990	37	5021	23	1.28672e-08	GO:0005515.D071	25990	8502	830	447	2.64396e-37	GO:0031225.D071	25990	448	3684	113	3.28311e-10	GO:0022627.D071	25990	149	15158	143	1.94618e-26	GO:0009570.D071	25990	1153	10634	804	6.0172e-91	GO:0009570.D071	25990	1153	4074	304	1.14577e-21	GO:0006457.D071	25990	289	2917	65	3.02164e-08
GO:0022627.D071	25990	149	811	26	9.82451e-13	GO:0003994.D071	25990	10	5021	10	7.18947e-08	GO:0005840.D071	25990	322	830	40	2.35843e-13	GO:0045298.D071	25990	13	3684	11	2.70815e-08	GO:0031977.D071	25990	57	15158	56	1.80127e-12	GO:0009579.D071	25990	390	10634	325	1.45315e-67	GO:0009579.D071	25990	390	4074	126	1.54669e-16	GO:0008839.D071	25990	8	2917	8	2.49653e-08
GO:0005515.D071	25990	8502	440	227	1.31794e-16	GO:0004386.D071	25990	98	5021	48	3.45462e-11	GO:0006412.D071	25990	608	830	74	3.54474e-23	GO:0000502.D071	25990	68	5328	34	5.87235e-08	GO:0042254.D071	25990	116	15158	109	2.92014e-18	GO:0009654.D071	25990	33	10634	29	2.98893e-08	GO:0016020.D071	25990	1856	4074	382	3.2893e-09	GO:0009507.D071	25990	6793	2917	1415	2.74113e-168
GO:0004514.D071	25990	7	457	5	3.35522e-08	GO:0005515.D071	25990	8502	5021	1898	1.29453e-17	GO:0022626.D071	25990	419	830	48	2.12936e-14	GO:0003674.D071	25990	5662	5328	1325	8.34434e-10	GO:0046686.D071	25990	440	15158	320	1.69635e-10	GO:0009706.D071	25990	82	10634	58	4.34202e-08	GO:0022625.D071	25990	138	4074	70	8.59951e-22	GO:0009535.D071	25990	842	2917	155	2.81994e-10
GO:0005777.D071	25990	412	457	27	5.91693e-09	GO:0005524.D071	25990	2556	5021	654	1.6185e-16	GO:0022627.D071	25990	149	830	25	1.08915e-11	GO:0003723.D071	25990	802	5328	233	3.18829e-09	GO:0055114.D071	25990	1553	15158	1012	7.47017e-09	GO:0009735.D071	25990	201	10634	134	1.28155e-13	GO:0022626.D071	25990	419	4074	198	5.09633e-53	GO:0009543.D071	25990	143	2917	50	5.68521e-14
GO:0009507.D071	25990	6793	457	214	7.75184e-22	GO:0005871.D071	25990	29	5021	19	7.05078e-08	GO:0005515.D071	25990	8502	501	236	1.02854e-11	GO:0003729.D071	25990	343	5328	111	1.48875e-07	GO:0003700.D071	25990	2860	4087	601	1.09779e-15	GO:0009941.D071	25990	910	10634	634	3.41694e-71	GO:0022627.D071	25990	149	4074	69	1.02506e-18	GO:0009570.D071	25990	1153	2917	363	8.19813e-81
GO:0009507.D071	25990	6793	469	218	1.01059e-21	GO:0005874.D071	25990	138	5021	58	7.21414e-10	GO:0005524.D071	25990	2556	501	88	5.45536e-08	GO:0003735.D071	25990	519	5328	286	9.05015e-69	GO:0004672.D071	25990	372	4087	123	6.15164e-17	GO:0010287.D071	25990	158	10634	121	6.24784e-20	GO:0042254.D071	25990	116	4074	53	2.05688e-14	GO:0009579.D071	25990	390	2917	127	6.70028e-30
GO:0009570.D071	25990	1153	469	48	7.42247e-08	GO:0007018.D071	25990	42	5021	25	1.06795e-08	GO:0005634.D071	25990	14650	501	356	5.84186e-12	GO:0003755.D071	25990	108	5328	51	4.40454e-10	GO:0004674.D071	25990	667	4087	249	3.92334e-43	GO:0010598.D071	25990	24	10634	24	4.77202e-10	GO:0046686.D071	25990	440	4074	113	3.53471e-08	GO:0009658.D071	25990	120	2917	38	1.5057e-09
GO:0009637.D071	25990	71	469	11	5.68192e-08	GO:0008017.D071	25990	108	5021	54	7.2602e-13	GO:0005829.D071	25990	2896	501	100	4.54235e-09	GO:0004298.D071	25990	30	5328	20	5.79398e-08	GO:0004675.D071	25990	94	4087	47	9.57554e-15	GO:0015250.D071	25990	72	10634	53	1.81343e-08	GO:0003674.D071	25990	5662	2804	774	7.60461e-15	GO:0009941.D071	25990	910	2917	254	2.73227e-45
GO:0009941.D071	25990	910	469	45	1.19018e-09	GO:0009506.D071	25990	944	5021	247	1.02668e-07	GO:0005576.D071	25990	2860	399	84	3.4302e-09	GO:0004332.D071	25990	15	5328	14	2.77193e-09	GO:0004683.D071	25990	76	4087	33	8.62802e-09	GO:0015934.D071	25990	49	10634	46	5.28744e-15	GO:0008150.D071	25990	5637	2804	717	1.181e-07	GO:0010598.D071	25990	24	2917	17	1.08391e-11
GO:0004587.D071	25990	4	157	4	1.2816e-09	GO:0009524.D071	25990	99	5021	43	3.45203e-08	GO:0005515.D071	25990	8502	759	321	1.33916e-08	GO:0005730.D071	25990	441	5328	163	7.09634e-16	GO:0004842.D071	25990	375	4087	100	3.41786e-08	GO:0015979.D071	25990	156	10634	105	2.27274e-11	GO:0000145.D071	25990	56	2426	21	1.16038e-08	GO:0015995.D071	25990	69	2917	27	1.95227e-09
GO:0004838.D071	25990	10	157	5	1.85565e-09	GO:0003700.D071	25990	2860	3139	478	6.37743e-15	GO:0005739.D071	25990	4611	759	205	8.56027e-11	GO:0005737.D071	25990	5161	5328	1229	4.64661e-11	GO:0005388.D071	25990	54	4087	33	4.56489e-14	GO:0016020.D071	25990	1856	10634	879	3.29551e-09	GO:0003700.D071	25990	2860	2426	404	6.93614e-19	GO:0046686.D071	25990	440	2917	87	9.672e-08
GO:0005515.D071	25990	8502	157	123	6.93836e-32	GO:0004672.D071	25990	372	3139	82	3.90496e-08	GO:0005829.D071	25990	2896	759	135	2.29755e-08	GO:0005747.D071	25990	105	5328	48	5.42112e-09	GO:0005509.D071	25990	348	4087	99	1.06374e-09	GO:0019843.D071	25990	80	10634	62	2.7468e-11	GO:0004672.D071	25990	372	2426	91	5.36591e-18	GO:0000145.D071	25990	56	3667	25	3.23361e-08
GO:0008441.D071	25990	19	157	5	8.19443e-08	GO:0004674.D071	25990	667	3139	170	5.01903e-22	GO:0008878.D071	25990	13	759	7	2.59473e-08	GO:0005777.D071	25990	412	5328	134	5.69286e-09	GO:0005516.D071	25990	346	4087	138	1.17918e-27	GO:0022625.D071	25990	138	10634	125	1.43298e-34	GO:0004674.D071	25990	667	2426	191	2.91034e-47	GO:0003700.D071	25990	2860	3667	544	7.76065e-15
GO:0005515.D071	25990	8502	186	121	1.4048e-19	GO:0004675.D071	25990	94	3139	34	1.42836e-09	GO:0009507.D071	25990	6793	759	330	7.47189e-26	GO:0005829.D071	25990	2896	5328	738	3.40105e-12	GO:0005524.D071	25990	2556	4087	598	8.1559e-27	GO:0022626.D071	25990	419	10634	376	6.53414e-99	GO:0004675.D071	25990	94	2426	35	2.16373e-13	GO:0004672.D071	25990	372	3667	117	6.18175e-18
GO:0000148.D071	25990	24	167	6	7.86502e-09	GO:0004683.D071	25990	76	3139	34	1.3405e-12	GO:0009570.D071	25990	1153	759	92	1.77573e-18	GO:0005839.D071	25990	57	5328	37	4.52587e-13	GO:0005794.D071	25990	2072	4087	419	7.8603e-09	GO:0022627.D071	25990	149	10634	135	2.87712e-37	GO:0004683.D071	25990	76	2426	29	1.19672e-11	GO:0004674.D071	25990	667	3667	233	7.70354e-43
GO:0003843.D071	25990	39	167	10	4.94831e-14	GO:0005509.D071	25990	348	3139	86	4.80815e-11	GO:0009579.D071	25990	390	759	37	3.88162e-10	GO:0005840.D071	25990	322	5328	191	8.14006e-53	GO:0005886.D071	25990	6050	4087	1611	8.14846e-142	GO:0031977.D071	25990	57	10634	52	1.98839e-15	GO:0005388.D071	25990	54	2426	24	1.49541e-11	GO:0004675.D071	25990	94	3667	43	1.42989e-13
GO:0005515.D071	25990	8502	167	97	1.29527e-11	GO:0005516.D071	25990	346	3139	104	2.45153e-19	GO:0004357.D071	25990	4	360	4	3.62096e-08	GO:0006412.D071	25990	608	5328	323	2.26263e-72	GO:0006468.D071	25990	888	4087	329	4.13324e-56	GO:0042254.D071	25990	116	10634	102	5.76593e-26	GO:0005516.D071	25990	346	2426	115	2.21772e-35	GO:0004683.D071	25990	76	3667	35	2.04321e-11
GO:0006075.D071	25990	24	167	6	7.86502e-09	GO:0005524.D071	25990	2556	3139	436	4.60873e-15	GO:0006750.D071	25990	8	360	5	2.68416e-08	GO:0006511.D071	25990	289	5328	97	1.31942e-07	GO:0006952.D071	25990	651	4087	286	2.53602e-67	GO:0046686.D071	25990	440	10634	248	3.30508e-11	GO:0005524.D071	25990	2556	2426	426	2.7884e-35	GO:0005388.D071	25990	54	3667	29	8.7706e-12
GO:0009941.D071	25990	910	167	24	4.64699e-09	GO:0005886.D071	25990	6050	3139	1130	1.20215e-66	GO:0003774.D071	25990	43	451	9	4.40465e-08	GO:0008380.D071	25990	106	5328	48	7.94391e-09	GO:0007165.D071	25990	335	4087	122	1.21656e-20	GO:0046982.D071	25990	123	10634	83	2.26835e-09	GO:0005886.D071	25990	6050	2426	1150	1.91594e-166	GO:0005509.D071	25990	348	3667	99	2.13183e-12
GO:0010106.D071	25990	8	167	4	1.12821e-07	GO:0006468.D071	25990	888	3139	236	3.29369e-33	GO:0003777.D071	25990	105	451	15	4.13537e-10	GO:0009507.D071	25990	6793	5328	2220	4.94616e-172	GO:0007166.D071	25990	100	4087	51	2.43598e-16	GO:0000148.D071	25990	24	1515	14	5.56997e-12	GO:0006468.D071	25990	888	2426	246	5.55225e-58	GO:0005516.D071	25990	346	3667	130	9.02667e-28
GO:0046524.D071	25990	8	167	4	1.12821e-07	GO:0006952.D071	25990	651	3139	219	2.57366e-48	GO:0005515.D071	25990	8502	451	253	6.47545e-25	GO:0009534.D071	25990	235	5328	119	7.18597e-25	GO:0008219.D071	25990	44	4087	22	1.21212e-07	GO:0003774.D071	25990	43	1515	15	9.14571e-09	GO:0006952.D071	25990	651	2426	214	1.78628e-64	GO:0005524.D071	25990	2556	3667	583	4.54658e-36
GO:0008897.D071	25990	4	182	4	2.32675e-09	GO:0007165.D071	25990	335	3139	97	6.27661e-17	GO:0007018.D071	25990	42	451	9	3.53667e-08	GO:0009535.D071	25990	842	5328	407	2.81663e-75	GO:0009611.D071	25990	220	4087	70	1.88211e-09	GO:0003777.D071	25990	105	1515	32	3.33083e-15	GO:0007165.D071	25990	335	2426	94	5.06518e-23	GO:0005886.D071	25990	6050	3667	1495	3.15054e-145
GO:0004326.D071	25990	8	118	4	2.7867e-08	GO:0007166.D071	25990	100	3139	38	2.86353e-11	GO:0009524.D071	25990	99	451	15	1.75914e-10	GO:0009543.D071	25990	143	5328	90	2.77063e-28	GO:0009617.D071	25990	115	4087	52	6.92272e-14	GO:0003843.D071	25990	39	1515	24	2.14185e-20	GO:0007166.D071	25990	100	2426	39	1.51503e-15	GO:0006468.D071	25990	888	3667	314	3.94118e-59
GO:0000145.D071	25990	56	2202	21	2.05531e-09	GO:0009617.D071	25990	115	3139	39	8.14057e-10	GO:0009535.D071	25990	842	451	41	3.39926e-09	GO:0009570.D071	25990	1153	5328	401	6.49749e-31	GO:0009620.D071	25990	76	4087	36	9.10919e-11	GO:0004386.D071	25990	98	1515	28	1.04483e-12	GO:0009611.D071	25990	220	2426	49	6.97062e-09	GO:0006952.D071	25990	651	3667	267	2.28302e-65
GO:0003700.D071	25990	2860	2202	374	6.81691e-19	GO:0009626.D071	25990	73	3139	40	1.62228e-18	GO:0004386.D071	25990	98	441	16	9.57259e-12	GO:0009579.D071	25990	390	5328	197	3.95366e-40	GO:0009626.D071	25990	73	4087	44	5.81291e-18	GO:0005886.D071	25990	6050	1515	446	6.99475e-09	GO:0009617.D071	25990	115	2426	37	7.62247e-12	GO:0007165.D071	25990	335	3667	123	2.69838e-25
GO:0004672.D071	25990	372	2202	84	5.405e-17	GO:0009816.D071	25990	44	3139	21	6.13111e-09	GO:0005634.D071	25990	14650	441	348	1.06577e-23	GO:0009768.D071	25990	31	5328	21	1.73826e-08	GO:0009751.D071	25990	164	4087	56	4.53473e-09	GO:0006075.D071	25990	24	1515	14	5.56997e-12	GO:0009626.D071	25990	73	2426	33	1.25907e-15	GO:0007166.D071	25990	100	3667	47	2.91621e-15
GO:0004674.D071	25990	667	2202	175	2.00632e-43	GO:0010200.D071	25990	131	3139	86	4.42033e-47	GO:0003723.D071	25990	802	1078	67	4.763e-08	GO:0009941.D071	25990	910	5328	334	1.14653e-30	GO:0009816.D071	25990	44	4087	22	1.21212e-07	GO:0007018.D071	25990	42	1515	14	5.55887e-08	GO:0009737.D071	25990	444	2426	78	3.54291e-08	GO:0009611.D071	25990	220	3667	62	3.8509e-08
GO:0004675.D071	25990	94	2202	33	4.82284e-13	GO:0016021.D071	25990	4586	3139	688	3.68911e-11	GO:0003729.D071	25990	343	1078	46	2.45491e-12	GO:0010287.D071	25990	158	5328	91	1.52524e-24	GO:0010200.D071	25990	131	4087	106	1.65494e-61	GO:0009539.D071	25990	14	1515	10	3.55143e-10	GO:0009816.D071	25990	44	2426	19	3.58714e-09	GO:0009617.D071	25990	115	3667	40	1.9954e-08
GO:0004683.D071	25990	76	2202	29	1.08531e-12	GO:0016301.D071	25990	1129	3139	320	1.29022e-51	GO:0003735.D071	25990	519	1078	114	2.96336e-50	GO:0015934.D071	25990	49	5328	27	1.00891e-07	GO:0016021.D071	25990	4586	4087	1042	2.05002e-43	GO:0016157.D071	25990	24	1515	14	5.56997e-12	GO:0010200.D071	25990	131	2426	96	7.51724e-70	GO:0009626.D071	25990	73	3667	43	7.43668e-19
GO:0005509.D071	25990	348	2202	65	1.0774e-09	GO:0016310.D071	25990	409	3139	103	1.69955e-13	GO:0005730.D071	25990	441	1078	52	1.36891e-11	GO:0015979.D071	25990	156	5328	61	7.52326e-08	GO:0016301.D071	25990	1129	4087	419	4.59616e-72	GO:0042773.D071	25990	10	1515	8	5.30309e-09	GO:0016021.D071	25990	4586	2426	674	5.98613e-39	GO:0009816.D071	25990	44	3667	23	2.52901e-09
GO:0005516.D071	25990	346	2202	105	3.53569e-32	GO:0030246.D071	25990	267	3139	85	9.68951e-18	GO:0005737.D071	25990	5161	1078	295	7.75345e-10	GO:0016607.D071	25990	74	5328	36	5.9805e-08	GO:0016310.D071	25990	409	4087	117	2.27884e-11	GO:0003918.D071	25990	19	1208	9	5.95192e-08	GO:0016301.D071	25990	1129	2426	308	2.58435e-71	GO:0010200.D071	25990	131	3667	104	1.43455e-63
GO:0005524.D071	25990	2556	2202	378	4.6749e-29	GO:0042742.D071	25990	317	3139	84	1.60737e-12	GO:0005829.D071	25990	2896	1078	194	6.31957e-12	GO:0019843.D071	25990	80	5328	44	1.12369e-11	GO:0016567.D071	25990	491	4087	130	5.27048e-10	GO:0004386.D071	25990	98	1208	22	5.9864e-10	GO:0016310.D071	25990	409	2426	77	1.91659e-09	GO:0016021.D071	25990	4586	3667	933	6.75862e-38
GO:0005886.D071	25990	6050	2202	1042	1.31104e-148	GO:0043531.D071	25990	120	3139	54	2.63003e-19	GO:0005839.D071	25990	57	1078	17	8.18164e-11	GO:0022625.D071	25990	138	5328	82	1.70126e-23	GO:0016757.D071	25990	597	4087	158	7.62187e-12	GO:0004534.D071	25990	7	1208	7	4.60906e-10	GO:0016567.D071	25990	491	2426	85	1.75331e-08	GO:0016301.D071	25990	1129	3667	397	2.28448e-74
GO:0006468.D071	25990	888	2202	230	4.35705e-56	GO:0046777.D071	25990	140	3139	44	1.09697e-09	GO:0005840.D071	25990	322	1078	76	6.14353e-36	GO:0022626.D071	25990	419	5328	229	2.69247e-54	GO:0030246.D071	25990	267	4087	122	3.51194e-31	GO:0005515.D071	25990	8502	1208	572	2.15885e-27	GO:0016757.D071	25990	597	2426	99	1.18003e-08	GO:0016310.D071	25990	409	3667	108	3.40968e-11
GO:0006952.D071	25990	651	2202	205	2.10171e-65	GO:0048544.D071	25990	30	3139	17	5.98129e-09	GO:0006412.D071	25990	608	1078	129	4.44968e-55	GO:0022627.D071	25990	149	5328	94	1.34834e-29	GO:0042742.D071	25990	317	4087	110	5.59488e-17	GO:0005524.D071	25990	2556	1208	214	4.56324e-18	GO:0030246.D071	25990	267	2426	85	5.28329e-25	GO:0016567.D071	25990	491	3667	117	4.52649e-09
GO:0007165.D071	25990	335	2202	87	9.587e-22	GO:0050832.D071	25990	233	3139	60	7.54399e-09	GO:0009507.D071	25990	6793	1078	498	1.33544e-47	GO:0031977.D071	25990	57	5328	36	3.14812e-12	GO:0043531.D071	25990	120	4087	63	1.06502e-20	GO:0005634.D071	25990	14650	1208	788	8.07099e-11	GO:0035556.D071	25990	204	2426	44	1.07655e-07	GO:0016757.D071	25990	597	3667	141	2.31637e-10
GO:0007166.D071	25990	100	2202	37	2.71593e-15	GO:0071456.D071	25990	25	3139	15	1.63307e-08	GO:0009534.D071	25990	235	1078	36	1.29001e-11	GO:0042254.D071	25990	116	5328	70	8.3464e-21	GO:0043565.D071	25990	594	4087	156	1.95716e-11	GO:0006265.D071	25990	26	1208	12	5.07775e-10	GO:0042742.D071	25990	317	2426	79	2.71776e-16	GO:0030246.D071	25990	267	3667	120	2.1231e-34
GO:0008219.D071	25990	44	2202	18	5.68104e-09	GO:0003674.D072	17114	3464	3907	963	9.8264e-15	GO:0009535.D071	25990	842	1078	129	8.07497e-39	GO:0006750.D071	25990	8	2156	8	2.21595e-09	GO:0044212.D071	25990	350	4087	105	1.10049e-11	GO:0009507.D071	25990	6793	1208	406	2.14581e-09	GO:0043531.D071	25990	120	2426	48	2.41541e-19	GO:0042742.D071	25990	317	3667	99	3.58981e-15
GO:0009611.D071	25990	220	2202	50	8.54496e-11	GO:0003735.D072	17114	458	3907	156	1.89446e-08	GO:0009543.D071	25990	143	1078	28	6.30534e-12	GO:0000148.D071	25990	24	2768	16	8.37468e-11	GO:0046777.D071	25990	140	4087	58	2.74539e-13	GO:0009793.D071	25990	524	1208	54	4.26988e-08	GO:0043565.D071	25990	594	2426	108	1.02594e-11	GO:0043531.D071	25990	120	3667	62	2.11959e-22
GO:0009617.D071	25990	115	2202	33	2.36199e-10	GO:0005747.D072	17114	84	3907	58	2.3039e-19	GO:0009570.D071	25990	1153	1078	90	6.23376e-09	GO:0000312.D071	25990	16	2768	12	2.51339e-09	GO:0048544.D071	25990	30	4087	22	3.2278e-12	GO:0009941.D071	25990	910	1208	83	3.71974e-09	GO:0046777.D071	25990	140	2426	42	4.10446e-12	GO:0043565.D071	25990	594	3667	132	4.53051e-08
GO:0009626.D071	25990	73	2202	36	7.49925e-20	GO:0005783.D072	17114	854	3907	276	4.3952e-11	GO:0009579.D071	25990	390	1078	54	7.78296e-15	GO:0003774.D071	25990	43	2768	21	3.56829e-10	GO:0050832.D071	25990	233	4087	73	1.83069e-09	GO:0003700.D071	25990	2860	3709	591	2.79246e-23	GO:0048544.D071	25990	30	2426	17	1.07381e-10	GO:0046777.D071	25990	140	3667	53	2.55708e-12
GO:0009816.D071	25990	44	2202	20	8.01806e-11	GO:0008150.D072	17114	3416	3907	897	7.48785e-08	GO:0009941.D071	25990	910	1078	81	8.95899e-11	GO:0003777.D071	25990	105	2768	50	1.13233e-21	GO:0070696.D071	25990	28	4087	21	4.91486e-12	GO:0004672.D071	25990	372	3709	115	1.16886e-16	GO:0050832.D071	25990	233	2426	52	2.26706e-09	GO:0048544.D071	25990	30	3667	23	1.91781e-14
GO:0009817.D071	25990	47	2202	17	1.30325e-07	GO:0022626.D072	17114	415	3907	142	5.96767e-08	GO:0022625.D071	25990	138	1078	32	1.26599e-15	GO:0003843.D071	25990	39	2768	27	5.27742e-18	GO:0071456.D071	25990	25	4087	19	3.53908e-11	GO:0004674.D071	25990	667	3709	225	7.29911e-38	GO:0070696.D071	25990	28	2426	14	4.16922e-08	GO:0070696.D071	25990	28	3667	19	1.2691e-10
GO:0010200.D071	25990	131	2202	94	6.82918e-71	GO:0000166.D072	17114	174	3801	76	1.9778e-10	GO:0022626.D071	25990	419	1078	122	9.05274e-69	GO:0004386.D071	25990	98	2768	44	5.22928e-18	GO:0000148.D071	25990	24	4038	16	2.35143e-08	GO:0004675.D071	25990	94	3709	44	4.03609e-14	GO:0000911.D071	25990	42	2254	18	3.34115e-09	GO:0071456.D071	25990	25	3667	18	8.38878e-11
GO:0016021.D071	25990	4586	2202	610	1.15152e-34	GO:0003723.D072	17114	651	3801	268	1.55091e-28	GO:0022627.D071	25990	149	1078	44	1.32256e-25	GO:0005524.D071	25990	2556	2768	359	9.51434e-09	GO:0003774.D071	25990	43	4038	30	2.24723e-15	GO:0004683.D071	25990	76	3709	35	2.83113e-11	GO:0003774.D071	25990	43	2254	21	7.39942e-12	GO:0003735.D071	25990	519	2890	123	1.93994e-16
GO:0016301.D071	25990	1129	2202	284	1.26253e-66	GO:0003729.D072	17114	340	3801	142	3.0001e-16	GO:0031977.D071	25990	57	1078	14	5.95271e-08	GO:0005634.D071	25990	14650	2768	1696	1.82206e-08	GO:0003777.D071	25990	105	4038	54	1.16044e-17	GO:0004842.D071	25990	375	3709	92	7.94003e-08	GO:0003777.D071	25990	105	2254	42	2.89296e-18	GO:0005777.D071	25990	412	2890	99	6.8633e-14
GO:0016310.D071	25990	409	2202	72	2.06488e-09	GO:0003743.D072	17114	142	3801	68	1.17222e-11	GO:0042254.D071	25990	116	1078	28	2.5607e-14	GO:0005871.D071	25990	29	2768	16	4.57949e-09	GO:0003843.D071	25990	39	4038	27	7.71487e-14	GO:0005388.D071	25990	54	3709	26	2.99092e-09	GO:0003843.D071	25990	39	2254	20	7.30494e-12	GO:0005840.D071	25990	322	2890	91	1.68389e-17
GO:0016567.D071	25990	491	2202	77	1.01462e-07	GO:0003777.D072	17114	75	3801	49	1.38966e-15	GO:0010444.D071	25990	15	371	6	3.64846e-08	GO:0006075.D071	25990	24	2768	16	8.37468e-11	GO:0004386.D071	25990	98	4038	54	1.85036e-19	GO:0005509.D071	25990	348	3709	98	1.02674e-11	GO:0003887.D071	25990	37	2254	16	2.13783e-08	GO:0006412.D071	25990	608	2890	138	1.30579e-16
GO:0030246.D071	25990	267	2202	80	2.09355e-24	GO:0004004.D072	17114	40	3801	31	1.58164e-13	GO:0004013.D071	25990	7	446	5	2.97091e-08	GO:0006265.D071	25990	26	2768	14	6.51022e-08	GO:0005524.D071	25990	2556	4038	522	2.26424e-12	GO:0005516.D071	25990	346	3709	126	4.77558e-25	GO:0004386.D071	25990	98	2254	28	9.87077e-09	GO:0009507.D071	25990	6793	2890	1125	8.15549e-58
GO:0042742.D071	25990	317	2202	77	1.39124e-17	GO:0004386.D072	17114	72	3801	43	6.82538e-12	GO:0042626.D071	25990	202	446	21	5.24288e-11	GO:0007018.D071	25990	42	2768	25	1.81067e-14	GO:0005871.D071	25990	29	4038	18	1.63676e-08	GO:0005524.D071	25990	2556	3709	556	2.44181e-27	GO:0005515.D071	25990	8502	2254	943	1.42396e-21	GO:0009534.D071	25990	235	2890	55	6.14459e-08
GO:0043531.D071	25990	120	2202	46	2.18707e-19	GO:0004519.D072	17114	93	3801	49	1.26254e-10	GO:0016629.D071	25990	8	329	7	3.86837e-13	GO:0009539.D071	25990	14	2768	12	1.54384e-10	GO:0005874.D071	25990	138	4038	49	6.4496e-09	GO:0005886.D071	25990	6050	3709	1442	1.67035e-118	GO:0005524.D071	25990	2556	2254	317	1.15304e-11	GO:0009535.D071	25990	842	2890	202	5.14952e-27
GO:0043565.D071	25990	594	2202	96	5.5616e-10	GO:0004605.D072	17114	16	3801	14	5.26906e-08	GO:0048487.D071	25990	10	329	5	7.54373e-08	GO:0016157.D071	25990	24	2768	14	1.62658e-08	GO:0006075.D071	25990	24	4038	16	2.35143e-08	GO:0006468.D071	25990	888	3709	310	8.07064e-56	GO:0005871.D071	25990	29	2254	14	2.90081e-08	GO:0009543.D071	25990	143	2890	45	4.4971e-11
GO:0046777.D071	25990	140	2202	41	7.80357e-13	GO:0005515.D072	17114	7837	3801	2344	4.28403e-110	GO:0003735.D071	25990	519	1132	57	1.62879e-10	GO:0045333.D071	25990	19	2768	12	5.11308e-08	GO:0007018.D071	25990	42	4038	29	1.01755e-14	GO:0006952.D071	25990	651	3709	262	4.09094e-61	GO:0005874.D071	25990	138	2254	38	8.1368e-11	GO:0009579.D071	25990	390	2890	94	2.42114e-13
GO:0048544.D071	25990	30	2202	17	2.30772e-11	GO:0005524.D072	17114	1994	3801	663	6.79128e-34	GO:0005515.D071	25990	8502	1132	476	1.14264e-11	GO:0022857.D071	25990	87	2082	24	5.14713e-08	GO:0008017.D071	25990	108	4038	46	1.60348e-11	GO:0007165.D071	25990	335	3709	116	4.23902e-21	GO:0005886.D071	25990	6050	2254	632	2.29661e-08	GO:0009941.D071	25990	910	2890	170	5.21696e-12
GO:0050832.D071	25990	233	2202	46	5.12362e-08	GO:0005634.D072	17114	11276	3801	2921	1.07966e-61	GO:0006412.D071	25990	608	1132	64	7.37172e-11	GO:0042626.D071	25990	202	2082	40	7.80444e-08	GO:0009539.D071	25990	14	4038	12	1.30417e-08	GO:0007166.D071	25990	100	3709	49	1.41804e-16	GO:0007018.D071	25990	42	2254	18	3.34115e-09	GO:0010287.D071	25990	158	2890	47	1.46714e-10
GO:0070696.D071	25990	28	2202	14	1.20892e-08	GO:0005643.D072	17114	42	3801	27	5.79906e-09	GO:0009507.D071	25990	6793	1132	622	2.82361e-98	GO:0003700.D071	25990	2860	4002	603	5.07942e-18	GO:0009678.D071	25990	10	4038	10	8.11912e-09	GO:0009617.D071	25990	115	3709	43	6.50119e-10	GO:0008017.D071	25990	108	2254	32	3.20535e-10	GO:0022626.D071	25990	419	2890	97	1.3203e-12
GO:0071456.D071	25990	25	2202	14	1.71532e-09	GO:0005730.D072	17114	417	3801	198	8.80065e-31	GO:0009535.D071	25990	842	1132	85	5.08139e-13	GO:0004672.D071	25990	372	4002	126	5.03689e-19	GO:0016459.D071	25990	27	4038	17	3.03474e-08	GO:0009626.D071	25990	73	3709	44	1.28516e-19	GO:0009506.D071	25990	944	2254	134	7.88244e-09	GO:0022627.D071	25990	149	2890	44	7.2379e-10
GO:0016629.D071	25990	8	107	4	1.87659e-08	GO:0005794.D072	17114	1881	3801	528	1.48905e-10	GO:0009543.D071	25990	143	1132	26	5.64705e-10	GO:0004674.D071	25990	667	4002	250	2.60574e-45	GO:0042626.D071	25990	202	1340	31	5.27261e-08	GO:0009751.D071	25990	164	3709	50	7.54227e-08	GO:0009524.D071	25990	99	2254	30	6.21648e-10	GO:0003774.D071	25990	43	1128	14	1.87182e-09
GO:0015020.D071	25990	18	137	5	3.06639e-08	GO:0005829.D072	17114	2784	3801	884	1.13269e-37	GO:0009570.D071	25990	1153	1132	158	9.23873e-39	GO:0004675.D071	25990	94	4002	46	2.31925e-14	GO:0000139.D072	17114	272	9866	211	2.87734e-12	GO:0009816.D071	25990	44	3709	22	2.03083e-08	GO:0009539.D071	25990	14	2254	10	1.70636e-08	GO:0003777.D071	25990	105	1128	24	1.62938e-11
GO:0000139.D072	17114	272	2386	90	4.97632e-16	GO:0005874.D072	17114	107	3801	55	3.36555e-11	GO:0009579.D071	25990	390	1132	49	3.02786e-11	GO:0004683.D071	25990	76	4002	33	5.04364e-09	GO:0000502.D072	17114	68	9866	67	2.51864e-15	GO:0010200.D071	25990	131	3709	107	2.82108e-67	GO:0015079.D071	25990	52	2254	19	2.87966e-08	GO:0003843.D071	25990	39	1128	14	4.23884e-10
GO:0000502.D072	17114	68	2386	48	2.58316e-26	GO:0005886.D072	17114	5137	3801	1314	3.39899e-12	GO:0009733.D071	25990	352	1132	39	1.00149e-07	GO:0005388.D071	25990	54	4002	33	2.4604e-14	GO:0003723.D072	17114	651	9866	468	1.26709e-14	GO:0016021.D071	25990	4586	3709	919	1.30039e-32	GO:0016459.D071	25990	27	2254	14	8.86493e-09	GO:0005874.D071	25990	138	1128	24	6.04093e-09
GO:0003735.D072	17114	458	2386	254	4.63194e-100	GO:0006364.D072	17114	62	3801	38	3.78434e-11	GO:0009941.D071	25990	910	1132	113	4.99164e-24	GO:0005509.D071	25990	348	4002	99	3.34591e-10	GO:0003729.D072	17114	340	9866	259	4.18552e-13	GO:0016301.D071	25990	1129	3709	397	6.75651e-73	GO:0004450.D071	25990	6	1900	6	1.51531e-07	GO:0007018.D071	25990	42	1128	12	1.39276e-07
GO:0003743.D072	17114	142	2386	47	4.77833e-09	GO:0007018.D072	17114	31	3801	21	7.56362e-08	GO:0010011.D071	25990	9	1132	7	9.73478e-09	GO:0005516.D071	25990	346	4002	142	6.22777e-31	GO:0003735.D072	17114	458	9866	376	1.26564e-29	GO:0016310.D071	25990	409	3709	112	2.53346e-12	GO:0006750.D071	25990	8	1900	8	8.04707e-10	GO:0045333.D071	25990	19	1128	9	3.29917e-08
GO:0003756.D072	17114	42	2386	21	2.7594e-08	GO:0007169.D072	17114	87	3801	42	7.21765e-08	GO:0010598.D071	25990	24	1132	13	3.02848e-12	GO:0005524.D071	25990	2556	4002	592	9.04959e-28	GO:0003743.D072	17114	142	9866	118	7.13515e-11	GO:0016567.D071	25990	491	3709	116	1.68182e-08	GO:0009507.D071	25990	6793	1900	664	6.78951e-19	GO:0004708.D071	25990	17	989	8	7.65303e-08
GO:0004298.D072	17114	30	2386	26	7.78318e-19	GO:0008017.D072	17114	88	3801	46	6.53059e-10	GO:0022626.D071	25990	419	1132	51	3.87074e-11	GO:0005886.D071	25990	6050	4002	1591	7.80901e-144	GO:0004004.D072	17114	40	9866	38	1.18782e-07	GO:0030246.D071	25990	267	3709	112	1.6906e-28	GO:0005576.D071	25990	2860	1660	281	4.09872e-14	GO:0016629.D071	25990	8	989	7	8.75637e-10
GO:0005507.D072	17114	208	2386	59	3.81641e-08	GO:0008026.D072	17114	66	3801	48	2.9764e-18	GO:0005515.D071	25990	8502	792	334	9.81354e-09	GO:0006468.D071	25990	888	4002	330	7.83706e-59	GO:0005515.D072	17114	7837	9866	4849	4.46006e-25	GO:0042742.D071	25990	317	3709	99	7.50475e-15	GO:0031225.D071	25990	448	1660	79	1.46137e-16	GO:0003843.D071	25990	39	704	10	6.23696e-08
GO:0005730.D072	17114	417	2386	127	1.10957e-18	GO:0009451.D072	17114	65	3801	36	6.11218e-09	GO:0005739.D071	25990	4611	792	236	2.37715e-17	GO:0006952.D071	25990	651	4002	278	3.16721e-64	GO:0005524.D072	17114	1994	9866	1298	3.10164e-13	GO:0043531.D071	25990	120	3709	59	9.38552e-20	GO:0005509.D071	25990	348	1449	45	1.37949e-07	GO:0003918.D071	25990	19	704	8	1.61701e-08
GO:0005739.D072	17114	3537	2386	902	1.56455e-97	GO:0009506.D072	17114	847	3801	283	1.0327e-14	GO:0005829.D071	25990	2896	792	141	1.05416e-08	GO:0007165.D071	25990	335	4002	116	1.85812e-18	GO:0005618.D072	17114	506	9866	376	1.83828e-15	GO:0043565.D071	25990	594	3709	143	9.32099e-11	GO:0009834.D071	25990	53	1316	15	3.45519e-08	GO:0004386.D071	25990	98	704	15	6.09231e-08
GO:0005741.D072	17114	32	2386	19	2.89409e-09	GO:0009553.D072	17114	58	3801	35	4.12759e-10	GO:0009507.D071	25990	6793	792	408	6.14406e-54	GO:0007166.D071	25990	100	4002	50	5.69006e-16	GO:0005730.D072	17114	417	9866	356	3.99501e-35	GO:0046777.D071	25990	140	3709	54	1.05159e-12	GO:0005199.D071	25990	29	1017	11	5.65043e-09	GO:0004565.D071	25990	36	704	10	2.68357e-08
GO:0005743.D072	17114	153	2386	58	1.2043e-13	GO:0009793.D072	17114	436	3801	171	3.91967e-16	GO:0009570.D071	25990	1153	792	93	9.3148e-18	GO:0008219.D071	25990	44	4002	22	8.26082e-08	GO:0005739.D072	17114	3537	9866	2380	9.39572e-40	GO:0048544.D071	25990	30	3709	21	6.44515e-12	GO:0000139.D072	17114	272	3127	86	6.29247e-08	GO:0005524.D071	25990	2556	704	118	5.25728e-09
GO:0005768.D072	17114	258	2386	73	1.0872e-09	GO:0010501.D072	17114	28	3801	23	2.65491e-11	GO:0009637.D071	25990	71	792	16	3.19057e-10	GO:0009611.D071	25990	220	4002	69	1.96273e-09	GO:0005747.D072	17114	84	9866	81	2.82234e-16	GO:0050832.D071	25990	233	3709	66	1.79623e-08	GO:0000166.D072	17114	174	3127	62	3.69998e-08	GO:0005634.D071	25990	14650	704	509	6.76852e-19
GO:0005774.D072	17114	626	2386	193	1.13497e-28	GO:0016887.D072	17114	170	3801	69	5.03321e-08	GO:0009941.D071	25990	910	792	74	1.78033e-14	GO:0009617.D071	25990	115	4002	50	5.84924e-13	GO:0005768.D072	17114	258	9866	199	3.05129e-11	GO:0070696.D071	25990	28	3709	21	7.13294e-13	GO:0003723.D072	17114	651	3127	212	2.90257e-19	GO:0006265.D071	25990	26	704	11	2.84514e-11
GO:0005783.D072	17114	854	2386	278	2.27576e-46	GO:0042393.D072	17114	49	3801	28	1.20728e-07	GO:0015995.D071	25990	69	792	14	1.73801e-08	GO:0009620.D071	25990	76	4002	36	4.94532e-11	GO:0005774.D072	17114	626	9866	465	8.55655e-19	GO:0071456.D071	25990	25	3709	18	1.01758e-10	GO:0003729.D072	17114	340	3127	123	2.29546e-15	GO:0009793.D071	25990	524	704	43	1.38685e-10
GO:0005788.D072	17114	35	2386	23	2.89179e-12	GO:0045298.D072	17114	13	3801	12	1.46981e-07	GO:0008897.D071	25990	4	489	4	1.23814e-07	GO:0009626.D071	25990	73	4002	45	2.95063e-19	GO:0005783.D072	17114	854	9866	613	1.36537e-18	GO:0016629.D071	25990	8	2285	8	3.53004e-09	GO:0003743.D072	17114	142	3127	62	2.14208e-12	GO:0042626.D071	25990	202	484	20	1.49283e-09
GO:0005794.D072	17114	1881	2386	670	1.67424e-143	GO:0080008.D072	17114	178	3801	75	1.8899e-09	GO:0009507.D071	25990	6793	516	280	1.15685e-42	GO:0009737.D071	25990	444	4002	112	4.30957e-08	GO:0005794.D072	17114	1881	9866	1496	1.62561e-99	GO:0031225.D071	25990	448	2285	82	1.33218e-10	GO:0004004.D072	17114	40	3127	23	3.40892e-08	GO:0044212.D071	25990	350	484	24	5.22363e-08
GO:0005802.D072	17114	264	2386	79	1.09929e-11	GO:0004462.D072	17114	11	2070	10	6.4403e-09	GO:0009570.D071	25990	1153	516	52	3.54729e-08	GO:0009751.D071	25990	164	4002	55	6.01153e-09	GO:0005802.D072	17114	264	9866	202	7.92808e-11	GO:0000139.D072	17114	272	7902	185	1.98082e-13	GO:0004519.D072	17114	93	3127	40	2.80776e-08	GO:0003674.D071	25990	5662	1100	326	3.00428e-10
GO:0005829.D072	17114	2784	2386	650	1.97126e-49	GO:0005777.D072	17114	382	2070	101	8.7039e-15	GO:0009637.D071	25990	71	516	13	1.30342e-09	GO:0009816.D071	25990	44	4002	22	8.26082e-08	GO:0005829.D072	17114	2784	9866	1970	9.29686e-55	GO:0000502.D072	17114	68	7902	63	3.22527e-16	GO:0005515.D072	17114	7837	3127	1683	1.52878e-23	GO:0004144.D071	25990	14	476	6	9.69705e-08
GO:0005839.D072	17114	57	2386	52	4.01902e-39	GO:0009507.D072	17114	6111	2070	1650	0	GO:0009941.D071	25990	910	516	46	7.94835e-09	GO:0010200.D071	25990	131	4002	107	7.88162e-64	GO:0005839.D072	17114	57	9866	57	2.16353e-14	GO:0003735.D072	17114	458	7902	358	9.61777e-46	GO:0005524.D072	17114	1994	3127	544	2.37114e-26	GO:0004671.D071	25990	8	476	5	1.0799e-07
GO:0005840.D072	17114	299	2386	156	2.4556e-56	GO:0009522.D072	17114	31	2070	22	4.01729e-14	GO:0071482.D071	25990	22	516	9	1.76807e-10	GO:0016021.D071	25990	4586	4002	1026	8.52435e-44	GO:0005840.D072	17114	299	9866	238	5.17866e-16	GO:0004298.D072	17114	30	7902	29	2.99369e-09	GO:0005618.D072	17114	506	3127	151	9.24416e-11	GO:0001666.D071	25990	48	478	11	8.88902e-10
GO:0006099.D072	17114	58	2386	25	5.84551e-08	GO:0009523.D072	17114	28	2070	16	1.4424e-08	GO:0005886.D071	25990	6050	465	159	4.77765e-08	GO:0016301.D071	25990	1129	4002	418	2.39524e-74	GO:0005886.D072	17114	5137	9866	3215	5.0315e-18	GO:0005618.D072	17114	506	7902	299	2.23342e-09	GO:0005634.D072	17114	11276	3127	2186	7.03849e-08	GO:0019137.D071	25990	12	478	6	3.15581e-08
GO:0006412.D072	17114	514	2386	301	5.19366e-128	GO:0009534.D072	17114	210	2070	117	7.13385e-53	GO:0016768.D071	25990	5	570	5	4.98736e-09	GO:0016310.D071	25990	409	4002	118	2.52563e-12	GO:0006412.D072	17114	514	9866	427	6.25673e-36	GO:0005730.D072	17114	417	7902	277	2.70502e-17	GO:0005730.D072	17114	417	3127	199	5.28871e-44	GO:0003674.D072	17114	3464	3241	793	3.69941e-11
GO:0006413.D072	17114	108	2386	39	6.14302e-09	GO:0009535.D072	17114	743	2070	402	3.14217e-180	GO:0005515.D071	25990	8502	497	304	2.49048e-39	GO:0016567.D071	25990	491	4002	126	2.07162e-09	GO:0008026.D072	17114	66	9866	58	9.22829e-08	GO:0005739.D072	17114	3537	7902	2089	7.01077e-67	GO:0005739.D072	17114	3537	3127	899	3.47732e-33	GO:0005747.D072	17114	84	3241	56	1.2094e-21
GO:0006457.D072	17114	270	2386	76	6.44112e-10	GO:0009538.D072	17114	16	2070	16	1.99392e-15	GO:0005524.D071	25990	2556	497	88	3.74137e-08	GO:0016757.D071	25990	597	4002	149	5.95399e-10	GO:0008180.D072	17114	30	9866	30	6.53981e-08	GO:0005743.D072	17114	153	7902	108	7.33553e-10	GO:0005774.D072	17114	626	3127	189	1.12671e-13	GO:0005783.D072	17114	854	3241	222	1.24164e-07
GO:0008541.D072	17114	20	2386	17	2.02447e-12	GO:0009543.D072	17114	139	2070	77	6.75611e-35	GO:0005739.D071	25990	4611	497	175	4.3433e-21	GO:0030246.D071	25990	267	4002	121	2.14228e-31	GO:0009506.D072	17114	847	9866	603	4.73513e-17	GO:0005747.D072	17114	84	7902	82	2.50168e-25	GO:0005794.D072	17114	1881	3127	587	1.47861e-47	GO:0008137.D072	17114	18	3241	14	1.0528e-07
GO:0008643.D072	17114	48	2386	23	1.70515e-08	GO:0009570.D072	17114	1107	2070	343	9.30265e-68	GO:0009408.D071	25990	203	497	18	8.18187e-08	GO:0042742.D071	25990	317	4002	110	1.18657e-17	GO:0009536.D072	17114	332	9866	237	1.21168e-07	GO:0005774.D072	17114	626	7902	381	4.06736e-14	GO:0005802.D072	17114	264	3127	85	3.00444e-08	GO:0016021.D072	17114	3396	3241	755	3.97761e-08
GO:0009506.D072	17114	847	2386	196	9.71323e-14	GO:0009579.D072	17114	357	2070	185	1.63991e-76	GO:0009570.D071	25990	1153	497	51	2.67602e-08	GO:0043531.D071	25990	120	4002	59	3.9129e-18	GO:0009793.D072	17114	436	9866	304	9.52844e-08	GO:0005783.D072	17114	854	7902	539	1.45246e-24	GO:0005829.D072	17114	2784	3127	822	1.47286e-57	GO:0000148.D072	17114	16	1455	10	9.51567e-08
GO:0015450.D072	17114	41	2386	21	1.5882e-08	GO:0009637.D072	17114	75	2070	41	6.53016e-19	GO:0046522.D071	25990	4	497	4	1.32143e-07	GO:0043565.D071	25990	594	4002	150	2.14575e-10	GO:0022625.D072	17114	132	9866	121	2.7636e-18	GO:0005794.D072	17114	1881	7902	1291	2.33936e-96	GO:0005886.D072	17114	5137	3127	1192	3.54655e-27	GO:0003723.D072	17114	651	1455	117	3.14124e-15
GO:0015934.D072	17114	45	2386	24	5.03122e-10	GO:0009654.D072	17114	27	2070	19	2.91386e-12	GO:0005515.D071	25990	8502	385	199	7.69959e-15	GO:0044212.D071	25990	350	4002	97	2.27388e-09	GO:0022626.D072	17114	415	9866	370	3.3941e-46	GO:0005802.D072	17114	264	7902	168	6.71457e-09	GO:0006364.D072	17114	62	3127	34	1.0766e-10	GO:0003777.D072	17114	75	1455	25	1.14509e-09
GO:0016020.D072	17114	1480	2386	313	1.39281e-15	GO:0009735.D072	17114	182	2070	51	4.59881e-09	GO:0033612.D071	25990	49	385	11	1.15065e-10	GO:0046777.D071	25990	140	4002	58	1.09649e-13	GO:0022627.D072	17114	143	9866	138	4.478e-27	GO:0005829.D072	17114	2784	7902	1507	2.36214e-20	GO:0006412.D072	17114	514	3127	145	1.38972e-08	GO:0003843.D072	17114	27	1455	18	1.0865e-13
GO:0016757.D072	17114	417	2386	99	3.94666e-08	GO:0009768.D072	17114	30	2070	24	2.43978e-17	GO:0004534.D071	25990	7	445	5	2.93779e-08	GO:0048544.D071	25990	30	4002	22	2.09081e-12	GO:0042254.D072	17114	111	9866	94	7.96513e-10	GO:0005839.D072	17114	57	7902	57	6.6465e-20	GO:0006413.D072	17114	108	3127	43	1.28839e-07	GO:0004386.D072	17114	72	1455	33	4.37392e-17
GO:0019773.D072	17114	13	2386	12	5.96845e-10	GO:0009769.D072	17114	8	2070	8	4.52668e-08	GO:0004645.D071	25990	4	445	4	8.48094e-08	GO:0050832.D071	25990	233	4002	69	2.67866e-08	GO:0000156.D072	17114	56	5670	41	9.40493e-10	GO:0005840.D072	17114	299	7902	229	2.61839e-27	GO:0007169.D072	17114	87	3127	40	2.69045e-09	GO:0005515.D072	17114	7837	1455	1093	6.36763e-125
GO:0022625.D072	17114	132	2386	86	7.74495e-42	GO:0009941.D072	17114	875	2070	314	3.52612e-79	GO:0004843.D071	25990	45	445	9	5.98859e-08	GO:0070696.D071	25990	28	4002	21	3.23948e-12	GO:0001666.D072	17114	45	5670	33	3.91119e-08	GO:0006412.D072	17114	514	7902	400	3.69446e-50	GO:0008026.D072	17114	66	3127	34	9.98949e-10	GO:0005524.D072	17114	1994	1455	303	4.85297e-26
GO:0022626.D072	17114	415	2386	226	1.1076e-86	GO:0010027.D072	17114	39	2070	18	1.43441e-07	GO:0005515.D071	25990	8502	445	243	7.75014e-22	GO:0071456.D071	25990	25	4002	19	2.42414e-11	GO:0003674.D072	17114	3464	5670	1284	2.44829e-08	GO:0016021.D072	17114	3396	7902	1759	1.29997e-13	GO:0008540.D072	17114	18	3127	14	6.56462e-08	GO:0005634.D072	17114	11276	1455	1354	8.97988e-145
GO:0022627.D072	17114	143	2386	112	4.28278e-68	GO:0010114.D072	17114	53	2070	24	1.94843e-09	GO:0005634.D071	25990	14650	445	321	3.25682e-12	GO:0003674.D072	17114	3464	3267	889	5.11207e-27	GO:0003700.D072	17114	1991	5670	806	1.56891e-13	GO:0022625.D072	17114	132	7902	116	7.25981e-24	GO:0009451.D072	17114	65	3127	31	5.6491e-08	GO:0005874.D072	17114	107	1455	28	4.99376e-08
GO:0042254.D072	17114	111	2386	66	6.36406e-29	GO:0010218.D072	17114	50	2070	21	9.98413e-08	GO:0005829.D071	25990	2896	445	88	5.86892e-08	GO:0003700.D072	17114	1991	3267	538	1.967e-20	GO:0004842.D072	17114	325	5670	164	5.62493e-11	GO:0022626.D072	17114	415	7902	341	6.00153e-53	GO:0009506.D072	17114	847	3127	264	8.63967e-21	GO:0006075.D072	17114	16	1455	10	9.51567e-08
GO:0005747.D072	17114	84	781	24	2.24409e-13	GO:0010287.D072	17114	145	2070	79	4.45688e-35	GO:0004386.D071	25990	98	519	13	7.9164e-08	GO:0005575.D072	17114	370	3267	113	6.24322e-08	GO:0008270.D072	17114	1034	5670	450	4.42798e-13	GO:0022627.D072	17114	143	7902	133	2.1195e-33	GO:0010501.D072	17114	28	3127	20	1.11461e-09	GO:0006397.D072	17114	134	1455	36	2.87711e-10
GO:0005516.D072	17114	281	432	27	2.92603e-09	GO:0015250.D072	17114	61	2070	25	1.11861e-08	GO:0016157.D071	25990	24	519	9	4.72073e-10	GO:0006952.D072	17114	485	3267	171	1.36386e-17	GO:0009061.D072	17114	19	5670	18	2.96416e-08	GO:0042254.D072	17114	111	7902	86	1.38844e-11	GO:0016887.D072	17114	170	3127	65	6.52703e-10	GO:0006468.D072	17114	635	1455	94	6.62576e-08
GO:0005886.D072	17114	5137	432	210	1.76874e-16	GO:0015979.D072	17114	128	2070	74	2.68682e-35	GO:0005388.D071	25990	54	539	12	8.70988e-10	GO:0008150.D072	17114	3416	3267	808	6.22504e-14	GO:0009507.D072	17114	6111	5670	2930	1.96921e-203	GO:0000156.D072	17114	56	5074	36	8.31436e-08	GO:0022626.D072	17114	415	3127	133	5.78026e-12	GO:0008017.D072	17114	88	1455	28	3.97784e-10
GO:0006468.D072	17114	635	432	47	3.78323e-11	GO:0015995.D072	17114	67	2070	36	1.89131e-16	GO:0005516.D071	25990	346	539	25	7.92752e-08	GO:0010200.D072	17114	119	3267	74	4.34793e-25	GO:0009522.D072	17114	31	5670	29	2.50901e-12	GO:0003674.D072	17114	3464	5074	1179	2.03735e-10	GO:0046686.D072	17114	427	3127	130	4.62167e-10	GO:0008026.D072	17114	66	1455	23	1.9597e-09
GO:0008061.D072	17114	19	432	9	2.82859e-10	GO:0016168.D072	17114	59	2070	43	3.69862e-27	GO:0005886.D071	25990	6050	539	211	6.98148e-17	GO:0016567.D072	17114	395	3267	123	4.63257e-09	GO:0009523.D072	17114	28	5670	25	1.01905e-09	GO:0003700.D072	17114	1991	5074	796	6.53714e-26	GO:0000502.D072	17114	68	3042	40	4.10457e-14	GO:0008380.D072	17114	101	1455	30	6.25141e-10
GO:0016021.D072	17114	3396	432	131	9.90352e-08	GO:0016984.D072	17114	8	2070	8	4.52668e-08	GO:0010105.D071	25990	31	394	11	5.45715e-13	GO:0070696.D072	17114	28	3267	20	2.48823e-09	GO:0009534.D072	17114	210	5670	168	1.0699e-44	GO:0008270.D072	17114	1034	5074	399	1.34702e-10	GO:0003735.D072	17114	458	3042	227	5.08788e-56	GO:0009793.D072	17114	436	1455	89	3.7665e-15
GO:0016301.D072	17114	800	432	48	2.38141e-08	GO:0018298.D072	17114	41	2070	24	1.63023e-12	GO:0003735.D071	25990	519	998	74	1.37559e-22	GO:0005777.D072	17114	382	4382	165	3.25365e-14	GO:0009535.D072	17114	743	5670	588	4.07156e-153	GO:0009061.D072	17114	19	5074	18	4.19502e-09	GO:0004298.D072	17114	30	3042	24	1.78986e-13	GO:0000166.D072	17114	174	2666	57	1.2073e-08
GO:0004758.D072	17114	9	504	6	4.93466e-08	GO:0030076.D072	17114	20	2070	16	5.97998e-12	GO:0005515.D071	25990	8502	998	414	2.03307e-09	GO:0006508.D072	17114	421	4382	158	3.20416e-08	GO:0009538.D072	17114	16	5670	16	2.07755e-08	GO:0009507.D072	17114	6111	5074	2459	4.28936e-111	GO:0005665.D072	17114	35	3042	21	2.92719e-08	GO:0003723.D072	17114	651	2666	194	7.47918e-21
GO:0005634.D072	17114	11276	504	402	2.57684e-12	GO:0031409.D072	17114	21	2070	17	8.86005e-13	GO:0005829.D071	25990	2896	998	177	1.83669e-10	GO:0006833.D072	17114	24	4382	19	5.91553e-08	GO:0009543.D072	17114	139	5670	121	6.03739e-40	GO:0009522.D072	17114	31	5074	29	1.09409e-13	GO:0005739.D072	17114	3537	3042	898	5.58956e-38	GO:0003729.D072	17114	340	2666	103	4.20021e-12
GO:0001666.D072	17114	45	276	17	1.51662e-19	GO:0031969.D072	17114	116	2070	40	2.7524e-10	GO:0005839.D071	25990	57	998	14	2.28158e-08	GO:0007623.D072	17114	111	4382	55	4.86643e-08	GO:0009570.D072	17114	1107	5670	575	1.00171e-40	GO:0009523.D072	17114	28	5074	25	7.27895e-11	GO:0005743.D072	17114	153	3042	54	1.55282e-07	GO:0003743.D072	17114	142	2666	58	3.41841e-13
GO:0009507.D072	17114	6111	276	144	1.28824e-08	GO:0031977.D072	17114	54	2070	35	1.07093e-19	GO:0005840.D071	25990	322	998	45	6.84331e-14	GO:0009409.D072	17114	345	4382	138	2.37641e-09	GO:0009579.D072	17114	357	5670	281	2.50597e-71	GO:0009534.D072	17114	210	5074	157	7.04821e-42	GO:0005747.D072	17114	84	3042	49	9.09453e-17	GO:0005515.D072	17114	7837	2666	1466	2.51687e-25
GO:0009535.D072	17114	743	276	42	1.14014e-12	GO:0032544.D072	17114	13	2070	10	1.32835e-07	GO:0006412.D071	25990	608	998	75	4.0772e-19	GO:0009507.D072	17114	6111	4382	2874	0	GO:0009611.D072	17114	198	5670	103	2.76906e-08	GO:0009535.D072	17114	743	5074	556	1.81742e-149	GO:0005774.D072	17114	626	3042	175	9.99126e-11	GO:0005524.D072	17114	1994	2666	444	2.95873e-17
GO:0009543.D072	17114	139	276	14	5.61245e-08	GO:0048226.D072	17114	11	2070	10	6.4403e-09	GO:0009507.D071	25990	6793	998	346	7.36748e-10	GO:0009522.D072	17114	31	4382	26	1.62734e-11	GO:0009637.D072	17114	75	5670	49	1.1107e-08	GO:0009538.D072	17114	16	5074	16	3.50548e-09	GO:0005783.D072	17114	854	3042	270	4.67765e-24	GO:0005618.D072	17114	506	2666	126	2.37972e-08
GO:0005777.D072	17114	382	1655	80	1.89576e-11	GO:0055114.D072	17114	1173	2070	225	3.04718e-13	GO:0009535.D071	25990	842	998	74	3.27342e-11	GO:0009523.D072	17114	28	4382	23	5.71854e-10	GO:0009654.D072	17114	27	5670	26	5.94911e-12	GO:0009543.D072	17114	139	5074	112	1.35247e-35	GO:0005794.D072	17114	1881	3042	605	9.88349e-59	GO:0005634.D072	17114	11276	2666	1884	6.0026e-09
GO:0009507.D072	17114	6111	1655	1650	0	GO:0003676.D073	20176	463	7843	244	7.57055e-10	GO:0022625.D071	25990	138	998	22	1.50141e-08	GO:0009534.D072	17114	210	4382	166	9.26056e-60	GO:0009768.D072	17114	30	5670	30	3.8425e-15	GO:0009570.D072	17114	1107	5074	465	1.06909e-19	GO:0005829.D072	17114	2784	3042	627	1.70853e-12	GO:0005730.D072	17114	417	2666	179	1.22411e-41
GO:0009517.D072	17114	11	1655	10	7.0054e-10	GO:0003723.D073	20176	744	7843	366	3.71694e-09	GO:0022626.D071	25990	419	998	67	2.33951e-23	GO:0009535.D072	17114	743	4382	592	2.31572e-220	GO:0009773.D072	17114	20	5670	19	1.03029e-08	GO:0009579.D072	17114	357	5074	249	3.51259e-56	GO:0005839.D072	17114	57	3042	48	1.18757e-27	GO:0005739.D072	17114	3537	2666	712	1.87831e-16
GO:0009522.D072	17114	31	1655	25	1.51741e-20	GO:0005634.D073	20176	12752	7843	5906	8.97508e-183	GO:0004144.D071	25990	14	341	6	1.34186e-08	GO:0009538.D072	17114	16	4382	16	3.34405e-10	GO:0009941.D072	17114	875	5670	483	3.11773e-43	GO:0009611.D072	17114	198	5074	108	1.85232e-13	GO:0005840.D072	17114	299	3042	148	1.29532e-36	GO:0005794.D072	17114	1881	2666	410	2.3352e-14
GO:0009523.D072	17114	28	1655	20	6.67672e-15	GO:0005886.D073	20176	5522	7843	2308	9.94623e-08	GO:0004671.D071	25990	8	341	5	2.04735e-08	GO:0009543.D072	17114	139	4382	118	4.58371e-49	GO:0010218.D072	17114	50	5670	36	2.09179e-08	GO:0009637.D072	17114	75	5074	53	2.46978e-13	GO:0006412.D072	17114	514	3042	258	3.59096e-65	GO:0005829.D072	17114	2784	2666	661	2.01585e-35
GO:0009534.D072	17114	210	1655	125	1.34423e-72	GO:0008270.D073	20176	1197	7843	585	2.8341e-13	GO:0016308.D071	25990	27	312	7	2.42783e-08	GO:0009570.D072	17114	1107	4382	623	6.4986e-112	GO:0010287.D072	17114	145	5670	126	2.28027e-41	GO:0009654.D072	17114	27	5074	25	1.0889e-11	GO:0009813.D072	17114	40	3042	22	1.20442e-07	GO:0005886.D072	17114	5137	2666	956	9.11488e-13
GO:0009535.D072	17114	743	1655	436	5.37185e-261	GO:0008559.D073	20176	17	7843	17	1.04567e-07	GO:0005777.D071	25990	412	938	49	2.6671e-13	GO:0009579.D072	17114	357	4382	287	1.18227e-106	GO:0015979.D072	17114	128	5670	103	2.87472e-28	GO:0009768.D072	17114	30	5074	30	1.36053e-16	GO:0019773.D072	17114	13	3042	12	1.06248e-08	GO:0006364.D072	17114	62	2666	35	1.59283e-13
GO:0009538.D072	17114	16	1655	16	5.47774e-17	GO:0016301.D073	20176	949	7843	485	3.43786e-15	GO:0009507.D071	25990	6793	938	463	3.09948e-54	GO:0009611.D072	17114	198	4382	91	3.97131e-10	GO:0015995.D072	17114	67	5670	51	6.45586e-13	GO:0009773.D072	17114	20	5074	19	1.3046e-09	GO:0022625.D072	17114	132	3042	81	5.87537e-29	GO:0006413.D072	17114	108	2666	39	1.34457e-07
GO:0009543.D072	17114	139	1655	87	2.65392e-53	GO:0003735.D073	20176	465	5135	252	1.02618e-40	GO:0009535.D071	25990	842	938	75	6.24217e-13	GO:0009637.D072	17114	75	4382	49	4.9989e-13	GO:0016168.D072	17114	59	5670	56	1.14004e-23	GO:0009941.D072	17114	875	5074	385	1.93934e-20	GO:0022626.D072	17114	415	3042	207	1.16035e-51	GO:0008026.D072	17114	66	2666	30	8.62424e-09
GO:0009570.D072	17114	1107	1655	374	3.33123e-118	GO:0003755.D073	20176	106	5135	52	1.39292e-07	GO:0009570.D071	25990	1153	938	82	3.87365e-09	GO:0009654.D072	17114	27	4382	27	9.9705e-17	GO:0016567.D072	17114	395	5670	182	4.45254e-08	GO:0010114.D072	17114	53	5074	35	4.56568e-08	GO:0022627.D072	17114	143	3042	85	6.73012e-29	GO:0008540.D072	17114	18	2666	13	1.22342e-07
GO:0009579.D072	17114	357	1655	209	4.30154e-120	GO:0003777.D073	20176	101	5135	56	1.27798e-10	GO:0009941.D071	25990	910	938	77	3.9697e-12	GO:0009767.D072	17114	15	4382	14	5.8558e-08	GO:0018298.D072	17114	41	5670	34	6.87848e-11	GO:0010218.D072	17114	50	5074	33	1.13133e-07	GO:0042254.D072	17114	111	3042	60	5.43147e-18	GO:0009506.D072	17114	847	2666	199	4.3023e-10
GO:0009637.D072	17114	75	1655	36	1.59108e-17	GO:0004601.D073	20176	144	5135	77	5.88523e-13	GO:1900057.D071	25990	15	938	8	1.43551e-08	GO:0009768.D072	17114	30	4382	29	1.46424e-16	GO:0030076.D072	17114	20	5670	20	2.48247e-10	GO:0010287.D072	17114	145	5074	114	2.52955e-34	GO:0003997.D072	17114	14	2337	11	7.36779e-08	GO:0015301.D072	17114	9	2666	9	5.34097e-08
GO:0009654.D072	17114	27	1655	17	1.7179e-11	GO:0005576.D073	20176	2138	5135	769	2.03319e-30	GO:0009768.D071	25990	31	714	9	9.94186e-08	GO:0009941.D072	17114	875	4382	508	3.55453e-97	GO:0031409.D072	17114	21	5670	21	8.2052e-11	GO:0010598.D072	17114	24	5074	23	1.19209e-11	GO:0004462.D072	17114	11	2337	10	2.13744e-08	GO:0003852.D072	17114	7	1278	7	1.27538e-08
GO:0009735.D072	17114	182	1655	46	7.61906e-10	GO:0005840.D073	20176	305	5135	170	9.91276e-30	GO:0015940.D071	25990	9	714	6	3.29579e-08	GO:0010027.D072	17114	39	4382	27	1.33256e-08	GO:0031977.D072	17114	54	5670	51	2.25244e-21	GO:0015979.D072	17114	128	5074	98	5.03242e-28	GO:0005777.D072	17114	382	2337	96	1.02423e-09	GO:0003989.D072	17114	10	1278	8	3.72005e-08
GO:0009767.D072	17114	15	1655	10	1.3273e-07	GO:0006412.D073	20176	541	5135	279	1.11109e-39	GO:0016168.D071	25990	71	714	13	6.11055e-08	GO:0010218.D072	17114	50	4382	35	5.63408e-11	GO:0055114.D072	17114	1173	5670	470	1.46281e-07	GO:0016168.D072	17114	59	5074	56	2.54914e-26	GO:0009409.D072	17114	345	2337	93	3.38519e-11	GO:0004134.D072	17114	7	1278	7	1.27538e-08
GO:0009768.D072	17114	30	1655	28	1.14044e-26	GO:0006508.D073	20176	465	5135	169	9.44358e-08	GO:0004640.D071	25990	7	471	5	3.90062e-08	GO:0010287.D072	17114	145	4382	125	1.67169e-53	GO:0070696.D072	17114	28	5670	26	5.68128e-11	GO:0018298.D072	17114	41	5074	30	1.07053e-08	GO:0009507.D072	17114	6111	2337	1722	0	GO:0005773.D072	17114	767	1278	103	3.02599e-09
GO:0009769.D072	17114	8	1655	8	7.53223e-09	GO:0006833.D073	20176	25	5135	20	1.68911e-08	GO:0004641.D071	25990	4	471	4	1.06515e-07	GO:0015250.D072	17114	61	4382	36	3.29496e-08	GO:0004124.D072	17114	19	320	7	3.10987e-08	GO:0030076.D072	17114	20	5074	20	2.68237e-11	GO:0009522.D072	17114	31	2337	22	5.03817e-13	GO:0006265.D072	17114	23	1278	13	1.19289e-09
GO:0009941.D072	17114	875	1655	339	1.60037e-126	GO:0009295.D073	20176	35	5135	25	1.50171e-08	GO:0001666.D071	25990	48	400	11	1.35723e-10	GO:0015979.D072	17114	128	4382	102	1.06197e-37	GO:0004587.D072	17114	4	320	4	1.19998e-07	GO:0031409.D072	17114	21	5074	21	7.93068e-12	GO:0009534.D072	17114	210	2337	113	1.21304e-43	GO:0006508.D072	17114	421	1278	74	3.10011e-12
GO:0010287.D072	17114	145	1655	89	1.86888e-53	GO:0009507.D073	20176	6341	5135	3085	0	GO:0005777.D072	17114	382	4547	168	9.16486e-14	GO:0015995.D072	17114	67	4382	50	5.51569e-17	GO:0005773.D072	17114	767	320	39	1.38828e-08	GO:0031977.D072	17114	54	5074	45	3.78315e-16	GO:0009535.D072	17114	743	2337	387	1.2095e-145	GO:0009507.D072	17114	6111	1278	844	2.32295e-116
GO:0010319.D072	17114	36	1655	16	6.07664e-08	GO:0009522.D073	20176	31	5135	22	1.35516e-07	GO:0006508.D072	17114	421	4547	160	1.36807e-07	GO:0016168.D072	17114	59	4382	53	2.7957e-25	GO:0004364.D072	17114	94	269	17	9.38627e-14	GO:0070696.D072	17114	28	5074	25	7.27895e-11	GO:0009538.D072	17114	16	2337	16	1.39834e-14	GO:0009570.D072	17114	1107	1278	222	4.50876e-45
GO:0015979.D072	17114	128	1655	81	3.1161e-50	GO:0009534.D073	20176	211	5135	169	1.13308e-62	GO:0006833.D072	17114	24	4547	19	1.12534e-07	GO:0016491.D072	17114	263	4382	108	2.49838e-08	GO:0009408.D072	17114	177	269	39	1.04824e-33	GO:0000148.D072	17114	16	4138	16	1.33493e-10	GO:0009543.D072	17114	139	2337	79	4.36794e-33	GO:0009658.D072	17114	114	1278	28	1.36797e-08
GO:0015995.D072	17114	67	1655	29	6.12776e-13	GO:0009535.D073	20176	747	5135	578	9.65025e-203	GO:0009409.D072	17114	345	4547	144	5.08062e-10	GO:0018298.D072	17114	41	4382	33	2.69468e-13	GO:0009636.D072	17114	54	269	9	1.46847e-07	GO:0003676.D072	17114	395	4138	145	1.25655e-08	GO:0009570.D072	17114	1107	2337	350	9.7758e-58	GO:0009941.D072	17114	875	1278	160	2.20223e-27
GO:0016020.D072	17114	1480	1655	218	5.21703e-11	GO:0009536.D073	20176	342	5135	141	9.43811e-11	GO:0009507.D072	17114	6111	4547	2894	0	GO:0019253.D072	17114	22	4382	18	5.27791e-08	GO:0010200.D072	17114	119	269	14	5.43969e-09	GO:0003723.D072	17114	651	4138	272	4.69832e-24	GO:0009579.D072	17114	357	2337	187	2.09206e-69	GO:0003674.D072	17114	3464	1542	414	3.2915e-11
GO:0016168.D072	17114	59	1655	48	1.03705e-38	GO:0009538.D073	20176	16	5135	16	3.04586e-10	GO:0009522.D072	17114	31	4547	26	4.01011e-11	GO:0019898.D072	17114	28	4382	21	6.10922e-08	GO:0035251.D072	17114	27	269	7	1.48794e-07	GO:0003729.D072	17114	340	4138	126	5.9986e-08	GO:0009637.D072	17114	75	2337	37	1.31523e-13	GO:0003700.D072	17114	1991	1542	284	1.80261e-16
GO:0018298.D072	17114	41	1655	27	3.05317e-18	GO:0009543.D073	20176	142	5135	115	6.63557e-44	GO:0009523.D072	17114	28	4547	23	1.26106e-09	GO:0030076.D072	17114	20	4382	19	8.43143e-11	GO:0044212.D072	17114	242	269	20	1.61472e-09	GO:0003777.D072	17114	75	4138	47	1.53036e-12	GO:0009735.D072	17114	182	2337	53	3.5918e-08	GO:0005634.D072	17114	11276	1542	1171	2.11811e-19
GO:0030076.D072	17114	20	1655	18	7.90303e-17	GO:0009570.D073	20176	1112	5135	712	3.5217e-172	GO:0009534.D072	17114	210	4547	170	1.62385e-61	GO:0030095.D072	17114	16	4382	16	3.34405e-10	GO:0046256.D072	17114	4	269	4	5.97071e-08	GO:0003843.D072	17114	27	4138	27	2.11274e-17	GO:0009768.D072	17114	30	2337	22	1.67992e-13	GO:0010200.D072	17114	119	1542	39	3.22495e-13
GO:0030095.D072	17114	16	1655	11	1.84968e-08	GO:0009579.D073	20176	359	5135	306	5.86998e-128	GO:0009535.D072	17114	743	4547	596	2.05365e-215	GO:0031409.D072	17114	21	4382	20	2.25778e-11	GO:0005515.D072	17114	7837	82	74	1.97931e-17	GO:0003918.D072	17114	13	4138	13	9.51682e-09	GO:0009941.D072	17114	875	2337	327	1.05464e-73	GO:0019139.D072	17114	9	1542	8	3.53868e-08
GO:0031409.D072	17114	21	1655	19	8.36025e-18	GO:0009654.D073	20176	29	5135	27	1.98135e-14	GO:0009538.D072	17114	16	4547	16	6.04709e-10	GO:0031969.D072	17114	116	4382	56	1.15396e-07	GO:0005381.D072	17114	14	58	4	1.15893e-07	GO:0004386.D072	17114	72	4138	54	1.30348e-19	GO:0010287.D072	17114	145	2337	76	1.01335e-28	GO:0004462.D072	17114	11	3312	11	1.40703e-08
GO:0031969.D072	17114	116	1655	34	2.07011e-09	GO:0009658.D073	20176	118	5135	71	1.41792e-15	GO:0009543.D072	17114	139	4547	118	2.90439e-47	GO:0031977.D072	17114	54	4382	50	2.12911e-25	GO:0005515.D072	17114	7837	34	55	0	GO:0004519.D072	17114	93	4138	48	9.77236e-09	GO:0015250.D072	17114	61	2337	27	5.47461e-09	GO:0005777.D072	17114	382	3312	124	5.54193e-10
GO:0031977.D072	17114	54	1655	39	3.64619e-28	GO:0009706.D073	20176	79	5135	48	3.33214e-11	GO:0009570.D072	17114	1107	4547	614	1.29343e-98	GO:0048046.D072	17114	479	4382	178	1.01423e-08	GO:0031225.D072	17114	328	31	10	1.81047e-10	GO:0005515.D072	17114	7837	4138	2451	2.02217e-88	GO:0015979.D072	17114	128	2337	76	1.12545e-33	GO:0009409.D072	17114	345	3312	129	2.48892e-15
GO:0048046.D072	17114	479	1655	96	2.66945e-12	GO:0009735.D073	20176	189	5135	89	9.54505e-11	GO:0009579.D072	17114	357	4547	286	3.25864e-101	GO:0055114.D072	17114	1173	4382	400	1.17011e-11	GO:0030570.D072	17114	28	22	4	4.10789e-08	GO:0005524.D072	17114	1994	4138	692	1.1539e-29	GO:0015995.D072	17114	67	2337	37	1.17086e-15	GO:0009414.D072	17114	270	3312	93	2.94019e-09
GO:0055114.D072	17114	1173	1655	180	1.17664e-10	GO:0009773.D073	20176	20	5135	19	7.565e-11	GO:0009611.D072	17114	198	4547	95	7.59047e-11	GO:0000166.D072	17114	174	4451	84	2.04333e-10	GO:0000234.D072	17114	7	21	3	5.55548e-08	GO:0005634.D072	17114	11276	4138	3323	2.09582e-119	GO:0016168.D072	17114	59	2337	41	1.33834e-22	GO:0009507.D072	17114	6111	3312	2142	6.620414e-316
GO:0003852.D072	17114	7	336	5	5.75856e-08	GO:0009941.D073	20176	881	5135	551	4.08853e-125	GO:0009637.D072	17114	75	4547	50	4.09361e-13	GO:0003723.D072	17114	651	4451	323	1.54849e-39	GO:0003680.D072	17114	14	21	4	1.66342e-09	GO:0005983.D072	17114	27	4138	20	6.4789e-08	GO:0016629.D072	17114	8	2337	8	1.19663e-07	GO:0009522.D072	17114	31	3312	25	2.95959e-13
GO:0003989.D072	17114	10	336	8	8.83957e-13	GO:0010027.D073	20176	39	5135	26	7.27519e-08	GO:0009654.D072	17114	27	4547	27	2.71271e-16	GO:0003729.D072	17114	340	4451	170	1.12895e-21	GO:0042826.D072	17114	4	21	3	6.36417e-09	GO:0006075.D072	17114	16	4138	16	1.33493e-10	GO:0016984.D072	17114	8	2337	8	1.19663e-07	GO:0009523.D072	17114	28	3312	20	3.19488e-09
GO:0004134.D072	17114	7	336	7	1.05713e-12	GO:0010287.D073	20176	145	5135	100	3.41583e-28	GO:0009767.D072	17114	15	4547	14	9.71593e-08	GO:0003743.D072	17114	142	4451	68	1.58859e-08	GO:0005515.D072	17114	7837	18	23	0	GO:0006265.D072	17114	23	4138	22	4.62658e-13	GO:0018298.D072	17114	41	2337	23	1.96188e-10	GO:0009534.D072	17114	210	3312	147	7.40934e-58
GO:0005515.D072	17114	7837	336	215	9.67008e-12	GO:0010319.D073	20176	36	5135	25	3.72211e-08	GO:0009768.D072	17114	30	4547	29	4.23829e-16	GO:0003777.D072	17114	75	4451	50	1.6839e-13	GO:0005634.D072	17114	11276	18	19	0	GO:0006298.D072	17114	20	4138	18	8.77899e-10	GO:0030076.D072	17114	20	2337	15	8.08718e-10	GO:0009535.D072	17114	743	3312	514	7.20196e-203
GO:0005983.D072	17114	27	336	9	1.3373e-09	GO:0010598.D073	20176	24	5135	24	5.24196e-15	GO:0009773.D072	17114	20	4547	20	2.97933e-12	GO:0003843.D072	17114	27	4451	24	1.08739e-11	GO:0005634.D072	17114	11276	14	15	0	GO:0006397.D072	17114	134	4138	81	3.37789e-19	GO:0031409.D072	17114	21	2337	16	1.43755e-10	GO:0009538.D072	17114	16	3312	14	8.15818e-09
GO:0008676.D072	17114	6	336	6	5.4804e-11	GO:0015250.D073	20176	60	5135	46	1.28598e-16	GO:0009941.D072	17114	875	4547	505	9.12086e-89	GO:0004004.D072	17114	40	4451	34	8.01212e-15	GO:0005515.D072	17114	7837	11	32	0	GO:0008026.D072	17114	66	4138	40	3.07499e-10	GO:0031977.D072	17114	54	2337	35	5.56475e-18	GO:0009543.D072	17114	139	3312	114	1.38835e-57
GO:0009317.D072	17114	4	336	4	1.45989e-07	GO:0015979.D073	20176	130	5135	99	8.67278e-34	GO:0010027.D072	17114	39	4547	27	3.1265e-08	GO:0004386.D072	17114	72	4451	48	5.14165e-13	GO:0005634.D072	17114	11276	11	15	0	GO:0008380.D072	17114	101	4138	58	8.47678e-13	GO:0055114.D072	17114	1173	2337	251	3.26037e-14	GO:0009570.D072	17114	1107	3312	437	2.68854e-58
GO:0009507.D072	17114	6111	336	275	7.71857e-69	GO:0015995.D073	20176	67	5135	50	4.32331e-17	GO:0010218.D072	17114	50	4547	35	1.71159e-10	GO:0004519.D072	17114	93	4451	58	1.58824e-13	GO:0003676.D073	20176	463	9716	294	1.33796e-11	GO:0009507.D072	17114	6111	4138	1880	5.51261e-50	GO:0000148.D072	17114	16	2320	12	4.01962e-08	GO:0009579.D072	17114	357	3312	241	1.80631e-89
GO:0009570.D072	17114	1107	336	94	2.08527e-35	GO:0016020.D073	20176	1604	5135	568	1.58695e-20	GO:0010287.D072	17114	145	4547	125	1.39964e-51	GO:0005515.D072	17114	7837	4451	2752	7.06659e-138	GO:0003723.D073	20176	744	9716	431	3.27291e-08	GO:0009536.D072	17114	332	4138	140	2.54351e-13	GO:0003723.D072	17114	651	2320	170	2.68107e-18	GO:0009611.D072	17114	198	3312	71	3.39223e-08
GO:0009941.D072	17114	875	336	63	1.37806e-19	GO:0016168.D073	20176	59	5135	40	9.74634e-12	GO:0010598.D072	17114	24	4547	23	9.90715e-13	GO:0005524.D072	17114	1994	4451	785	2.78034e-44	GO:0005388.D073	20176	47	9716	40	1.47046e-07	GO:0009570.D072	17114	1107	4138	456	2.1233e-38	GO:0003843.D072	17114	27	2320	20	1.39256e-12	GO:0009637.D072	17114	75	3312	45	9.83437e-15
GO:0050567.D072	17114	5	336	5	2.83276e-09	GO:0016491.D073	20176	288	5135	119	2.29711e-09	GO:0015250.D072	17114	61	4547	39	1.01509e-09	GO:0005634.D072	17114	11276	4451	3476	2.11441e-93	GO:0005634.D073	20176	12752	9716	7145	1.2406e-191	GO:0009658.D072	17114	114	4138	57	1.97045e-09	GO:0004386.D072	17114	72	2320	36	1.3284e-13	GO:0009644.D072	17114	57	3312	30	1.98882e-08
GO:0003676.D072	17114	395	1097	56	1.6964e-08	GO:0019253.D073	20176	22	5135	18	4.78739e-08	GO:0015979.D072	17114	128	4547	102	3.44303e-36	GO:0005643.D072	17114	42	4451	29	6.21956e-09	GO:0008270.D073	20176	1197	9716	717	2.94e-17	GO:0009793.D072	17114	436	4138	201	4.23411e-24	GO:0004402.D072	17114	40	2320	21	5.34693e-09	GO:0009654.D072	17114	27	3312	27	5.06653e-20
GO:0003723.D072	17114	651	1097	104	2.10666e-18	GO:0019843.D073	20176	68	5135	48	7.06112e-15	GO:0015995.D072	17114	67	4547	51	3.37134e-17	GO:0005730.D072	17114	417	4451	213	1.76149e-28	GO:0009626.D073	20176	71	9716	56	1.01898e-07	GO:0009941.D072	17114	875	4138	326	5.49149e-19	GO:0005515.D072	17114	7837	2320	1448	4.48135e-67	GO:0009768.D072	17114	30	3312	28	2.81055e-18
GO:0003777.D072	17114	75	1097	20	3.14276e-08	GO:0020037.D073	20176	262	5135	115	5.34345e-11	GO:0016168.D072	17114	59	4547	53	1.85843e-24	GO:0005829.D072	17114	2784	4451	963	2.1333e-28	GO:0016301.D073	20176	949	9716	577	7.97184e-16	GO:0019104.D072	17114	12	4138	12	3.94466e-08	GO:0005524.D072	17114	1994	2320	400	5.37448e-18	GO:0009773.D072	17114	20	3312	16	8.1854e-09
GO:0003843.D072	17114	27	1097	15	9.67221e-12	GO:0022625.D073	20176	134	5135	66	2.48564e-09	GO:0016491.D072	17114	263	4547	111	2.33669e-08	GO:0005874.D072	17114	107	4451	59	1.38726e-10	GO:0036459.D073	20176	27	9716	27	2.65137e-09	GO:0045037.D072	17114	17	4138	15	4.51143e-08	GO:0005634.D072	17114	11276	2320	1939	2.35542e-92	GO:0009941.D072	17114	875	3312	366	9.00303e-56
GO:0003899.D072	17114	72	1097	19	8.32112e-08	GO:0022626.D073	20176	416	5135	219	5.05656e-33	GO:0018298.D072	17114	41	4547	33	8.29328e-13	GO:0005886.D072	17114	5137	4451	1536	2.69037e-14	GO:0043531.D073	20176	98	9716	77	5.76799e-10	GO:0003674.D073	20176	4298	1513	425	4.83018e-11	GO:0006075.D072	17114	16	2320	12	4.01962e-08	GO:0010287.D072	17114	145	3312	105	7.73727e-44
GO:0004004.D072	17114	40	1097	14	8.74728e-08	GO:0022627.D073	20176	141	5135	77	1.36051e-13	GO:0019253.D072	17114	22	4547	18	9.79398e-08	GO:0006364.D072	17114	62	4451	41	3.80083e-11	GO:0003735.D073	20176	465	7623	402	3.68761e-107	GO:0006952.D073	20176	554	1513	90	2.06571e-12	GO:0006265.D072	17114	23	2320	16	1.18162e-09	GO:0015979.D072	17114	128	3312	90	4.48529e-36
GO:0004386.D072	17114	72	1097	32	1.0131e-19	GO:0030095.D073	20176	17	5135	15	9.47254e-08	GO:0019898.D072	17114	28	4547	21	1.22123e-07	GO:0006397.D072	17114	134	4451	70	7.66119e-11	GO:0003755.D073	20176	106	7623	67	9.48259e-08	GO:0010200.D073	20176	122	1513	33	5.20007e-11	GO:0006397.D072	17114	134	2320	53	5.8685e-14	GO:0015995.D072	17114	67	3312	37	7.08646e-11
GO:0005515.D072	17114	7837	1097	875	1.25362e-125	GO:0031225.D073	20176	346	5135	149	5.05036e-13	GO:0030076.D072	17114	20	4547	19	1.68356e-10	GO:0008017.D072	17114	88	4451	49	3.19894e-09	GO:0003777.D073	20176	101	7623	75	8.92182e-14	GO:0003743.D073	20176	150	1146	35	5.14127e-13	GO:0008026.D072	17114	66	2320	28	7.74398e-09	GO:0016157.D072	17114	16	3312	14	8.15818e-09
GO:0005524.D072	17114	1994	1097	237	1.71462e-22	GO:0031977.D073	20176	55	5135	45	2.67222e-18	GO:0030095.D072	17114	16	4547	16	6.04709e-10	GO:0008026.D072	17114	66	4451	55	2.29343e-22	GO:0004601.D073	20176	144	7623	90	1.47401e-09	GO:0004407.D073	20176	36	1146	13	4.06013e-08	GO:0008380.D072	17114	101	2320	37	4.41827e-09	GO:0016168.D072	17114	59	3312	48	1.25774e-24
GO:0005634.D072	17114	11276	1097	1123	0	GO:0032544.D073	20176	13	5135	13	1.85886e-08	GO:0031409.D072	17114	21	4547	20	4.67856e-11	GO:0009451.D072	17114	65	4451	42	6.76098e-11	GO:0005507.D073	20176	222	7623	123	6.44735e-08	GO:0005634.D073	20176	12752	1146	813	8.00043e-09	GO:0009507.D072	17114	6111	2320	1131	6.74979e-44	GO:0018298.D072	17114	41	3312	25	5.40017e-09
GO:0006397.D072	17114	134	1097	32	5.87722e-11	GO:0042254.D073	20176	112	5135	59	6.29826e-10	GO:0031969.D072	17114	116	4547	59	2.00263e-08	GO:0009506.D072	17114	847	4451	319	1.40287e-14	GO:0005576.D073	20176	2138	7623	1099	6.06394e-42	GO:0005739.D073	20176	4068	1146	304	5.12006e-08	GO:0009536.D072	17114	332	2320	90	3.42026e-11	GO:0019253.D072	17114	22	3312	16	8.45895e-08
GO:0008017.D072	17114	88	1097	22	2.35841e-08	GO:0048046.D073	20176	497	5135	239	3.31453e-28	GO:0031977.D072	17114	54	4547	50	1.29781e-24	GO:0009536.D072	17114	332	4451	130	8.27197e-08	GO:0005618.D073	20176	538	7623	293	1.37427e-15	GO:0005829.D073	20176	2844	1146	249	3.61444e-13	GO:0009570.D072	17114	1107	2320	303	1.7456e-36	GO:0019898.D072	17114	28	3312	20	3.19488e-09
GO:0008026.D072	17114	66	1097	20	2.76795e-09	GO:0055114.D073	20176	1312	5135	517	1.0543e-30	GO:0055114.D072	17114	1173	4547	403	6.2744e-10	GO:0009553.D072	17114	58	4451	39	5.26272e-11	GO:0005739.D073	20176	4068	7623	1686	4.33713e-08	GO:0006413.D073	20176	112	1146	27	1.04884e-10	GO:0009793.D072	17114	436	2320	128	2.19834e-18	GO:0030076.D072	17114	20	3312	18	1.7735e-11
GO:0008380.D072	17114	101	1097	23	7.46469e-08	GO:0003674.D073	20176	4298	1340	398	4.5026e-14	GO:0000139.D072	17114	272	4886	129	2.42307e-11	GO:0009793.D072	17114	436	4451	196	4.07181e-18	GO:0005747.D073	20176	84	7623	68	5.87523e-16	GO:0080188.D073	20176	26	1146	12	4.89661e-09	GO:0009941.D072	17114	875	2320	219	7.02809e-21	GO:0030095.D072	17114	16	3312	15	2.55556e-10
GO:0009553.D072	17114	58	1097	17	7.41001e-08	GO:0003700.D073	20176	2404	1340	227	1.31301e-08	GO:0000502.D072	17114	68	4886	53	3.84814e-17	GO:0010501.D072	17114	28	4451	25	3.15017e-12	GO:0005794.D073	20176	1979	7623	862	1.75636e-08	GO:0004630.D073	20176	39	5556	28	1.13265e-08	GO:0019104.D072	17114	12	2320	11	2.9268e-09	GO:0031409.D072	17114	21	3312	19	3.77249e-12
GO:0009556.D072	17114	16	1097	9	1.3423e-07	GO:0008150.D073	20176	4310	1340	364	1.04623e-07	GO:0003735.D072	17114	458	4886	280	5.73284e-49	GO:0016887.D072	17114	170	4451	79	6.37517e-09	GO:0005840.D073	20176	305	7623	253	6.12019e-60	GO:0004842.D073	20176	344	5556	141	4.00421e-08	GO:0001666.D072	17114	45	2078	24	2.70893e-11	GO:0031969.D072	17114	116	3312	47	1.11474e-07
GO:0009793.D072	17114	436	1097	80	6.53427e-18	GO:0009611.D073	20176	209	1340	39	3.73016e-09	GO:0004298.D072	17114	30	4886	27	2.95172e-12	GO:0080008.D072	17114	178	4451	93	6.12009e-14	GO:0005874.D073	20176	131	7623	84	8.33391e-10	GO:0005524.D073	20176	2258	5556	733	2.43269e-08	GO:0003674.D072	17114	3464	2078	513	7.86089e-08	GO:0031977.D072	17114	54	3312	46	2.38133e-25
GO:0003723.D072	17114	651	864	86	1.54143e-16	GO:0010200.D073	20176	122	1340	51	2.61108e-28	GO:0005739.D072	17114	3537	4886	1396	2.76122e-56	GO:0000139.D072	17114	272	5014	127	7.81366e-10	GO:0006412.D073	20176	541	7623	441	3.2228e-99	GO:0005634.D073	20176	12752	5556	4368	3.26355e-182	GO:0003700.D072	17114	1991	2078	351	1.82139e-14	GO:0055114.D072	17114	1173	3312	303	1.11906e-08
GO:0003729.D072	17114	340	864	50	8.76117e-12	GO:0044212.D073	20176	304	1340	46	1.35422e-07	GO:0005743.D072	17114	153	4886	81	1.74479e-10	GO:0000502.D072	17114	68	5014	51	8.04683e-15	GO:0006633.D073	20176	104	7623	74	4.6818e-12	GO:0005886.D073	20176	5522	5556	1676	2.63164e-08	GO:0008270.D072	17114	1034	2078	194	1.58904e-10	GO:0006468.D072	17114	635	963	70	4.88877e-08
GO:0003743.D072	17114	142	864	37	5.58951e-17	GO:0005618.D073	20176	538	1333	69	8.72202e-08	GO:0005747.D072	17114	84	4886	71	1.3866e-26	GO:0003735.D072	17114	458	5014	270	9.2303e-41	GO:0006833.D073	20176	25	7623	23	2.27256e-08	GO:0008270.D073	20176	1197	5556	422	1.04309e-09	GO:0009061.D072	17114	19	2078	14	9.32439e-10	GO:0006952.D072	17114	485	963	68	2.55623e-12
GO:0003924.D072	17114	157	864	26	8.19147e-08	GO:0005794.D073	20176	1979	1333	231	1.03596e-18	GO:0005774.D072	17114	626	4886	284	6.35677e-20	GO:0004298.D072	17114	30	5014	27	5.7689e-12	GO:0007169.D073	20176	111	7623	71	1.92792e-08	GO:0008559.D073	20176	17	5556	16	1.35678e-08	GO:0009535.D072	17114	743	2078	175	7.08828e-19	GO:0010200.D072	17114	119	963	26	1.80714e-09
GO:0005515.D072	17114	7837	864	675	2.08344e-88	GO:0003777.D074	25551	104	11596	79	1.95912e-10	GO:0005783.D072	17114	854	4886	410	4.16414e-35	GO:0005665.D072	17114	35	5014	26	4.78388e-08	GO:0009295.D073	20176	35	7623	31	6.45862e-10	GO:0016301.D073	20176	949	5556	369	5.67015e-15	GO:0009543.D072	17114	139	2078	41	3.37322e-08	GO:0015937.D072	17114	18	963	10	8.79519e-09
GO:0005524.D072	17114	1994	864	189	1.28429e-18	GO:0005515.D074	25551	8468	11596	4171	1.24271e-18	GO:0005794.D072	17114	1881	4886	917	1.80047e-86	GO:0005739.D072	17114	3537	5014	1396	1.32224e-48	GO:0009505.D073	20176	301	7623	177	8.26073e-14	GO:0016602.D073	20176	24	5556	21	1.37092e-09	GO:0009579.D072	17114	357	2078	81	1.35514e-08	GO:0016301.D072	17114	800	963	94	6.2173e-12
GO:0005634.D072	17114	11276	864	718	4.19426e-31	GO:0005576.D074	25551	2693	11596	1367	1.88633e-09	GO:0005802.D072	17114	264	4886	118	1.36813e-08	GO:0005743.D072	17114	153	5014	82	2.44121e-10	GO:0009506.D073	20176	888	7623	421	1.38833e-09	GO:0015369.D073	20176	12	434	7	1.46574e-09	GO:0010287.D072	17114	145	2078	42	4.10241e-08	GO:0000139.D072	17114	272	1836	63	2.36231e-09
GO:0005730.D072	17114	417	864	88	2.19546e-31	GO:0005886.D074	25551	5949	11596	3045	7.28174e-25	GO:0005829.D072	17114	2784	4886	985	5.89086e-18	GO:0005747.D072	17114	84	5014	71	7.70592e-26	GO:0009507.D073	20176	6341	7623	3873	0	GO:0019563.D073	20176	7	434	5	9.123e-08	GO:0010598.D072	17114	24	2078	16	5.9595e-10	GO:0000502.D072	17114	68	1836	28	8.02366e-11
GO:0005737.D072	17114	4343	864	310	1.35461e-12	GO:0006468.D074	25551	848	11596	475	1.78149e-10	GO:0005839.D072	17114	57	4886	53	1.22953e-24	GO:0005758.D072	17114	24	5014	20	6.10649e-08	GO:0009522.D073	20176	31	7623	27	1.94258e-08	GO:0004335.D073	20176	11	763	7	3.11113e-08	GO:0016567.D072	17114	395	2078	84	1.56782e-07	GO:0003735.D072	17114	458	1836	177	4.61038e-57
GO:0005794.D072	17114	1881	864	148	1.77485e-08	GO:0016847.D074	25551	23	11596	23	1.26919e-08	GO:0005840.D072	17114	299	4886	187	7.34711e-35	GO:0005774.D072	17114	626	5014	276	9.21919e-16	GO:0009534.D073	20176	211	7623	190	3.02699e-57	GO:0004719.D073	20176	6	763	6	2.87013e-09	GO:0003674.D072	17114	3464	1644	450	1.53965e-13	GO:0003756.D072	17114	42	1836	18	9.17421e-08
GO:0005829.D072	17114	2784	864	280	1.78289e-33	GO:0070696.D074	25551	28	11596	27	8.44757e-09	GO:0006412.D072	17114	514	4886	313	3.54089e-54	GO:0005783.D072	17114	854	5014	409	5.49628e-32	GO:0009535.D073	20176	747	7623	625	1.29156e-152	GO:0019432.D073	20176	22	763	9	4.82236e-08	GO:0003700.D072	17114	1991	1644	261	3.65812e-08	GO:0004298.D072	17114	30	1836	16	9.66594e-09
GO:0006270.D072	17114	21	864	11	1.12949e-09	GO:0000156.D074	25551	70	7008	41	4.40476e-08	GO:0008137.D072	17114	18	4886	16	1.56971e-07	GO:0005794.D072	17114	1881	5014	922	9.68791e-82	GO:0009536.D073	20176	342	7623	201	1.85935e-15	GO:0003674.D073	20176	4298	327	111	6.87661e-08	GO:0004722.D072	17114	195	1644	47	2.1613e-09	GO:0005730.D072	17114	417	1836	95	5.7327e-13
GO:0006364.D072	17114	62	864	17	6.65614e-09	GO:0003674.D074	25551	5449	7008	1822	1.32366e-28	GO:0008541.D072	17114	20	4886	19	6.4511e-10	GO:0005802.D072	17114	264	5014	121	7.68305e-09	GO:0009543.D073	20176	142	7623	122	1.54354e-32	GO:0004650.D073	20176	55	108	8	5.12119e-10	GO:0006468.D072	17114	635	1644	107	4.52138e-09	GO:0005739.D072	17114	3537	1836	669	4.82389e-62
GO:0006413.D072	17114	108	864	23	3.393e-09	GO:0008150.D074	25551	5382	7008	1785	6.80386e-26	GO:0016021.D072	17114	3396	4886	1133	4.01215e-12	GO:0005829.D072	17114	2784	5014	986	1.26595e-14	GO:0009570.D073	20176	1112	7623	884	2.34059e-188	GO:0005576.D073	20176	2138	108	47	1.40564e-18	GO:0006952.D072	17114	485	1644	95	9.32002e-12	GO:0005741.D072	17114	32	1836	19	3.05066e-11
GO:0008026.D072	17114	66	864	17	1.87121e-08	GO:0003700.D075	17434	2007	4798	713	4.29372e-17	GO:0019773.D072	17114	13	4886	13	8.27687e-08	GO:0005839.D072	17114	57	5014	53	4.68083e-24	GO:0009579.D073	20176	359	7623	329	5.18671e-104	GO:0030599.D073	20176	69	108	10	3.29906e-12	GO:0007166.D072	17114	76	1644	25	1.89018e-08	GO:0005743.D072	17114	153	1836	42	6.19709e-09
GO:0042393.D072	17114	49	864	16	1.08155e-09	GO:0003735.D075	17434	456	4798	183	2.53359e-09	GO:0022625.D072	17114	132	4886	96	6.62393e-26	GO:0005840.D072	17114	299	5014	179	1.77631e-28	GO:0009654.D073	20176	29	7623	27	6.17513e-10	GO:0003700.D073	20176	2404	400	98	1.47365e-12	GO:0008150.D072	17114	3416	1644	419	5.66298e-09	GO:0005768.D072	17114	258	1836	58	3.1623e-08
GO:0042555.D072	17114	6	864	6	1.62854e-08	GO:0005634.D075	17434	11540	4798	3556	1.17723e-43	GO:0022626.D072	17114	415	4886	262	1.18313e-49	GO:0006412.D072	17114	514	5014	302	3.98783e-45	GO:0009658.D073	20176	118	7623	79	1.1844e-10	GO:0009611.D073	20176	209	400	20	7.25531e-09	GO:0010200.D072	17114	119	1644	38	1.13199e-11	GO:0005774.D072	17114	626	1836	150	4.40263e-22
GO:0005773.D072	17114	767	115	24	2.20287e-10	GO:0005730.D075	17434	421	4798	183	8.92872e-13	GO:0022627.D072	17114	143	4886	108	2.10212e-31	GO:0016021.D072	17114	3396	5014	1164	1.10433e-12	GO:0009664.D073	20176	48	7623	38	5.5706e-09	GO:0010200.D073	20176	122	400	22	2.98971e-15	GO:0016301.D072	17114	800	1644	138	4.08006e-12	GO:0005783.D072	17114	854	1836	188	6.99734e-23
GO:0008194.D072	17114	78	115	8	5.15298e-08	GO:0006351.D075	17434	1178	4798	403	1.0706e-07	GO:0042254.D072	17114	111	4886	70	3.7257e-14	GO:0019773.D072	17114	13	5014	13	1.1589e-07	GO:0009706.D073	20176	79	7623	54	3.38523e-08	GO:0003735.D073	20176	465	440	39	6.65817e-13	GO:0016567.D072	17114	395	1644	72	6.98151e-08	GO:0005788.D072	17114	35	1836	19	2.59379e-10
GO:0015996.D072	17114	20	115	6	2.89727e-09	GO:0006355.D075	17434	1792	4798	617	7.28273e-12	GO:0045271.D072	17114	20	4886	18	1.57379e-08	GO:0022625.D072	17114	132	5014	92	7.55749e-22	GO:0009735.D073	20176	189	7623	118	4.86535e-12	GO:0005739.D073	20176	4068	440	184	1.08045e-25	GO:0070696.D072	17114	28	1644	20	5.87005e-15	GO:0005794.D072	17114	1881	1836	511	1.9667e-102
GO:0048046.D072	17114	479	115	19	4.42394e-10	GO:0006412.D075	17434	514	4798	205	5.22481e-10	GO:0003674.D072	17114	3464	3291	921	5.0097e-33	GO:0022626.D072	17114	415	5014	245	3.41216e-37	GO:0009768.D073	20176	30	7623	28	2.49078e-10	GO:0005839.D073	20176	57	440	12	2.90175e-09	GO:0003674.D072	17114	3464	1612	451	2.95342e-15	GO:0005802.D072	17114	264	1836	62	1.77486e-09
GO:0006260.D072	17114	62	34	5	1.3586e-07	GO:0006952.D075	17434	484	4798	223	7.9871e-19	GO:0003700.D072	17114	1991	3291	515	6.35866e-15	GO:0022627.D072	17114	143	5014	102	2.38952e-25	GO:0009773.D073	20176	20	7623	20	3.45999e-09	GO:0005840.D073	20176	305	440	24	6.85937e-08	GO:0008150.D072	17114	3416	1612	410	1.10608e-08	GO:0005829.D072	17114	2784	1836	491	5.90684e-34
GO:0003735.D073	20176	465	3409	163	7.97205e-22	GO:0009507.D075	17434	6148	4798	1950	5.22885e-20	GO:0004722.D072	17114	195	3291	71	1.25867e-08	GO:0042254.D072	17114	111	5014	67	9.40741e-12	GO:0009826.D073	20176	117	7623	73	5.62516e-08	GO:0006412.D073	20176	541	440	39	6.80541e-11	GO:0004587.D072	17114	4	299	4	9.13444e-08	GO:0005839.D072	17114	57	1836	31	5.20137e-16
GO:0003777.D073	20176	101	3409	50	4.03857e-14	GO:0009534.D075	17434	209	4798	96	8.398e-09	GO:0005575.D072	17114	370	3291	114	4.85875e-08	GO:0045271.D072	17114	20	5014	18	2.46027e-08	GO:0009828.D073	20176	47	7623	38	1.82976e-09	GO:0005618.D073	20176	538	332	30	6.38547e-09	GO:0005576.D072	17114	1891	299	78	2.05226e-13	GO:0005840.D072	17114	299	1836	112	9.7538e-35
GO:0004601.D073	20176	144	3409	64	8.66941e-15	GO:0009535.D075	17434	737	4798	339	5.615e-28	GO:0006952.D072	17114	485	3291	166	1.93103e-15	GO:0003735.D073	20176	465	4293	369	4.94973e-162	GO:0009853.D073	20176	48	7623	37	3.25609e-08	GO:0005739.D073	20176	4068	332	128	6.03251e-15	GO:0020037.D072	17114	225	299	18	9.05353e-08	GO:0006412.D072	17114	514	1836	213	1.82151e-75
GO:0005507.D073	20176	222	3409	74	1.58068e-09	GO:0009543.D075	17434	140	4798	77	6.04814e-12	GO:0008150.D072	17114	3416	3291	833	3.89729e-17	GO:0003777.D073	20176	101	4293	60	8.64899e-17	GO:0009941.D073	20176	881	7623	656	1.96513e-113	GO:0005794.D073	20176	1979	332	69	1.29003e-09	GO:0055114.D072	17114	1173	299	47	7.43305e-08	GO:0006626.D072	17114	21	1836	14	1.43071e-09
GO:0005576.D073	20176	2138	3409	595	2.51685e-41	GO:0009579.D075	17434	352	4798	181	8.77597e-22	GO:0010200.D072	17114	119	3291	72	3.22685e-23	GO:0004601.D073	20176	144	4293	60	2.47907e-08	GO:0010287.D073	20176	145	7623	117	3.05502e-26	GO:0005829.D073	20176	2844	332	103	1.32236e-15	GO:0003735.D073	20176	465	6035	366	2.68822e-107	GO:0008643.D072	17114	48	1836	22	7.14554e-10
GO:0005618.D073	20176	538	3409	157	5.38907e-13	GO:0009611.D075	17434	202	4798	98	1.4837e-10	GO:0016301.D072	17114	800	3291	227	9.32555e-11	GO:0005576.D073	20176	2138	4293	629	3.57048e-21	GO:0010319.D073	20176	36	7623	30	2.58637e-08	GO:0000502.D073	20176	68	442	12	2.52843e-08	GO:0003755.D073	20176	106	6035	58	8.50337e-08	GO:0009506.D072	17114	847	1836	146	2.97705e-09
GO:0005840.D073	20176	305	3409	106	2.29907e-14	GO:0010200.D075	17434	114	4798	66	8.80692e-12	GO:0016567.D072	17114	395	3291	120	5.20334e-08	GO:0005618.D073	20176	538	4293	203	7.82414e-19	GO:0010598.D073	20176	24	7623	24	7.00138e-11	GO:0005839.D073	20176	57	442	12	3.05336e-09	GO:0003777.D073	20176	101	6035	67	4.06821e-14	GO:0015780.D072	17114	11	1836	9	8.31184e-08
GO:0005874.D073	20176	131	3409	48	4.25819e-08	GO:0022626.D075	17434	410	4798	195	1.9278e-18	GO:0070696.D072	17114	28	3291	20	2.84445e-09	GO:0005730.D073	20176	433	4293	147	4.96229e-10	GO:0015250.D073	20176	60	7623	49	3.84712e-12	GO:0009641.D073	20176	20	403	7	7.45942e-08	GO:0004601.D073	20176	144	6035	79	3.54908e-10	GO:0016020.D072	17114	1480	1836	263	9.12107e-18
GO:0006412.D073	20176	541	3409	180	3.98007e-21	GO:0043531.D075	17434	74	4798	45	2.02013e-09	GO:0000166.D072	17114	174	4390	84	9.68504e-11	GO:0005739.D073	20176	4068	4293	991	6.01259e-08	GO:0015934.D073	20176	46	7623	39	6.71692e-11	GO:0009733.D073	20176	304	403	30	6.35853e-13	GO:0005507.D073	20176	222	6035	106	1.50097e-08	GO:0016757.D072	17114	417	1836	86	1.5515e-09
GO:0006633.D073	20176	104	3409	46	6.02425e-11	GO:0003674.D075	17434	3523	3684	925	1.68528e-16	GO:0003723.D072	17114	651	4390	320	1.96221e-39	GO:0005747.D073	20176	84	4293	56	4.054e-19	GO:0015979.D073	20176	130	7623	108	2.23379e-26	GO:0005375.D073	20176	17	1155	9	1.02483e-07	GO:0005576.D073	20176	2138	6035	884	7.63769e-33	GO:0022625.D072	17114	132	1836	63	6.08273e-27
GO:0007169.D073	20176	111	3409	42	1.0311e-07	GO:0005739.D075	17434	3697	3684	921	2.29739e-10	GO:0003729.D072	17114	340	4390	169	6.92295e-22	GO:0005794.D073	20176	1979	4293	528	9.34819e-10	GO:0015995.D073	20176	67	7623	59	1.62464e-17	GO:0009507.D073	20176	6341	1155	451	9.82384e-09	GO:0005618.D073	20176	538	6035	254	9.40358e-18	GO:0022626.D072	17114	415	1836	172	9.71999e-61
GO:0009505.D073	20176	301	3409	94	5.5322e-10	GO:0008150.D075	17434	3516	3684	904	1.50508e-13	GO:0003743.D072	17114	142	4390	65	1.57286e-07	GO:0005829.D073	20176	2844	4293	807	2.031e-22	GO:0016020.D073	20176	1604	7623	786	9.74676e-22	GO:0003735.D073	20176	465	5825	376	1.33689e-122	GO:0005747.D073	20176	84	6035	59	2.68611e-14	GO:0022627.D072	17114	143	1836	73	1.75876e-33
GO:0009507.D073	20176	6341	3409	2380	0	GO:0016762.D075	17434	33	3684	23	2.75917e-09	GO:0003777.D072	17114	75	4390	50	9.4537e-14	GO:0005840.D073	20176	305	4293	230	3.0951e-92	GO:0016168.D073	20176	59	7623	52	1.27481e-15	GO:0003777.D073	20176	101	5825	67	6.10154e-15	GO:0005840.D073	20176	305	6035	229	2.52555e-60	GO:0042254.D072	17114	111	1836	49	1.96238e-19
GO:0009522.D073	20176	31	3409	21	4.46742e-10	GO:0016788.D075	17434	76	3684	37	8.57022e-08	GO:0003843.D072	17114	27	4390	24	7.90853e-12	GO:0005874.D073	20176	131	4293	65	6.02888e-13	GO:0019253.D073	20176	22	7623	21	1.83753e-08	GO:0004601.D073	20176	144	5825	79	5.41152e-11	GO:0005874.D073	20176	131	6035	79	4.92736e-13	GO:0008824.D072	17114	4	286	4	7.63944e-08
GO:0009534.D073	20176	211	3409	149	1.8538e-67	GO:0031225.D075	17434	327	3684	110	8.28427e-08	GO:0004004.D072	17114	40	4390	34	5.14332e-15	GO:0006412.D073	20176	541	4293	401	2.8327e-157	GO:0019761.D073	20176	33	7623	29	3.57017e-09	GO:0005507.D073	20176	222	5825	107	7.82038e-10	GO:0006094.D073	20176	23	6035	20	2.09058e-08	GO:0000325.D073	20176	55	4377	31	2.24031e-08
GO:0009535.D073	20176	747	3409	506	3.99029e-220	GO:0004028.D075	17434	16	2426	12	5.42483e-08	GO:0004386.D072	17114	72	4390	49	4.88766e-14	GO:0006633.D073	20176	104	4293	55	1.30778e-12	GO:0019843.D073	20176	68	7623	59	7.74112e-17	GO:0005576.D073	20176	2138	5825	851	1.02335e-30	GO:0006412.D073	20176	541	6035	400	1.0501e-101	GO:0004386.D073	20176	89	4377	45	1.85211e-09
GO:0009536.D073	20176	342	3409	109	5.83645e-12	GO:0005773.D075	17434	778	2426	179	1.81994e-12	GO:0004519.D072	17114	93	4390	56	1.82148e-12	GO:0007018.D073	20176	42	4293	25	8.02496e-08	GO:0020037.D073	20176	262	7623	143	2.08943e-08	GO:0005618.D073	20176	538	5825	245	7.45926e-17	GO:0006633.D073	20176	104	6035	68	7.70483e-14	GO:0004630.D073	20176	39	4377	28	3.14547e-11
GO:0009538.D073	20176	16	3409	16	4.28493e-13	GO:0005774.D075	17434	632	2426	136	7.58389e-08	GO:0005515.D072	17114	7837	4390	2777	2.23998e-160	GO:0008017.D073	20176	104	4293	49	3.83016e-09	GO:0022625.D073	20176	134	7623	118	9.12241e-34	GO:0005739.D073	20176	4068	5825	1318	1.96774e-08	GO:0006833.D073	20176	25	6035	22	2.40538e-09	GO:0004672.D073	20176	342	4377	117	5.39524e-08
GO:0009543.D073	20176	142	3409	95	3.34366e-40	GO:0005783.D075	17434	864	2426	193	4.08463e-12	GO:0005524.D072	17114	1994	4390	782	7.18677e-46	GO:0009089.D073	20176	24	4293	18	2.72998e-08	GO:0022626.D073	20176	416	7623	338	2.95262e-75	GO:0005747.D073	20176	84	5825	63	2.51367e-18	GO:0009295.D073	20176	35	6035	26	7.66696e-08	GO:0005515.D073	20176	8214	4377	2036	8.38414e-19
GO:0009570.D073	20176	1112	3409	610	3.5981e-196	GO:0005794.D075	17434	1912	2426	342	1.47733e-07	GO:0005634.D072	17114	11276	4390	3436	2.0424e-94	GO:0009295.D073	20176	35	4293	25	2.82349e-10	GO:0022627.D073	20176	141	7623	126	1.67425e-37	GO:0005794.D073	20176	1979	5825	683	5.35544e-09	GO:0009505.D073	20176	301	6035	138	3.19277e-09	GO:0005524.D073	20176	2258	4377	636	7.94073e-15
GO:0009579.D073	20176	359	3409	271	5.09861e-135	GO:0005886.D075	17434	5187	2426	841	9.75659e-09	GO:0005643.D072	17114	42	4390	29	4.41751e-09	GO:0009506.D073	20176	888	4293	286	5.85572e-15	GO:0031225.D073	20176	346	7623	210	2.87655e-18	GO:0005829.D073	20176	2844	5825	987	1.69821e-13	GO:0009506.D073	20176	888	6035	352	1.64135e-10	GO:0005634.D073	20176	12752	4377	3481	3.45101e-151
GO:0009654.D073	20176	29	3409	23	2.70375e-13	GO:0005983.D075	17434	28	2426	20	6.97218e-12	GO:0005730.D072	17114	417	4390	209	2.08166e-27	GO:0009507.D073	20176	6341	4293	2431	0	GO:0031977.D073	20176	55	7623	50	2.30867e-16	GO:0005840.D073	20176	305	5825	235	6.99629e-69	GO:0009507.D073	20176	6341	6035	3405	0	GO:0005886.D073	20176	5522	4377	1386	5.79244e-13
GO:0009735.D073	20176	189	3409	72	2.31018e-12	GO:0006970.D075	17434	128	2426	41	1.19605e-07	GO:0005829.D072	17114	2784	4390	951	3.7446e-28	GO:0009517.D073	20176	11	4293	11	4.00682e-08	GO:0042254.D073	20176	112	7623	90	2.88072e-20	GO:0005874.D073	20176	131	5825	78	2.33986e-13	GO:0009522.D073	20176	31	6035	26	7.10465e-10	GO:0006468.D073	20176	752	4377	229	7.04843e-09
GO:0009768.D073	20176	30	3409	21	1.71543e-10	GO:0009409.D075	17434	359	2426	108	1.04302e-15	GO:0005874.D072	17114	107	4390	59	7.64872e-11	GO:0009522.D073	20176	31	4293	23	4.28385e-10	GO:0046658.D073	20176	103	7623	66	5.45385e-08	GO:0006412.D073	20176	541	5825	416	1.16247e-121	GO:0009523.D073	20176	28	6035	23	1.56333e-08	GO:0008270.D073	20176	1197	4377	354	2.79256e-11
GO:0009773.D073	20176	20	3409	18	1.62941e-12	GO:0009414.D075	17434	293	2426	116	5.62947e-28	GO:0005886.D072	17114	5137	4390	1522	5.96752e-15	GO:0009524.D073	20176	99	4293	46	1.95655e-08	GO:0048046.D073	20176	497	7623	305	4.11723e-27	GO:0006633.D073	20176	104	5825	65	1.00082e-12	GO:0009534.D073	20176	211	6035	179	2.85748e-62	GO:0008559.D073	20176	17	4377	15	9.41223e-09
GO:0009941.D073	20176	881	3409	452	3.4458e-128	GO:0009631.D075	17434	61	2426	26	4.05757e-08	GO:0006364.D072	17114	62	4390	42	4.00508e-12	GO:0009534.D073	20176	211	4293	130	3.97192e-37	GO:0051301.D073	20176	197	7623	111	8.5084e-08	GO:0007169.D073	20176	111	5825	59	6.56557e-08	GO:0009535.D073	20176	747	6035	581	2.51851e-167	GO:0016301.D073	20176	949	4377	297	1.15326e-12
GO:0010287.D073	20176	145	3409	91	3.27586e-35	GO:0009651.D075	17434	518	2426	138	7.17645e-15	GO:0006397.D072	17114	134	4390	71	1.18652e-11	GO:0009535.D073	20176	747	4293	409	5.67749e-93	GO:0055114.D073	20176	1312	7623	676	9.30393e-26	GO:0008017.D073	20176	104	5825	56	7.82314e-08	GO:0009536.D073	20176	342	6035	169	2.00587e-14	GO:0016602.D073	20176	24	4377	20	2.17945e-10
GO:0010319.D073	20176	36	3409	24	4.17139e-11	GO:0009737.D075	17434	405	2426	142	1.5619e-27	GO:0008017.D072	17114	88	4390	49	1.94256e-09	GO:0009536.D073	20176	342	4293	139	2.48257e-16	GO:0071555.D073	20176	209	7623	117	6.26337e-08	GO:0009089.D073	20176	24	5825	20	4.67056e-08	GO:0009538.D073	20176	16	6035	16	4.04964e-09	GO:0042626.D073	20176	153	4377	64	1.57677e-08
GO:0010598.D073	20176	24	3409	23	3.28342e-17	GO:0016157.D075	17434	16	2426	13	2.64439e-09	GO:0008026.D072	17114	66	4390	54	1.52405e-21	GO:0009543.D073	20176	142	4293	87	4.90591e-25	GO:0000502.D073	20176	68	1124	18	2.08951e-08	GO:0009505.D073	20176	301	5825	132	1.82853e-08	GO:0009543.D073	20176	142	6035	111	1.3057e-32	GO:0005634.D073	20176	12752	1660	1250	3.87437e-28
GO:0015250.D073	20176	60	3409	32	1.25869e-10	GO:0019252.D075	17434	40	2426	20	5.73352e-08	GO:0009451.D072	17114	65	4390	41	2.17972e-10	GO:0009570.D073	20176	1112	4293	619	5.22394e-148	GO:0005618.D073	20176	538	1124	61	1.04291e-07	GO:0009506.D073	20176	888	5825	353	7.44712e-13	GO:0009570.D073	20176	1112	6035	796	7.84924e-192	GO:0008150.D073	20176	4310	1660	443	4.0539e-08
GO:0015979.D073	20176	130	3409	90	4.99572e-40	GO:0000027.D076	13218	19	5339	19	3.24552e-08	GO:0009506.D072	17114	847	4390	311	1.9494e-13	GO:0009579.D073	20176	359	4293	234	3.92818e-73	GO:0005739.D073	20176	4068	1124	360	3.12277e-22	GO:0009507.D073	20176	6341	5825	3332	0	GO:0009579.D073	20176	359	6035	310	5.60639e-112	GO:0009637.D073	20176	75	1660	27	1.57733e-11
GO:0015995.D073	20176	67	3409	48	5.29107e-23	GO:0000105.D076	13218	24	5339	24	3.44866e-10	GO:0009536.D072	17114	332	4390	134	2.32537e-09	GO:0009654.D073	20176	29	4293	20	4.62085e-08	GO:0005794.D073	20176	1979	1124	181	7.40602e-12	GO:0009522.D073	20176	31	5825	25	3.30887e-09	GO:0009654.D073	20176	29	6035	27	1.39362e-12	GO:1900057.D073	20176	15	1660	10	2.83033e-08
GO:0016020.D073	20176	1604	3409	414	2.93958e-21	GO:0000162.D076	13218	32	5339	29	4.13558e-09	GO:0009553.D072	17114	58	4390	39	3.34662e-11	GO:0009735.D073	20176	189	4293	73	3.77646e-08	GO:0005829.D073	20176	2844	1124	274	2.23555e-21	GO:0009534.D073	20176	211	5825	172	3.37448e-57	GO:0009658.D073	20176	118	6035	68	3.43344e-10	GO:0003735.D073	20176	465	3356	160	3.20087e-21
GO:0016168.D073	20176	59	3409	37	4.08801e-15	GO:0003723.D076	13218	558	5339	358	5.43449e-31	GO:0009793.D072	17114	436	4390	197	3.29247e-19	GO:0009768.D073	20176	30	4293	24	1.07148e-11	GO:0005839.D073	20176	57	1124	19	1.07914e-10	GO:0009535.D073	20176	747	5825	583	1.27179e-177	GO:0009664.D073	20176	48	6035	32	1.5595e-07	GO:0003755.D073	20176	106	3356	44	1.11089e-09
GO:0016491.D073	20176	288	3409	84	1.37554e-07	GO:0003735.D076	13218	455	5339	435	2.36466e-146	GO:0010501.D072	17114	28	4390	25	2.25961e-12	GO:0009826.D073	20176	117	4293	54	1.60092e-09	GO:0046686.D073	20176	431	1124	56	3.08461e-09	GO:0009536.D073	20176	342	5825	180	1.37524e-20	GO:0009706.D073	20176	79	6035	48	1.26401e-08	GO:0003777.D073	20176	101	3356	39	1.01491e-07
GO:0019253.D073	20176	22	3409	17	8.00213e-10	GO:0003743.D076	13218	131	5339	89	1.43964e-10	GO:0016887.D072	17114	170	4390	78	8.30641e-09	GO:0009828.D073	20176	47	4293	30	3.57235e-10	GO:0003674.D073	20176	4298	959	272	7.21059e-08	GO:0009538.D073	20176	16	5825	16	2.29616e-09	GO:0009735.D073	20176	189	6035	102	3.90764e-12	GO:0004601.D073	20176	144	3356	53	4.11681e-09
GO:0019843.D073	20176	68	3409	37	2.02379e-12	GO:0003746.D076	13218	58	5339	47	2.60549e-10	GO:0042393.D072	17114	49	4390	30	1.5275e-07	GO:0009941.D073	20176	881	4293	427	3.55862e-75	GO:0003700.D073	20176	2404	646	151	1.01483e-16	GO:0009543.D073	20176	142	5825	115	4.37783e-38	GO:0009768.D073	20176	30	6035	26	1.60618e-10	GO:0005576.D073	20176	2138	3356	529	2.08661e-24
GO:0020037.D073	20176	262	3409	92	5.99455e-13	GO:0003755.D076	13218	103	5339	75	2.20831e-11	GO:0080008.D072	17114	178	4390	89	2.32651e-12	GO:0010287.D073	20176	145	4293	89	1.16183e-25	GO:0005634.D073	20176	12752	646	504	1.26199e-16	GO:0009570.D073	20176	1112	5825	801	3.39246e-207	GO:0009773.D073	20176	20	6035	19	1.5438e-09	GO:0005618.D073	20176	538	3356	142	4.503e-09
GO:0030095.D073	20176	17	3409	13	1.08293e-07	GO:0004222.D076	13218	51	5339	43	1.25697e-10	GO:0003735.D073	20176	465	705	73	1.3053e-27	GO:0010444.D073	20176	14	4293	13	2.03049e-08	GO:0009408.D073	20176	190	646	28	1.57436e-11	GO:0009579.D073	20176	359	5825	307	5.68574e-113	GO:0009826.D073	20176	117	6035	67	6.69227e-10	GO:0005840.D073	20176	305	3356	105	2.16233e-14
GO:0031225.D073	20176	346	3409	116	2.51259e-14	GO:0004519.D076	13218	55	5339	43	1.18583e-08	GO:0005515.D073	20176	8214	705	368	2.45701e-10	GO:0015934.D073	20176	46	4293	34	3.14591e-14	GO:0009611.D073	20176	209	646	31	1.06757e-12	GO:0009654.D073	20176	29	5825	25	2.03672e-10	GO:0009828.D073	20176	47	6035	38	6.96267e-13	GO:0006412.D073	20176	541	3356	180	6.85781e-22
GO:0031977.D073	20176	55	3409	39	1.10044e-18	GO:0005730.D076	13218	390	5339	287	1.75905e-41	GO:0005730.D073	20176	433	705	53	1.77009e-15	GO:0015935.D073	20176	24	4293	18	2.72998e-08	GO:0010200.D073	20176	122	646	30	1.41084e-18	GO:0009664.D073	20176	48	5825	32	6.26264e-08	GO:0009941.D073	20176	881	6035	589	1.12103e-118	GO:0006633.D073	20176	104	3356	42	7.04797e-09
GO:0032544.D073	20176	13	3409	12	5.8485e-09	GO:0005739.D076	13218	2847	5339	1873	9.12335e-211	GO:0005737.D073	20176	4688	705	241	1.24804e-11	GO:0015979.D073	20176	130	4293	84	1.51568e-26	GO:0000786.D074	25551	54	11465	47	1.30751e-10	GO:0009735.D073	20176	189	5825	102	3.60388e-13	GO:0010287.D073	20176	145	6035	105	4.2647e-26	GO:0009507.D073	20176	6341	3356	2336	0
GO:0042744.D073	20176	80	3409	36	4.01366e-09	GO:0005747.D076	13218	85	5339	66	2.50073e-12	GO:0005739.D073	20176	4068	705	252	9.26586e-23	GO:0015995.D073	20176	67	4293	49	1.37176e-19	GO:0003674.D074	25551	5449	11465	2614	1.18833e-07	GO:0009768.D073	20176	30	5825	27	3.97277e-12	GO:0010319.D073	20176	36	6035	28	4.05618e-09	GO:0009522.D073	20176	31	3356	19	2.75734e-08
GO:0048046.D073	20176	497	3409	201	1.86334e-36	GO:0005759.D076	13218	87	5339	63	1.28702e-09	GO:0005747.D073	20176	84	705	19	6.51046e-11	GO:0016020.D073	20176	1604	4293	482	4.67526e-18	GO:0003697.D074	25551	56	11465	46	1.05075e-08	GO:0009773.D073	20176	20	5825	19	7.97736e-10	GO:0010598.D073	20176	24	6035	23	1.46409e-11	GO:0009534.D073	20176	211	3356	149	2.0685e-68
GO:0055114.D073	20176	1312	3409	403	1.25203e-37	GO:0005829.D076	13218	2622	5339	1291	7.95765e-25	GO:0005794.D073	20176	1979	705	114	5.32696e-08	GO:0016168.D073	20176	59	4293	41	2.44266e-15	GO:0003723.D074	25551	788	11465	510	4.17073e-30	GO:0009826.D073	20176	117	5825	65	1.33512e-09	GO:0015250.D073	20176	60	6035	47	1.20564e-14	GO:0009535.D073	20176	747	3356	495	9.67479e-212
GO:0004605.D073	20176	16	326	6	1.18754e-07	GO:0005840.D076	13218	286	5339	275	6.79287e-94	GO:0005829.D073	20176	2844	705	203	4.8525e-25	GO:0019761.D073	20176	33	4293	22	2.53121e-08	GO:0003735.D074	25551	524	11465	429	1.86043e-69	GO:0009828.D073	20176	47	5825	34	8.48759e-10	GO:0015934.D073	20176	46	6035	35	1.31445e-10	GO:0009543.D073	20176	142	3356	112	3.20528e-60
GO:0009507.D073	20176	6341	326	148	7.08786e-08	GO:0006364.D076	13218	55	5339	49	6.46376e-14	GO:0005840.D073	20176	305	705	46	4.6859e-17	GO:0019843.D073	20176	68	4293	51	3.68057e-21	GO:0003899.D074	25551	92	11465	67	4.85509e-08	GO:0009853.D073	20176	48	5825	35	3.33306e-10	GO:0015979.D073	20176	130	6035	103	2.89668e-31	GO:0009570.D073	20176	1112	3356	544	3.48754e-147
GO:0046982.D073	20176	131	326	15	3.41684e-09	GO:0006396.D076	13218	56	5339	42	1.45339e-07	GO:0006270.D073	20176	24	705	10	3.20588e-09	GO:0022625.D073	20176	134	4293	108	8.09705e-49	GO:0004519.D074	25551	163	11465	113	2.21214e-10	GO:0009941.D073	20176	881	5825	592	1.51325e-128	GO:0015995.D073	20176	67	6035	56	1.07056e-19	GO:0009579.D073	20176	359	3356	262	4.31316e-126
GO:0009073.D073	20176	30	73	5	7.16479e-08	GO:0006412.D076	13218	509	5339	481	8.40415e-156	GO:0006412.D073	20176	541	705	81	4.00046e-29	GO:0022626.D073	20176	416	4293	307	6.14809e-119	GO:0005634.D074	25551	14278	11465	6644	9.76991e-10	GO:0010287.D073	20176	145	5825	107	3.88618e-29	GO:0016020.D073	20176	1604	6035	665	8.02351e-25	GO:0009654.D073	20176	29	3356	27	2.43482e-19
GO:0003735.D073	20176	465	274	27	2.47686e-10	GO:0006413.D076	13218	99	5339	66	1.0508e-07	GO:0006544.D073	20176	13	705	7	8.81937e-08	GO:0022627.D073	20176	141	4293	119	5.36805e-58	GO:0005730.D074	25551	439	11465	321	9.63488e-34	GO:0010319.D073	20176	36	5825	30	1.70237e-11	GO:0016168.D073	20176	59	6035	48	3.85624e-16	GO:0009658.D073	20176	118	3356	47	1.57338e-09
GO:0005730.D073	20176	433	274	24	6.41367e-09	GO:0006414.D076	13218	55	5339	44	2.129e-09	GO:0022625.D073	20176	134	705	33	3.57336e-19	GO:0031225.D073	20176	346	4293	115	1.34675e-07	GO:0005739.D074	25551	4532	11465	2342	2.33389e-24	GO:0010598.D073	20176	24	5825	23	6.56401e-12	GO:0019253.D073	20176	22	6035	21	1.50978e-10	GO:0009706.D073	20176	79	3356	33	1.08245e-07
GO:0005737.D073	20176	4688	274	105	1.30224e-08	GO:0006457.D076	13218	239	5339	151	6.44353e-13	GO:0022626.D073	20176	416	705	83	2.7332e-39	GO:0031409.D073	20176	21	4293	16	1.1562e-07	GO:0005840.D074	25551	319	11465	264	8.41138e-45	GO:0015250.D073	20176	60	5825	37	1.26667e-07	GO:0019761.D073	20176	33	6035	26	9.09855e-09	GO:0009735.D073	20176	189	3356	62	3.49668e-08
GO:0005739.D073	20176	4068	274	96	5.69843e-09	GO:0008180.D076	13218	25	5339	24	5.28747e-09	GO:0022627.D073	20176	141	705	23	7.11933e-10	GO:0031977.D073	20176	55	4293	34	8.65347e-11	GO:0006260.D074	25551	76	11465	61	2.5861e-10	GO:0015934.D073	20176	46	5825	37	5.78086e-13	GO:0019843.D073	20176	68	6035	55	4.41729e-18	GO:0009773.D073	20176	20	3356	18	1.23537e-12
GO:0005747.D073	20176	84	274	11	1.83284e-08	GO:0009073.D076	13218	30	5339	30	1.47122e-12	GO:0005634.D073	20176	12752	992	711	4.7361e-09	GO:0042254.D073	20176	112	4293	78	4.81237e-28	GO:0006281.D074	25551	175	11465	117	3.36536e-09	GO:0015935.D073	20176	24	5825	21	3.51832e-09	GO:0020037.D073	20176	262	6035	125	8.50472e-10	GO:0009941.D073	20176	881	3356	411	6.14487e-101
GO:0005829.D073	20176	2844	274	77	9.55123e-10	GO:0009089.D076	13218	20	5339	20	1.30814e-08	GO:0003700.D073	20176	2404	666	129	1.19451e-08	GO:0048046.D073	20176	497	4293	179	1.61852e-14	GO:0006334.D074	25551	35	11465	31	8.56719e-08	GO:0015979.D073	20176	130	5825	99	6.09433e-29	GO:0022625.D073	20176	134	6035	106	5.02891e-32	GO:0010027.D073	20176	39	3356	22	1.89003e-08
GO:0006412.D073	20176	541	274	32	2.93503e-12	GO:0009408.D076	13218	138	5339	86	1.45491e-07	GO:0004176.D073	20176	32	666	10	4.80137e-08	GO:0051301.D073	20176	197	4293	81	2.10403e-10	GO:0006364.D074	25551	65	11465	51	3.18608e-08	GO:0015995.D073	20176	67	5825	55	2.00083e-19	GO:0022626.D073	20176	416	6035	318	3.76004e-87	GO:0010287.D073	20176	145	3356	80	3.24327e-26
GO:0009073.D073	20176	30	274	8	4.72018e-09	GO:0009507.D076	13218	5630	5339	4092	0	GO:0005777.D073	20176	393	666	38	3.50625e-09	GO:0055114.D073	20176	1312	4293	385	6.75218e-13	GO:0006412.D074	25551	617	11465	493	7.17146e-73	GO:0016020.D073	20176	1604	5825	641	1.94111e-23	GO:0022627.D073	20176	141	6035	119	2.77062e-41	GO:0010319.D073	20176	36	3356	22	2.35085e-09
GO:0009423.D073	20176	15	274	7	4.62805e-10	GO:0009534.D076	13218	227	5339	186	2.58823e-38	GO:0010106.D073	20176	9	666	6	9.76304e-08	GO:0003674.D073	20176	4298	1005	285	3.53478e-08	GO:0008150.D074	25551	5382	11465	2661	1.9947e-14	GO:0016168.D073	20176	59	5825	48	8.18799e-17	GO:0030095.D073	20176	17	6035	16	4.94988e-08	GO:0010598.D073	20176	24	3356	23	2.29404e-17
GO:0022626.D073	20176	416	274	29	5.87711e-13	GO:0009535.D076	13218	781	5339	643	6.75888e-136	GO:0015250.D073	20176	60	666	15	6.90384e-10	GO:0005634.D073	20176	12752	4075	3111	6.29778e-89	GO:0008168.D074	25551	123	11465	89	5.56569e-10	GO:0019253.D073	20176	22	5825	20	1.92486e-09	GO:0031225.D073	20176	346	6035	171	1.38439e-14	GO:0015250.D073	20176	60	3356	28	5.70991e-08
GO:0004402.D073	20176	43	642	11	7.07792e-08	GO:0009536.D076	13218	302	5339	238	3.59148e-43	GO:0048046.D073	20176	497	666	41	7.86548e-08	GO:0016301.D073	20176	949	4075	259	4.49094e-08	GO:0009451.D074	25551	97	11465	70	4.5223e-08	GO:0019843.D073	20176	68	5825	54	7.41395e-18	GO:0031977.D073	20176	55	6035	48	1.1068e-18	GO:0015979.D073	20176	130	3356	82	1.37555e-32
GO:0004594.D073	20176	7	642	6	6.91107e-09	GO:0009543.D076	13218	136	5339	122	1.50342e-33	GO:0004144.D073	20176	14	398	6	1.49081e-07	GO:0006952.D073	20176	554	1924	98	1.18939e-09	GO:0009507.D074	25551	6762	11465	3606	9.52244e-60	GO:0020037.D073	20176	262	5825	117	3.44293e-08	GO:0042254.D073	20176	112	6035	79	7.59247e-19	GO:0015995.D073	20176	67	3356	39	1.51376e-14
GO:0005634.D073	20176	12752	642	536	1.23727e-30	GO:0009570.D076	13218	1088	5339	913	2.31114e-209	GO:0019432.D073	20176	22	398	7	1.45652e-07	GO:0010200.D073	20176	122	1924	33	2.32041e-08	GO:0009536.D074	25551	345	11465	211	6.96389e-10	GO:0022625.D073	20176	134	5825	107	1.7784e-34	GO:0048046.D073	20176	497	6035	257	7.66182e-25	GO:0016020.D073	20176	1604	3356	387	6.67854e-16
GO:0010105.D073	20176	30	642	12	4.98176e-11	GO:0009579.D076	13218	384	5339	317	1.96565e-66	GO:0010200.D073	20176	122	512	18	1.85193e-09	GO:0003743.D073	20176	150	2733	47	1.3867e-08	GO:0009570.D074	25551	1159	11465	681	2.01944e-22	GO:0022626.D073	20176	416	5825	329	4.48645e-102	GO:0051301.D073	20176	197	6035	98	3.67536e-09	GO:0016168.D073	20176	59	3356	30	1.47127e-09
GO:0004630.D073	20176	39	3196	24	1.25344e-10	GO:0009644.D076	13218	45	5339	36	6.40773e-08	GO:0044212.D073	20176	304	512	26	7.45439e-08	GO:0004386.D073	20176	89	2733	32	7.99766e-08	GO:0009941.D074	25551	909	11465	499	4.2966e-10	GO:0022627.D073	20176	141	5825	120	3.93025e-44	GO:0055114.D073	20176	1312	6035	572	1.35841e-27	GO:0019253.D073	20176	22	3356	15	1.0548e-07
GO:0004674.D073	20176	578	3196	147	1.22157e-09	GO:0009654.D076	13218	28	5339	25	1.04856e-07	GO:0005634.D073	20176	12752	450	349	2.60328e-11	GO:0005515.D073	20176	8214	2733	1278	3.28545e-12	GO:0009982.D074	25551	35	11465	31	8.56719e-08	GO:0031225.D073	20176	346	5825	189	4.9868e-24	GO:0003700.D073	20176	2404	4963	707	5.51393e-09	GO:0019843.D073	20176	68	3356	38	1.98092e-13
GO:0005388.D073	20176	47	3196	23	1.18761e-07	GO:0009658.D076	13218	105	5339	87	3.4315e-19	GO:0019563.D073	20176	7	450	5	1.09276e-07	GO:0005524.D073	20176	2258	2733	408	7.64268e-11	GO:0019843.D074	25551	79	11465	64	4.35565e-11	GO:0031409.D073	20176	21	5825	18	9.75609e-08	GO:0005634.D073	20176	12752	4963	3829	3.49948e-128	GO:0019898.D073	20176	31	3356	19	2.75734e-08
GO:0005524.D073	20176	2258	3196	474	3.62435e-12	GO:0009706.D076	13218	80	5339	67	1.50324e-15	GO:0080001.D073	20176	7	450	5	1.09276e-07	GO:0005634.D073	20176	12752	2733	2123	3.34009e-68	GO:0022625.D074	25551	140	11465	127	1.54662e-30	GO:0031977.D073	20176	55	5825	46	4.37516e-17	GO:0016301.D073	20176	949	4963	351	2.31698e-18	GO:0020037.D073	20176	262	3356	82	2.90722e-09
GO:0005634.D073	20176	12752	3196	2477	2.35961e-79	GO:0009793.D076	13218	378	5339	230	3.42984e-16	GO:0004640.D073	20176	7	362	5	3.68851e-08	GO:0005829.D073	20176	2844	2733	477	7.02092e-08	GO:0022626.D074	25551	418	11465	339	3.75661e-53	GO:0042254.D073	20176	112	5825	81	1.88848e-21	GO:0006952.D073	20176	554	1254	81	4.68592e-13	GO:0022626.D073	20176	416	3356	124	1.14593e-11
GO:0005886.D073	20176	5522	3196	1123	4.32179e-26	GO:0009941.D076	13218	857	5339	720	4.56334e-163	GO:0010200.D073	20176	122	362	15	5.21202e-09	GO:0016602.D073	20176	24	2733	17	2.22823e-10	GO:0022627.D074	25551	156	11465	135	1.70723e-27	GO:0046658.D073	20176	103	5825	56	5.01531e-08	GO:0003743.D073	20176	150	1214	30	4.95377e-09	GO:0030095.D073	20176	17	3356	15	1.95161e-10
GO:0006468.D073	20176	752	3196	191	4.34252e-12	GO:0010020.D076	13218	25	5339	23	9.68456e-08	GO:0003997.D073	20176	14	682	7	1.36457e-07	GO:0080008.D073	20176	185	2733	57	8.51858e-10	GO:0042254.D074	25551	114	11465	102	1.24071e-23	GO:0048046.D073	20176	497	5825	261	4.06139e-29	GO:0004407.D073	20176	36	1214	13	7.99494e-08	GO:0031225.D073	20176	346	3356	97	5.86642e-08
GO:0016301.D073	20176	949	3196	255	4.49096e-19	GO:0010027.D076	13218	37	5339	32	8.78699e-09	GO:0005634.D073	20176	12752	682	529	1.70747e-16	GO:0000156.D073	20176	57	2425	24	1.0335e-08	GO:0003700.D074	25551	2802	6978	989	5.22498e-23	GO:0051301.D073	20176	197	5825	94	1.53524e-08	GO:0005634.D073	20176	12752	1214	872	3.6665e-11	GO:0031977.D073	20176	55	3356	43	1.35929e-23
GO:0070696.D073	20176	28	3196	19	9.60458e-10	GO:0010287.D076	13218	152	5339	134	7.7584e-35	GO:0009637.D073	20176	75	682	24	1.69395e-17	GO:0005375.D073	20176	17	2425	13	1.57872e-09	GO:0004722.D074	25551	237	6978	105	1.31385e-08	GO:0055114.D073	20176	1312	5825	557	1.27579e-27	GO:0005829.D073	20176	2844	1214	247	4.92056e-10	GO:0048046.D073	20176	497	3356	162	7.86102e-19
GO:0045735.D074	25551	82	1449	23	9.50465e-11	GO:0010319.D076	13218	37	5339	32	8.78699e-09	GO:0010105.D073	20176	30	682	11	1.84773e-09	GO:0005576.D073	20176	2138	2425	366	1.49105e-13	GO:0005515.D074	25551	8468	6978	2666	7.09178e-26	GO:0004514.D074	25551	7	148	5	1.26751e-10	GO:0006413.D073	20176	112	1214	24	4.18921e-08	GO:0055114.D073	20176	1312	3356	353	1.7442e-22
GO:0000786.D074	25551	54	1775	17	7.52398e-08	GO:0015934.D076	13218	45	5339	45	1.7181e-18	GO:0003674.D073	20176	4298	343	123	3.0997e-10	GO:0006833.D073	20176	25	2425	18	5.38139e-12	GO:0005576.D074	25551	2693	6978	969	1.27113e-25	GO:0004649.D074	25551	6	148	4	1.60671e-08	GO:0080188.D073	20176	26	1214	11	1.1947e-07	GO:0008150.D073	20176	4310	2059	543	6.05962e-09
GO:0003735.D074	25551	524	1775	72	2.25136e-08	GO:0015935.D076	13218	22	5339	21	7.13706e-08	GO:0005618.D073	20176	538	361	30	4.28813e-08	GO:0009507.D073	20176	6341	2425	1206	1.37279e-89	GO:0005634.D074	25551	14278	6978	4100	7.1654e-09	GO:0019901.D074	25551	54	629	11	6.75619e-08	GO:0004335.D073	20176	11	963	8	3.79978e-09	GO:0009862.D073	20176	19	2059	12	3.1411e-08
GO:0006412.D074	25551	617	1775	90	1.63035e-11	GO:0015979.D076	13218	128	5339	93	1.08979e-13	GO:0005739.D073	20176	4068	361	130	1.32939e-12	GO:0009534.D073	20176	211	2425	57	2.13927e-09	GO:0005737.D074	25551	5053	6978	1528	1.22804e-07	GO:0009637.D074	25551	71	272	13	5.67402e-13	GO:0005634.D073	20176	12752	963	700	1.07923e-10	GO:0004407.D073	20176	36	761	11	5.18529e-08
GO:0022627.D074	25551	156	1775	38	6.26334e-12	GO:0016226.D076	13218	33	5339	32	4.79672e-12	GO:0005634.D073	20176	12752	717	557	1.49633e-17	GO:0009535.D073	20176	747	2425	205	1.4263e-31	GO:0005768.D074	25551	269	6978	116	1.53989e-08	GO:0010287.D074	25551	158	765	20	5.97633e-08	GO:0006750.D073	20176	8	963	8	2.61982e-11	GO:0005739.D073	20176	4068	761	223	5.77979e-10
GO:0003735.D074	25551	524	500	34	1.28147e-09	GO:0019843.D076	13218	68	5339	63	1.06932e-19	GO:0004630.D073	20176	39	974	15	1.37012e-10	GO:0009570.D073	20176	1112	2425	229	3.69297e-17	GO:0005773.D074	25551	822	6978	316	1.2087e-12	GO:0005388.D074	25551	54	565	12	1.79243e-09	GO:0019888.D073	20176	32	877	11	5.48237e-08	GO:0005829.D073	20176	2844	761	162	2.52434e-08
GO:0004013.D074	25551	7	500	5	5.71941e-08	GO:0022625.D076	13218	131	5339	127	6.34955e-45	GO:0005515.D073	20176	8214	974	571	6.35886e-31	GO:0009579.D073	20176	359	2425	92	7.61028e-13	GO:0005783.D074	25551	914	6978	321	8.34439e-08	GO:0001666.D074	25551	48	1143	16	1.3523e-10	GO:0000502.D073	20176	68	499	13	1.00605e-08	GO:0005839.D073	20176	57	761	13	1.49018e-07
GO:0004671.D074	25551	8	500	5	1.50057e-07	GO:0022626.D076	13218	405	5339	373	2.30532e-110	GO:0005524.D073	20176	2258	974	176	4.81075e-11	GO:0009834.D073	20176	48	2425	22	6.2361e-09	GO:0005794.D074	25551	2060	6978	740	2.87434e-19	GO:0005515.D074	25551	8468	1143	584	1.17429e-37	GO:0005839.D073	20176	57	499	15	5.46658e-12	GO:0080008.D073	20176	185	761	24	1.35321e-07
GO:0005730.D074	25551	439	500	30	3.75244e-09	GO:0022627.D076	13218	137	5339	135	8.68667e-51	GO:0005634.D073	20176	12752	974	704	5.19334e-10	GO:0009941.D073	20176	881	2425	196	1.8544e-18	GO:0005802.D074	25551	269	6978	119	1.63438e-09	GO:0005634.D074	25551	14278	1143	754	7.56354e-13	GO:0003674.D073	20176	4298	496	165	2.7741e-10	GO:0003729.D073	20176	341	1405	57	5.65812e-10
GO:0005829.D074	25551	2884	500	96	1.21397e-07	GO:0031969.D076	13218	110	5339	86	5.53779e-16	GO:0005886.D073	20176	5522	974	408	9.88079e-24	GO:0015250.D073	20176	60	2425	33	1.15425e-15	GO:0005886.D074	25551	5949	6978	2210	5.15874e-81	GO:0005886.D074	25551	5949	1143	414	4.36948e-24	GO:0008150.D073	20176	4310	496	160	7.43499e-09	GO:0003735.D073	20176	465	1405	210	1.20076e-119
GO:0005840.D074	25551	319	500	26	1.09139e-09	GO:0031977.D076	13218	56	5339	48	2.90856e-12	GO:0006468.D073	20176	752	974	71	4.93789e-08	GO:0016491.D073	20176	288	2425	67	6.24312e-08	GO:0006355.D074	25551	2454	6978	797	1.54531e-09	GO:0016301.D074	25551	1083	1143	88	4.65443e-08	GO:0003700.D073	20176	2404	492	112	6.21832e-12	GO:0005515.D073	20176	8214	1405	757	4.07816e-25
GO:0006412.D074	25551	617	500	35	2.283e-08	GO:0042254.D076	13218	109	5339	108	1.03722e-41	GO:0016301.D073	20176	949	974	91	2.57883e-10	GO:0016759.D073	20176	41	2425	19	5.4089e-08	GO:0006468.D074	25551	848	6978	302	4.56389e-08	GO:0043424.D074	25551	39	540	12	1.63704e-11	GO:0009408.D073	20176	190	492	23	2.77066e-10	GO:0005730.D073	20176	433	1405	100	2.61074e-27
GO:0008180.D074	25551	30	500	9	3.88903e-09	GO:0046686.D076	13218	406	5339	236	1.93597e-13	GO:0042626.D073	20176	153	974	28	1.02313e-09	GO:0031225.D073	20176	346	2425	77	5.02428e-08	GO:0006952.D074	25551	635	6978	244	4.7737e-10	GO:0003700.D074	25551	2802	1338	216	2.36346e-09	GO:0009611.D073	20176	209	492	28	2.48189e-13	GO:0005737.D073	20176	4688	1405	437	1.38778e-12
GO:0009507.D074	25551	6762	500	319	8.18501e-70	GO:0051082.D076	13218	68	5339	53	2.85005e-10	GO:0005576.D073	20176	2138	1280	229	3.04742e-16	GO:0048046.D073	20176	497	2425	115	1.84613e-12	GO:0007165.D074	25551	329	6978	136	2.3199e-08	GO:0005515.D074	25551	8468	1338	600	4.12967e-20	GO:0010200.D073	20176	122	492	26	1.71123e-17	GO:0005739.D073	20176	4068	1405	453	1.13953e-28
GO:0009570.D074	25551	1159	500	61	2.30905e-12	GO:0055114.D076	13218	951	5339	470	3.12991e-09	GO:0009507.D073	20176	6341	1280	1105	0	GO:0055114.D073	20176	1312	2425	240	5.8826e-12	GO:0008878.D074	25551	13	6978	13	4.66303e-08	GO:0005576.D074	25551	2693	1338	239	7.33207e-17	GO:0016157.D073	20176	24	492	8	6.16307e-08	GO:0005747.D073	20176	84	1405	29	1.46281e-13
GO:0009941.D074	25551	909	500	44	3.87275e-08	GO:0000139.D076	13218	247	3777	170	6.86399e-40	GO:0009534.D073	20176	211	1280	79	1.73468e-40	GO:0000502.D073	20176	68	1397	26	1.44975e-13	GO:0009644.D074	25551	61	6978	40	4.9852e-10	GO:0005886.D074	25551	5949	1338	424	3.06072e-13	GO:0044212.D073	20176	304	492	29	4.34234e-10	GO:0005774.D073	20176	644	1405	87	1.73471e-09
GO:0022626.D074	25551	418	500	44	1.01549e-19	GO:0004601.D076	13218	94	3777	56	3.24822e-10	GO:0009535.D073	20176	747	1280	262	1.02003e-128	GO:0004298.D073	20176	30	1397	15	2.15582e-10	GO:0009651.D074	25551	547	6978	206	6.50535e-08	GO:0009753.D074	25551	165	1338	27	1.34084e-07	GO:0019563.D073	20176	7	479	5	1.49165e-07	GO:0005794.D073	20176	1979	1405	230	1.13934e-15
GO:0003843.D074	25551	39	254	7	1.03564e-07	GO:0004674.D076	13218	374	3777	170	1.50947e-12	GO:0009543.D073	20176	142	1280	63	9.77329e-38	GO:0005618.D073	20176	538	1397	79	1.53323e-10	GO:0009737.D074	25551	438	6978	179	4.46644e-10	GO:0016021.D074	25551	4447	1338	308	4.5852e-08	GO:0009641.D073	20176	20	445	7	1.46489e-07	GO:0005829.D073	20176	2844	1405	390	4.01163e-44
GO:0004496.D074	25551	5	254	4	4.73212e-08	GO:0005509.D076	13218	214	3777	105	1.43688e-10	GO:0009570.D073	20176	1112	1280	247	4.53395e-73	GO:0005739.D073	20176	4068	1397	467	1.02356e-33	GO:0009768.D074	25551	31	6978	23	7.45266e-08	GO:0005515.D074	25551	8468	854	445	2.86987e-31	GO:0009733.D073	20176	304	445	31	1.47373e-12	GO:0005840.D073	20176	305	1405	127	1.62235e-66
GO:0003849.D074	25551	7	183	4	8.76375e-08	GO:0005576.D076	13218	1332	3777	760	2.87027e-117	GO:0009579.D073	20176	359	1280	124	1.20337e-58	GO:0005794.D073	20176	1979	1397	235	2.02921e-17	GO:0015250.D074	25551	62	6978	38	2.16493e-08	GO:0005524.D074	25551	2483	854	134	1.56888e-08	GO:0003735.D073	20176	465	416	35	4.56404e-11	GO:0006412.D073	20176	541	1405	228	2.80794e-122
GO:0005634.D074	25551	14278	183	145	2.59768e-11	GO:0005618.D076	13218	442	3777	212	1.43994e-18	GO:0009654.D073	20176	29	1280	14	5.02473e-10	GO:0005829.D073	20176	2844	1397	316	3.46966e-19	GO:0016021.D074	25551	4447	6978	1470	6.90588e-21	GO:0005634.D074	25551	14278	854	591	3.45568e-16	GO:0004797.D073	20176	5	416	5	3.63939e-09	GO:0007005.D073	20176	23	1405	11	1.11193e-07
GO:0005737.D074	25551	5053	183	67	8.17216e-08	GO:0005768.D076	13218	241	3777	156	7.27672e-32	GO:0009773.D073	20176	20	1280	14	4.31849e-13	GO:0005839.D073	20176	57	1397	29	4.01808e-19	GO:0016192.D074	25551	131	6978	64	1.20186e-07	GO:0005774.D074	25551	656	854	51	2.46114e-08	GO:0005739.D073	20176	4068	416	165	2.52525e-20	GO:0009506.D073	20176	888	1405	115	5.52173e-11
GO:0004144.D074	25551	14	338	6	1.40796e-08	GO:0005773.D076	13218	724	3777	289	1.01116e-11	GO:0009941.D073	20176	881	1280	179	3.04261e-46	GO:0046686.D073	20176	431	1397	64	5.54703e-09	GO:0016301.D074	25551	1083	6978	395	1.08706e-11	GO:0005829.D074	25551	2884	854	152	6.71947e-09	GO:0005839.D073	20176	57	416	12	1.54281e-09	GO:0009507.D073	20176	6341	1405	557	8.82291e-12
GO:0004402.D074	25551	47	338	10	4.82136e-10	GO:0005783.D076	13218	780	3777	362	9.09419e-28	GO:0010287.D073	20176	145	1280	43	4.06035e-18	GO:0003674.D073	20176	4298	1132	323	2.012e-09	GO:0031625.D074	25551	82	6978	45	1.2606e-07	GO:0005886.D074	25551	5949	854	289	6.84997e-13	GO:0005840.D073	20176	305	416	24	2.38209e-08	GO:0009570.D073	20176	1112	1405	139	6.39505e-12
GO:0005515.D074	25551	8468	338	206	6.12967e-26	GO:0005789.D076	13218	274	3777	136	8.99257e-14	GO:0010598.D073	20176	24	1280	15	7.61736e-13	GO:0003700.D073	20176	2404	1132	214	1.66434e-12	GO:0043565.D074	25551	572	6978	216	2.44902e-08	GO:0009506.D074	25551	928	854	70	2.09231e-10	GO:0006412.D073	20176	541	416	39	1.25094e-11	GO:0015934.D073	20176	46	1405	21	5.56463e-13
GO:0005829.D074	25551	2884	338	74	1.47719e-08	GO:0005794.D076	13218	1760	3777	1006	4.24764e-162	GO:0015979.D073	20176	130	1280	40	1.40921e-17	GO:0009408.D073	20176	190	1132	33	6.24116e-09	GO:0070696.D074	25551	28	6978	26	4.39568e-13	GO:0016887.D074	25551	197	854	27	5.44326e-10	GO:0005515.D073	20176	8214	400	279	1.9957e-32	GO:0022625.D073	20176	134	1405	76	1.48349e-52
GO:0001666.D074	25551	48	1364	16	1.77343e-09	GO:0005802.D076	13218	248	3777	168	4.8743e-38	GO:0016491.D073	20176	288	1280	43	1.43636e-07	GO:0009611.D073	20176	209	1132	38	1.13361e-10	GO:0003777.D074	25551	104	3067	41	9.50515e-13	GO:0005515.D074	25551	8468	752	368	7.47576e-20	GO:0005739.D073	20176	4068	400	138	1.01236e-11	GO:0022626.D073	20176	416	1405	191	3.86084e-110
GO:0003700.D074	25551	2802	1364	221	1.10432e-09	GO:0005874.D076	13218	87	3777	55	1.7399e-11	GO:0031977.D073	20176	55	1280	22	6.47884e-13	GO:0010200.D073	20176	122	1132	42	1.76177e-22	GO:0005515.D074	25551	8468	3067	1543	8.25596e-98	GO:0005886.D074	25551	5949	752	284	1.13662e-19	GO:0005794.D073	20176	1979	400	99	1.87438e-18	GO:0022627.D073	20176	141	1405	70	2.96364e-43
GO:0005634.D074	25551	14278	1364	879	2.43307e-11	GO:0005886.D076	13218	4461	3777	1979	1.62705e-175	GO:0048046.D073	20176	497	1280	67	3.92217e-09	GO:0004335.D073	20176	11	1192	8	2.03991e-08	GO:0005524.D074	25551	2483	3067	412	7.73385e-13	GO:0008519.D074	25551	13	752	7	2.7358e-08	GO:0005829.D073	20176	2844	400	128	2.40922e-20	GO:0042254.D073	20176	112	1405	44	1.84469e-22
GO:0005886.D074	25551	5949	1364	500	2.00403e-30	GO:0005887.D076	13218	94	3777	54	4.22514e-09	GO:0055114.D073	20176	1312	1280	159	7.20737e-16	GO:0006750.D073	20176	8	1192	8	1.45181e-10	GO:0005634.D074	25551	14278	3067	1954	4.057e-21	GO:0003674.D074	25551	5449	1387	388	1.00725e-09	GO:0005839.D073	20176	57	400	11	1.32035e-08	GO:0003979.D073	20176	10	2014	10	9.62706e-11
GO:0004310.D074	25551	9	956	8	3.24935e-11	GO:0006468.D076	13218	474	3777	221	1.68802e-17	GO:0003743.D073	20176	150	532	23	9.87818e-12	GO:0009637.D073	20176	75	1192	19	4.75844e-08	GO:0005829.D074	25551	2884	3067	464	3.03079e-12	GO:0008150.D074	25551	5382	1387	385	6.75829e-10	GO:0046686.D073	20176	431	400	31	7.11386e-10	GO:0005576.D073	20176	2138	2014	359	3.01175e-25
GO:0005576.D074	25551	2693	956	167	2.75404e-11	GO:0006833.D076	13218	26	3777	22	4.32445e-09	GO:0006413.D073	20176	112	532	16	4.02703e-08	GO:0009733.D073	20176	304	1192	46	4.01478e-09	GO:0005886.D074	25551	5949	3067	852	3.82712e-10	GO:0000786.D074	25551	54	1386	18	2.2214e-10	GO:0000786.D074	25551	54	6077	38	5.82533e-13	GO:0005794.D073	20176	1979	2014	280	3.24242e-10
GO:0005886.D074	25551	5949	956	310	3.09993e-11	GO:0006886.D076	13218	148	3777	78	4.95215e-10	GO:0004735.D073	20176	4	372	4	1.13745e-07	GO:0003700.D074	25551	2802	4506	703	3.997e-26	GO:0008017.D074	25551	108	3067	34	6.75023e-08	GO:0003735.D074	25551	524	1386	82	3.82473e-18	GO:0003723.D074	25551	788	6077	277	1.97974e-13	GO:0005886.D073	20176	5522	2014	781	5.70782e-32
GO:0009644.D074	25551	61	956	14	4.19018e-08	GO:0007169.D076	13218	74	3777	48	8.94799e-11	GO:0009641.D073	20176	20	372	7	4.31678e-08	GO:0004630.D074	25551	39	4506	25	1.55747e-10	GO:0009524.D074	25551	100	3067	37	1.07204e-10	GO:0005634.D074	25551	14278	1386	879	2.80989e-09	GO:0003735.D074	25551	524	6077	275	1.46697e-46	GO:0006065.D073	20176	8	2014	8	9.73537e-09
GO:0010287.D074	25551	158	956	24	5.43098e-09	GO:0008017.D076	13218	68	3777	41	4.69383e-08	GO:0010344.D073	20176	5	372	5	2.07507e-09	GO:0004674.D074	25551	650	4506	171	1.53598e-08	GO:0016887.D074	25551	197	3067	51	6.63499e-08	GO:0005840.D074	25551	319	1386	53	3.09309e-13	GO:0005730.D074	25551	439	6077	198	4.80788e-23	GO:0007169.D073	20176	111	2014	34	1.34586e-09
GO:0005515.D074	25551	8468	668	375	3.79441e-35	GO:0009505.D076	13218	233	3777	147	2.5697e-28	GO:0045735.D073	20176	54	372	14	6.84632e-13	GO:0004707.D074	25551	62	4506	32	1.19609e-09	GO:0000139.D075	17434	280	5596	145	5.03303e-12	GO:0006412.D074	25551	617	1386	96	7.104e-21	GO:0005840.D074	25551	319	6077	179	1.25899e-35	GO:0009505.D073	20176	301	2014	73	4.2865e-13
GO:0046522.D074	25551	4	116	4	4.03283e-10	GO:0009506.D076	13218	763	3777	305	2.10759e-12	GO:0005739.D073	20176	4068	293	126	3.4337e-19	GO:0005515.D074	25551	8468	4506	1899	2.32153e-44	GO:0004519.D075	17434	127	5596	79	2.72154e-12	GO:0009507.D074	25551	6762	1386	486	2.39454e-13	GO:0006260.D074	25551	76	6077	42	3.51055e-09	GO:0009664.D073	20176	48	2014	19	5.95574e-08
GO:0008441.D074	25551	19	468	8	7.55872e-10	GO:0009664.D076	13218	42	3777	31	1.56315e-09	GO:0005839.D073	20176	57	293	13	1.35451e-12	GO:0005576.D074	25551	2693	4506	671	4.96119e-24	GO:0005643.D075	17434	42	5596	31	3.47699e-08	GO:0022626.D074	25551	418	1386	69	1.11379e-16	GO:0006334.D074	25551	35	6077	24	2.54324e-08	GO:0009813.D073	20176	44	2014	19	1.07615e-08
GO:0004519.D075	17434	127	1884	38	2.92078e-09	GO:0009705.D076	13218	77	3777	44	1.40459e-07	GO:0004650.D073	20176	55	108	8	5.12119e-10	GO:0005634.D074	25551	14278	4506	2721	9.2255e-12	GO:0005739.D075	17434	3697	5596	1515	6.04903e-38	GO:0022627.D074	25551	156	1386	35	5.01128e-13	GO:0006412.D074	25551	617	6077	321	3.76297e-53	GO:0009826.D073	20176	117	2014	35	1.5698e-09
GO:0005739.D075	17434	3697	1884	518	3.65621e-12	GO:0009826.D076	13218	98	3777	63	1.91481e-13	GO:0005576.D073	20176	2138	108	47	1.40564e-18	GO:0005773.D074	25551	822	4506	207	2.18659e-08	GO:0005768.D075	17434	259	5596	128	4.18272e-09	GO:0042254.D074	25551	114	1386	24	8.58176e-09	GO:0009089.D074	25551	24	6077	19	1.63951e-08	GO:0009828.D073	20176	47	2014	19	3.96883e-08
GO:0005794.D075	17434	1912	1884	312	4.32658e-15	GO:0009834.D076	13218	33	3777	26	3.07857e-09	GO:0030599.D073	20176	69	108	10	3.29906e-12	GO:0005794.D074	25551	2060	4506	486	5.50639e-13	GO:0005794.D075	17434	1912	5596	859	1.14161e-35	GO:0003723.D074	25551	788	761	52	8.64964e-08	GO:0009507.D074	25551	6762	6077	2092	1.4919e-56	GO:0010106.D073	20176	9	2014	8	7.98718e-08
GO:0009451.D075	17434	78	1884	27	1.84505e-08	GO:0015031.D076	13218	245	3777	115	6.11747e-10	GO:0005388.D073	20176	47	1229	16	8.12397e-09	GO:0005802.D074	25551	269	4506	84	3.57335e-08	GO:0005802.D075	17434	263	5596	137	1.1188e-11	GO:0003735.D074	25551	524	761	45	2.475e-10	GO:0009536.D074	25551	345	6077	128	1.75789e-08	GO:0019761.D073	20176	33	2014	17	2.21981e-09
GO:0045337.D075	17434	9	1884	8	1.4937e-07	GO:0015250.D076	13218	54	3777	44	9.03606e-16	GO:0005634.D073	20176	12752	1229	1080	2.62953e-89	GO:0005886.D074	25551	5949	4506	1469	1.4263e-56	GO:0009451.D075	17434	78	5596	52	3.79288e-10	GO:0005840.D074	25551	319	761	32	2.43342e-09	GO:0009570.D074	25551	1159	6077	432	5.06724e-26	GO:0031225.D073	20176	346	2014	77	1.02556e-11
GO:0009408.D075	17434	177	783	28	5.96537e-09	GO:0016020.D076	13218	1318	3777	459	1.13663e-07	GO:0035091.D073	20176	54	1229	16	7.60053e-08	GO:0006355.D074	25551	2454	4506	542	1.79105e-09	GO:0010105.D075	17434	28	5596	24	6.53559e-09	GO:0006412.D074	25551	617	761	52	1.92788e-11	GO:0009941.D074	25551	909	6077	292	3.62994e-09	GO:0046686.D073	20176	431	2014	86	2.65999e-10
GO:0003723.D075	17434	686	2014	141	3.22154e-12	GO:0016021.D076	13218	2702	3777	1126	4.77887e-61	GO:0070696.D073	20176	28	1229	15	9.58184e-12	GO:0006468.D074	25551	848	4506	223	1.03853e-10	GO:0000419.D075	17434	33	5067	26	4.63402e-09	GO:0009507.D074	25551	6762	761	267	6.35581e-08	GO:0022625.D074	25551	140	6077	87	4.11357e-22	GO:0048046.D073	20176	497	2014	106	2.4959e-14
GO:0003735.D075	17434	456	2014	98	6.09607e-10	GO:0016126.D076	13218	44	3777	30	5.68364e-08	GO:0005515.D073	20176	8214	491	279	2.41256e-13	GO:0008878.D074	25551	13	4506	12	9.73462e-09	GO:0003723.D075	17434	686	5067	291	2.00191e-14	GO:0003723.D074	25551	788	1179	98	3.08584e-19	GO:0022626.D074	25551	418	6077	237	6.82379e-48	GO:0055114.D073	20176	1312	2014	192	2.27155e-08
GO:0006412.D075	17434	514	2014	115	1.23403e-12	GO:0016192.D076	13218	117	3777	70	1.51879e-12	GO:0010200.D073	20176	122	400	14	1.41717e-07	GO:0009644.D074	25551	61	4506	31	3.54208e-09	GO:0003735.D075	17434	456	5067	327	3.79097e-81	GO:0003735.D074	25551	524	1179	71	3.67484e-16	GO:0022627.D074	25551	156	6077	99	5.36005e-26	GO:0071555.D073	20176	209	2014	51	1.13525e-09
GO:0009507.D075	17434	6148	2014	1640	0	GO:0016757.D076	13218	341	3777	188	2.29601e-25	GO:0005576.D073	20176	2138	307	64	8.44797e-08	GO:0009651.D074	25551	547	4506	151	3.58039e-09	GO:0003899.D075	17434	75	5067	49	7.76079e-11	GO:0004826.D074	25551	6	1179	6	9.53578e-09	GO:0042254.D074	25551	114	6077	73	7.02755e-20	GO:0009733.D073	20176	304	638	32	2.88216e-09
GO:0009522.D075	17434	30	2014	18	2.73957e-10	GO:0030244.D076	13218	37	3777	30	4.78578e-11	GO:0046522.D073	20176	4	307	4	5.25802e-08	GO:0009737.D074	25551	438	4506	122	6.45133e-08	GO:0005665.D075	17434	36	5067	26	1.03913e-07	GO:0005515.D074	25551	8468	1179	527	1.96175e-17	GO:0003700.D074	25551	2802	3022	456	7.524e-14	GO:0010344.D073	20176	5	638	5	3.11401e-08
GO:0009534.D075	17434	209	2014	110	1.93695e-48	GO:0031225.D076	13218	266	3777	179	7.29315e-40	GO:0004357.D073	20176	4	324	4	6.52976e-08	GO:0009768.D074	25551	31	4506	23	8.02155e-12	GO:0005730.D075	17434	421	5067	218	3.82667e-23	GO:0005524.D074	25551	2483	1179	187	7.86716e-12	GO:0004630.D074	25551	39	3022	19	1.49778e-08	GO:0019901.D073	20176	51	638	12	4.63033e-08
GO:0009535.D075	17434	737	2014	351	1.23824e-139	GO:0042744.D076	13218	56	3777	35	1.26959e-07	GO:0006750.D073	20176	8	324	5	5.57452e-08	GO:0016020.D074	25551	1805	4506	407	2.04507e-08	GO:0005840.D075	17434	297	5067	203	3.20053e-45	GO:0005634.D074	25551	14278	1179	745	1.10083e-07	GO:0004707.D074	25551	62	3022	25	1.08144e-08	GO:0045735.D073	20176	54	638	15	7.41403e-11
GO:0009543.D075	17434	140	2014	90	6.46747e-50	GO:0045298.D076	13218	13	3777	13	8.34336e-08	GO:0004013.D073	20176	7	335	5	2.50345e-08	GO:0016021.D074	25551	4447	4506	991	1.41456e-18	GO:0006364.D075	17434	64	5067	40	2.77506e-08	GO:0005730.D074	25551	439	1179	82	9.44067e-28	GO:0005515.D074	25551	8468	3022	1251	2.98836e-24	GO:0005739.D073	20176	4068	526	170	2.04789e-11
GO:0009570.D075	17434	1106	2014	413	5.56886e-120	GO:0046658.D076	13218	86	3777	54	3.89996e-11	GO:0005515.D073	20176	8214	335	256	6.09984e-41	GO:0016168.D074	25551	71	4506	37	4.2549e-11	GO:0006412.D075	17434	514	5067	360	1.04249e-84	GO:0005739.D074	25551	4532	1179	315	2.77395e-15	GO:0005576.D074	25551	2693	3022	495	5.37667e-26	GO:0005829.D073	20176	2844	526	129	8.25847e-11
GO:0009579.D075	17434	352	2014	191	4.07936e-87	GO:0071555.D076	13218	138	3777	84	2.14825e-15	GO:0005737.D073	20176	4688	335	134	4.05331e-12	GO:0016301.D074	25551	1083	4506	286	1.25905e-13	GO:0008168.D075	17434	111	5067	61	9.69303e-09	GO:0005829.D074	25551	2884	1179	220	1.75718e-14	GO:0005886.D074	25551	5949	3022	959	4.68315e-30	GO:0003700.D073	20176	2404	509	109	5.59152e-10
GO:0009654.D075	17434	27	2014	20	6.52417e-14	GO:0000105.D077	14670	25	6030	25	2.15988e-10	GO:0005739.D073	20176	4068	335	139	2.39433e-19	GO:0031409.D074	25551	21	4506	15	8.9824e-08	GO:0009098.D075	17434	23	5067	21	6.91237e-10	GO:0005840.D074	25551	319	1179	49	1.30889e-13	GO:0009414.D074	25551	317	3022	71	7.10911e-08	GO:0009611.D073	20176	209	509	33	3.18169e-17
GO:0009767.D075	17434	15	2014	11	4.17539e-08	GO:0003735.D077	14670	473	6030	402	2.34499e-89	GO:0005794.D073	20176	1979	335	79	9.08574e-14	GO:0070696.D074	25551	28	4506	26	6.26338e-18	GO:0009165.D075	17434	13	5067	13	1.04437e-07	GO:0006364.D074	25551	65	1179	17	3.97936e-09	GO:0009517.D074	25551	11	3022	10	5.19159e-09	GO:0010200.D073	20176	122	509	27	3.41528e-18
GO:0009768.D075	17434	29	2014	19	9.1154e-12	GO:0005507.D077	14670	197	6030	122	2.47218e-09	GO:0005829.D073	20176	2844	335	111	4.37641e-19	GO:0003674.D074	25551	5449	2531	665	2.21392e-10	GO:0009507.D075	17434	6148	5067	2764	9.1503e-249	GO:0006412.D074	25551	617	1179	86	3.89465e-20	GO:0009522.D074	25551	37	3022	20	5.75806e-10	GO:0004335.D073	20176	11	404	7	3.77506e-10
GO:0009773.D075	17434	20	2014	14	1.4233e-09	GO:0005618.D077	14670	458	6030	268	1.88931e-14	GO:0005839.D073	20176	57	335	11	2.09624e-09	GO:0005199.D074	25551	27	2018	14	2.63533e-09	GO:0009534.D075	17434	209	5067	149	7.85928e-37	GO:0008026.D074	25551	77	1179	17	6.18997e-08	GO:0009535.D074	25551	843	3022	167	8.66099e-12	GO:0009926.D073	20176	62	404	11	3.68342e-08
GO:0009941.D075	17434	873	2014	294	2.74767e-71	GO:0005739.D077	14670	2976	6030	1564	1.79677e-45	GO:0003700.D073	20176	2404	383	104	2.03199e-16	GO:0009664.D074	25551	55	2018	20	2.76567e-09	GO:0009535.D075	17434	737	5067	498	1.70861e-108	GO:0008033.D074	25551	31	1179	12	5.50496e-09	GO:0009644.D074	25551	61	3022	25	7.2689e-09	GO:0019432.D073	20176	22	404	9	1.87117e-10
GO:0009982.D075	17434	35	2014	21	8.685e-12	GO:0005747.D077	14670	87	6030	75	3.07523e-18	GO:0005515.D073	20176	8214	383	207	7.3207e-08	GO:0003674.D074	25551	5449	2964	803	1.12487e-15	GO:0009543.D075	17434	140	5067	114	6.01765e-38	GO:0009089.D074	25551	24	1179	13	6.25732e-12	GO:0009768.D074	25551	31	3022	20	6.23376e-12	GO:0004298.D073	20176	30	381	10	1.10041e-10
GO:0010287.D075	17434	144	2014	45	1.91532e-10	GO:0005774.D077	14670	611	6030	332	1.14549e-11	GO:0005634.D073	20176	12752	383	310	1.86981e-14	GO:0008150.D074	25551	5382	2964	775	1.00247e-12	GO:0009570.D075	17434	1106	5067	590	1.44481e-68	GO:0009507.D074	25551	6762	1179	562	1.67458e-57	GO:0010287.D074	25551	158	3022	43	1.00981e-07	GO:0005737.D073	20176	4688	381	137	1.07283e-08
GO:0010319.D075	17434	36	2014	20	1.90466e-10	GO:0005794.D077	14670	1826	6030	1072	4.20804e-59	GO:0009408.D073	20176	190	383	19	4.1452e-09	GO:0008441.D074	25551	19	2964	12	1.334e-07	GO:0009579.D075	17434	352	5067	256	1.47044e-65	GO:0009536.D074	25551	345	1179	42	1.07912e-08	GO:0016020.D074	25551	1805	3022	293	5.09279e-09	GO:0005739.D073	20176	4068	381	132	2.04663e-11
GO:0010598.D075	17434	24	2014	18	8.48042e-13	GO:0005829.D077	14670	2667	6030	1300	7.15311e-19	GO:0009611.D073	20176	209	383	25	2.5248e-13	GO:0003676.D074	25551	545	2647	99	1.93044e-08	GO:0009654.D075	17434	27	5067	26	2.07388e-13	GO:0009570.D074	25551	1159	1179	129	8.47759e-21	GO:0016021.D074	25551	4447	3022	686	1.29399e-15	GO:0005829.D073	20176	2844	381	94	2.20101e-08
GO:0015979.D075	17434	123	2014	65	3.28337e-29	GO:0005839.D077	14670	57	6030	44	3.0251e-08	GO:0010200.D073	20176	122	383	22	1.21547e-15	GO:0003723.D074	25551	788	2647	183	1.99379e-26	GO:0009768.D075	17434	29	5067	25	2.37013e-10	GO:0009658.D074	25551	119	1179	21	1.1432e-07	GO:0016168.D074	25551	71	3022	36	1.13033e-15	GO:0005839.D073	20176	57	381	19	3.727e-19
GO:0015995.D075	17434	67	2014	31	1.26945e-12	GO:0005840.D077	14670	288	6030	256	1.4487e-65	GO:0016157.D073	20176	24	383	8	8.84014e-09	GO:0003729.D074	25551	345	2647	85	1.84779e-14	GO:0009773.D075	17434	20	5067	18	2.14323e-08	GO:0009793.D074	25551	507	1179	63	9.2979e-13	GO:0030076.D074	25551	20	3022	13	2.98863e-08	GO:0005515.D073	20176	8214	278	164	4.77589e-10
GO:0016168.D075	17434	56	2014	29	1.73675e-13	GO:0006096.D077	14670	97	6030	67	2.19538e-08	GO:0003735.D073	20176	465	1068	152	1.5704e-79	GO:0003735.D074	25551	524	2647	108	1.94542e-12	GO:0009941.D075	17434	873	5067	417	4.12147e-33	GO:0009941.D074	25551	909	1179	88	4.14013e-11	GO:0031409.D074	25551	21	3022	14	5.25903e-09	GO:0004650.D073	20176	55	108	8	5.12119e-10
GO:0019253.D075	17434	21	2014	17	4.14293e-13	GO:0006412.D077	14670	527	6030	450	1.04424e-101	GO:0003777.D073	20176	101	1068	26	1.00745e-11	GO:0003743.D074	25551	158	2647	50	2.08154e-13	GO:0010287.D075	17434	144	5067	97	1.56586e-21	GO:0010105.D074	25551	31	1179	12	5.50496e-09	GO:0055114.D074	25551	1496	3022	257	2.21145e-10	GO:0005576.D073	20176	2138	108	47	1.40564e-18
GO:0019843.D075	17434	68	2014	26	1.22849e-08	GO:0009506.D077	14670	780	6030	426	3.88436e-15	GO:0005739.D073	20176	4068	1068	292	4.13396e-09	GO:0005515.D074	25551	8468	2647	1042	7.34368e-13	GO:0010598.D075	17434	24	5067	23	7.59797e-12	GO:0022625.D074	25551	140	1179	31	2.33926e-13	GO:0070696.D074	25551	28	3022	22	6.91287e-16	GO:0030599.D073	20176	69	108	10	3.29906e-12
GO:0030095.D075	17434	16	2014	11	1.19577e-07	GO:0009507.D077	14670	5810	6030	3960	0	GO:0005747.D073	20176	84	1068	24	5.52709e-12	GO:0005524.D074	25551	2483	2647	400	7.93516e-21	GO:0015979.D075	17434	123	5067	83	1.06757e-18	GO:0022626.D074	25551	418	1179	90	2.35464e-35	GO:0003674.D074	25551	5449	2376	652	6.27599e-14	GO:0003723.D074	25551	788	914	65	3.96646e-10
GO:0031977.D075	17434	53	2014	32	2.21727e-17	GO:0009522.D077	14670	36	6030	31	3.09322e-08	GO:0005829.D073	20176	2844	1068	212	6.917e-08	GO:0005634.D074	25551	14278	2647	1719	8.85824e-24	GO:0016168.D075	17434	56	5067	42	1.44141e-12	GO:0022627.D074	25551	156	1179	25	5.36547e-08	GO:0008150.D074	25551	5382	2376	606	2.71634e-08	GO:0006412.D074	25551	617	914	50	7.62167e-08
GO:0032544.D075	17434	13	2014	12	6.37646e-11	GO:0009534.D077	14670	232	6030	192	2.06825e-39	GO:0005840.D073	20176	305	1068	96	2.4113e-48	GO:0005730.D074	25551	439	2647	121	1.8105e-24	GO:0019253.D075	17434	21	5067	18	1.08906e-07	GO:0008441.D074	25551	19	823	8	6.17722e-08	GO:0003700.D074	25551	2802	2172	313	1.31885e-07	GO:0009507.D074	25551	6762	914	356	3.4242e-17
GO:0048046.D075	17434	466	2014	100	4.42991e-10	GO:0009535.D077	14670	805	6030	633	1.27768e-110	GO:0005874.D073	20176	131	1068	28	1.91273e-10	GO:0005737.D074	25551	5053	2647	648	2.11343e-10	GO:0019843.D075	17434	68	5067	53	8.99067e-17	GO:0045735.D074	25551	82	1449	23	9.50465e-11	GO:0004356.D074	25551	20	2172	11	1.33131e-07	GO:0003674.D074	25551	5449	1886	494	9.17001e-08
GO:0003729.D075	17434	340	433	27	1.16748e-07	GO:0009536.D077	14670	309	6030	203	1.12951e-18	GO:0006412.D073	20176	541	1068	173	3.9311e-89	GO:0005739.D074	25551	4532	2647	662	1.81523e-23	GO:0022625.D075	17434	131	5067	98	2.23094e-27	GO:0048487.D074	25551	10	543	6	1.75072e-08	GO:0004674.D074	25551	650	2172	100	4.27897e-09	GO:0005886.D074	25551	5949	1464	455	1.1278e-12
GO:0005515.D075	17434	7934	433	389	1.38945e-86	GO:0009543.D077	14670	134	6030	127	1.48612e-40	GO:0006633.D073	20176	104	1068	21	9.95243e-08	GO:0005829.D074	25551	2884	2647	500	2.69663e-34	GO:0022626.D075	17434	410	5067	270	7.10308e-55	GO:0015784.D074	25551	5	171	4	9.63395e-09	GO:0005515.D074	25551	8468	2172	930	4.98066e-23	GO:0009538.D074	25551	19	1464	10	2.12298e-08
GO:0005524.D075	17434	2025	433	91	1.04518e-08	GO:0009570.D077	14670	1105	6030	914	3.86294e-192	GO:0009507.D073	20176	6341	1068	671	1.85969e-104	GO:0005840.D074	25551	319	2647	67	1.3768e-08	GO:0022627.D075	17434	143	5067	103	1.92378e-26	GO:0005515.D074	25551	8468	501	231	8.09552e-10	GO:0005524.D074	25551	2483	2172	296	5.0757e-10	GO:0016021.D074	25551	4447	1464	335	2.20712e-08
GO:0005634.D075	17434	11540	433	341	4.40834e-09	GO:0009579.D077	14670	385	6030	330	2.9807e-75	GO:0009535.D073	20176	747	1068	84	4.6436e-11	GO:0006364.D074	25551	65	2647	28	9.86621e-12	GO:0031977.D075	17434	53	5067	41	4.45187e-13	GO:0003723.D074	25551	788	858	74	1.52076e-15	GO:0005634.D074	25551	14278	2172	1381	1.59561e-14	GO:0005515.D074	25551	8468	1253	506	2.20666e-08
GO:0005829.D075	17434	2796	433	118	1.41951e-09	GO:0009654.D077	14670	29	6030	27	5.39308e-09	GO:0009536.D073	20176	342	1068	44	4.72625e-08	GO:0006412.D074	25551	617	2647	122	1.43785e-12	GO:0032544.D075	17434	13	5067	13	1.04437e-07	GO:0003729.D074	25551	345	858	37	5.75233e-10	GO:0005794.D074	25551	2060	2172	262	8.77612e-12	GO:0003700.D074	25551	2802	2367	387	4.901e-17
GO:0006265.D075	17434	23	433	10	6.9043e-11	GO:0009658.D077	14670	108	6030	78	4.92434e-11	GO:0009570.D073	20176	1112	1068	213	5.75725e-65	GO:0006413.D074	25551	122	2647	34	5.05299e-08	GO:0042254.D075	17434	111	5067	84	3.03954e-24	GO:0003735.D074	25551	524	858	63	1.6197e-18	GO:0005829.D074	25551	2884	2172	342	3.20668e-11	GO:0005515.D074	25551	8468	2367	1078	9.259e-40
GO:0009507.D075	17434	6148	433	231	5.31518e-15	GO:0009706.D077	14670	81	6030	57	8.83601e-08	GO:0009579.D073	20176	359	1068	60	1.77118e-15	GO:0009295.D074	25551	40	2647	18	2.14115e-08	GO:0005576.D075	17434	1856	3234	449	8.24307e-11	GO:0005730.D074	25551	439	858	69	5.66888e-27	GO:0005839.D074	25551	57	2172	19	1.14739e-07	GO:0005576.D074	25551	2693	2367	375	4.62409e-17
GO:0022626.D075	17434	410	433	33	3.15796e-09	GO:0009735.D077	14670	185	6030	122	6.18381e-12	GO:0009941.D073	20176	881	1068	128	4.60354e-26	GO:0009507.D074	25551	6762	2647	884	3.86905e-17	GO:0005773.D075	17434	778	3234	280	4.07658e-32	GO:0005829.D074	25551	2884	858	179	1.36883e-16	GO:0005886.D074	25551	5949	2172	705	1.0744e-24	GO:0005634.D074	25551	14278	2367	1473	2.92249e-11
GO:0000139.D075	17434	280	999	45	3.02067e-10	GO:0009768.D077	14670	31	6030	30	4.67818e-11	GO:0010020.D073	20176	25	1068	12	1.24754e-09	GO:0009570.D074	25551	1159	2647	219	3.23069e-19	GO:0005774.D075	17434	632	3234	197	4.85279e-15	GO:0005840.D074	25551	319	858	32	4.12592e-08	GO:0006468.D074	25551	848	2172	121	1.01214e-08	GO:0005773.D074	25551	822	2367	127	5.74337e-09
GO:0004402.D075	17434	41	999	14	3.08986e-08	GO:0009941.D077	14670	877	6030	682	3.16936e-115	GO:0015935.D073	20176	24	1068	11	1.1472e-08	GO:0009793.D074	25551	507	2647	110	3.55591e-14	GO:0005777.D075	17434	384	3234	119	1.99666e-09	GO:0006364.D074	25551	65	858	14	2.59216e-08	GO:0009693.D074	25551	49	2172	19	6.59018e-09	GO:0005886.D074	25551	5949	2367	802	4.62448e-35
GO:0004630.D075	17434	28	999	13	1.11264e-09	GO:0010027.D077	14670	37	6030	31	1.15262e-07	GO:0015995.D073	20176	67	1068	19	1.03058e-09	GO:0016607.D074	25551	74	2647	26	1.01795e-08	GO:0005783.D075	17434	864	3234	236	5.83504e-11	GO:0006412.D074	25551	617	858	64	1.30876e-15	GO:0016301.D074	25551	1083	2172	145	2.35849e-08	GO:0006355.D074	25551	2454	2367	302	8.42644e-08
GO:0005515.D075	17434	7934	999	560	3.80473e-12	GO:0010287.D077	14670	151	6030	98	2.6622e-09	GO:0019843.D073	20176	68	1068	20	1.81485e-10	GO:0022626.D074	25551	418	2647	93	7.44061e-13	GO:0005794.D075	17434	1912	3234	465	1.52327e-11	GO:0008836.D074	25551	6	858	6	1.40969e-09	GO:0016847.D074	25551	23	2172	13	5.92456e-09	GO:0008878.D074	25551	13	2367	10	1.00622e-08
GO:0005524.D075	17434	2025	999	183	1.10585e-10	GO:0010598.D077	14670	24	6030	23	1.87083e-08	GO:0022625.D073	20176	134	1068	39	6.34791e-19	GO:0046686.D074	25551	433	2647	85	5.09129e-09	GO:0005983.D075	17434	28	3234	21	1.25122e-10	GO:0009507.D074	25551	6762	858	303	3.916e-09	GO:0000312.D074	25551	18	1811	12	1.9277e-10	GO:0016021.D074	25551	4447	2367	518	2.47659e-09
GO:0005634.D075	17434	11540	999	829	2.40845e-34	GO:0015934.D077	14670	46	6030	41	1.46022e-11	GO:0022626.D073	20176	416	1068	135	5.31338e-70	GO:0045735.D074	25551	82	1449	23	9.50465e-11	GO:0006270.D075	17434	22	3234	18	2.2073e-10	GO:0022626.D074	25551	418	858	53	9.45792e-17	GO:0003723.D074	25551	788	1811	108	2.62746e-11	GO:0055075.D074	25551	18	2367	11	7.24788e-08
GO:0005768.D075	17434	259	999	41	2.95191e-09	GO:0015979.D077	14670	140	6030	114	1.00403e-22	GO:0022627.D073	20176	141	1068	58	6.48401e-37	GO:0003723.D074	25551	788	3649	193	8.34729e-15	GO:0008375.D075	17434	36	3234	25	3.34068e-11	GO:0005515.D074	25551	8468	585	371	8.46117e-52	GO:0003729.D074	25551	345	1811	67	3.3405e-14	GO:0000786.D074	25551	54	2556	23	4.55698e-10
GO:0005794.D075	17434	1912	999	271	5.62358e-49	GO:0015995.D077	14670	67	6030	64	1.63312e-21	GO:0042254.D073	20176	112	1068	30	8.2623e-14	GO:0003735.D074	25551	524	3649	239	3.08288e-68	GO:0009409.D075	17434	359	3234	121	3.53655e-12	GO:0005524.D074	25551	2483	585	97	1.1501e-07	GO:0003735.D074	25551	524	1811	104	4.39536e-22	GO:0003735.D074	25551	524	2556	144	2.30549e-30
GO:0005802.D075	17434	263	999	50	4.40193e-14	GO:0016020.D077	14670	1386	6030	773	4.74548e-31	GO:0051301.D073	20176	197	1068	38	3.22086e-12	GO:0005730.D074	25551	439	3649	151	1.05048e-26	GO:0009414.D075	17434	293	3234	129	4.40769e-24	GO:0005634.D074	25551	14278	585	436	2.63675e-21	GO:0005634.D074	25551	14278	1811	1122	3.22252e-08	GO:0005634.D074	25551	14278	2556	1575	3.42216e-10
GO:0005829.D075	17434	2796	999	280	3.48146e-23	GO:0016168.D077	14670	68	6030	57	4.54585e-13	GO:0017183.D073	20176	4	356	4	9.53334e-08	GO:0005737.D074	25551	5053	3649	881	1.40667e-12	GO:0009651.D075	17434	518	3234	171	1.01904e-15	GO:0005829.D074	25551	2884	585	116	8.66501e-10	GO:0006268.D074	25551	9	1811	8	5.29587e-09	GO:0005730.D074	25551	439	2556	84	4.27264e-09
GO:0006886.D075	17434	155	999	32	1.87725e-10	GO:0019843.D077	14670	74	6030	58	6.2773e-11	GO:0005794.D073	20176	1979	449	89	7.4617e-11	GO:0005829.D074	25551	2884	3649	530	5.67134e-11	GO:0009737.D075	17434	405	3234	164	2.30904e-25	GO:0005515.D074	25551	8468	713	310	3.52296e-09	GO:0006270.D074	25551	24	1811	13	1.3003e-09	GO:0005840.D074	25551	319	2556	87	1.3536e-18
GO:0008565.D075	17434	87	999	20	7.31723e-08	GO:0022625.D077	14670	130	6030	120	3.52373e-35	GO:0005544.D073	20176	15	1229	9	4.01979e-08	GO:0005840.D074	25551	319	3649	140	6.40568e-38	GO:0016021.D075	17434	3429	3234	768	1.23954e-10	GO:0005634.D074	25551	14278	713	470	1.93587e-08	GO:0006412.D074	25551	617	1811	113	5.71228e-21	GO:0006412.D074	25551	617	2556	169	2.64964e-35
GO:0009506.D075	17434	854	999	93	1.32962e-09	GO:0022626.D077	14670	403	6030	369	4.1844e-104	GO:0005576.D073	20176	2138	1229	253	1.2969e-26	GO:0006412.D074	25551	617	3649	272	1.10256e-73	GO:0016157.D075	17434	16	3234	13	9.61531e-08	GO:0005886.D074	25551	5949	713	227	7.39401e-08	GO:0009507.D074	25551	6762	1811	676	4.68581e-26	GO:0009507.D074	25551	6762	2556	927	8.32138e-31
GO:0009524.D075	17434	88	999	21	1.71248e-08	GO:0022627.D077	14670	135	6030	131	1.90894e-45	GO:0005618.D073	20176	538	1229	65	9.88919e-08	GO:0009089.D074	25551	24	3649	16	6.79282e-09	GO:0016757.D075	17434	443	3234	131	8.19313e-09	GO:0009507.D074	25551	6762	713	273	1.74913e-12	GO:0009570.D074	25551	1159	1811	145	1.07991e-11	GO:0009570.D074	25551	1159	2556	179	1.93883e-09
GO:0010090.D075	17434	37	999	13	6.52763e-08	GO:0030076.D077	14670	19	6030	19	4.53516e-08	GO:0005886.D073	20176	5522	1229	437	5.52541e-11	GO:0009507.D074	25551	6762	3649	1431	1.90924e-74	GO:0055114.D075	17434	1175	3234	300	5.22639e-10	GO:0009524.D074	25551	100	713	16	1.74321e-08	GO:0042555.D074	25551	6	1811	6	1.25811e-07	GO:0022625.D074	25551	140	2556	40	5.60517e-10
GO:0030276.D075	17434	22	999	10	1.25425e-07	GO:0031409.D077	14670	21	6030	21	7.63324e-09	GO:0007169.D073	20176	111	1229	25	9.64824e-09	GO:0009536.D074	25551	345	3649	89	1.08969e-08	GO:0000156.D075	17434	57	3037	28	3.8835e-08	GO:0005199.D074	25551	27	727	10	1.78076e-09	GO:0005515.D074	25551	8468	1734	874	1.81913e-53	GO:0022626.D074	25551	418	2556	122	1.70243e-28
GO:0030665.D075	17434	12	999	8	4.55429e-08	GO:0031969.D077	14670	113	6030	78	1.63195e-09	GO:0009507.D073	20176	6341	1229	720	1.9136e-91	GO:0009570.D074	25551	1159	3649	290	3.05058e-23	GO:0003677.D075	17434	1693	3037	374	1.25282e-07	GO:0009664.D074	25551	55	727	13	3.47607e-09	GO:0005634.D074	25551	14278	1734	1136	1.76868e-17	GO:0022627.D074	25551	156	2556	64	2.12485e-24
GO:0004134.D075	17434	7	1142	7	5.08634e-09	GO:0031977.D077	14670	56	6030	50	6.59255e-14	GO:0009534.D073	20176	211	1229	50	4.6324e-17	GO:0009941.D074	25551	909	3649	216	6.23462e-15	GO:0003700.D075	17434	2007	3037	576	7.25906e-41	GO:0004828.D074	25551	5	322	4	1.22573e-07	GO:0005774.D074	25551	656	1734	84	1.43933e-08	GO:0042254.D074	25551	114	2556	35	7.88664e-10
GO:0005773.D075	17434	778	1142	108	5.05053e-14	GO:0042254.D077	14670	105	6030	93	3.24697e-24	GO:0009535.D073	20176	747	1229	159	5.81274e-46	GO:0009982.D074	25551	35	3649	21	5.12455e-10	GO:0004672.D075	17434	301	3037	89	1.19131e-07	GO:0003735.D074	25551	524	456	36	6.29909e-12	GO:0005886.D074	25551	5949	1734	529	4.77461e-13	GO:0010106.D074	25551	9	532	6	6.31068e-09
GO:0005777.D075	17434	384	1142	55	3.35411e-08	GO:0048046.D077	14670	426	6030	248	3.99083e-13	GO:0009570.D073	20176	1112	1229	170	6.40072e-30	GO:0010106.D074	25551	9	3649	9	2.45029e-08	GO:0004674.D075	17434	501	3037	156	1.98669e-14	GO:0004375.D074	25551	7	456	5	3.612e-08	GO:0009506.D074	25551	928	1734	112	1.80303e-09	GO:0005524.D074	25551	2483	1264	186	4.40141e-09
GO:0005829.D075	17434	2796	1142	252	2.11686e-08	GO:0000151.D077	14670	30	5771	28	7.29383e-10	GO:0009579.D073	20176	359	1229	79	5.03295e-24	GO:0019843.D074	25551	79	3649	33	2.38964e-09	GO:0004675.D075	17434	72	3037	33	2.15779e-08	GO:0006412.D074	25551	617	456	41	5.92847e-13	GO:0003674.D074	25551	5449	1572	428	5.73425e-09	GO:0005634.D074	25551	14278	1264	864	9.49541e-21
GO:0006099.D075	17434	57	1142	17	7.64187e-08	GO:0003676.D077	14670	330	5771	180	1.15408e-08	GO:0009768.D073	20176	30	1229	12	7.66902e-08	GO:0022625.D074	25551	140	3649	76	1.19294e-28	GO:0004683.D075	17434	58	3037	29	1.3336e-08	GO:0009535.D074	25551	843	456	42	2.50885e-09	GO:0003723.D074	25551	788	1548	97	2.08758e-11	GO:0005739.D074	25551	4532	1264	304	3.956e-09
GO:0006260.D075	17434	68	1142	19	4.28692e-08	GO:0003677.D077	14670	1358	5771	691	9.80936e-20	GO:0009826.D073	20176	117	1229	24	1.26921e-07	GO:0022626.D074	25551	418	3649	210	2.96337e-69	GO:0005515.D075	17434	7934	3037	1623	3.2741e-22	GO:0010106.D074	25551	9	456	6	2.51024e-09	GO:0005515.D074	25551	8468	1548	647	1.32753e-13	GO:0005829.D074	25551	2884	1264	221	1.26903e-11
GO:0008375.D075	17434	36	1142	16	2.17255e-10	GO:0003700.D077	14670	1592	5771	946	5.52836e-66	GO:0009941.D073	20176	881	1229	154	9.8686e-34	GO:0022627.D074	25551	156	3649	86	6.55042e-33	GO:0005516.D075	17434	286	3037	117	4.19876e-21	GO:0004407.D074	25551	40	292	8	1.48043e-08	GO:0005524.D074	25551	2483	1548	222	1.291e-09	GO:0005199.D074	25551	27	869	10	9.80937e-09
GO:0009414.D075	17434	293	1142	45	7.66036e-08	GO:0004842.D077	14670	291	5771	200	1.29651e-24	GO:0010287.D073	20176	145	1229	36	2.53792e-13	GO:0042254.D074	25551	114	3649	54	2.83445e-17	GO:0005524.D075	17434	2025	3037	480	1.20557e-14	GO:0005634.D074	25551	14278	292	209	2.05916e-08	GO:0005634.D074	25551	14278	1548	1072	7.67376e-29	GO:0009664.D074	25551	55	869	13	2.88228e-08
GO:0016157.D075	17434	16	1142	13	1.78245e-13	GO:0005515.D077	14670	7091	5771	3315	4.9511e-71	GO:0010319.D073	20176	36	1229	14	9.62448e-09	GO:0003674.D074	25551	5449	2659	684	5.60148e-09	GO:0005634.D075	17434	11540	3037	2480	4.24064e-95	GO:0004735.D074	25551	4	485	4	1.28248e-07	GO:0005730.D074	25551	439	1548	59	7.95544e-09	GO:0048765.D074	25551	18	869	8	5.60396e-08
GO:0016757.D075	17434	443	1142	60	6.2996e-08	GO:0005634.D077	14670	9694	5771	5128	0	GO:0015979.D073	20176	130	1229	35	3.97506e-14	GO:0008150.D074	25551	5382	2659	680	2.06645e-09	GO:0005886.D075	17434	5187	3037	1292	1.23665e-61	GO:0009507.D074	25551	6762	485	188	1.6269e-09	GO:0005739.D074	25551	4532	1548	394	2.86719e-15	GO:0005576.D074	25551	2693	1097	182	2.75392e-10
GO:0055114.D075	17434	1175	1142	141	7.24364e-13	GO:0006351.D077	14670	967	5771	525	1.68752e-22	GO:0015995.D073	20176	67	1229	24	4.23096e-13	GO:0009543.D074	25551	143	2659	42	2.76106e-10	GO:0006351.D075	17434	1178	3037	295	5.38356e-12	GO:0000156.D075	17434	57	996	19	1.62754e-10	GO:0005829.D074	25551	2884	1548	298	2.03866e-21	GO:0009517.D074	25551	11	1097	8	1.65549e-09
GO:0004838.D075	17434	10	533	8	3.09068e-11	GO:0006355.D077	14670	1422	5771	768	3.86057e-32	GO:0016020.D073	20176	1604	1229	163	3.10784e-11	GO:0015940.D074	25551	9	2659	8	1.11324e-07	GO:0006355.D075	17434	1792	3037	458	3.24852e-20	GO:0003700.D075	17434	2007	996	172	1.92327e-08	GO:0000151.D077	14670	30	4424	25	2.3917e-09	GO:0009637.D074	25551	71	1097	17	5.85638e-09
GO:0009269.D075	17434	27	533	11	1.64744e-10	GO:0006914.D077	14670	53	5771	44	7.78597e-11	GO:0016168.D073	20176	59	1229	21	1.42383e-11	GO:0003777.D074	25551	104	3128	42	3.72212e-13	GO:0006468.D075	17434	630	3037	215	4.95651e-25	GO:0004674.D075	17434	501	996	69	8.32761e-12	GO:0003677.D077	14670	1358	4424	537	6.20383e-15	GO:0009644.D074	25551	61	1097	16	3.92306e-09
GO:0009409.D075	17434	359	533	45	7.3195e-16	GO:0008150.D077	14670	2832	5771	1262	1.67068e-10	GO:0019761.D073	20176	33	1229	15	1.98674e-10	GO:0003994.D074	25551	10	3128	10	7.46619e-10	GO:0006952.D075	17434	484	3037	190	8.06572e-31	GO:0004675.D075	17434	72	996	19	1.32835e-08	GO:0003700.D077	14670	1592	4424	718	9.60486e-41	GO:0000325.D074	25551	55	2041	18	1.32892e-07
GO:0009414.D075	17434	293	533	49	1.31459e-22	GO:0008270.D077	14670	900	5771	523	6.54951e-32	GO:0031225.D073	20176	346	1229	54	1.6958e-10	GO:0005515.D074	25551	8468	3128	1507	1.58817e-77	GO:0009611.D075	17434	202	3037	106	4.71272e-30	GO:0004683.D075	17434	58	996	20	2.63772e-11	GO:0004842.D077	14670	291	4424	162	6.23425e-20	GO:0003774.D074	25551	43	2041	18	1.42203e-09
GO:0009631.D075	17434	61	533	15	3.02429e-10	GO:0009873.D077	14670	108	5771	75	2.04995e-10	GO:0048046.D073	20176	497	1229	79	3.28292e-15	GO:0005524.D074	25551	2483	3128	401	9.60759e-10	GO:0009617.D075	17434	104	3037	41	8.99838e-08	GO:0005516.D075	17434	286	996	68	1.69644e-24	GO:0005515.D077	14670	7091	4424	2714	5.2055e-96	GO:0003994.D074	25551	10	2041	10	1.0364e-11
GO:0009651.D075	17434	518	533	40	7.96983e-08	GO:0010200.D077	14670	81	5771	58	3.69625e-09	GO:0055114.D073	20176	1312	1229	150	2.32434e-14	GO:0005634.D074	25551	14278	3128	1948	6.10167e-15	GO:0009753.D075	17434	155	3037	58	2.19881e-09	GO:0005524.D075	17434	2025	996	173	2.16572e-08	GO:0005634.D077	14670	9694	4424	4047	0	GO:0005515.D074	25551	8468	2041	1053	5.18084e-72
GO:0009737.D075	17434	405	533	60	1.23588e-24	GO:0016567.D077	14670	335	5771	223	2.19602e-24	GO:0003735.D073	20176	465	407	73	9.08496e-44	GO:0005774.D074	25551	656	3128	130	1.46984e-08	GO:0010200.D075	17434	114	3037	70	9.15574e-26	GO:0005634.D075	17434	11540	996	787	4.03946e-20	GO:0006351.D077	14670	967	4424	426	2.45758e-21	GO:0005524.D074	25551	2483	2041	293	1.82919e-12
GO:0010025.D075	17434	27	533	10	3.46525e-09	GO:0016607.D077	14670	69	5771	49	9.22905e-08	GO:0005515.D073	20176	8214	407	239	1.08757e-13	GO:0005829.D074	25551	2884	3128	441	1.43181e-07	GO:0016301.D075	17434	802	3037	249	3.01628e-22	GO:0005886.D075	17434	5187	996	532	4.24759e-58	GO:0006355.D077	14670	1422	4424	611	3.22503e-27	GO:0005634.D074	25551	14278	2041	1340	4.71225e-21
GO:0042335.D075	17434	25	533	9	2.87956e-08	GO:0042787.D077	14670	45	5771	35	1.64936e-07	GO:0005829.D073	20176	2844	407	104	5.02056e-10	GO:0005886.D074	25551	5949	3128	959	2.29404e-24	GO:0042742.D075	17434	288	3037	90	5.57037e-09	GO:0006468.D075	17434	630	996	93	1.71464e-17	GO:0008150.D077	14670	2832	4424	979	9.51823e-09	GO:0005774.D074	25551	656	2041	106	2.07469e-12
GO:0003700.D075	17434	2007	728	146	6.98469e-12	GO:0043565.D077	14670	358	5771	208	3.08617e-13	GO:0005840.D073	20176	305	407	44	6.6718e-25	GO:0009506.D074	25551	928	3128	177	8.21802e-10	GO:0043531.D075	17434	74	3037	40	9.40483e-13	GO:0006952.D075	17434	484	996	97	2.80127e-28	GO:0008270.D077	14670	900	4424	396	9.51123e-20	GO:0005794.D074	25551	2060	2041	254	6.88752e-13
GO:0005634.D075	17434	11540	728	607	2.31203e-26	GO:0061630.D077	14670	99	5771	69	8.42583e-10	GO:0006412.D073	20176	541	407	76	4.71948e-42	GO:0016887.D074	25551	197	3128	58	8.68483e-11	GO:0043565.D075	17434	451	3037	127	7.08692e-09	GO:0007165.D075	17434	250	996	40	3.08011e-09	GO:0009873.D077	14670	108	4424	59	9.4868e-08	GO:0005829.D074	25551	2884	2041	352	3.8282e-17
GO:0009409.D075	17434	359	728	40	1.62874e-08	GO:0003674.D078	20472	4383	5456	1326	9.35491e-10	GO:0006626.D073	20176	20	407	7	7.97925e-08	GO:0009408.D075	17434	177	1065	34	2.0548e-09	GO:0044212.D075	17434	250	3037	86	5.82084e-11	GO:0007166.D075	17434	72	996	18	7.93628e-08	GO:0016567.D077	14670	335	4424	181	3.24625e-20	GO:0005886.D074	25551	5949	2041	662	4.42946e-23
GO:0003700.D075	17434	2007	1574	329	1.28513e-29	GO:0003700.D078	20472	2197	5456	757	7.2363e-18	GO:0015934.D073	20176	46	407	10	2.13132e-08	GO:0003700.D075	17434	2007	784	163	1.51957e-14	GO:0003674.D075	17434	3523	424	152	2.78827e-14	GO:0009611.D075	17434	202	996	49	2.28597e-18	GO:0043565.D077	14670	358	4424	162	7.99056e-10	GO:0009506.D074	25551	928	2041	122	2.92967e-08
GO:0004674.D075	17434	501	1574	87	1.71607e-09	GO:0005634.D078	20472	10997	5456	3245	1.01612e-23	GO:0022625.D073	20176	134	407	25	2.3785e-17	GO:0004842.D075	17434	324	784	39	2.16478e-08	GO:0005747.D075	17434	84	424	23	2.69519e-18	GO:0010200.D075	17434	114	996	26	9.3418e-10	GO:0000105.D077	14670	25	4118	22	6.31798e-10	GO:0016459.D074	25551	27	2041	14	3.05395e-09
GO:0004675.D075	17434	72	1574	24	8.09098e-09	GO:0005886.D078	20472	4947	5456	1563	2.62176e-19	GO:0022626.D073	20176	416	407	52	2.86354e-26	GO:0005634.D075	17434	11540	784	660	4.20784e-31	GO:0045271.D075	17434	20	424	8	1.11744e-08	GO:0016301.D075	17434	802	996	103	4.79019e-15	GO:0000502.D077	14670	67	4118	41	1.48557e-08	GO:0016887.D074	25551	197	2041	41	1.13566e-08
GO:0005516.D075	17434	286	1574	77	6.29068e-19	GO:0006952.D078	20472	508	5456	216	3.74029e-15	GO:0022627.D073	20176	141	407	23	9.76852e-15	GO:0046982.D075	17434	126	784	25	3.13235e-10	GO:0000139.D076	13218	247	7444	221	1.47247e-30	GO:0043531.D075	17434	74	996	27	1.7135e-15	GO:0003735.D077	14670	473	4118	361	8.67457e-109	GO:0003674.D074	25551	5449	1696	486	9.93805e-14
GO:0005634.D075	17434	11540	1574	1300	4.16069e-52	GO:0009611.D078	20472	177	5456	90	5.43157e-12	GO:0042254.D073	20176	112	407	16	9.12497e-10	GO:0003735.D075	17434	456	1505	88	3.94187e-13	GO:0000149.D076	13218	34	7444	33	8.84345e-08	GO:0003677.D075	17434	1693	1057	169	2.4893e-11	GO:0003755.D077	14670	103	4118	57	5.19621e-09	GO:0008150.D074	25551	5382	1696	459	6.43218e-10
GO:0005886.D075	17434	5187	1574	714	4.86229e-43	GO:0009626.D078	20472	62	5456	39	2.26817e-09	GO:0005634.D073	20176	12752	845	693	2.40634e-34	GO:0003755.D075	17434	108	1505	29	2.17217e-08	GO:0003700.D076	13218	1370	7444	922	1.23553e-18	GO:0003700.D075	17434	2007	1057	269	5.58263e-39	GO:0005730.D077	14670	384	4118	155	9.99607e-08	GO:0009543.D074	25551	143	1696	30	1.49787e-08
GO:0006351.D075	17434	1178	1574	164	7.56808e-09	GO:0009737.D078	20472	388	5456	153	2.15764e-08	GO:0016602.D073	20176	24	845	12	4.58389e-11	GO:0005840.D075	17434	297	1505	64	4.8798e-12	GO:0004553.D076	13218	115	7444	92	7.1958e-08	GO:0005634.D075	17434	11540	1057	938	5.91024e-68	GO:0005739.D077	14670	2976	4118	1205	5.36265e-61	GO:0003723.D074	25551	788	1418	104	1.49287e-16
GO:0006355.D075	17434	1792	1574	263	1.21561e-16	GO:0009816.D078	20472	40	5456	31	2.79768e-11	GO:0009507.D073	20176	6341	500	233	5.16736e-13	GO:0006412.D075	17434	514	1505	102	7.20196e-16	GO:0004672.D076	13218	245	7444	177	1.53205e-07	GO:0006351.D075	17434	1178	1057	127	8.55244e-11	GO:0005747.D077	14670	87	4118	69	3.45815e-23	GO:0003729.D074	25551	345	1418	56	4.54293e-13
GO:0006468.D075	17434	630	1574	122	2.16925e-16	GO:0010200.D078	20472	124	5456	69	7.68653e-12	GO:0046982.D073	20176	131	500	20	8.12539e-11	GO:0009507.D075	17434	6148	1505	1145	6.96816e-252	GO:0004674.D076	13218	374	7444	302	4.59635e-24	GO:0006355.D075	17434	1792	1057	220	8.01249e-26	GO:0005774.D077	14670	611	4118	258	1.28644e-14	GO:0003735.D074	25551	524	1418	102	3.14071e-29
GO:0006952.D075	17434	484	1574	117	8.3337e-24	GO:0033612.D078	20472	42	5456	29	1.14514e-08	GO:0005634.D074	25551	14278	563	396	7.58476e-13	GO:0009534.D075	17434	209	1505	80	2.75925e-32	GO:0004722.D076	13218	171	7444	133	2.96283e-09	GO:0010200.D075	17434	114	1057	30	4.25017e-12	GO:0005783.D077	14670	809	4118	302	2.65964e-09	GO:0003746.D074	25551	63	1418	18	5.3206e-09
GO:0009611.D075	17434	202	1574	65	1.37868e-20	GO:0042626.D078	20472	138	5456	68	1.08651e-08	GO:0045735.D074	25551	82	1449	23	9.50465e-11	GO:0009535.D075	17434	737	1505	255	3.50281e-92	GO:0004842.D076	13218	277	7444	204	1.23469e-09	GO:0043565.D075	17434	451	1057	61	2.95534e-09	GO:0005794.D077	14670	1826	4118	831	3.10318e-65	GO:0005730.D074	25551	439	1418	86	5.41803e-25
GO:0009753.D075	17434	155	1574	41	1.8634e-10	GO:0042742.D078	20472	260	5456	113	3.02137e-09	GO:0005886.D074	25551	5949	695	253	2.02699e-15	GO:0009543.D075	17434	140	1505	75	7.70451e-43	GO:0005388.D076	13218	39	7444	38	5.66317e-09	GO:0003735.D075	17434	456	204	26	2.55552e-11	GO:0005829.D077	14670	2667	4118	982	8.14629e-28	GO:0005737.D074	25551	5053	1418	373	4.97808e-10
GO:0010200.D075	17434	114	1574	49	4.92625e-22	GO:0000139.D078	20472	287	5104	115	9.70981e-09	GO:0009414.D074	25551	317	695	32	2.22748e-10	GO:0009570.D075	17434	1106	1505	224	9.23772e-36	GO:0005484.D076	13218	57	7444	55	5.67957e-12	GO:0003743.D075	17434	144	204	13	1.4435e-08	GO:0005839.D077	14670	57	4118	38	1.49301e-09	GO:0005739.D074	25551	4532	1418	345	7.79689e-11
GO:0016301.D075	17434	802	1574	134	1.05251e-12	GO:0000156.D078	20472	49	5104	37	1.45799e-13	GO:0016157.D074	25551	24	695	8	1.43981e-07	GO:0009579.D075	17434	352	1505	141	2.1906e-59	GO:0005515.D076	13218	6744	7444	4167	1.37289e-38	GO:0005515.D075	17434	7934	204	142	2.31818e-12	GO:0005840.D077	14670	288	4118	230	5.89998e-76	GO:0005829.D074	25551	2884	1418	234	8.84041e-10
GO:0042742.D075	17434	288	1574	55	7.05598e-08	GO:0003735.D078	20472	501	5104	277	8.66849e-49	GO:0010106.D074	25551	9	539	8	3.29154e-13	GO:0009654.D075	17434	27	1505	19	6.22589e-15	GO:0005516.D076	13218	224	7444	168	3.76484e-09	GO:0005730.D075	17434	421	204	28	9.65599e-14	GO:0006412.D077	14670	527	4118	401	2.2376e-120	GO:0005840.D074	25551	319	1418	55	5.73211e-14
GO:0043531.D075	17434	74	1574	25	2.88902e-09	GO:0005507.D078	20472	222	5104	92	4.39285e-08	GO:0003674.D074	25551	5449	522	162	1.06362e-07	GO:0009773.D075	17434	20	1505	13	6.12339e-10	GO:0005576.D076	13218	1332	7444	1081	4.20045e-90	GO:0005737.D075	17434	4377	204	87	2.85861e-08	GO:0006457.D077	14670	252	4118	109	1.42279e-07	GO:0006412.D074	25551	617	1418	112	3.18886e-29
GO:0043565.D075	17434	451	1574	77	3.16178e-08	GO:0005576.D078	20472	2055	5104	669	1.40408e-16	GO:0003723.D074	25551	788	683	54	3.10962e-10	GO:0009941.D075	17434	873	1505	182	1.45331e-30	GO:0005634.D076	13218	8834	7444	5195	1.653e-16	GO:0006412.D075	17434	514	204	32	8.81071e-15	GO:0009506.D077	14670	780	4118	311	1.91372e-13	GO:0008836.D074	25551	6	1418	6	2.89244e-08
GO:0006833.D075	17434	24	311	12	1.8772e-15	GO:0005618.D078	20472	498	5104	191	1.4593e-11	GO:0004004.D074	25551	43	683	10	1.50783e-07	GO:0010287.D075	17434	144	1505	44	3.66498e-14	GO:0005768.D076	13218	241	7444	217	5.45079e-31	GO:0006413.D075	17434	109	204	11	6.0657e-08	GO:0009507.D077	14670	5810	4118	3152	0	GO:0009089.D074	25551	24	1418	11	1.88943e-08
GO:0015250.D075	17434	57	311	19	1.19004e-19	GO:0005739.D078	20472	3805	5104	1092	2.2555e-09	GO:0005730.D074	25551	439	683	42	1.1028e-12	GO:0010598.D075	17434	24	1505	17	1.4521e-13	GO:0005773.D076	13218	724	7444	492	2.96566e-11	GO:0022626.D075	17434	410	204	26	2.3524e-12	GO:0009522.D077	14670	36	4118	27	6.69263e-09	GO:0009507.D074	25551	6762	1418	491	1.77895e-12
GO:0034220.D075	17434	22	311	8	2.41217e-09	GO:0005794.D078	20472	1829	5104	708	1.10389e-42	GO:0005739.D074	25551	4532	683	193	4.37299e-12	GO:0015979.D075	17434	123	1505	35	1.3694e-10	GO:0005783.D076	13218	780	7444	562	7.50315e-21	GO:0022627.D075	17434	143	204	13	1.32668e-08	GO:0009534.D077	14670	232	4118	153	1.46358e-33	GO:0022625.D074	25551	140	1418	36	5.14251e-15
GO:0003674.D075	17434	3523	318	122	4.29294e-14	GO:0005802.D078	20472	254	5104	101	1.17421e-07	GO:0008173.D074	25551	16	683	7	8.77064e-08	GO:0030095.D075	17434	16	1505	10	1.10097e-07	GO:0005789.D076	13218	274	7444	227	4.03067e-21	GO:0033612.D075	17434	36	204	8	6.99878e-09	GO:0009535.D077	14670	805	4118	523	1.35593e-111	GO:0022626.D074	25551	418	1418	96	1.47821e-33
GO:0005747.D075	17434	84	318	16	2.14965e-12	GO:0005829.D078	20472	2527	5104	826	3.97203e-21	GO:0009507.D074	25551	6762	683	356	2.65402e-47	GO:0031977.D075	17434	53	1505	21	8.49623e-10	GO:0005794.D076	13218	1760	7444	1368	8.27488e-90	GO:0000148.D075	17434	18	676	8	1.51987e-07	GO:0009536.D077	14670	309	4118	164	8.32711e-21	GO:0003743.D074	25551	158	721	23	1.20993e-10
GO:0008150.D075	17434	3516	318	104	7.97477e-08	GO:0005840.D078	20472	307	5104	159	2.55308e-24	GO:0009570.D074	25551	1159	683	75	1.44837e-12	GO:0000139.D075	17434	280	1243	58	1.05267e-13	GO:0005802.D076	13218	248	7444	227	3.77243e-35	GO:0003774.D075	17434	30	676	12	4.77545e-10	GO:0009543.D077	14670	134	4118	92	1.42172e-22	GO:0005524.D074	25551	2483	721	123	3.93232e-10
GO:0008824.D075	17434	4	318	4	1.08654e-07	GO:0005886.D078	20472	4947	5104	1397	5.26793e-10	GO:0022625.D074	25551	140	683	18	3.96747e-08	GO:0000148.D075	17434	18	1243	10	8.44458e-08	GO:0005874.D076	13218	87	7444	72	1.46308e-07	GO:0003843.D075	17434	31	676	15	9.75645e-14	GO:0009570.D077	14670	1105	4118	743	1.17114e-175	GO:0005634.D074	25551	14278	721	498	1.28469e-13
GO:0003735.D076	13218	455	1969	266	1.40728e-106	GO:0006412.D078	20472	560	5104	301	1.60753e-49	GO:0022626.D074	25551	418	683	48	1.9822e-17	GO:0003777.D075	17434	80	1243	23	4.5292e-09	GO:0005886.D076	13218	4461	7444	3303	1.65559e-195	GO:0005515.D075	17434	7934	676	471	2.3616e-38	GO:0009579.D077	14670	385	4118	235	1.54813e-42	GO:0005829.D074	25551	2884	721	133	6.48542e-09
GO:0004176.D076	13218	32	1969	24	3.92701e-14	GO:0009505.D078	20472	270	5104	106	1.24118e-07	GO:0004514.D074	25551	7	326	5	6.74392e-09	GO:0003843.D075	17434	31	1243	17	2.90856e-12	GO:0005887.D076	13218	94	7444	81	4.45834e-10	GO:0005524.D075	17434	2025	676	164	5.26139e-21	GO:0009658.D077	14670	108	4118	66	6.92663e-13	GO:0005886.D074	25551	5949	721	234	7.66681e-09
GO:0004222.D076	13218	51	1969	27	2.37212e-10	GO:0009506.D078	20472	825	5104	287	7.05944e-11	GO:0001666.D074	25551	48	512	12	1.33459e-10	GO:0004386.D075	17434	75	1243	21	3.53047e-08	GO:0006468.D076	13218	474	7444	368	4.44614e-23	GO:0005634.D075	17434	11540	676	575	1.1723e-29	GO:0009706.D077	14670	81	4118	49	1.03954e-09	GO:0008017.D074	25551	108	721	16	6.24504e-08
GO:0005730.D076	13218	390	1969	118	3.80877e-15	GO:0009735.D078	20472	178	5104	77	6.42325e-08	GO:0003994.D074	25551	10	512	6	1.23351e-08	GO:0005515.D075	17434	7934	1243	674	1.02496e-10	GO:0006886.D076	13218	148	7444	130	6.86704e-17	GO:0005794.D075	17434	1912	676	125	2.23528e-09	GO:0009735.D077	14670	185	4118	90	1.96656e-09	GO:0009507.D074	25551	6762	721	325	8.54009e-28
GO:0005739.D076	13218	2847	1969	885	1.00828e-143	GO:0015250.D078	20472	66	5104	37	6.59609e-08	GO:0005634.D074	25551	14278	512	344	8.61671e-08	GO:0005524.D075	17434	2025	1243	243	2.51152e-17	GO:0006914.D076	13218	50	7444	46	3.02628e-08	GO:0005886.D075	17434	5187	676	341	1.19028e-30	GO:0009773.D077	14670	21	4118	18	6.0252e-08	GO:0009524.D074	25551	100	721	19	4.47685e-11
GO:0005759.D076	13218	87	1969	33	1.09169e-07	GO:0015935.D078	20472	25	5104	19	1.18845e-07	GO:0005829.D074	25551	2884	512	103	3.41485e-09	GO:0005634.D075	17434	11540	1243	1060	5.91846e-56	GO:0007169.D076	13218	74	7444	64	2.29372e-08	GO:0006075.D075	17434	18	676	8	1.51987e-07	GO:0009941.D077	14670	877	4118	548	8.262e-107	GO:0009570.D074	25551	1159	721	86	2.41105e-16
GO:0005829.D076	13218	2622	1969	485	9.01889e-09	GO:0016020.D078	20472	1508	5104	522	1.52806e-18	GO:0005886.D074	25551	5949	512	195	2.5474e-14	GO:0005739.D075	17434	3697	1243	349	1.53094e-09	GO:0009505.D076	13218	233	7444	189	6.6761e-16	GO:0016301.D075	17434	802	676	63	7.46579e-08	GO:0010020.D077	14670	25	4118	21	9.13427e-09	GO:0003723.D074	25551	788	664	47	1.31485e-07
GO:0005840.D076	13218	286	1969	160	9.45283e-60	GO:0016021.D078	20472	3738	5104	1060	6.54071e-08	GO:0005515.D074	25551	8468	832	392	1.45096e-17	GO:0005768.D075	17434	259	1243	50	7.87754e-11	GO:0009705.D076	13218	77	7444	65	1.32367e-07	GO:0003723.D075	17434	686	1477	120	8.32204e-15	GO:0010027.D077	14670	37	4118	28	2.46071e-09	GO:0003735.D074	25551	524	664	36	1.43573e-07
GO:0006412.D076	13218	509	1969	292	1.90791e-114	GO:0022625.D078	20472	130	5104	83	6.64496e-21	GO:0005576.D074	25551	2693	832	152	7.20458e-12	GO:0005794.D075	17434	1912	1243	328	7.89091e-57	GO:0009826.D076	13218	98	7444	81	2.7161e-08	GO:0003735.D075	17434	456	1477	77	3.28564e-09	GO:0010287.D077	14670	151	4118	73	8.8821e-08	GO:0005730.D074	25551	439	664	41	1.82684e-12
GO:0006414.D076	13218	55	1969	27	2.14788e-09	GO:0022626.D078	20472	384	5104	223	4.28481e-44	GO:0005886.D074	25551	5949	832	269	8.84581e-10	GO:0005802.D075	17434	263	1243	57	2.23432e-14	GO:0010008.D076	13218	59	7444	53	2.0837e-08	GO:0005739.D075	17434	3697	1477	413	7.21573e-11	GO:0015934.D077	14670	46	4118	36	2.11848e-12	GO:0005829.D074	25551	2884	664	120	1.13169e-07
GO:0006457.D076	13218	239	1969	68	4.31787e-08	GO:0022627.D078	20472	148	5104	95	5.61085e-24	GO:0016021.D074	25551	4447	832	219	4.04345e-11	GO:0005829.D075	17434	2796	1243	347	2.07277e-28	GO:0015031.D076	13218	245	7444	183	1.33812e-09	GO:0006412.D075	17434	514	1477	101	5.72584e-16	GO:0015979.D077	14670	140	4118	91	7.89617e-20	GO:0009507.D074	25551	6762	664	348	5.96453e-47
GO:0008237.D076	13218	45	1969	23	1.24673e-08	GO:0030244.D078	20472	42	5104	28	1.39962e-08	GO:0009941.D074	25551	909	416	38	1.2648e-07	GO:0005886.D075	17434	5187	1243	477	8.89628e-12	GO:0015250.D076	13218	54	7444	51	4.00742e-10	GO:0009295.D075	17434	35	1477	15	4.93486e-08	GO:0015995.D077	14670	67	4118	56	3.72076e-21	GO:0009570.D074	25551	1159	664	83	5.19572e-17
GO:0009408.D076	13218	138	1969	50	4.16483e-10	GO:0042254.D078	20472	109	5104	61	4.43236e-12	GO:0000786.D074	25551	54	812	12	9.84493e-08	GO:0006075.D075	17434	18	1243	10	8.44458e-08	GO:0016021.D076	13218	2702	7444	1867	1.97843e-52	GO:0009507.D075	17434	6148	1477	1200	3.430352e-316	GO:0016020.D077	14670	1386	4118	541	1.18498e-20	GO:0022625.D074	25551	140	664	17	1.46896e-07
GO:0009507.D076	13218	5630	1969	1996	0	GO:0071555.D078	20472	197	5104	88	1.11643e-09	GO:0009507.D074	25551	6762	812	282	7.88415e-08	GO:0006886.D075	17434	155	1243	31	1.33695e-07	GO:0016192.D076	13218	117	7444	107	4.10613e-17	GO:0009534.D075	17434	209	1477	54	5.352e-14	GO:0016168.D077	14670	68	4118	42	6.6682e-09	GO:0022626.D074	25551	418	664	49	1.21232e-18
GO:0009534.D076	13218	227	1969	97	1.93242e-24	GO:0005634.D078	20472	10997	2428	1653	4.36284e-53	GO:0045300.D074	25551	21	812	8	1.41673e-07	GO:0006997.D075	17434	18	1243	10	8.44458e-08	GO:0016301.D076	13218	597	7444	456	1.27161e-25	GO:0009535.D075	17434	737	1477	207	6.24552e-58	GO:0019843.D077	14670	74	4118	50	1.7669e-12	GO:0045735.D074	25551	82	1449	23	9.50465e-11
GO:0009535.D076	13218	781	1969	321	4.87044e-76	GO:0005730.D078	20472	407	1167	56	8.4954e-10	GO:0009637.D074	25551	71	441	13	2.37054e-10	GO:0008017.D075	17434	90	1243	24	1.09034e-08	GO:0016757.D076	13218	341	7444	275	7.48474e-22	GO:0009536.D075	17434	336	1477	69	3.20523e-12	GO:0022625.D077	14670	130	4118	109	2.78232e-40	GO:0046522.D074	25551	4	403	4	6.09826e-08
GO:0009536.D076	13218	302	1969	114	4.80303e-23	GO:0005739.D078	20472	3805	1167	373	8.35917e-30	GO:0003743.D074	25551	158	470	19	1.12404e-10	GO:0009506.D075	17434	854	1243	108	2.79685e-09	GO:0031201.D076	13218	37	7444	36	1.70399e-08	GO:0009543.D075	17434	140	1477	39	1.41476e-11	GO:0022626.D077	14670	403	4118	323	8.94344e-108	GO:0005839.D074	25551	57	1022	15	4.42383e-09
GO:0009570.D076	13218	1088	1969	444	1.04529e-106	GO:0005747.D078	20472	95	1167	21	6.68514e-08	GO:0005515.D074	25551	8468	470	231	3.33328e-13	GO:0009524.D075	17434	88	1243	24	6.70635e-09	GO:0031225.D076	13218	266	7444	228	2.43908e-25	GO:0009570.D075	17434	1106	1477	332	1.20296e-104	GO:0022627.D077	14670	135	4118	120	4.53912e-50	GO:0003700.D075	17434	2007	452	97	6.71793e-10
GO:0009579.D076	13218	384	1969	125	8.50281e-19	GO:0009507.D078	20472	5309	1167	417	1.6252e-14	GO:0005524.D074	25551	2483	470	88	1.35037e-09	GO:0009793.D075	17434	452	1243	69	1.33039e-09	GO:0031902.D076	13218	43	7444	40	1.15637e-07	GO:0009579.D075	17434	352	1477	123	3.54628e-45	GO:0031969.D077	14670	113	4118	64	1.62264e-10	GO:0006833.D075	17434	24	452	11	5.80885e-12
GO:0009658.D076	13218	105	1969	51	2.81521e-16	GO:0009941.D078	20472	783	1167	86	3.49916e-09	GO:0005739.D074	25551	4532	470	132	1.57313e-08	GO:0010105.D075	17434	28	1243	14	1.26859e-09	GO:0043565.D076	13218	308	7444	218	9.0525e-08	GO:0009658.D075	17434	118	1477	31	8.10816e-09	GO:0031977.D077	14670	56	4118	38	6.82302e-10	GO:0015250.D075	17434	57	452	14	1.41122e-10
GO:0009706.D076	13218	80	1969	41	2.25457e-14	GO:0019761.D078	20472	29	1167	13	1.81086e-09	GO:0009507.D074	25551	6762	470	230	7.60336e-26	GO:0016887.D075	17434	171	1243	35	1.13358e-08	GO:0046777.D076	13218	100	7444	82	4.5595e-08	GO:0009941.D075	17434	873	1477	214	4.33889e-49	GO:0042254.D077	14670	105	4118	87	1.31821e-31	GO:0000418.D075	17434	25	473	9	1.02514e-08
GO:0009941.D076	13218	857	1969	369	1.79969e-95	GO:0003723.D079	22180	759	9037	407	2.27527e-13	GO:0009524.D074	25551	100	470	15	4.53766e-10	GO:0019104.D075	17434	12	1243	9	8.36818e-09	GO:0071555.D076	13218	138	7444	114	4.23729e-11	GO:0009982.D075	17434	35	1477	15	4.93486e-08	GO:0045271.D077	14670	21	4118	19	3.61299e-09	GO:0000956.D075	17434	6	473	5	8.44659e-08
GO:0010020.D076	13218	25	1969	20	6.64089e-13	GO:0003735.D079	22180	463	9037	371	1.12902e-68	GO:0009570.D074	25551	1159	470	66	3.04589e-16	GO:0030276.D075	17434	22	1243	11	7.85167e-08	GO:0000027.D076	13218	19	5325	19	3.08732e-08	GO:0010287.D075	17434	144	1477	33	1.0004e-07	GO:0048046.D077	14670	426	4118	173	1.08711e-08	GO:0003735.D075	17434	456	473	39	2.46894e-10
GO:0010027.D076	13218	37	1969	21	4.48803e-09	GO:0003755.D079	22180	108	9037	73	1.48118e-08	GO:0009941.D074	25551	909	470	43	1.80709e-08	GO:0005515.D075	17434	7934	971	541	3.43127e-11	GO:0000049.D076	13218	21	5325	20	1.60858e-07	GO:0010319.D075	17434	36	1477	15	7.79826e-08	GO:0055114.D077	14670	1028	4118	363	9.22335e-08	GO:0005515.D075	17434	7934	473	296	2.99997e-14
GO:0010287.D076	13218	152	1969	72	1.28219e-21	GO:0004519.D079	22180	163	9037	105	8.16904e-10	GO:0003735.D074	25551	524	785	61	3.82384e-19	GO:0003674.D075	17434	3523	757	274	1.21436e-25	GO:0000105.D076	13218	24	5325	24	3.2376e-10	GO:0015979.D075	17434	123	1477	42	9.09105e-16	GO:0071482.D077	14670	20	4118	18	1.17043e-08	GO:0005634.D075	17434	11540	473	366	4.89139e-08
GO:0015934.D076	13218	45	1969	30	4.45539e-15	GO:0005730.D079	22180	440	9037	272	1.9649e-19	GO:0005840.D074	25551	319	785	40	4.92968e-14	GO:0005747.D075	17434	84	757	25	8.0637e-15	GO:0000162.D076	13218	32	5325	28	4.27134e-08	GO:0015995.D075	17434	67	1477	36	1.51978e-21	GO:0004722.D077	14670	192	1177	39	5.1535e-08	GO:0005665.D075	17434	36	473	15	8.42057e-15
GO:0019843.D076	13218	68	1969	32	2.82151e-10	GO:0005732.D079	22180	51	9037	40	4.48671e-08	GO:0006412.D074	25551	617	785	74	8.13369e-24	GO:0008150.D075	17434	3516	757	248	5.70126e-17	GO:0000166.D076	13218	140	5325	92	9.1457e-10	GO:0019253.D075	17434	21	1477	13	1.17325e-09	GO:0009409.D077	14670	318	1177	54	1.01022e-07	GO:0005732.D075	17434	27	473	12	1.6645e-12
GO:0022625.D076	13218	131	1969	81	5.67859e-35	GO:0005739.D079	22180	4291	9037	2276	1.54294e-73	GO:0008839.D074	25551	8	785	6	2.19213e-08	GO:0000419.D075	17434	33	540	10	3.64422e-08	GO:0000398.D076	13218	69	5325	54	1.29731e-10	GO:0022626.D075	17434	410	1477	70	1.07765e-08	GO:0009414.D077	14670	273	1177	86	6.50304e-30	GO:0006412.D075	17434	514	473	41	6.93907e-10
GO:0022626.D076	13218	405	1969	236	8.94714e-94	GO:0005747.D079	22180	84	9037	62	7.61101e-10	GO:0009507.D074	25551	6762	785	333	6.56355e-23	GO:0003729.D075	17434	340	540	32	2.48615e-08	GO:0003723.D076	13218	558	5325	380	6.76795e-42	GO:0048046.D075	17434	466	1477	76	1.95502e-08	GO:0009415.D077	14670	12	1177	9	2.35737e-08	GO:0008180.D075	17434	30	473	9	6.362e-08
GO:0022627.D076	13218	137	1969	88	7.8114e-40	GO:0005829.D079	22180	2871	9037	1412	7.28494e-23	GO:0022626.D074	25551	418	785	53	2.09573e-18	GO:0003735.D075	17434	456	540	115	5.34218e-73	GO:0003729.D076	13218	330	5325	194	5.2462e-12	GO:0003755.D075	17434	108	695	19	4.76473e-08	GO:0009651.D077	14670	475	1177	80	1.22352e-10	GO:0022626.D075	17434	410	473	49	1.86418e-18
GO:0031969.D076	13218	110	1969	39	6.77365e-08	GO:0005840.D079	22180	303	9037	239	2.47087e-42	GO:0022627.D074	25551	156	785	27	3.04273e-13	GO:0005515.D075	17434	7934	540	348	1.97912e-19	GO:0003735.D076	13218	455	5325	434	2.48566e-145	GO:0005528.D075	17434	30	695	10	1.38428e-07	GO:0009737.D077	14670	374	1177	115	1.13832e-38	GO:0022627.D075	17434	143	473	20	1.87562e-09
GO:0042254.D076	13218	109	1969	60	1.67923e-22	GO:0006412.D079	22180	531	9037	422	4.96983e-76	GO:0046522.D074	25551	4	403	4	6.09826e-08	GO:0005665.D075	17434	36	540	10	9.20382e-08	GO:0003743.D076	13218	131	5325	97	3.4783e-15	GO:0009507.D075	17434	6148	695	433	1.42535e-49	GO:0010344.D077	14670	7	1177	7	2.10515e-08	GO:0003774.D075	17434	30	681	10	1.14499e-07
GO:0051082.D076	13218	68	1969	35	1.52777e-12	GO:0009451.D079	22180	95	9037	68	1.06993e-09	GO:0005524.D074	25551	2483	830	130	2.86971e-08	GO:0005730.D075	17434	421	540	43	6.35819e-12	GO:0003746.D076	13218	58	5325	54	2.33644e-17	GO:0009534.D075	17434	209	695	35	4.92477e-13	GO:0016021.D077	14670	2962	1177	315	8.51893e-09	GO:0004386.D075	17434	75	681	17	3.35946e-09
GO:0071482.D076	13218	20	1969	17	5.99469e-12	GO:0009507.D079	22180	6491	9037	3599	5.45155e-179	GO:0005886.D074	25551	5949	830	289	1.39079e-14	GO:0005732.D075	17434	27	540	11	1.8928e-10	GO:0003755.D076	13218	103	5325	68	1.06993e-07	GO:0009535.D075	17434	737	695	112	8.66296e-36	GO:0016157.D077	14670	16	1177	13	2.38972e-12	GO:0005524.D075	17434	2025	681	149	5.75654e-15
GO:0000166.D076	13218	140	862	35	2.66934e-12	GO:0009535.D079	22180	747	9037	407	9.42647e-15	GO:0008878.D074	25551	13	830	10	3.24797e-13	GO:0005737.D075	17434	4377	540	210	5.2684e-13	GO:0004176.D076	13218	32	5325	28	4.27134e-08	GO:0009543.D075	17434	140	695	39	1.47559e-22	GO:0019915.D077	14670	18	1177	11	1.59235e-08	GO:0005634.D075	17434	11540	681	543	1.43333e-15
GO:0000175.D076	13218	16	862	9	1.54445e-07	GO:0009536.D079	22180	343	9037	196	5.08645e-10	GO:0015079.D074	25551	49	582	12	7.46129e-10	GO:0005739.D075	17434	3697	540	173	1.68168e-09	GO:0004222.D076	13218	51	5325	43	1.13766e-10	GO:0009654.D075	17434	27	695	10	4.33296e-08	GO:0000156.D077	14670	50	1007	19	2.62704e-10	GO:0005794.D075	17434	1912	681	141	3.23195e-14
GO:0003676.D076	13218	314	862	49	9.1829e-09	GO:0009570.D079	22180	1118	9037	789	3.74451e-95	GO:0008824.D074	25551	4	494	4	1.38067e-07	GO:0005742.D075	17434	13	540	7	3.84101e-08	GO:0004519.D076	13218	55	5325	45	3.09821e-10	GO:0010287.D075	17434	144	695	22	6.01622e-08	GO:0005515.D077	14670	7091	1007	567	9.30791e-08	GO:0005886.D075	17434	5187	681	277	3.85985e-10
GO:0003723.D076	13218	558	862	115	8.61451e-30	GO:0009579.D079	22180	357	9037	206	5.65074e-11	GO:0005777.D074	25551	410	488	33	4.37235e-12	GO:0005829.D075	17434	2796	540	165	8.90992e-18	GO:0005730.D076	13218	390	5325	290	1.14214e-43	GO:0010598.D075	17434	24	695	15	8.2438e-16	GO:0005576.D077	14670	1518	1007	200	7.03396e-21	GO:0003723.D075	17434	686	1225	95	1.09717e-10
GO:0003729.D076	13218	330	862	50	1.74703e-08	GO:0009793.D079	22180	502	9037	265	2.42136e-08	GO:0005576.D074	25551	2693	575	103	5.046e-08	GO:0005840.D075	17434	297	540	67	9.32909e-39	GO:0005739.D076	13218	2847	5325	1771	2.96299e-157	GO:0003674.D075	17434	3523	503	152	4.23245e-08	GO:0005886.D077	14670	4661	1007	449	7.60154e-19	GO:0003735.D075	17434	456	1225	111	3.15183e-32
GO:0003735.D076	13218	455	862	87	2.46668e-20	GO:0009941.D079	22180	887	9037	528	1.08077e-30	GO:0009517.D074	25551	11	575	6	5.31206e-08	GO:0006412.D075	17434	514	540	120	3.89759e-72	GO:0005743.D076	13218	120	5325	79	1.23361e-08	GO:0005634.D075	17434	11540	503	419	2.31293e-18	GO:0006833.D077	14670	26	1007	13	3.12478e-09	GO:0005730.D075	17434	421	1225	90	5.10491e-22
GO:0003743.D076	13218	131	862	32	4.48205e-11	GO:0015934.D079	22180	46	9037	37	4.27453e-08	GO:0009644.D074	25551	61	575	13	8.1105e-10	GO:0006626.D075	17434	20	540	8	7.29755e-08	GO:0005744.D076	13218	26	5325	24	3.973e-08	GO:0003723.D075	17434	686	605	63	1.53672e-12	GO:0009733.D077	14670	250	1007	67	5.94774e-23	GO:0005840.D075	17434	297	1225	70	8.14002e-20
GO:0003899.D076	13218	67	862	22	1.03058e-10	GO:0019843.D079	22180	69	9037	58	1.47066e-13	GO:0010287.D074	25551	158	575	17	1.12636e-07	GO:0015450.D075	17434	40	540	13	1.17058e-10	GO:0005759.D076	13218	87	5325	64	2.79631e-10	GO:0003735.D075	17434	456	605	100	4.46372e-52	GO:0009734.D077	14670	143	1007	31	7.51856e-09	GO:0006364.D075	17434	64	1225	25	3.24969e-13
GO:0005634.D076	13218	8834	862	704	8.0006e-24	GO:0022625.D079	22180	134	9037	109	5.22006e-22	GO:0070696.D074	25551	28	575	8	1.30942e-07	GO:0019843.D075	17434	68	540	13	1.37899e-07	GO:0005829.D076	13218	2622	5325	1274	4.03665e-22	GO:0003862.D075	17434	9	605	6	1.30938e-07	GO:0015250.D077	14670	58	1007	21	8.75739e-11	GO:0006412.D075	17434	514	1225	121	1.39192e-33
GO:0005730.D076	13218	390	862	99	1.9286e-33	GO:0022626.D079	22180	416	9037	315	1.76158e-48	GO:0003735.D074	25551	524	757	49	1.49854e-12	GO:0022625.D075	17434	131	540	37	1.66159e-25	GO:0005840.D076	13218	286	5325	274	1.18318e-92	GO:0005730.D075	17434	421	605	94	1.28793e-49	GO:0003700.D077	14670	1592	902	160	1.03778e-10	GO:0009507.D075	17434	6148	1225	1028	2.74702e-291
GO:0005840.D076	13218	286	862	50	1.14849e-10	GO:0022627.D079	22180	141	9037	126	1.23485e-33	GO:0005730.D074	25551	439	757	46	1.31039e-13	GO:0022626.D075	17434	410	540	113	2.61158e-76	GO:0006364.D076	13218	55	5325	50	4.53512e-15	GO:0005737.D075	17434	4377	605	233	9.18614e-14	GO:0005515.D077	14670	7091	902	531	3.81305e-11	GO:0009522.D075	17434	30	1225	15	2.62442e-10
GO:0006364.D076	13218	55	862	21	1.00232e-11	GO:0042254.D079	22180	113	9037	92	7.68585e-19	GO:0005840.D074	25551	319	757	31	8.13263e-09	GO:0022627.D075	17434	143	540	49	5.36933e-38	GO:0006397.D076	13218	119	5325	77	5.77972e-08	GO:0005829.D075	17434	2796	605	172	3.60538e-15	GO:0005634.D077	14670	9694	902	697	2.69462e-14	GO:0009534.D075	17434	209	1225	81	1.23141e-39
GO:0006412.D076	13218	509	862	100	3.15558e-24	GO:0046686.D079	22180	436	9037	232	7.60227e-08	GO:0006412.D074	25551	617	757	64	2.89926e-18	GO:0042254.D075	17434	111	540	20	1.8189e-10	GO:0006412.D076	13218	509	5325	481	2.35113e-156	GO:0005840.D075	17434	297	605	55	7.94467e-25	GO:0005886.D077	14670	4661	902	497	1.39584e-50	GO:0009535.D075	17434	737	1225	269	4.06108e-127
GO:0009507.D076	13218	5630	862	451	1.78528e-09	GO:0003677.D079	22180	2105	6381	801	2.93767e-22	GO:0008840.D074	25551	5	757	5	2.25352e-08	GO:0003700.D075	17434	2007	1329	218	1.86471e-08	GO:0006413.D076	13218	99	5325	76	1.35165e-13	GO:0006364.D075	17434	64	605	18	3.37426e-12	GO:0005739.D077	14670	2976	833	266	2.315e-16	GO:0009543.D075	17434	140	1225	53	9.99075e-26
GO:0009793.D076	13218	378	862	56	5.47668e-09	GO:0003700.D079	22180	2581	6381	1111	2.85022e-61	GO:0009089.D074	25551	24	757	9	1.47168e-08	GO:0004144.D075	17434	14	1329	9	1.19291e-07	GO:0006414.D076	13218	55	5325	50	4.53512e-15	GO:0006412.D075	17434	514	605	104	1.19464e-50	GO:0005777.D077	14670	357	833	51	9.59909e-10	GO:0009570.D075	17434	1106	1225	247	3.5882e-65
GO:0022626.D076	13218	405	862	95	3.52694e-29	GO:0003779.D079	22180	113	6381	62	5.32993e-09	GO:0009507.D074	25551	6762	757	285	5.33162e-12	GO:0004556.D075	17434	11	1329	8	1.49702e-07	GO:0006457.D076	13218	239	5325	150	1.30139e-12	GO:0015934.D075	17434	45	605	13	2.44811e-09	GO:0005783.D077	14670	809	833	84	4.29042e-08	GO:0009579.D075	17434	352	1225	133	2.5679e-63
GO:0022627.D076	13218	137	862	36	2.5601e-13	GO:0004674.D079	22180	627	6381	245	1.18987e-08	GO:0009570.D074	25551	1159	757	77	3.19549e-11	GO:0004838.D075	17434	10	1329	8	4.37723e-08	GO:0007005.D076	13218	21	5325	20	1.60858e-07	GO:0022625.D075	17434	131	605	38	7.5233e-25	GO:0046686.D077	14670	414	833	61	5.43806e-12	GO:0009654.D075	17434	27	1225	14	5.60282e-10
GO:0030687.D076	13218	9	862	7	1.57096e-07	GO:0005515.D079	22180	8289	6381	2695	1.5794e-21	GO:0010105.D074	25551	31	757	14	5.9305e-14	GO:0005783.D075	17434	864	1329	110	5.21677e-08	GO:0008180.D076	13218	25	5325	25	1.30078e-10	GO:0022626.D075	17434	410	605	107	4.6214e-64	GO:0000398.D077	14670	72	778	17	1.51195e-07	GO:0009773.D075	17434	20	1225	11	1.83499e-08
GO:0032040.D076	13218	16	862	9	1.54445e-07	GO:0005634.D079	22180	13619	6381	4726	1.02818e-138	GO:0022625.D074	25551	140	757	21	1.05251e-09	GO:0005886.D075	17434	5187	1329	500	9.30002e-11	GO:0008380.D076	13218	86	5325	61	7.79637e-09	GO:0022627.D075	17434	143	605	42	1.36701e-27	GO:0003676.D077	14670	330	778	53	3.50132e-13	GO:0009941.D075	17434	873	1225	193	1.76317e-49
GO:0042254.D076	13218	109	862	25	2.35413e-08	GO:0005886.D079	22180	5809	6381	1980	3.74585e-25	GO:0022626.D074	25551	418	757	57	5.28765e-22	GO:0005983.D075	17434	28	1329	14	3.0354e-09	GO:0009073.D076	13218	30	5325	28	1.3753e-09	GO:0034227.D075	17434	5	605	5	4.95273e-08	GO:0003723.D077	14670	554	778	81	4.2178e-17	GO:0010196.D075	17434	11	1225	8	7.91979e-08
GO:0080008.D076	13218	148	862	32	1.27533e-09	GO:0006351.D079	22180	1476	6381	599	5.11425e-24	GO:0022627.D074	25551	156	757	21	7.75829e-09	GO:0009409.D075	17434	359	1329	82	7.47001e-20	GO:0009089.D076	13218	20	5325	20	1.2411e-08	GO:0042254.D075	17434	111	605	27	6.98016e-16	GO:0003729.D077	14670	333	778	42	1.55683e-07	GO:0010287.D075	17434	144	1225	35	5.65577e-11
GO:0080188.D076	13218	19	862	10	7.1113e-08	GO:0006355.D079	22180	2268	6381	923	4.88459e-38	GO:0005515.D074	25551	8468	383	254	1.05161e-40	GO:0009414.D075	17434	293	1329	72	1.86155e-19	GO:0009408.D076	13218	138	5325	87	4.96582e-08	GO:0009507.D075	17434	6148	922	578	6.35558e-68	GO:0003743.D077	14670	133	778	26	6.13755e-09	GO:0010598.D075	17434	24	1225	15	3.30984e-12
GO:0000398.D076	13218	69	672	17	4.12758e-08	GO:0006468.D079	22180	811	6381	307	8.37891e-09	GO:0005739.D074	25551	4532	383	113	9.16036e-09	GO:0009631.D075	17434	61	1329	23	3.61074e-11	GO:0009451.D076	13218	39	5325	32	1.07631e-07	GO:0009534.D075	17434	209	922	42	4.82893e-14	GO:0005515.D077	14670	7091	778	459	5.79398e-10	GO:0015979.D075	17434	123	1225	43	1.47049e-19
GO:0003676.D076	13218	314	672	49	1.6241e-12	GO:0031225.D079	22180	405	6381	172	2.03509e-09	GO:0019789.D074	25551	11	383	6	4.73064e-09	GO:0009651.D075	17434	518	1329	81	3.66691e-10	GO:0009507.D076	13218	5630	5325	3967	0	GO:0009535.D075	17434	737	922	121	7.35009e-30	GO:0005634.D077	14670	9694	778	775	2.21051e-138	GO:0016168.D075	17434	56	1225	25	7.80927e-15
GO:0003677.D076	13218	1197	672	105	1.3319e-08	GO:0043565.D079	22180	545	6381	246	1.64727e-16	GO:0009570.D074	25551	1159	435	46	9.98695e-08	GO:0009737.D075	17434	405	1329	85	4.41181e-18	GO:0009534.D076	13218	227	5325	179	6.27001e-33	GO:0009543.D075	17434	140	922	31	7.2472e-12	GO:0005730.D077	14670	384	778	94	1.37535e-37	GO:0019253.D075	17434	21	1225	13	1.1444e-10
GO:0003723.D076	13218	558	672	75	5.70712e-15	GO:0044212.D079	22180	318	6381	142	9.90557e-10	GO:0005730.D074	25551	439	582	32	9.19529e-09	GO:0019252.D075	17434	40	1329	15	1.02537e-07	GO:0009535.D076	13218	781	5325	612	6.95194e-111	GO:0009570.D075	17434	1106	922	133	1.02814e-19	GO:0005829.D077	14670	2667	778	213	5.34021e-11	GO:0019843.D075	17434	68	1225	23	9.11714e-11
GO:0005634.D076	13218	8834	672	719	0	GO:0045892.D079	22180	148	6381	77	2.14522e-09	GO:0003723.D074	25551	788	586	51	3.31707e-11	GO:0009507.D075	17434	6148	439	232	1.82639e-14	GO:0009536.D076	13218	302	5325	236	6.66102e-42	GO:0009579.D075	17434	352	922	71	5.16147e-23	GO:0005852.D077	14670	16	778	11	2.98159e-11	GO:0022625.D075	17434	131	1225	31	1.42612e-09
GO:0005669.D076	13218	10	672	7	8.93374e-08	GO:0003674.D080	18732	3929	6573	1581	2.43469e-14	GO:0003729.D074	25551	345	586	34	1.12466e-12	GO:0009535.D075	17434	737	439	47	4.81401e-09	GO:0009543.D076	13218	136	5325	111	3.58178e-23	GO:0009941.D075	17434	873	922	91	3.18039e-10	GO:0006364.D077	14670	49	778	20	1.60397e-13	GO:0022626.D075	17434	410	1225	109	2.30103e-35
GO:0003863.D076	13218	6	827	6	5.89708e-08	GO:0004842.D080	18732	327	6573	163	2.36253e-08	GO:0003735.D074	25551	524	586	56	8.23931e-22	GO:0009570.D075	17434	1106	439	60	1.43257e-08	GO:0009570.D076	13218	1088	5325	865	1.1661e-167	GO:0031977.D075	17434	53	922	15	5.96224e-08	GO:0032040.D077	14670	15	778	9	1.18954e-08	GO:0022627.D075	17434	143	1225	42	5.27416e-16
GO:0005515.D076	13218	6744	827	532	1.11237e-15	GO:0005634.D080	18732	11958	6573	4568	5.14406e-33	GO:0004013.D074	25551	7	586	5	1.26122e-07	GO:0003723.D075	17434	686	1310	99	1.76909e-10	GO:0009579.D076	13218	384	5325	294	9.65869e-49	GO:0005515.D075	17434	7934	126	124	5.69373e-40	GO:0080008.D077	14670	149	778	26	7.06714e-08	GO:0031977.D075	17434	53	1225	18	9.3654e-09
GO:0005634.D076	13218	8834	827	722	3.34232e-44	GO:0006914.D080	18732	56	6573	46	5.8939e-13	GO:0005730.D074	25551	439	586	46	9.3432e-18	GO:0004519.D075	17434	127	1310	31	3.17277e-09	GO:0009658.D076	13218	105	5325	91	6.04619e-23	GO:0005665.D075	17434	36	126	7	6.10681e-09	GO:0003997.D077	14670	13	681	9	5.7495e-10	GO:0042254.D075	17434	111	1225	28	1.8918e-09
GO:0008270.D076	13218	860	827	100	6.82469e-10	GO:0008150.D080	18732	4008	6573	1645	5.85855e-19	GO:0005829.D074	25551	2884	586	128	1.05299e-13	GO:0005515.D075	17434	7934	1310	749	9.00045e-19	GO:0009706.D076	13218	80	5325	65	6.25679e-14	GO:0005747.D075	17434	84	200	18	2.67653e-18	GO:0006914.D077	14670	53	681	15	1.03619e-08	GO:0048046.D075	17434	466	1225	66	3.50525e-08
GO:0070696.D076	13218	27	827	12	2.4116e-08	GO:0008270.D080	18732	1159	6573	522	3.4835e-13	GO:0005840.D074	25551	319	586	30	7.8283e-11	GO:0005739.D075	17434	3697	1310	518	6.16918e-56	GO:0009793.D076	13218	378	5325	230	2.40426e-16	GO:0045271.D075	17434	20	200	7	1.60813e-09	GO:0005983.D077	14670	25	543	11	4.4982e-10	GO:0004300.D075	17434	8	671	7	9.38706e-10
GO:0005634.D076	13218	8834	876	655	8.18565e-08	GO:0003729.D080	18732	338	4928	138	3.35027e-09	GO:0006412.D074	25551	617	586	57	3.76588e-19	GO:0009451.D075	17434	78	1310	26	3.57205e-11	GO:0009941.D076	13218	857	5325	702	2.00639e-147	GO:0004134.D075	17434	7	1542	7	4.18227e-08	GO:0009507.D077	14670	5810	543	305	1.48607e-15	GO:0005576.D075	17434	1856	671	145	2.4644e-17
GO:0005886.D076	13218	4461	876	441	8.54722e-26	GO:0003735.D080	18732	493	4928	384	4.43998e-130	GO:0008836.D074	25551	6	586	6	1.41919e-10	GO:0009507.D075	17434	6148	1310	654	8.0974e-30	GO:0010027.D076	13218	37	5325	32	8.14504e-09	GO:0004614.D075	17434	7	1542	7	4.18227e-08	GO:0009535.D077	14670	805	543	65	2.08271e-09	GO:0005773.D075	17434	778	671	71	1.0457e-11
GO:0016021.D076	13218	2702	876	257	5.82935e-11	GO:0003755.D080	18732	106	4928	57	1.65432e-09	GO:0009507.D074	25551	6762	586	214	4.13723e-08	GO:0009570.D075	17434	1106	1310	152	8.99279e-14	GO:0010287.D076	13218	152	5325	130	5.33227e-31	GO:0005773.D075	17434	778	1542	152	1.76542e-21	GO:0009570.D077	14670	1105	543	76	9.04076e-08	GO:0005777.D075	17434	384	671	46	7.83877e-12
GO:0016301.D076	13218	597	876	82	1.4942e-10	GO:0005507.D080	18732	204	4928	103	1.1662e-13	GO:0009793.D074	25551	507	586	34	2.9582e-08	GO:0009941.D075	17434	873	1310	122	1.04495e-11	GO:0010319.D076	13218	37	5325	31	6.6448e-08	GO:0005774.D075	17434	632	1542	102	1.38813e-09	GO:0009579.D077	14670	385	543	46	1.88812e-12	GO:0006508.D075	17434	420	671	44	1.73056e-09
GO:0000139.D076	13218	247	1633	81	1.9278e-17	GO:0005576.D080	18732	1857	4928	585	7.94392e-08	GO:0022626.D074	25551	418	586	54	5.38592e-25	GO:0004197.D075	17434	29	1406	15	9.68905e-10	GO:0015934.D076	13218	45	5325	44	1.04152e-16	GO:0005777.D075	17434	384	1542	67	4.92136e-08	GO:0016168.D077	14670	68	543	14	1.49896e-07	GO:0006635.D075	17434	39	671	13	1.16852e-09
GO:0000149.D076	13218	34	1633	17	9.83666e-08	GO:0005618.D080	18732	497	4928	243	8.76051e-28	GO:0005515.D074	25551	8468	612	293	1.59669e-14	GO:0005773.D075	17434	778	1406	128	2.82815e-15	GO:0015935.D076	13218	22	5325	21	6.7646e-08	GO:0005783.D075	17434	864	1542	133	1.07627e-10	GO:0000156.D078	20472	49	4316	30	1.23495e-09	GO:0016021.D075	17434	3429	671	205	4.80444e-12
GO:0004630.D076	13218	22	1633	16	9.88658e-11	GO:0005730.D080	18732	430	4928	177	9.27576e-12	GO:0005634.D074	25551	14278	612	415	6.84307e-10	GO:0005777.D075	17434	384	1406	64	1.84618e-08	GO:0015979.D076	13218	128	5325	89	1.72192e-11	GO:0005794.D075	17434	1912	1542	234	6.9196e-08	GO:0003735.D078	20472	501	4316	248	3.01738e-46	GO:0005515.D075	17434	7934	786	489	4.78465e-22
GO:0005484.D076	13218	57	1633	23	8.86062e-08	GO:0005737.D080	18732	4455	4928	1365	5.77956e-14	GO:0005773.D074	25551	822	612	48	1.51164e-08	GO:0009414.D075	17434	293	1406	59	3.88551e-11	GO:0016226.D076	13218	33	5325	32	4.41652e-12	GO:0005829.D075	17434	2796	1542	341	3.62862e-11	GO:0005576.D078	20472	2055	4316	598	7.44941e-20	GO:0005739.D075	17434	3697	786	261	8.93778e-16
GO:0005576.D076	13218	1332	1633	310	6.34416e-32	GO:0005739.D080	18732	3952	4928	1183	4.39813e-09	GO:0005886.D074	25551	5949	612	233	7.9076e-17	GO:0009651.D075	17434	518	1406	79	2.41977e-08	GO:0016887.D076	13218	138	5325	86	1.26761e-07	GO:0005983.D075	17434	28	1542	15	1.83394e-09	GO:0005618.D078	20472	498	4316	167	4.65192e-11	GO:0009507.D075	17434	6148	786	631	9.61909e-155
GO:0005768.D076	13218	241	1633	78	1.78456e-16	GO:0005747.D080	18732	93	4928	50	1.64475e-08	GO:0009507.D074	25551	6762	395	159	1.33663e-09	GO:0009737.D075	17434	405	1406	71	3.21169e-10	GO:0019843.D076	13218	68	5325	63	9.13272e-20	GO:0006970.D075	17434	128	1542	32	4.77702e-08	GO:0005768.D078	20472	252	4316	90	5.37786e-08	GO:0009517.D075	17434	11	786	8	2.41063e-09
GO:0005794.D076	13218	1760	1633	419	2.38515e-47	GO:0005773.D080	18732	765	4928	301	6.3668e-16	GO:0009535.D074	25551	843	395	42	2.98119e-11	GO:0016157.D075	17434	16	1406	13	2.57712e-12	GO:0022625.D076	13218	131	5325	127	4.56278e-45	GO:0009409.D075	17434	359	1542	67	3.09725e-09	GO:0005783.D078	20472	821	4316	242	4.47197e-09	GO:0009535.D075	17434	737	786	91	1.03005e-18
GO:0005802.D076	13218	248	1633	87	8.25307e-21	GO:0005774.D080	18732	637	4928	279	2.27574e-22	GO:0005515.D074	25551	8468	568	324	2.98327e-32	GO:0051603.D075	17434	56	1406	19	3.50094e-08	GO:0022626.D076	13218	405	5325	369	7.60178e-106	GO:0009414.D075	17434	293	1542	88	1.0966e-25	GO:0005794.D078	20472	1829	4316	652	1.21456e-51	GO:0009536.D075	17434	336	786	41	6.79062e-09
GO:0005886.D076	13218	4461	1633	966	2.90142e-112	GO:0005794.D080	18732	1930	4928	801	2.39009e-53	GO:0005515.D074	25551	8468	572	256	3.43812e-09	GO:0055114.D075	17434	1175	1406	163	1.9519e-12	GO:0022627.D076	13218	137	5325	135	6.0879e-51	GO:0009651.D075	17434	518	1542	98	2.77895e-13	GO:0005802.D078	20472	254	4316	93	8.03273e-09	GO:0009538.D075	17434	16	786	8	1.53641e-07
GO:0006468.D076	13218	474	1633	98	1.27934e-07	GO:0005829.D080	18732	2824	4928	1132	4.71763e-68	GO:0004407.D074	25551	40	329	8	3.72936e-08	GO:0000156.D075	17434	57	1307	18	9.23262e-08	GO:0031969.D076	13218	110	5325	86	4.59819e-16	GO:0009737.D075	17434	405	1542	111	2.66939e-28	GO:0005829.D078	20472	2527	4316	667	4.96345e-12	GO:0009570.D075	17434	1106	786	176	2.68794e-52
GO:0006623.D076	13218	32	1633	18	3.49102e-09	GO:0005840.D080	18732	306	4928	225	1.21073e-67	GO:0005515.D074	25551	8468	329	167	2.45502e-11	GO:0000162.D075	17434	43	1307	16	3.46099e-08	GO:0031977.D076	13218	56	5325	45	9.60495e-10	GO:0016157.D075	17434	16	1542	13	8.40089e-12	GO:0005840.D078	20472	307	4316	145	8.23663e-25	GO:0009579.D075	17434	352	786	47	2.37234e-11
GO:0009505.D076	13218	233	1633	65	1.00686e-10	GO:0005886.D080	18732	5233	4928	1649	1.39185e-23	GO:0005634.D074	25551	14278	329	240	9.5059e-11	GO:0004672.D075	17434	301	1307	52	1.14799e-08	GO:0042254.D076	13218	109	5325	108	7.80235e-42	GO:0055114.D075	17434	1175	1542	168	1.36033e-10	GO:0005886.D078	20472	4947	4316	1183	1.60132e-08	GO:0009941.D075	17434	873	786	127	4.80574e-33
GO:0009705.D076	13218	77	1633	28	5.29423e-08	GO:0006096.D080	18732	103	4928	57	3.82539e-10	GO:0005199.D074	25551	27	464	9	6.97228e-10	GO:0004674.D075	17434	501	1307	99	1.89328e-19	GO:0046686.D076	13218	406	5325	231	5.28198e-12	GO:0003700.D075	17434	2007	261	60	9.99186e-08	GO:0006412.D078	20472	560	4316	267	7.72866e-46	GO:0015979.D075	17434	123	786	25	1.92314e-10
GO:0016021.D076	13218	2702	1633	506	2.44839e-27	GO:0006412.D080	18732	557	4928	424	2.01474e-137	GO:0009664.D074	25551	55	464	11	3.6688e-09	GO:0004675.D075	17434	72	1307	24	1.92962e-10	GO:0051082.D076	13218	68	5325	51	5.98253e-09	GO:0004013.D075	17434	7	261	5	1.48339e-08	GO:0006468.D078	20472	707	4316	223	2.40762e-11	GO:0015995.D075	17434	67	786	18	5.70361e-10
GO:0016301.D076	13218	597	1633	118	8.91291e-08	GO:0006414.D080	18732	65	4928	43	1.88806e-11	GO:0003774.D074	25551	43	580	10	3.28627e-08	GO:0004683.D075	17434	58	1307	22	6.07141e-11	GO:0080008.D076	13218	148	5325	99	4.52854e-11	GO:0004144.D075	17434	14	455	7	2.30746e-08	GO:0009505.D078	20472	270	4316	99	2.45815e-09	GO:0004559.D075	17434	17	763	11	1.02277e-11
GO:0031201.D076	13218	37	1633	18	7.09272e-08	GO:0008878.D080	18732	12	4928	12	1.0883e-07	GO:0004402.D074	25551	47	580	10	8.17989e-08	GO:0005515.D075	17434	7934	1307	749	4.10021e-19	GO:0005515.D076	13218	6744	176	179	0	GO:0009409.D075	17434	359	455	30	2.19397e-08	GO:0009506.D078	20472	825	4316	247	6.276e-10	GO:0005515.D075	17434	7934	763	598	2.51708e-80
GO:0071555.D076	13218	138	1633	40	1.28717e-07	GO:0009409.D080	18732	342	4928	144	1.20802e-10	GO:0005515.D074	25551	8468	580	302	1.71793e-21	GO:0005516.D075	17434	286	1307	82	2.51494e-27	GO:0005634.D076	13218	8834	76	77	0	GO:0009737.D075	17434	405	455	31	9.50378e-08	GO:0015250.D078	20472	66	4316	37	5.2217e-10	GO:0005524.D075	17434	2025	763	189	2.87513e-25
GO:0000139.D076	13218	247	754	44	1.09353e-11	GO:0009505.D080	18732	272	4928	111	1.14774e-07	GO:0005634.D074	25551	14278	580	407	6.33184e-13	GO:0005524.D075	17434	2025	1307	270	9.16259e-23	GO:0003935.D076	13218	10	48	4	3.1631e-08	GO:0003839.D075	17434	5	202	4	8.66956e-08	GO:0016020.D078	20472	1508	4316	460	2.55359e-19	GO:0005634.D075	17434	11540	763	745	5.15678e-110
GO:0005576.D076	13218	1332	754	196	2.47031e-38	GO:0009506.D080	18732	858	4928	365	3.89087e-26	GO:0005829.D074	25551	2884	580	110	2.94395e-08	GO:0005634.D075	17434	11540	1307	1110	1.13811e-56	GO:0009231.D076	13218	23	48	5	1.63308e-08	GO:0006833.D075	17434	24	202	12	1.00863e-17	GO:0016126.D078	20472	44	4316	26	4.46605e-08	GO:0005643.D075	17434	42	763	15	1.18168e-10
GO:0005768.D076	13218	241	754	46	2.82633e-13	GO:0009507.D080	18732	6321	4928	2771	4.903750e-319	GO:0016887.D074	25551	197	580	21	5.05414e-09	GO:0005886.D075	17434	5187	1307	729	1.47241e-92	GO:0005515.D076	13218	6744	21	28	0	GO:0015250.D075	17434	57	202	19	3.00916e-23	GO:0016757.D078	20472	493	4316	163	2.66459e-10	GO:0005794.D075	17434	1912	763	147	3.43761e-12
GO:0005794.D076	13218	1760	754	254	5.97255e-50	GO:0009534.D080	18732	229	4928	151	1.65888e-36	GO:0005739.D075	17434	3697	350	154	3.77768e-22	GO:0006468.D075	17434	630	1307	140	8.40007e-33	GO:0005680.D076	13218	6	21	3	6.89132e-08	GO:0034220.D075	17434	22	202	8	7.86635e-11	GO:0016759.D078	20472	40	4316	24	9.81814e-08	GO:0005829.D075	17434	2796	763	217	6.66321e-19
GO:0005802.D076	13218	248	754	47	2.03565e-13	GO:0009535.D080	18732	820	4928	518	4.83295e-114	GO:0004177.D075	17434	22	305	7	6.37512e-08	GO:0006952.D075	17434	484	1307	118	1.25375e-31	GO:0000398.D077	14670	72	4709	47	7.37453e-09	GO:0004605.D075	17434	16	285	6	1.26368e-07	GO:0022625.D078	20472	130	4316	69	8.99565e-16	GO:0009793.D075	17434	452	763	59	4.59072e-14
GO:0005886.D076	13218	4461	754	410	4.046e-33	GO:0009543.D080	18732	137	4928	87	5.67706e-20	GO:0004416.D075	17434	12	305	6	2.30885e-08	GO:0007165.D075	17434	250	1307	46	1.09113e-08	GO:0003676.D077	14670	330	4709	168	6.36462e-13	GO:0005634.D075	17434	11540	86	80	3.52764e-09	GO:0022626.D078	20472	384	4316	195	1.57306e-38	GO:0010105.D075	17434	28	763	13	3.97981e-11
GO:0009506.D076	13218	763	754	81	3.16593e-08	GO:0009570.D080	18732	1140	4928	646	2.58307e-111	GO:0004709.D075	17434	8	305	5	8.50794e-08	GO:0007166.D075	17434	72	1307	23	1.19706e-09	GO:0003677.D077	14670	1358	4709	568	1.70024e-15	GO:0004565.D075	17434	25	78	5	7.79724e-08	GO:0022627.D078	20472	148	4316	91	1.36339e-26	GO:0003700.D075	17434	2007	307	77	1.98547e-11
GO:0016021.D076	13218	2702	754	232	3.35699e-12	GO:0009579.D080	18732	384	4928	275	2.65452e-78	GO:0005388.D075	17434	47	305	9	1.03735e-07	GO:0008219.D075	17434	39	1307	15	5.52394e-08	GO:0003700.D077	14670	1592	4709	738	1.95598e-36	GO:0005576.D075	17434	1856	1157	229	1.00257e-21	GO:0030244.D078	20472	42	4316	25	6.63054e-08	GO:0005515.D075	17434	7934	307	186	6.21574e-08
GO:0016757.D076	13218	341	754	46	4.25757e-08	GO:0009651.D080	18732	506	4928	186	1.06185e-07	GO:0005516.D075	17434	286	305	24	2.39269e-10	GO:0009611.D075	17434	202	1307	46	6.60524e-12	GO:0004402.D077	14670	40	4709	30	3.10892e-08	GO:0003674.D075	17434	3523	512	159	2.57617e-09	GO:0042254.D078	20472	109	4316	55	1.04294e-11	GO:0005634.D075	17434	11540	307	255	2.0534e-11
GO:0031225.D076	13218	266	754	59	5.47413e-20	GO:0009735.D080	18732	179	4928	95	2.03029e-14	GO:0005524.D075	17434	2025	305	84	1.47922e-14	GO:0009817.D075	17434	45	1307	17	9.86532e-09	GO:0004842.D077	14670	291	4709	151	1.37171e-12	GO:0009408.D075	17434	177	512	25	7.59429e-11	GO:0071555.D078	20472	197	4316	75	3.3641e-08	GO:0005794.D075	17434	1912	307	67	2.35449e-08
GO:0052689.D076	13218	61	754	17	3.00902e-08	GO:0009773.D080	18732	21	4928	18	2.01149e-08	GO:0005634.D075	17434	11540	305	256	1.80829e-12	GO:0010200.D075	17434	114	1307	29	3.48346e-09	GO:0005515.D077	14670	7091	4709	2909	7.26717e-112	GO:0003735.D075	17434	456	366	37	1.97447e-12	GO:0003674.D078	20472	4383	3497	893	7.58071e-11	GO:0009738.D075	17434	183	307	16	1.58051e-07
GO:0071555.D076	13218	138	754	28	3.2549e-09	GO:0009941.D080	18732	900	4928	512	3.99087e-88	GO:0005886.D075	17434	5187	305	158	3.95898e-16	GO:0016301.D075	17434	802	1307	151	5.16749e-27	GO:0005634.D077	14670	9694	4709	4408	0	GO:0005840.D075	17434	297	366	28	3.3877e-11	GO:0003700.D078	20472	2197	3497	504	5.28883e-14	GO:0003700.D075	17434	2007	1181	205	4.66311e-10
GO:0005739.D076	13218	2847	201	80	2.75709e-09	GO:0010287.D080	18732	157	4928	73	3.87928e-08	GO:0006952.D075	17434	484	305	42	7.43314e-18	GO:0042742.D075	17434	288	1307	55	9.4111e-11	GO:0006351.D077	14670	967	4709	434	5.78516e-18	GO:0006412.D075	17434	514	366	41	2.02565e-13	GO:0005634.D078	20472	10997	3497	2103	2.7906e-17	GO:0004649.D075	17434	6	1181	6	9.54918e-08
GO:0005747.D076	13218	85	201	11	6.11063e-08	GO:0010319.D080	18732	38	4928	31	1.60279e-12	GO:0007165.D075	17434	250	305	19	9.1764e-08	GO:0043531.D075	17434	74	1307	33	2.82842e-18	GO:0006355.D077	14670	1422	4709	623	1.43663e-22	GO:0003674.D075	17434	3523	253	88	3.82982e-08	GO:0005886.D078	20472	4947	3497	1016	1.71561e-13	GO:0004674.D075	17434	501	1181	80	4.46203e-13
GO:0005839.D076	13218	57	201	12	4.27453e-11	GO:0015934.D080	18732	46	4928	41	4.64917e-19	GO:0019137.D075	17434	11	305	7	1.45566e-10	GO:0044212.D075	17434	250	1307	46	1.09113e-08	GO:0008150.D077	14670	2832	4709	1027	8.83568e-08	GO:0005634.D075	17434	11540	253	224	1.46594e-16	GO:0006952.D078	20472	508	3497	154	7.50468e-14	GO:0004675.D075	17434	72	1181	21	6.48686e-09
GO:0009507.D076	13218	5630	201	136	4.52944e-13	GO:0015935.D080	18732	24	4928	19	9.49931e-08	GO:0043531.D075	17434	74	305	18	4.29018e-16	GO:0003723.D075	17434	686	978	103	2.01913e-20	GO:0008270.D077	14670	900	4709	423	5.20001e-22	GO:0009637.D075	17434	71	188	9	6.81632e-08	GO:0009611.D078	20472	177	3497	64	7.69291e-10	GO:0004683.D075	17434	58	1181	23	9.26568e-13
GO:0046522.D076	13218	4	201	4	5.19133e-08	GO:0015979.D080	18732	146	4928	99	8.01867e-26	GO:0003735.D075	17434	456	302	31	8.85362e-11	GO:0003729.D075	17434	340	978	48	3.30712e-09	GO:0008380.D077	14670	90	4709	53	1.42072e-07	GO:0003735.D075	17434	456	260	63	5.66351e-43	GO:0010200.D078	20472	124	3497	51	2.1754e-10	GO:0005388.D075	17434	47	1181	16	3.60276e-08
GO:0000105.D076	13218	24	627	11	3.56094e-09	GO:0015995.D080	18732	67	4928	55	1.75201e-21	GO:0005840.D075	17434	297	302	24	4.22981e-10	GO:0003735.D075	17434	456	978	69	3.70018e-14	GO:0016301.D077	14670	632	4709	273	1.52189e-09	GO:0003743.D075	17434	144	260	14	3.32867e-08	GO:0033612.D078	20472	42	3497	27	1.18595e-11	GO:0005515.D075	17434	7934	1181	687	1.11249e-19
GO:0000162.D076	13218	32	627	18	2.94902e-16	GO:0016020.D080	18732	1586	4928	662	1.69235e-44	GO:0006412.D075	17434	514	302	34	2.14767e-11	GO:0003746.D075	17434	61	978	19	4.49065e-10	GO:0016567.D077	14670	335	4709	190	5.57136e-21	GO:0004641.D075	17434	4	260	4	4.8349e-08	GO:0000502.D078	20472	62	3298	28	6.79501e-08	GO:0005516.D075	17434	286	1181	69	5.0567e-21
GO:0004049.D076	13218	10	627	9	1.10247e-11	GO:0016168.D080	18732	69	4928	48	6.75663e-14	GO:0006552.D075	17434	10	237	5	1.0611e-07	GO:0005515.D075	17434	7934	978	524	1.16533e-07	GO:0016607.D077	14670	69	4709	46	3.85454e-09	GO:0005730.D075	17434	421	260	30	1.27164e-12	GO:0005515.D078	20472	7208	3298	1347	1.2981e-13	GO:0005524.D075	17434	2025	1181	221	1.08157e-13
GO:0004364.D076	13218	64	627	18	5.40589e-10	GO:0019252.D080	18732	41	4928	27	1.26308e-07	GO:0004096.D075	17434	13	285	7	4.57421e-10	GO:0005524.D075	17434	2025	978	187	1.43822e-12	GO:0000105.D077	14670	25	4489	25	1.32677e-13	GO:0005737.D075	17434	4377	260	116	4.54742e-12	GO:0005634.D078	20472	10997	3298	2128	7.00232e-43	GO:0005634.D075	17434	11540	1181	988	4.26674e-44
GO:0005739.D076	13218	2847	627	267	4.97883e-34	GO:0019253.D080	18732	23	4928	19	2.63308e-08	GO:0005524.D075	17434	2025	285	79	6.2074e-14	GO:0005634.D075	17434	11540	978	729	3.98453e-09	GO:0000502.D077	14670	67	4489	42	5.64529e-08	GO:0005739.D075	17434	3697	260	134	1.84542e-27	GO:0006508.D078	20472	437	3298	115	2.69925e-08	GO:0005886.D075	17434	5187	1181	620	2.15051e-64
GO:0005777.D076	13218	352	627	51	7.30347e-13	GO:0019843.D080	18732	77	4928	56	2.12549e-17	GO:0005886.D075	17434	5187	285	135	2.1499e-10	GO:0005730.D075	17434	421	978	79	8.78043e-22	GO:0003735.D077	14670	473	4489	371	1.27354e-105	GO:0005829.D075	17434	2796	260	97	5.01639e-17	GO:0006511.D078	20472	240	3298	78	2.24607e-10	GO:0006468.D075	17434	630	1181	116	1.13928e-23
GO:0005840.D076	13218	286	627	39	2.41654e-09	GO:0022625.D080	18732	133	4928	115	2.91413e-48	GO:0019948.D075	17434	13	285	6	2.82227e-08	GO:0005829.D075	17434	2796	978	234	3.21738e-11	GO:0003755.D077	14670	103	4489	61	1.58236e-09	GO:0005840.D075	17434	297	260	44	3.5785e-31	GO:0006914.D078	20472	52	3298	36	1.69411e-17	GO:0006952.D075	17434	484	1181	102	1.41584e-25
GO:0006096.D076	13218	97	627	20	2.16339e-08	GO:0022626.D080	18732	409	4928	357	4.97313e-152	GO:0004013.D075	17434	7	245	5	1.08008e-08	GO:0006364.D075	17434	64	978	17	5.31296e-08	GO:0005507.D077	14670	197	4489	96	6.40802e-08	GO:0006412.D075	17434	514	260	68	2.90122e-45	GO:0010345.D078	20472	13	3298	12	3.32689e-09	GO:0007165.D075	17434	250	1181	41	1.14179e-07
GO:0009507.D076	13218	5630	627	725	0	GO:0022627.D080	18732	142	4928	110	3.21552e-37	GO:0005515.D075	17434	7934	245	165	3.26756e-12	GO:0006412.D075	17434	514	978	85	1.17314e-19	GO:0005618.D077	14670	458	4489	201	7.89473e-10	GO:0022625.D075	17434	131	260	25	8.03027e-21	GO:0003735.D078	20472	501	2810	113	3.96883e-08	GO:0007166.D075	17434	72	1181	20	3.70508e-08
GO:0009534.D076	13218	227	627	44	7.57854e-16	GO:0031977.D080	18732	56	4928	36	2.70145e-09	GO:0005634.D075	17434	11540	245	225	1.48934e-21	GO:0009098.D075	17434	23	978	12	6.91656e-10	GO:0005739.D077	14670	2976	4489	1274	1.03356e-56	GO:0022626.D075	17434	410	260	54	1.4093e-35	GO:0005730.D078	20472	407	2810	95	8.80261e-08	GO:0009611.D075	17434	202	1181	55	1.36792e-19
GO:0009535.D076	13218	781	627	131	2.43749e-39	GO:0042254.D080	18732	112	4928	84	5.5289e-27	GO:0015144.D075	17434	91	225	11	2.4793e-08	GO:0009507.D075	17434	6148	978	624	5.52217e-78	GO:0005747.D077	14670	87	4489	67	4.93104e-19	GO:0022627.D075	17434	143	260	18	4.48191e-12	GO:0005739.D078	20472	3805	2810	803	1.33658e-44	GO:0009695.D075	17434	30	1181	13	2.39423e-08
GO:0009536.D076	13218	302	627	42	3.1093e-10	GO:0042742.D080	18732	265	4928	110	4.5306e-08	GO:0004402.D075	17434	41	458	12	3.70613e-10	GO:0009570.D075	17434	1106	978	170	4.16087e-35	GO:0005774.D077	14670	611	4489	266	3.89667e-12	GO:0042254.D075	17434	111	260	16	8.69876e-12	GO:0005747.D078	20472	95	2810	41	2.15035e-12	GO:0009738.D075	17434	183	1181	34	6.43881e-08
GO:0009543.D076	13218	136	627	38	1.5482e-19	GO:0045298.D080	18732	13	4928	13	2.85795e-08	GO:0005198.D075	17434	55	458	11	1.53939e-07	GO:0009579.D075	17434	352	978	50	1.25461e-09	GO:0005794.D077	14670	1826	4489	892	1.29366e-68	GO:0005515.D075	17434	7934	138	111	2.92171e-17	GO:0005829.D078	20472	2527	2810	448	8.32297e-10	GO:0009753.D075	17434	155	1181	32	1.15089e-08
GO:0009570.D076	13218	1088	627	205	1.08554e-73	GO:0046686.D080	18732	424	4928	189	1.83609e-16	GO:0005634.D075	17434	11540	458	422	2.03246e-40	GO:0009941.D075	17434	873	978	95	2.94261e-10	GO:0005829.D077	14670	2667	4489	1044	1.40861e-25	GO:0005739.D075	17434	3697	138	80	4.23935e-21	GO:0005840.D078	20472	307	2810	79	1.33877e-08	GO:0009817.D075	17434	45	1181	15	1.32668e-07
GO:0009579.D076	13218	384	627	87	5.45898e-36	GO:0048046.D080	18732	437	4928	250	2.51299e-43	GO:0005794.D075	17434	1912	458	104	2.32395e-13	GO:0016984.D075	17434	6	978	6	3.0715e-08	GO:0005839.D077	14670	57	4489	38	2.09436e-08	GO:0003972.D075	17434	3	81	3	9.66241e-08	GO:0006412.D078	20472	560	2810	141	1.75967e-13	GO:0010200.D075	17434	114	1181	28	1.6059e-09
GO:0009735.D076	13218	177	627	27	7.04054e-08	GO:0052689.D080	18732	92	4928	48	1.08984e-07	GO:0005829.D075	17434	2796	458	131	4.77923e-12	GO:0022626.D075	17434	410	978	87	7.61877e-28	GO:0005840.D077	14670	288	4489	237	4.79396e-75	GO:0006388.D075	17434	10	81	6	1.72342e-12	GO:0009507.D078	20472	5309	2810	1014	6.58224e-38	GO:0016301.D075	17434	802	1181	128	2.37673e-20
GO:0009813.D076	13218	32	627	12	1.10211e-08	GO:0000811.D091	5439	25	2614	25	1.04389e-08	GO:0009524.D075	17434	88	458	14	6.66911e-08	GO:0022627.D075	17434	143	978	26	9.40374e-08	GO:0006096.D077	14670	97	4489	59	6.78664e-10	GO:0003729.D075	17434	340	935	44	5.48541e-08	GO:0009536.D078	20472	312	2810	77	1.34321e-07	GO:0043531.D075	17434	74	1181	30	1.52438e-16
GO:0009941.D076	13218	857	627	127	2.08364e-32	GO:0003674.D091	5439	1481	2614	868	1.00027e-21	GO:0010090.D075	17434	37	458	10	2.61847e-08	GO:0003677.D075	17434	1693	1055	160	4.56177e-09	GO:0006412.D077	14670	527	4489	412	1.10575e-116	GO:0003918.D075	17434	13	935	8	6.72186e-08	GO:0009570.D078	20472	977	2810	216	1.84195e-13	GO:0003674.D075	17434	3523	508	151	1.46942e-07
GO:0010287.D076	13218	152	627	32	6.89846e-13	GO:0003735.D091	5439	612	2614	359	1.57205e-08	GO:0016573.D075	17434	15	458	7	4.42439e-08	GO:0003700.D075	17434	2007	1055	263	2.05966e-36	GO:0009506.D077	14670	780	4489	338	8.53969e-15	GO:0004176.D075	17434	32	935	12	4.39707e-08	GO:0009941.D078	20472	783	2810	173	5.56278e-11	GO:0003700.D075	17434	2007	508	101	2.11171e-08
GO:0010598.D076	13218	24	627	15	1.03406e-14	GO:0004129.D091	5439	40	2614	40	1.59825e-13	GO:0030276.D075	17434	22	458	8	4.93883e-08	GO:0004013.D075	17434	7	1055	7	2.91641e-09	GO:0009507.D077	14670	5810	4489	3539	0	GO:0004559.D075	17434	17	935	9	5.81631e-08	GO:0046686.D078	20472	387	2810	92	5.68714e-08	GO:0005739.D075	17434	3697	433	168	2.44047e-17
GO:0019252.D076	13218	32	627	13	8.21609e-10	GO:0005575.D091	5439	419	2614	285	7.58868e-18	GO:0005515.D075	17434	7934	239	152	1.13889e-08	GO:0005634.D075	17434	11540	1055	875	4.45055e-36	GO:0009522.D077	14670	36	4489	31	6.98027e-12	GO:0005515.D075	17434	7934	935	700	1.81135e-78	GO:0005515.D078	20472	7208	1776	904	8.55857e-46	GO:0005794.D075	17434	1912	433	117	4.37961e-21
GO:0019761.D076	13218	15	627	8	1.17399e-07	GO:0005739.D091	5439	3145	2614	2161	5.5564e-294	GO:0005634.D075	17434	11540	239	215	7.30681e-18	GO:0006351.D075	17434	1178	1055	117	5.22297e-08	GO:0009523.D077	14670	32	4489	27	4.3672e-10	GO:0005524.D075	17434	2025	935	178	7.65952e-12	GO:0005634.D078	20472	10997	1776	1107	1.08526e-14	GO:0006260.D075	17434	68	433	15	8.83733e-11
GO:0046686.D076	13218	406	627	52	5.13766e-11	GO:0005743.D091	5439	501	2614	406	2.51969e-57	GO:0030162.D075	17434	10	239	5	1.10649e-07	GO:0006355.D075	17434	1792	1055	199	3.20412e-18	GO:0009534.D077	14670	232	4489	180	6.4113e-50	GO:0005634.D075	17434	11540	935	781	2.54364e-34	GO:0008324.D078	20472	28	1776	14	1.62415e-08	GO:0006270.D075	17434	22	433	8	3.19857e-08
GO:0048046.D076	13218	402	627	49	1.06245e-09	GO:0005758.D091	5439	94	2614	82	1.03378e-15	GO:0009637.D075	17434	71	480	16	6.76466e-11	GO:0009611.D075	17434	202	1055	47	6.20518e-16	GO:0009535.D077	14670	805	4489	603	7.14709e-157	GO:0005643.D075	17434	42	935	14	1.90979e-08	GO:0003723.D078	20472	686	1480	89	4.78218e-08	GO:0006388.D075	17434	10	433	6	4.37704e-08
GO:0055114.D076	13218	951	627	86	3.38578e-09	GO:0005762.D091	5439	61	2614	59	6.19508e-17	GO:0009926.D075	17434	52	480	11	1.33938e-07	GO:0010200.D075	17434	114	1055	25	1.47037e-08	GO:0009536.D077	14670	309	4489	180	2.83213e-24	GO:0005739.D075	17434	3697	935	297	6.0862e-15	GO:0005730.D078	20472	407	1480	72	1.08774e-12	GO:0005515.D075	17434	7934	308	193	7.76263e-10
GO:0000105.D077	14670	25	2179	19	1.23312e-11	GO:0005777.D091	5439	104	2614	83	1.80998e-11	GO:0005739.D075	17434	3697	407	178	4.70378e-25	GO:0043565.D075	17434	451	1055	59	1.73726e-08	GO:0009543.D077	14670	134	4489	125	1.87007e-53	GO:0005829.D075	17434	2796	935	209	1.33468e-07	GO:0005739.D078	20472	3805	1480	406	2.87649e-18	GO:0030337.D075	17434	4	308	4	9.5559e-08
GO:0003735.D077	14670	473	2179	219	4.58838e-62	GO:0006099.D091	5439	64	2614	56	3.21826e-11	GO:0005794.D075	17434	1912	407	114	6.15338e-22	GO:0005739.D075	17434	3697	1348	378	3.50043e-10	GO:0009570.D077	14670	1105	4489	844	4.48459e-235	GO:0006265.D075	17434	23	935	12	4.12692e-10	GO:0009507.D078	20472	5309	1480	488	2.19985e-10	GO:0046522.D075	17434	4	308	4	9.5559e-08
GO:0003755.D077	14670	103	2179	51	9.22002e-17	GO:0006744.D091	5439	44	2614	41	1.54395e-10	GO:0006260.D075	17434	68	407	13	4.95215e-09	GO:0005773.D075	17434	778	1348	107	2.69171e-09	GO:0009579.D077	14670	385	4489	314	1.49122e-97	GO:0006397.D075	17434	146	935	27	1.45133e-08	GO:0005886.D078	20472	4947	1028	327	6.99624e-09	GO:0004134.D075	17434	7	1145	7	5.18086e-09
GO:0005528.D077	14670	26	2179	17	6.41647e-09	GO:0008150.D091	5439	821	2614	514	7.69408e-20	GO:0016759.D075	17434	37	407	9	1.31467e-07	GO:0005777.D075	17434	384	1348	60	1.22041e-07	GO:0009654.D077	14670	29	4489	27	2.49586e-12	GO:0006405.D075	17434	7	935	6	1.56555e-07	GO:0006952.D078	20472	508	1028	65	3.80561e-12	GO:0005773.D075	17434	778	1145	114	2.23368e-16
GO:0005739.D077	14670	2976	2179	732	4.76514e-57	GO:0015986.D091	5439	60	2614	56	4.37937e-14	GO:0003735.D075	17434	456	278	33	3.82624e-13	GO:0005794.D075	17434	1912	1348	281	2.05385e-28	GO:0009658.D077	14670	108	4489	69	8.66323e-13	GO:0008237.D075	17434	49	935	16	2.59458e-09	GO:0005634.D078	20472	10997	746	554	5.16648e-32	GO:0005783.D075	17434	864	1145	105	4.66024e-10
GO:0005747.D077	14670	87	2179	44	4.3891e-15	GO:0016491.D091	5439	508	2614	325	2.66006e-14	GO:0005515.D075	17434	7934	278	191	3.08434e-15	GO:0000027.D076	13218	19	4623	18	7.63462e-08	GO:0009735.D077	14670	185	4489	101	8.06449e-12	GO:0009507.D075	17434	6148	935	439	2.79489e-14	GO:0005886.D078	20472	4947	746	257	7.92887e-11	GO:0005983.D075	17434	28	1145	14	4.31722e-10
GO:0005774.D077	14670	611	2179	143	7.46114e-09	GO:0032543.D091	5439	118	2614	107	2.72175e-23	GO:0005665.D075	17434	36	278	9	3.78298e-09	GO:0000105.D076	13218	24	4623	21	1.53304e-07	GO:0009768.D077	14670	31	4489	30	7.62075e-15	GO:0009793.D075	17434	452	935	58	5.71486e-10	GO:0005634.D078	20472	10997	677	522	1.20506e-37	GO:0006561.D075	17434	19	1145	10	7.68306e-08
GO:0005794.D077	14670	1826	2179	423	3.18639e-24	GO:0033617.D091	5439	40	2614	39	7.17352e-12	GO:0005732.D075	17434	27	278	9	2.13548e-10	GO:0000162.D076	13218	32	4623	27	1.19181e-08	GO:0009773.D077	14670	21	4489	19	1.74689e-08	GO:0010105.D075	17434	28	935	12	7.23297e-09	GO:0046982.D078	20472	111	677	19	3.89539e-09	GO:0006970.D075	17434	128	1145	30	6.82278e-10
GO:0005829.D077	14670	2667	2179	546	1.83317e-18	GO:0046933.D091	5439	31	2614	30	4.3425e-09	GO:0005829.D075	17434	2796	278	80	5.12621e-08	GO:0003723.D076	13218	558	4623	317	4.76076e-27	GO:0009853.D077	14670	46	4489	34	1.75216e-09	GO:0000139.D075	17434	280	863	44	9.01527e-12	GO:0005515.D078	20472	7208	515	244	5.96499e-09	GO:0009269.D075	17434	27	1145	12	4.20025e-08
GO:0005839.D077	14670	57	2179	29	1.70929e-10	GO:0055114.D091	5439	852	2614	524	7.10625e-18	GO:0006412.D075	17434	514	278	35	4.1472e-13	GO:0003729.D076	13218	330	4623	166	5.21763e-09	GO:0009941.D077	14670	877	4489	639	3.17328e-156	GO:0005739.D075	17434	3697	863	304	1.41395e-22	GO:0005634.D078	20472	10997	515	351	1.01773e-11	GO:0009409.D075	17434	359	1145	59	5.23259e-11
GO:0005840.D077	14670	288	2179	149	8.08989e-50	GO:0070682.D091	5439	50	2614	46	3.50696e-11	GO:0022626.D075	17434	410	278	32	1.13983e-13	GO:0003735.D076	13218	455	4623	424	3.30755e-157	GO:0010020.D077	14670	25	4489	21	4.91106e-08	GO:0005768.D075	17434	259	863	46	3.18005e-14	GO:0005737.D078	20472	4043	515	157	2.79301e-09	GO:0009414.D075	17434	293	1145	75	2.71553e-25
GO:0006096.D077	14670	97	2179	38	3.96684e-09	GO:0098869.D091	5439	50	2614	42	1.30999e-07	GO:0022627.D075	17434	143	278	16	1.13301e-09	GO:0003743.D076	13218	131	4623	77	2.02093e-08	GO:0010027.D077	14670	37	4489	30	3.12476e-10	GO:0005794.D075	17434	1912	863	280	7.10263e-69	GO:0004514.D078	20472	7	328	5	2.09508e-08	GO:0009651.D075	17434	518	1145	73	4.3647e-10
GO:0006270.D077	14670	12	2179	11	7.88239e-09	GO:0000131.D091	5439	52	1686	35	6.82584e-08	GO:0003723.D075	17434	686	455	45	1.3355e-08	GO:0003746.D076	13218	58	4623	40	1.33426e-07	GO:0010287.D077	14670	151	4489	95	1.9516e-16	GO:0005802.D075	17434	263	863	46	5.70486e-14	GO:0005634.D078	20472	10997	328	246	9.53455e-16	GO:0009737.D075	17434	405	1145	92	1.28081e-26
GO:0006412.D077	14670	527	2179	231	4.93246e-60	GO:0000145.D091	5439	15	1686	15	2.24566e-08	GO:0005515.D075	17434	7934	455	391	5.60827e-74	GO:0004176.D076	13218	32	4623	27	1.19181e-08	GO:0010598.D077	14670	24	4489	22	6.48278e-10	GO:0005829.D075	17434	2796	863	231	1.2519e-16	GO:0003677.D079	22180	2105	9622	1066	1.16954e-12	GO:0016157.D075	17434	16	1145	13	1.84368e-13
GO:0009507.D077	14670	5810	2179	2370	0	GO:0000166.D091	5439	783	1686	391	2.97629e-33	GO:0005739.D075	17434	3697	455	168	5.32475e-15	GO:0004222.D076	13218	51	4623	42	4.44958e-12	GO:0015934.D077	14670	46	4489	38	4.03889e-13	GO:0015079.D075	17434	45	863	14	1.89703e-08	GO:0003700.D079	22180	2581	9622	1529	1.5366e-66	GO:0019252.D075	17434	40	1145	14	1.18412e-07
GO:0009522.D077	14670	36	2179	19	1.14696e-07	GO:0000293.D091	5439	15	1686	15	2.24566e-08	GO:0009507.D075	17434	6148	455	379	2.00385e-101	GO:0004519.D076	13218	55	4623	39	5.80979e-08	GO:0015979.D077	14670	140	4489	112	1.0553e-33	GO:0016757.D075	17434	443	863	57	3.40677e-11	GO:0004674.D079	22180	627	9622	364	5.10634e-14	GO:0055114.D075	17434	1175	1145	128	6.10814e-09
GO:0009534.D077	14670	232	2179	147	6.05352e-65	GO:0000932.D091	5439	77	1686	52	3.46318e-11	GO:0009517.D075	17434	11	455	6	1.26438e-07	GO:0005730.D076	13218	390	4623	275	1.20001e-47	GO:0015995.D077	14670	67	4489	64	1.47472e-29	GO:0030244.D075	17434	40	863	13	3.39351e-08	GO:0004842.D079	22180	353	9622	206	8.62387e-09	GO:0000786.D075	17434	51	860	14	1.06654e-07
GO:0009535.D077	14670	805	2179	466	1.94491e-189	GO:0000943.D091	5439	71	1686	55	6.40544e-16	GO:0009535.D075	17434	737	455	52	6.69986e-11	GO:0005739.D076	13218	2847	4623	1622	1.47079e-163	GO:0016020.D077	14670	1386	4489	619	3.09482e-31	GO:0004386.D075	17434	75	628	15	5.80751e-08	GO:0005515.D079	22180	8289	9622	4019	1.5067e-32	GO:0005739.D075	17434	3697	860	309	1.59747e-24
GO:0009536.D077	14670	309	2179	98	3.16448e-14	GO:0003676.D091	5439	258	1686	135	2.38884e-13	GO:0009536.D075	17434	336	455	28	6.92606e-08	GO:0005743.D076	13218	120	4623	70	1.33537e-07	GO:0016168.D077	14670	68	4489	57	1.18512e-19	GO:0004402.D075	17434	41	628	11	1.4328e-07	GO:0005634.D079	22180	13619	9622	6588	1.00073e-80	GO:0009451.D075	17434	78	860	19	5.15826e-09
GO:0009543.D077	14670	134	2179	99	1.47987e-53	GO:0003677.D091	5439	602	1686	302	1.54881e-25	GO:0009570.D075	17434	1106	455	93	1.95851e-24	GO:0005759.D076	13218	87	4623	61	2.31188e-11	GO:0019252.D077	14670	34	4489	27	5.83111e-09	GO:0005524.D075	17434	2025	628	148	8.0405e-18	GO:0005886.D079	22180	5809	9622	2819	2.21857e-20	GO:0000932.D075	17434	58	987	17	1.19952e-08
GO:0009570.D077	14670	1105	2179	623	1.13017e-251	GO:0003723.D091	5439	753	1686	372	3.34665e-30	GO:0009793.D075	17434	452	455	35	1.02646e-08	GO:0005829.D076	13218	2622	4623	1109	2.17363e-18	GO:0019253.D077	14670	23	4489	20	3.18498e-08	GO:0005634.D075	17434	11540	628	563	6.68434e-44	GO:0006351.D079	22180	1476	9622	802	1.43193e-18	GO:0005515.D075	17434	7934	987	544	2.96154e-10
GO:0009579.D077	14670	385	2179	249	1.06502e-113	GO:0003729.D091	5439	208	1686	127	7.43702e-20	GO:0009941.D075	17434	873	455	74	1.37848e-19	GO:0005840.D076	13218	286	4623	266	2.1228e-97	GO:0019843.D077	14670	74	4489	55	1.06765e-14	GO:0005794.D075	17434	1912	628	128	1.68313e-12	GO:0006355.D079	22180	2268	9622	1228	1.11554e-27	GO:0005794.D075	17434	1912	987	220	3.57568e-26
GO:0009654.D077	14670	29	2179	23	1.54752e-14	GO:0003743.D091	5439	103	1686	71	1.51966e-15	GO:0019761.D075	17434	33	404	9	4.15489e-08	GO:0006364.D076	13218	55	4623	46	1.34736e-13	GO:0022625.D077	14670	130	4489	110	1.48255e-37	GO:0005829.D075	17434	2796	628	155	8.84458e-09	GO:0006468.D079	22180	811	9622	451	7.01259e-13	GO:0005829.D075	17434	2796	987	234	8.24258e-11
GO:0009658.D077	14670	108	2179	42	7.96993e-10	GO:0003887.D091	5439	153	1686	135	1.11163e-50	GO:0005634.D075	17434	11540	393	323	7.05775e-13	GO:0006412.D076	13218	509	4623	466	8.09229e-165	GO:0022626.D077	14670	403	4489	335	7.91467e-109	GO:0006997.D075	17434	18	628	8	8.61943e-08	GO:0006952.D079	22180	610	9622	335	4.27869e-09	GO:0005515.D075	17434	7934	845	460	5.95505e-08
GO:0009706.D077	14670	81	2179	32	5.21852e-08	GO:0003899.D091	5439	120	1686	79	2.1818e-15	GO:0005886.D075	17434	5187	393	193	3.09495e-16	GO:0006457.D076	13218	239	4623	131	2.02214e-10	GO:0022627.D077	14670	135	4489	118	2.77059e-43	GO:0007018.D075	17434	33	628	11	1.14132e-08	GO:0008270.D079	22180	1300	9622	670	6.81769e-10	GO:0005576.D075	17434	1856	845	143	9.17804e-09
GO:0009735.D077	14670	185	2179	61	4.02862e-10	GO:0003964.D091	5439	119	1686	119	1.519e-62	GO:0007623.D075	17434	117	393	16	8.29242e-09	GO:0006526.D076	13218	16	4623	16	4.92934e-08	GO:0030076.D077	14670	19	4489	19	1.6488e-10	GO:0008017.D075	17434	90	628	16	1.1978e-07	GO:0009723.D079	22180	133	9622	92	1.53006e-09	GO:0009637.D075	17434	71	607	15	1.69591e-08
GO:0009773.D077	14670	21	2179	18	9.87842e-13	GO:0004012.D091	5439	32	1686	26	5.79442e-09	GO:0044212.D075	17434	250	393	22	5.76821e-08	GO:0008180.D076	13218	25	4623	24	1.79599e-10	GO:0031409.D077	14670	21	4489	21	1.53455e-11	GO:0009506.D075	17434	854	628	64	2.13036e-08	GO:0009751.D079	22180	163	9622	105	4.6608e-08	GO:0009813.D075	17434	37	387	14	2.1459e-14
GO:0009853.D077	14670	46	2179	24	3.33114e-09	GO:0004190.D091	5439	104	1686	82	4.12892e-24	GO:0001666.D075	17434	43	468	12	8.77182e-10	GO:0008237.D076	13218	45	4623	33	1.6893e-07	GO:0031969.D077	14670	113	4489	74	1.90185e-14	GO:0000166.D076	13218	140	6102	101	3.41056e-10	GO:0010200.D079	22180	129	9622	96	7.17256e-13	GO:0004144.D075	17434	14	593	7	1.41765e-07
GO:0009941.D077	14670	877	2179	451	5.3099e-155	GO:0004420.D091	5439	17	1686	17	2.13048e-09	GO:0004134.D075	17434	7	468	7	9.61361e-12	GO:0009073.D076	13218	30	4623	26	7.01931e-09	GO:0031977.D077	14670	56	4489	50	6.2274e-20	GO:0000398.D076	13218	69	6102	63	1.94426e-15	GO:0016301.D079	22180	1040	9622	569	3.73276e-14	GO:0005886.D075	17434	5187	593	267	9.66071e-16
GO:0010027.D077	14670	37	2179	23	5.91193e-11	GO:0004518.D091	5439	91	1686	60	5.0297e-12	GO:0004838.D075	17434	10	468	6	6.9472e-08	GO:0009089.D076	13218	20	4623	20	7.30356e-10	GO:0042254.D077	14670	105	4489	89	9.92103e-31	GO:0003676.D076	13218	314	6102	205	4.01942e-12	GO:0016567.D079	22180	458	9622	271	5.06569e-12	GO:0007623.D075	17434	117	593	19	1.46852e-08
GO:0010287.D077	14670	151	2179	67	2.35194e-18	GO:0004519.D091	5439	71	1686	50	7.28722e-12	GO:0005983.D075	17434	28	468	11	6.60225e-11	GO:0009408.D076	13218	138	4623	79	6.61315e-08	GO:0045271.D077	14670	21	4489	19	1.74689e-08	GO:0003723.D076	13218	558	6102	452	4.9977e-67	GO:0031225.D079	22180	405	9622	229	5.37095e-08	GO:0003700.D075	17434	2007	696	129	2.08506e-08
GO:0010319.D077	14670	37	2179	23	5.91193e-11	GO:0004523.D091	5439	55	1686	44	6.91293e-14	GO:0006561.D075	17434	19	468	10	1.31419e-11	GO:0009507.D076	13218	5630	4623	3721	0	GO:0048046.D077	14670	426	4489	221	1.41831e-20	GO:0003729.D076	13218	330	6102	219	5.76754e-14	GO:0043565.D079	22180	545	9622	344	5.30061e-21	GO:0005634.D075	17434	11540	696	577	7.39331e-24
GO:0010598.D077	14670	24	2179	19	3.4405e-12	GO:0004540.D091	5439	46	1686	41	2.33312e-16	GO:0006970.D075	17434	128	468	20	2.07862e-10	GO:0009534.D076	13218	227	4623	169	2.29636e-34	GO:0055114.D077	14670	1028	4489	397	8.31277e-09	GO:0003735.D076	13218	455	6102	420	1.10928e-101	GO:0044212.D079	22180	318	9622	189	5.02684e-09	GO:0006355.D075	17434	1792	696	118	2.54797e-08
GO:0015979.D077	14670	140	2179	83	6.38843e-34	GO:0004672.D091	5439	274	1686	140	9.32892e-13	GO:0009269.D075	17434	27	468	9	2.04439e-08	GO:0009535.D076	13218	781	4623	577	7.23234e-116	GO:0071482.D077	14670	20	4489	19	2.34181e-09	GO:0003743.D076	13218	131	6102	113	7.56138e-22	GO:0045892.D079	22180	148	9622	97	4.22369e-08	GO:0003735.D075	17434	456	478	36	1.36837e-08
GO:0015995.D077	14670	67	2179	54	3.70019e-33	GO:0004674.D091	5439	243	1686	113	1.58091e-07	GO:0009409.D075	17434	359	468	37	2.39743e-12	GO:0009536.D076	13218	302	4623	221	1.31281e-42	GO:0003700.D077	14670	1592	1660	250	1.23826e-08	GO:0003746.D076	13218	58	6102	55	1.53998e-15	GO:0070696.D079	22180	28	9622	27	2.57371e-09	GO:0006412.D075	17434	514	478	44	2.25178e-11
GO:0016020.D077	14670	1386	2179	345	3.27123e-25	GO:0005085.D091	5439	42	1686	35	2.82058e-12	GO:0009414.D075	17434	293	468	45	1.40816e-21	GO:0009543.D076	13218	136	4623	113	4.8616e-31	GO:0004722.D077	14670	192	1660	55	3.54883e-11	GO:0004004.D076	13218	36	6102	32	9.62016e-08	GO:0003723.D079	22180	759	5295	259	5.75049e-11	GO:0009507.D075	17434	6148	478	223	1.34844e-07
GO:0016117.D077	14670	24	2179	18	6.36965e-11	GO:0005096.D091	5439	109	1686	71	1.33966e-13	GO:0009631.D075	17434	61	468	13	6.46305e-09	GO:0009570.D076	13218	1088	4623	822	9.94538e-180	GO:0005576.D077	14670	1518	1660	258	1.74157e-12	GO:0004176.D076	13218	32	6102	30	1.2472e-08	GO:0003735.D079	22180	463	5295	303	6.28405e-82	GO:0005886.D075	17434	5187	310	138	2.09364e-08
GO:0016168.D077	14670	68	2179	31	1.34864e-09	GO:0005487.D091	5439	74	1686	62	4.2036e-21	GO:0009651.D075	17434	518	468	37	6.68695e-08	GO:0009579.D076	13218	384	4623	279	1.29529e-52	GO:0006869.D077	14670	90	1660	30	2.36385e-08	GO:0004222.D076	13218	51	6102	45	3.59808e-10	GO:0004519.D079	22180	163	5295	70	5.88053e-08	GO:0009507.D075	17434	6148	310	172	1.86933e-13
GO:0016630.D077	14670	9	2179	9	3.46997e-08	GO:0005524.D091	5439	1221	1686	617	5.69588e-60	GO:0009737.D075	17434	405	468	57	3.75475e-25	GO:0009654.D076	13218	28	4623	24	4.34285e-08	GO:0006970.D077	14670	121	1660	35	9.81552e-08	GO:0004386.D076	13218	56	6102	48	8.31127e-10	GO:0005730.D079	22180	440	5295	208	2.96181e-27	GO:0003723.D075	17434	686	398	43	2.02e-09
GO:0019252.D077	14670	34	2179	19	3.3416e-08	GO:0005634.D091	5439	4490	1686	1718	0	GO:0009738.D075	17434	183	468	22	4.36683e-09	GO:0009658.D076	13218	105	4623	82	1.42879e-19	GO:0009409.D077	14670	318	1660	73	1.98532e-09	GO:0004519.D076	13218	55	6102	50	2.57048e-12	GO:0005739.D079	22180	4291	5295	1355	4.06374e-38	GO:0003735.D075	17434	456	398	40	2.90153e-13
GO:0019253.D077	14670	23	2179	16	4.61645e-09	GO:0005643.D091	5439	167	1686	122	8.38815e-30	GO:0019252.D075	17434	40	468	10	7.26781e-08	GO:0009706.D076	13218	80	4623	62	7.71631e-15	GO:0009414.D077	14670	273	1660	112	4.55765e-37	GO:0005634.D076	13218	8834	6102	4372	5.63037e-28	GO:0005829.D079	22180	2871	5295	891	3.13869e-21	GO:0005730.D075	17434	421	398	49	3.63572e-21
GO:0019843.D077	14670	74	2179	37	1.0423e-12	GO:0005730.D091	5439	511	1686	218	3.34319e-09	GO:0006833.D075	17434	24	270	14	5.56522e-20	GO:0009793.D076	13218	378	4623	200	3.45473e-13	GO:0009651.D077	14670	475	1660	102	7.65563e-11	GO:0005681.D076	13218	64	6102	55	3.77689e-11	GO:0005840.D079	22180	303	5295	181	5.97351e-41	GO:0005737.D075	17434	4377	398	147	8.24063e-08
GO:0022625.D077	14670	130	2179	57	1.54771e-15	GO:0005737.D091	5439	4580	1686	1713	0	GO:0015250.D075	17434	57	270	21	5.77764e-24	GO:0009941.D076	13218	857	4623	637	8.75987e-131	GO:0009737.D077	14670	374	1660	131	1.252e-34	GO:0005730.D076	13218	390	6102	307	1.02495e-40	GO:0006412.D079	22180	531	5295	345	4.82553e-92	GO:0006412.D075	17434	514	398	48	8.41923e-17
GO:0022626.D077	14670	403	2179	199	3.72391e-62	GO:0005783.D091	5439	1109	1686	442	1.2741e-12	GO:0034220.D075	17434	22	270	9	1.87159e-11	GO:0010020.D076	13218	25	4623	22	6.05665e-08	GO:0015385.D077	14670	21	1660	13	4.03759e-08	GO:0005739.D076	13218	2847	6102	1715	5.16512e-65	GO:0009409.D079	22180	370	5295	137	8.03536e-09	GO:0022626.D075	17434	410	398	46	2.87586e-19
GO:0022627.D077	14670	135	2179	65	3.69104e-20	GO:0005794.D091	5439	368	1686	177	8.96936e-13	GO:0003755.D075	17434	108	443	20	3.08359e-12	GO:0010027.D076	13218	37	4623	30	1.12568e-08	GO:0016021.D077	14670	2962	1660	424	1.10706e-08	GO:0005759.D076	13218	87	6102	66	1.46149e-08	GO:0009507.D079	22180	6491	5295	1961	6.27803e-45	GO:0003700.D075	17434	2007	636	144	4.04574e-16
GO:0031969.D077	14670	113	2179	48	1.11316e-12	GO:0005851.D091	5439	25	1686	22	4.75292e-09	GO:0009507.D075	17434	6148	443	241	6.39477e-17	GO:0010287.D076	13218	152	4623	126	2.85178e-34	GO:0016157.D077	14670	16	1660	13	1.92469e-10	GO:0005840.D076	13218	286	6102	262	1.65852e-61	GO:0009536.D079	22180	343	5295	141	8.77236e-13	GO:0005634.D075	17434	11540	636	543	6.29644e-29
GO:0031977.D077	14670	56	2179	38	3.42324e-19	GO:0005852.D091	5439	30	1686	27	2.26734e-11	GO:0009535.D075	17434	737	443	56	1.92352e-13	GO:0010319.D076	13218	37	4623	29	8.0851e-08	GO:0016602.D077	14670	18	1660	12	4.09657e-08	GO:0006281.D076	13218	101	6102	74	2.64246e-08	GO:0009570.D079	22180	1118	5295	474	8.33869e-45	GO:0006355.D075	17434	1792	636	110	2.60587e-08
GO:0032544.D077	14670	13	2179	11	4.42967e-08	GO:0005886.D091	5439	814	1686	363	5.13885e-19	GO:0009543.D075	17434	140	443	33	7.45292e-23	GO:0010598.D076	13218	24	4623	21	1.53304e-07	GO:0031225.D077	14670	291	1660	64	1.07918e-07	GO:0006364.D076	13218	55	6102	52	1.35244e-14	GO:0009941.D079	22180	887	5295	283	1.74035e-08	GO:0003735.D075	17434	456	191	26	5.60618e-12
GO:0042254.D077	14670	105	2179	48	3.75933e-14	GO:0005933.D091	5439	65	1686	42	2.06109e-08	GO:0009579.D075	17434	352	443	29	2.88885e-08	GO:0015934.D076	13218	45	4623	42	2.49225e-16	GO:0000156.D077	14670	50	1092	19	1.03479e-09	GO:0006396.D076	13218	56	6102	46	3.01246e-08	GO:0015934.D079	22180	46	5295	31	4.94377e-10	GO:0005730.D075	17434	421	191	22	1.39606e-09
GO:0048046.D077	14670	426	2179	145	8.17253e-24	GO:0005934.D091	5439	119	1686	78	4.76966e-15	GO:0010287.D075	17434	144	443	20	6.85491e-10	GO:0015935.D076	13218	22	4623	21	3.73856e-09	GO:0005388.D077	14670	41	1092	15	1.0886e-07	GO:0006397.D076	13218	119	6102	94	1.77387e-13	GO:0019843.D079	22180	69	5295	40	1.36028e-09	GO:0005739.D075	17434	3697	191	84	1.09696e-12
GO:0055114.D077	14670	1028	2179	225	2.56164e-10	GO:0005935.D091	5439	260	1686	174	2.58515e-34	GO:0005199.D075	17434	21	550	9	6.078e-09	GO:0015979.D076	13218	128	4623	78	1.63388e-09	GO:0005576.D077	14670	1518	1092	201	4.07168e-17	GO:0006412.D076	13218	509	6102	470	3.74477e-114	GO:0022625.D079	22180	134	5295	91	3.66421e-27	GO:0005829.D075	17434	2796	191	75	7.69467e-15
GO:0071482.D077	14670	20	2179	14	3.91387e-08	GO:0006278.D091	5439	42	1686	42	3.03051e-22	GO:0005515.D075	17434	7934	370	243	2.38789e-15	GO:0016226.D076	13218	33	4623	32	5.12258e-14	GO:0005886.D077	14670	4661	1092	578	2.44093e-51	GO:0006413.D076	13218	99	6102	85	1.75122e-16	GO:0022626.D079	22180	416	5295	277	1.82087e-77	GO:0005840.D075	17434	297	191	20	9.98933e-11
GO:0003735.D077	14670	473	140	22	7.12132e-10	GO:0006310.D091	5439	85	1686	51	2.52402e-08	GO:0005524.D075	17434	2025	370	93	2.35413e-13	GO:0019843.D076	13218	68	4623	60	8.63958e-20	GO:0009733.D077	14670	250	1092	54	6.39168e-13	GO:0006414.D076	13218	55	6102	51	2.10418e-13	GO:0022627.D079	22180	141	5295	118	5.08766e-51	GO:0006412.D075	17434	514	191	31	8.86888e-15
GO:0004641.D077	14670	4	140	4	7.94694e-09	GO:0006338.D091	5439	100	1686	58	1.61051e-08	GO:0005634.D075	17434	11540	370	309	3.5717e-14	GO:0022625.D076	13218	131	4623	125	1.58593e-49	GO:0015250.D077	14670	58	1092	24	7.21844e-13	GO:0006457.D076	13218	239	6102	152	3.39888e-08	GO:0042254.D079	22180	113	5295	72	2.31286e-19	GO:0022626.D075	17434	410	191	28	9.11655e-15
GO:0004828.D077	14670	5	140	4	3.94399e-08	GO:0006351.D091	5439	541	1686	261	6.6263e-19	GO:0005794.D075	17434	1912	370	77	1.9383e-08	GO:0022626.D076	13218	405	4623	366	3.47135e-124	GO:0005515.D077	14670	7091	293	210	2.30255e-16	GO:0008026.D076	13218	58	6102	50	2.3582e-10	GO:0005739.D079	22180	4291	4942	1168	1.0857e-17	GO:0003735.D075	17434	456	84	20	3.40891e-14
GO:0006164.D077	14670	9	140	6	5.56562e-11	GO:0006355.D091	5439	550	1686	248	1.60896e-13	GO:0005886.D075	17434	5187	370	207	3.0464e-26	GO:0022627.D076	13218	137	4623	135	2.8517e-59	GO:0005634.D077	14670	9694	293	291	5.06129e-50	GO:0008180.D076	13218	25	6102	25	3.94588e-09	GO:0005747.D079	22180	84	4942	42	2.23988e-08	GO:0005739.D075	17434	3697	84	42	4.74039e-09
GO:0006412.D077	14670	527	140	24	1.67018e-10	GO:0006368.D091	5439	107	1686	88	2.42737e-28	GO:0004605.D075	17434	16	252	6	6.09625e-08	GO:0031969.D076	13218	110	4623	80	6.11449e-16	GO:0005730.D077	14670	384	293	58	1.30626e-34	GO:0008380.D076	13218	86	6102	76	2.04631e-16	GO:0007021.D079	22180	14	4942	13	3.66093e-08	GO:0005840.D075	17434	297	84	12	1.8121e-08
GO:0008836.D077	14670	6	140	6	6.78389e-13	GO:0006413.D091	5439	80	1686	50	4.92419e-09	GO:0004029.D075	17434	13	373	6	1.39281e-07	GO:0031977.D076	13218	56	4623	45	3.96959e-12	GO:0005829.D077	14670	2667	293	108	1.79199e-14	GO:0009408.D076	13218	138	6102	98	2.51817e-09	GO:0009507.D079	22180	6491	4942	2070	8.25571e-104	GO:0006412.D075	17434	514	84	19	3.36096e-12
GO:0009295.D077	14670	39	140	9	8.42048e-11	GO:0006446.D091	5439	43	1686	36	1.02805e-12	GO:0005576.D075	17434	1856	373	75	3.84523e-08	GO:0032040.D076	13218	16	4623	16	4.92934e-08	GO:0005886.D077	14670	4661	293	147	3.07904e-11	GO:0009451.D076	13218	39	6102	34	1.09771e-07	GO:0009535.D079	22180	747	4942	263	1.72187e-16	GO:0008612.D075	17434	3	84	3	1.07908e-07
GO:0009507.D077	14670	5810	140	180	0	GO:0006468.D091	5439	425	1686	204	1.63837e-14	GO:0005773.D075	17434	778	373	47	1.25924e-10	GO:0042254.D076	13218	109	4623	105	5.99378e-43	GO:0006364.D077	14670	49	293	10	3.57831e-08	GO:0009507.D076	13218	5630	6102	3869	0	GO:0009570.D079	22180	1118	4942	378	7.97046e-20	GO:0003674.D075	17434	3523	167	67	2.65397e-09
GO:0009508.D077	14670	17	140	6	7.7004e-09	GO:0006487.D091	5439	52	1686	35	6.82584e-08	GO:0005777.D075	17434	384	373	28	1.75148e-08	GO:0046686.D076	13218	406	4623	200	1.35276e-09	GO:0030687.D077	14670	9	293	6	4.8188e-09	GO:0009534.D076	13218	227	6102	158	5.27076e-13	GO:0009941.D079	22180	887	4942	304	5.01711e-17	GO:0008824.D075	17434	4	167	4	8.12295e-09
GO:0009536.D077	14670	309	140	16	4.13571e-08	GO:0006506.D091	5439	102	1686	62	3.62797e-10	GO:0005829.D075	17434	2796	373	99	1.20965e-07	GO:0051082.D076	13218	68	4623	50	9.31154e-11	GO:0032040.D077	14670	15	293	8	1.31237e-10	GO:0009535.D076	13218	781	6102	541	3.17392e-41	GO:0043424.D079	22180	39	4942	25	2.51927e-08	GO:0005634.D075	17434	11540	129	130	0
GO:0009570.D077	14670	1105	140	40	6.85135e-14	GO:0006508.D091	5439	255	1686	143	1.72871e-17	GO:0050307.D075	17434	7	373	5	8.84956e-08	GO:0055114.D076	13218	951	4623	415	6.02099e-09	GO:0005515.D077	14670	7091	191	250	0	GO:0009536.D076	13218	302	6102	229	2.26479e-26	GO:0000932.D080	18732	58	3583	29	1.14682e-07	GO:0006552.D075	17434	10	129	5	5.01925e-09
GO:0009658.D077	14670	108	140	11	6.30661e-09	GO:0006606.D091	5439	54	1686	42	1.50366e-12	GO:0055114.D075	17434	1175	373	65	1.13075e-12	GO:0071482.D076	13218	20	4623	19	2.79997e-08	GO:0005634.D077	14670	9694	191	167	1.01765e-11	GO:0009543.D076	13218	136	6102	95	1.7058e-08	GO:0004386.D080	18732	91	3583	40	5.05243e-08	GO:0005515.D075	17434	7934	51	45	2.05707e-10
GO:0022626.D077	14670	403	140	18	5.37914e-08	GO:0006607.D091	5439	41	1686	30	3.0637e-08	GO:0003735.D075	17434	456	465	62	1.23441e-26	GO:0003676.D076	13218	314	2542	107	2.3708e-10	GO:0009408.D077	14670	163	191	15	3.35999e-09	GO:0009570.D076	13218	1088	6102	812	2.87969e-88	GO:0005634.D080	18732	11958	3583	2888	7.98127e-129	GO:0009637.D075	17434	71	180	9	4.68755e-08
GO:0005576.D077	14670	1518	179	54	1.6239e-13	GO:0006614.D091	5439	21	1686	19	2.12375e-08	GO:0005730.D075	17434	421	465	72	1.33985e-37	GO:0003700.D076	13218	1370	2542	379	6.39137e-16	GO:0004013.D077	14670	7	163	5	3.28532e-09	GO:0009579.D076	13218	384	6102	242	1.21339e-11	GO:0008270.D080	18732	1159	3583	330	1.11408e-15	GO:0005739.D075	17434	3697	120	55	1.34106e-09
GO:0005886.D077	14670	4661	179	128	6.37595e-28	GO:0006810.D091	5439	870	1686	345	2.00295e-09	GO:0005737.D075	17434	4377	465	181	1.99126e-11	GO:0003723.D076	13218	558	2542	159	4.13046e-08	GO:0005739.D077	14670	2976	163	89	2.70609e-22	GO:0009658.D076	13218	105	6102	93	5.78893e-20	GO:0016567.D080	18732	415	3583	125	3.58425e-08	GO:0005747.D075	17434	84	120	16	3.90772e-19
GO:0009733.D077	14670	250	179	17	1.09442e-08	GO:0006886.D091	5439	127	1686	81	1.43175e-14	GO:0005829.D075	17434	2796	465	124	2.31229e-09	GO:0004402.D076	13218	36	2542	25	7.42585e-11	GO:0000311.D077	14670	12	115	5	2.05607e-08	GO:0009706.D076	13218	80	6102	63	2.24303e-09	GO:0080008.D080	18732	182	3583	65	9.74154e-08	GO:0009853.D075	17434	48	120	7	3.57618e-08
GO:0030570.D077	14670	24	179	8	2.61517e-10	GO:0006887.D091	5439	147	1686	109	1.24026e-27	GO:0005840.D075	17434	297	465	42	6.24695e-19	GO:0005515.D076	13218	6744	2542	1613	6.90474e-45	GO:0000312.D077	14670	12	115	5	2.05607e-08	GO:0009793.D076	13218	378	6102	270	5.60363e-24	GO:0003729.D080	18732	338	3082	116	5.09438e-16	GO:0045271.D075	17434	20	120	6	3.35859e-09
GO:0045544.D077	14670	5	179	4	1.06175e-07	GO:0006897.D091	5439	163	1686	89	1.91152e-10	GO:0006364.D075	17434	64	465	13	1.11323e-08	GO:0005634.D076	13218	8834	2542	2534	0	GO:0003735.D077	14670	473	115	23	1.69703e-12	GO:0009941.D076	13218	857	6102	665	4.19991e-84	GO:0003735.D080	18732	493	3082	340	7.83423e-154	GO:0000398.D076	13218	69	809	18	1.0714e-07
GO:0005886.D077	14670	4661	89	62	2.21272e-13	GO:0006999.D091	5439	27	1686	22	8.33511e-08	GO:0006412.D075	17434	514	465	66	7.17607e-27	GO:0006351.D076	13218	865	2542	232	1.10844e-08	GO:0006412.D077	14670	527	115	23	1.54445e-11	GO:0009982.D076	13218	22	6102	22	4.0353e-08	GO:0003746.D080	18732	62	3082	32	1.89348e-10	GO:0003676.D076	13218	314	809	49	1.13339e-09
GO:0046982.D077	14670	97	89	9	6.80766e-09	GO:0008233.D091	5439	190	1686	123	2.00344e-22	GO:0016925.D075	17434	30	465	9	5.49777e-08	GO:0006355.D076	13218	1241	2542	348	1.51129e-15	GO:0009507.D077	14670	5810	115	84	3.00513e-13	GO:0010027.D076	13218	37	6102	33	4.951e-08	GO:0003755.D080	18732	106	3082	42	9.81352e-09	GO:0003723.D076	13218	558	809	87	2.68862e-16
GO:0005515.D077	14670	7091	119	147	0	GO:0008565.D091	5439	63	1686	41	2.23951e-08	GO:0022625.D075	17434	131	465	21	3.93534e-11	GO:0008150.D076	13218	2397	2542	562	8.02888e-09	GO:0009535.D077	14670	805	115	24	1.17876e-08	GO:0010287.D076	13218	152	6102	118	1.54716e-15	GO:0004683.D080	18732	54	3082	26	6.0736e-08	GO:0003743.D076	13218	131	809	29	1.00198e-09
GO:0005634.D077	14670	9694	119	119	3.0287e-22	GO:0010494.D091	5439	127	1686	87	1.62449e-18	GO:0022626.D075	17434	410	465	71	1.91664e-37	GO:0008270.D076	13218	860	2542	256	9.51278e-15	GO:0009834.D077	14670	41	86	13	5.78508e-20	GO:0015934.D076	13218	45	6102	43	1.01821e-12	GO:0005507.D080	18732	204	3082	76	5.25277e-13	GO:0003746.D076	13218	58	809	20	8.7007e-11
GO:0003676.D077	14670	330	2061	96	6.21653e-13	GO:0015031.D091	5439	366	1686	161	4.15175e-08	GO:0022627.D075	17434	143	465	26	8.07832e-15	GO:0016567.D076	13218	313	2542	102	9.51643e-09	GO:0016759.D077	14670	33	86	6	3.31798e-08	GO:0016226.D076	13218	33	6102	30	7.61596e-08	GO:0005515.D080	18732	7988	3082	1644	3.16195e-39	GO:0005634.D076	13218	8834	809	829	0
GO:0003677.D077	14670	1358	2061	258	6.84796e-08	GO:0015074.D091	5439	80	1686	80	5.41446e-42	GO:0042254.D075	17434	111	465	21	1.43285e-12	GO:0070696.D076	13218	27	2542	18	9.60979e-08	GO:0030244.D077	14670	38	86	6	8.07893e-08	GO:0016607.D076	13218	67	6102	55	1.36702e-09	GO:0005524.D080	18732	2112	3082	453	1.10911e-10	GO:0005852.D076	13218	16	809	9	8.93592e-08
GO:0003700.D077	14670	1592	2061	356	1.03425e-21	GO:0015616.D091	5439	82	1686	56	2.93568e-12	GO:0003729.D075	17434	340	334	28	9.5296e-11	GO:0004124.D076	13218	19	2144	14	4.33591e-08	GO:0045492.D077	14670	24	86	7	5.92376e-11	GO:0019843.D076	13218	68	6102	60	3.74111e-13	GO:0005618.D080	18732	497	3082	188	2.70866e-31	GO:0006413.D076	13218	99	809	24	4.09207e-09
GO:0003723.D077	14670	554	2061	125	2.41713e-08	GO:0016593.D091	5439	33	1686	27	2.16607e-09	GO:0003735.D075	17434	456	334	31	1.08725e-09	GO:0004298.D076	13218	30	2144	20	8.4199e-10	GO:0005515.D077	14670	7091	45	79	0	GO:0022625.D076	13218	131	6102	123	3.64476e-32	GO:0005730.D080	18732	430	3082	170	4.79126e-31	GO:0080008.D076	13218	148	809	28	7.40633e-08
GO:0004842.D077	14670	291	2061	86	3.96999e-12	GO:0016740.D091	5439	628	1686	255	3.68456e-08	GO:0005739.D075	17434	3697	334	151	3.56156e-23	GO:0004601.D076	13218	94	2144	43	1.56295e-11	GO:0004601.D077	14670	86	42	6	1.50666e-07	GO:0022626.D076	13218	405	6102	362	1.61999e-77	GO:0005737.D080	18732	4455	3082	922	6.28989e-18	GO:0000027.D076	13218	19	3311	16	1.01567e-07
GO:0005515.D077	14670	7091	2061	1348	1.409e-63	GO:0016757.D091	5439	107	1686	59	1.47646e-07	GO:0005829.D075	17434	2796	334	100	1.02033e-10	GO:0005576.D076	13218	1332	2144	393	4.18536e-38	GO:0007043.D077	14670	5	42	5	1.50344e-13	GO:0022627.D076	13218	137	6102	134	3.22782e-41	GO:0005739.D080	18732	3952	3082	847	1.22214e-20	GO:0003697.D076	13218	31	3311	22	9.84942e-08
GO:0005634.D077	14670	9694	2061	2170	0	GO:0016779.D091	5439	90	1686	61	5.17038e-13	GO:0006412.D075	17434	514	334	35	8.1463e-11	GO:0005618.D076	13218	442	2144	121	1.10272e-09	GO:0042545.D077	14670	27	42	5	1.15881e-08	GO:0031969.D076	13218	110	6102	81	3.9246e-09	GO:0005747.D080	18732	93	3082	40	1.28163e-09	GO:0003723.D076	13218	558	3311	272	4.58955e-35
GO:0006351.D077	14670	967	2061	201	2.01589e-09	GO:0017056.D091	5439	72	1686	60	3.21739e-20	GO:0022626.D075	17434	410	334	40	2.0316e-17	GO:0005783.D076	13218	780	2144	205	1.05906e-13	GO:0048226.D077	14670	13	42	7	1.57807e-15	GO:0042254.D076	13218	109	6102	102	1.58604e-26	GO:0005773.D080	18732	765	3082	237	2.04522e-24	GO:0003729.D076	13218	330	3311	140	2.16123e-12
GO:0006355.D077	14670	1422	2061	285	3.79224e-11	GO:0031081.D091	5439	21	1686	19	2.12375e-08	GO:0003735.D075	17434	456	260	40	1.00884e-19	GO:0005794.D076	13218	1760	2144	460	1.33559e-30	GO:0046741.D077	14670	5	37	4	1.70882e-10	GO:0080008.D076	13218	148	6102	109	8.01766e-12	GO:0005774.D080	18732	637	3082	207	2.93819e-24	GO:0003735.D076	13218	455	3311	345	7.73308e-119
GO:0008270.D077	14670	900	2061	220	6.07855e-18	GO:0031428.D091	5439	25	1686	23	2.69194e-10	GO:0003743.D075	17434	144	260	15	4.12137e-09	GO:0005839.D076	13218	57	2144	38	1.86435e-17	GO:0008138.D077	14670	19	36	4	1.15299e-07	GO:0000502.D076	13218	67	2166	36	2.46559e-12	GO:0005794.D080	18732	1930	3082	494	1.47226e-27	GO:0003743.D076	13218	131	3311	69	9.661e-12
GO:0016301.D077	14670	632	2061	136	1.19973e-07	GO:0031505.D091	5439	160	1686	84	7.83467e-09	GO:0005515.D075	17434	7934	260	176	3.08141e-13	GO:0005886.D076	13218	4461	2144	923	6.78116e-23	GO:0005634.D077	14670	9694	28	29	0	GO:0003755.D076	13218	103	2166	40	3.62259e-08	GO:0005829.D080	18732	2824	3082	833	1.1588e-80	GO:0003899.D076	13218	67	3311	38	3.17844e-08
GO:0016567.D077	14670	335	2061	102	4.50332e-15	GO:0032196.D091	5439	41	1686	40	9.39586e-20	GO:0005730.D075	17434	421	260	38	3.42357e-19	GO:0005975.D076	13218	198	2144	62	8.45719e-08	GO:0005515.D077	14670	7091	20	22	0	GO:0004298.D076	13218	30	2166	23	4.84835e-13	GO:0005840.D080	18732	306	3082	203	2.86415e-86	GO:0004004.D076	13218	36	3311	24	1.66369e-07
GO:0043565.D077	14670	358	2061	87	1.15643e-07	GO:0032197.D091	5439	72	1686	55	1.90537e-15	GO:0005737.D075	17434	4377	260	118	7.23325e-13	GO:0006270.D076	13218	11	2144	10	1.16237e-07	GO:0005634.D077	14670	9694	20	26	0	GO:0004601.D076	13218	94	2166	42	9.57037e-11	GO:0005886.D080	18732	5233	3082	1002	5.35688e-10	GO:0004176.D076	13218	32	3311	25	4.3277e-10
GO:0070696.D077	14670	27	2061	18	5.59591e-10	GO:0043332.D091	5439	112	1686	72	2.42869e-13	GO:0005829.D075	17434	2796	260	80	1.86329e-09	GO:0009505.D076	13218	233	2144	70	8.01741e-08	GO:0005634.D077	14670	9694	18	23	0	GO:0005576.D076	13218	1332	2166	381	1.32416e-32	GO:0006412.D080	18732	557	3082	370	3.10349e-159	GO:0004222.D076	13218	51	3311	33	2.51058e-09
GO:0004353.D077	14670	3	26	3	4.94223e-09	GO:0043547.D091	5439	75	1686	49	7.59158e-10	GO:0006412.D075	17434	514	260	44	3.13044e-21	GO:0016021.D076	13218	2702	2144	531	5.87227e-08	GO:0005849.D077	14670	6	18	3	3.09507e-08	GO:0005747.D076	13218	85	2166	46	1.54637e-15	GO:0006414.D080	18732	65	3082	39	2.49823e-15	GO:0004519.D076	13218	55	3311	36	2.90664e-10
GO:0005739.D077	14670	2976	26	20	8.48691e-10	GO:0045944.D091	5439	313	1686	141	5.2338e-08	GO:0006413.D075	17434	109	260	14	8.61943e-10	GO:0016051.D076	13218	33	2144	19	7.39382e-08	GO:0005515.D077	14670	7091	16	22	0	GO:0005773.D076	13218	724	2166	176	1.14372e-08	GO:0008878.D080	18732	12	3082	12	3.86545e-10	GO:0005730.D076	13218	390	3311	224	2.24703e-43
GO:1900057.D077	14670	14	177	6	7.85567e-09	GO:0071897.D091	5439	45	1686	43	4.50942e-20	GO:0015934.D075	17434	45	260	10	9.23071e-10	GO:0016757.D076	13218	341	2144	96	1.32111e-08	GO:0050521.D077	14670	3	16	3	1.06448e-09	GO:0005783.D076	13218	780	2166	198	2.43426e-11	GO:0009089.D080	18732	24	3082	16	5.3945e-08	GO:0005739.D076	13218	2847	3311	1110	1.70032e-78
GO:0001666.D077	14670	39	353	12	6.82255e-11	GO:0090282.D091	5439	14	1686	14	7.28632e-08	GO:0022625.D075	17434	131	260	14	9.83152e-09	GO:0031225.D076	13218	266	2144	117	3.15827e-27	GO:0003843.D077	14670	27	16	4	1.63108e-08	GO:0005794.D076	13218	1760	2166	422	5.9987e-19	GO:0009295.D080	18732	40	3082	22	2.87672e-08	GO:0005829.D076	13218	2622	3311	767	2.44725e-08
GO:0009414.D077	14670	273	353	42	3.51702e-22	GO:0090305.D091	5439	144	1686	102	2.62944e-23	GO:0022626.D075	17434	410	260	36	7.89833e-18	GO:0048046.D076	13218	402	2144	121	1.30146e-12	GO:0004592.D077	14670	3	16	3	1.06448e-09	GO:0005839.D076	13218	57	2166	45	2.7626e-25	GO:0009506.D080	18732	858	3082	265	5.13164e-27	GO:0005840.D076	13218	286	3311	201	2.3221e-59
GO:0009737.D077	14670	374	353	53	4.48594e-26	GO:0090501.D091	5439	62	1686	42	2.40413e-09	GO:0033612.D075	17434	36	260	8	4.63313e-08	GO:0000139.D076	13218	247	3909	138	3.48248e-18	GO:0005515.D077	14670	7091	15	28	0	GO:0006270.D076	13218	11	2166	10	1.28529e-07	GO:0009507.D080	18732	6321	3082	2161	0	GO:0006364.D076	13218	55	3311	42	1.82119e-15
GO:0010344.D077	14670	7	353	6	1.27691e-09	GO:0090502.D091	5439	74	1686	45	9.60688e-08	GO:0003735.D075	17434	456	341	30	7.1083e-09	GO:0004630.D076	13218	22	3909	22	2.19624e-12	GO:0005634.D077	14670	9694	15	19	0	GO:0031225.D076	13218	266	2166	92	2.10719e-13	GO:0009534.D080	18732	229	3082	108	1.23403e-27	GO:0006396.D076	13218	56	3311	33	7.22296e-08
GO:0019915.D077	14670	18	353	8	3.68329e-09	GO:0000276.D092	4696	22	847	16	2.78403e-08	GO:0004641.D075	17434	4	341	4	1.4385e-07	GO:0004672.D076	13218	245	3909	118	5.04808e-10	GO:0005634.D077	14670	9694	14	22	0	GO:0045271.D076	13218	21	2166	16	2.28777e-09	GO:0009535.D080	18732	820	3082	363	1.63977e-82	GO:0006412.D076	13218	509	3311	385	1.8699e-132
GO:0044212.D077	14670	195	353	20	5.08581e-08	GO:0004555.D092	4696	12	847	12	1.11167e-09	GO:0005515.D075	17434	7934	341	243	2.30812e-22	GO:0004674.D076	13218	374	3909	195	1.7826e-20	GO:0004630.D077	14670	25	14	4	6.48956e-09	GO:0048046.D076	13218	402	2166	125	8.71866e-14	GO:0009536.D080	18732	339	3082	101	4.99459e-10	GO:0006457.D076	13218	239	3311	101	3.29295e-09
GO:0004310.D077	14670	9	66	4	4.62861e-08	GO:0005739.D092	4696	3180	847	1034	0	GO:0005739.D075	17434	3697	341	145	2.93921e-19	GO:0004722.D076	13218	171	3909	83	1.19342e-07	GO:0010052.D077	14670	9	14	3	5.79248e-08	GO:0000139.D076	13218	247	4950	160	1.54558e-18	GO:0009543.D080	18732	137	3082	60	3.85836e-14	GO:0008026.D076	13218	58	3311	34	5.49483e-08
GO:0006021.D077	14670	11	66	4	1.20407e-07	GO:0005743.D092	4696	482	847	190	5.48538e-32	GO:0005759.D075	17434	95	341	14	4.50069e-09	GO:0005484.D076	13218	57	3909	38	7.3791e-09	GO:0010444.D077	14670	14	14	6	6.49653e-16	GO:0003700.D076	13218	1370	4950	644	1.45244e-14	GO:0009570.D080	18732	1140	3082	559	1.80046e-155	GO:0008237.D076	13218	45	3311	28	1.40839e-07
GO:0000463.D077	14670	3	22	3	2.92732e-09	GO:0005758.D092	4696	101	847	49	1.42713e-12	GO:0006412.D075	17434	514	341	30	1.03455e-07	GO:0005509.D076	13218	214	3909	100	7.16044e-08	GO:2000037.D077	14670	10	14	3	8.27031e-08	GO:0004630.D076	13218	22	4950	22	4.00835e-10	GO:0009579.D080	18732	384	3082	211	4.89159e-68	GO:0009089.D076	13218	20	3311	17	2.97308e-08
GO:0005634.D077	14670	9694	22	28	0	GO:0005762.D092	4696	61	847	30	2.33337e-08	GO:0003674.D075	17434	3523	246	91	6.71553e-10	GO:0005515.D076	13218	6744	3909	2163	7.12959e-11	GO:0047631.D077	14670	6	13	3	1.08562e-08	GO:0004672.D076	13218	245	4950	140	2.21528e-10	GO:0009651.D080	18732	506	3082	130	5.57545e-08	GO:0009451.D076	13218	39	3311	28	1.10317e-09
GO:0005730.D077	14670	384	22	14	1.4831e-17	GO:0005978.D092	4696	30	847	19	4.50591e-08	GO:0008824.D075	17434	4	246	4	3.86953e-08	GO:0005516.D076	13218	224	3909	103	1.25481e-07	GO:0005515.D077	14670	7091	13	21	0	GO:0004674.D076	13218	374	4950	231	3.98659e-22	GO:0009658.D080	18732	118	3082	48	3.06439e-10	GO:0009507.D076	13218	5630	3311	2477	0
GO:0030687.D077	14670	9	22	4	4.75467e-10	GO:0006744.D092	4696	44	847	26	1.21858e-09	GO:0005794.D075	17434	1912	334	72	1.22431e-08	GO:0005576.D076	13218	1332	3909	631	1.53711e-47	GO:0005634.D077	14670	9694	12	15	0	GO:0004683.D076	13218	49	4950	38	1.16288e-08	GO:0009706.D080	18732	82	3082	36	4.34103e-09	GO:0009534.D076	13218	227	3311	99	6.11133e-10
GO:0070545.D077	14670	3	22	3	2.92732e-09	GO:0016491.D092	4696	506	847	143	1.24594e-09	GO:0009409.D075	17434	359	334	26	6.96104e-09	GO:0005768.D076	13218	241	3909	148	5.14969e-25	GO:0005634.D077	14670	9694	11	15	0	GO:0004722.D076	13218	171	4950	101	6.64862e-09	GO:0009735.D080	18732	179	3082	72	2.40838e-14	GO:0009535.D076	13218	781	3311	342	3.82852e-32
GO:0004197.D078	20472	33	2133	16	3.76678e-08	GO:0032543.D092	4696	120	847	54	4.51414e-12	GO:0003700.D075	17434	2007	338	84	4.07279e-12	GO:0005773.D076	13218	724	3909	288	1.02244e-09	GO:0004514.D077	14670	7	11	5	1.71353e-15	GO:0005484.D076	13218	57	4950	43	5.60591e-09	GO:0009853.D080	18732	50	3082	25	4.19558e-08	GO:0009536.D076	13218	302	3311	154	1.10428e-22
GO:0004392.D078	20472	8	2133	8	1.37256e-08	GO:0033617.D092	4696	40	847	26	5.76034e-11	GO:0005634.D075	17434	11540	338	286	1.06299e-14	GO:0005783.D076	13218	780	3909	302	1.07476e-08	GO:0009435.D077	14670	10	11	4	3.58432e-11	GO:0005515.D076	13218	6744	4950	2873	4.07328e-36	GO:0009941.D080	18732	900	3082	392	9.02115e-87	GO:0009570.D076	13218	1088	3311	502	2.61817e-56
GO:0004467.D078	20472	18	2133	12	1.61766e-08	GO:0045454.D092	4696	66	847	34	5.43139e-10	GO:0010200.D075	17434	114	338	15	5.54907e-09	GO:0005789.D076	13218	274	3909	130	2.35373e-10	GO:0009507.D077	14670	5810	11	13	0	GO:0005516.D076	13218	224	4950	135	2.54607e-12	GO:0010287.D080	18732	157	3082	53	8.09341e-08	GO:0009658.D076	13218	105	3311	64	5.92088e-15
GO:0005634.D078	20472	10997	2133	1319	8.05458e-16	GO:0055114.D092	4696	855	847	245	1.11202e-17	GO:0005576.D075	17434	1856	392	96	2.37943e-15	GO:0005794.D076	13218	1760	3909	854	7.68702e-73	GO:0005886.D077	14670	4661	11	12	0	GO:0005576.D076	13218	1332	4950	725	2.37364e-40	GO:0015934.D080	18732	46	3082	32	1.56852e-15	GO:0009706.D076	13218	80	3311	44	9.5755e-09
GO:0006552.D078	20472	8	2133	8	1.37256e-08	GO:0000027.D092	4696	53	636	33	1.47717e-16	GO:0005773.D075	17434	778	392	46	2.0719e-09	GO:0005802.D076	13218	248	3909	159	7.50668e-30	GO:0000502.D078	20472	62	9921	53	1.23729e-09	GO:0005768.D076	13218	241	4950	170	7.7263e-26	GO:0015935.D080	18732	24	3082	20	1.08338e-12	GO:0009793.D076	13218	378	3311	167	1.6902e-16
GO:0006914.D078	20472	52	2133	22	2.70035e-09	GO:0000055.D092	4696	61	636	25	9.07192e-08	GO:0005777.D075	17434	384	392	32	1.96328e-10	GO:0005886.D076	13218	4461	3909	2068	1.8376e-194	GO:0003674.D078	20472	4383	9921	2328	2.02946e-12	GO:0005783.D076	13218	780	4950	375	2.79693e-10	GO:0015979.D080	18732	146	3082	73	5.5893e-21	GO:0009941.D076	13218	857	3311	418	1.96599e-54
GO:0009414.D078	20472	271	2133	59	3.00731e-08	GO:0000166.D092	4696	803	636	189	1.01516e-17	GO:0008417.D075	17434	19	392	7	1.09926e-07	GO:0006468.D076	13218	474	3909	237	1.70545e-21	GO:0003700.D078	20472	2197	9921	1210	3.00759e-11	GO:0005789.D076	13218	274	4950	158	5.73298e-12	GO:0015986.D080	18732	30	3082	18	8.62137e-08	GO:0010020.D076	13218	25	3311	19	1.27431e-07
GO:0009737.D078	20472	388	2133	81	7.12917e-10	GO:0000447.D092	4696	45	636	27	3.38616e-13	GO:0015171.D075	17434	61	392	11	9.84677e-08	GO:0006623.D076	13218	32	3909	24	1.41411e-07	GO:0005515.D078	20472	7208	9921	3760	3.08508e-15	GO:0005794.D076	13218	1760	4950	971	2.34218e-59	GO:0015995.D080	18732	67	3082	54	8.57921e-31	GO:0010027.D076	13218	37	3311	26	9.15659e-09
GO:0010150.D078	20472	88	2133	28	3.75333e-08	GO:0000462.D092	4696	84	636	42	6.32468e-16	GO:0016021.D075	17434	3429	392	122	3.35746e-08	GO:0006886.D076	13218	148	3909	86	3.92049e-13	GO:0005634.D078	20472	10997	9921	6093	2.18179e-102	GO:0005802.D076	13218	248	4950	183	8.58132e-32	GO:0016020.D080	18732	1586	3082	487	1.23498e-49	GO:0010287.D076	13218	152	3311	75	7.67585e-11
GO:0010345.D078	20472	13	2133	11	9.80495e-10	GO:0000463.D092	4696	34	636	22	6.30202e-12	GO:0009409.D075	17434	359	346	25	5.93958e-08	GO:0006887.D076	13218	34	3909	25	1.48383e-07	GO:0005839.D078	20472	46	9921	44	3.93652e-12	GO:0005886.D076	13218	4461	4950	2487	6.26597e-209	GO:0016630.D080	18732	9	3082	9	8.74971e-08	GO:0015934.D076	13218	45	3311	37	1.15284e-15
GO:0019789.D078	20472	11	2133	9	6.44349e-08	GO:0000472.D092	4696	34	636	26	1.05217e-16	GO:0006412.D075	17434	514	376	34	7.21506e-09	GO:0006897.D076	13218	42	3909	31	3.9291e-09	GO:0006511.D078	20472	240	9921	185	6.21761e-20	GO:0006468.D076	13218	474	4950	284	5.24109e-24	GO:0019252.D080	18732	41	3082	23	8.33435e-09	GO:0015935.D076	13218	22	3311	18	3.62803e-08
GO:0003674.D078	20472	4383	1482	434	7.87076e-14	GO:0000480.D092	4696	33	636	26	2.83189e-17	GO:0009098.D075	17434	23	376	8	1.60568e-08	GO:0009505.D076	13218	233	3909	114	3.00414e-10	GO:0006914.D078	20472	52	9921	46	1.39889e-09	GO:0006623.D076	13218	32	4950	28	6.54863e-09	GO:0019253.D080	18732	23	3082	16	2.12427e-08	GO:0019843.D076	13218	68	3311	43	2.96523e-11
GO:0006952.D078	20472	508	1482	78	1.89593e-10	GO:0003723.D092	4696	591	636	159	9.4501e-21	GO:0009507.D075	17434	6148	376	367	4.78114e-154	GO:0009705.D076	13218	77	3909	48	2.40413e-09	GO:0007275.D078	20472	288	9921	185	4.13506e-08	GO:0006886.D076	13218	148	4950	103	1.57658e-15	GO:0019843.D080	18732	77	3082	53	1.6969e-24	GO:0022625.D076	13218	131	3311	104	3.67009e-39
GO:0010105.D078	20472	26	1482	14	4.3152e-10	GO:0003729.D092	4696	203	636	70	5.95074e-15	GO:0009535.D075	17434	737	376	52	3.98316e-14	GO:0009742.D076	13218	69	3909	43	1.65123e-08	GO:0008150.D078	20472	4398	9921	2282	1.58983e-07	GO:0006897.D076	13218	42	4950	35	1.26516e-09	GO:0022625.D080	18732	133	3082	97	2.18415e-47	GO:0022626.D076	13218	405	3311	318	7.41398e-117
GO:0033612.D078	20472	42	1482	15	1.11585e-07	GO:0003743.D092	4696	101	636	62	9.22599e-30	GO:0009570.D075	17434	1106	376	115	1.98349e-48	GO:0009926.D076	13218	46	3909	32	2.36781e-08	GO:0042626.D078	20472	138	9921	98	5.8728e-08	GO:0006914.D076	13218	50	4950	37	1.55664e-07	GO:0022626.D080	18732	409	3082	311	7.61048e-161	GO:0022627.D076	13218	137	3311	123	1.97873e-58
GO:0003674.D078	20472	4383	827	251	5.05349e-10	GO:0003899.D092	4696	126	636	75	1.29797e-34	GO:0009579.D075	17434	352	376	37	1.46362e-15	GO:0010008.D076	13218	59	3909	39	6.7661e-09	GO:0000139.D078	20472	287	8754	180	5.91778e-12	GO:0009505.D076	13218	233	4950	131	3.46013e-09	GO:0022627.D080	18732	142	3082	100	1.57876e-46	GO:0032040.D076	13218	16	3311	15	1.14786e-08
GO:0005634.D078	20472	10997	827	517	1.12274e-07	GO:0004004.D092	4696	50	636	29	1.50869e-13	GO:0009941.D075	17434	873	376	59	4.16975e-15	GO:0016021.D076	13218	2702	3909	1145	1.584e-57	GO:0003735.D078	20472	501	8754	420	3.54749e-82	GO:0009705.D076	13218	77	4950	57	6.63943e-11	GO:0031977.D080	18732	56	3082	27	3.26877e-08	GO:0042254.D076	13218	109	3311	85	3.62955e-31
GO:0005634.D078	20472	10997	344	243	7.3722e-11	GO:0004812.D092	4696	94	636	44	2.85699e-15	GO:0016984.D075	17434	6	376	6	9.67627e-11	GO:0016126.D076	13218	44	3909	31	2.44514e-08	GO:0005507.D078	20472	222	8754	138	3.92274e-09	GO:0009742.D076	13218	69	4950	48	5.86785e-08	GO:0032544.D080	18732	13	3082	12	4.26439e-09	GO:0051082.D076	13218	68	3311	40	3.22896e-09
GO:0005886.D078	20472	4947	344	142	1.28177e-12	GO:0005524.D092	4696	1293	636	274	6.65484e-20	GO:0022626.D075	17434	410	376	30	5.89889e-09	GO:0016192.D076	13218	117	3909	64	1.10173e-08	GO:0005618.D078	20472	498	8754	277	3.53423e-09	GO:0009873.D076	13218	95	4950	61	1.03129e-07	GO:0042254.D080	18732	112	3082	73	7.47896e-31	GO:0000502.D076	13218	67	967	22	9.24594e-10
GO:0016157.D078	20472	20	344	8	6.19265e-10	GO:0005634.D092	4696	4445	636	777	0	GO:0033925.D075	17434	5	376	5	4.54576e-09	GO:0016301.D076	13218	597	3909	280	5.04002e-20	GO:0005730.D078	20472	407	8754	271	1.19195e-22	GO:0010008.D076	13218	59	4950	45	1.33371e-09	GO:0042742.D080	18732	265	3082	84	5.35883e-10	GO:0004298.D076	13218	30	967	17	2.07392e-12
GO:0005634.D078	20472	10997	280	221	8.65842e-19	GO:0005643.D092	4696	168	636	52	2.05473e-09	GO:0003674.D075	17434	3523	234	83	3.43591e-08	GO:0016757.D076	13218	341	3909	164	2.44727e-13	GO:0005737.D078	20472	4043	8754	1887	1.18848e-08	GO:0015031.D076	13218	245	4950	132	9.85524e-08	GO:0042802.D080	18732	141	3082	52	3.56773e-09	GO:0005739.D076	13218	2847	967	313	2.8404e-16
GO:0010444.D078	20472	14	280	6	1.69968e-08	GO:0005730.D092	4696	494	636	259	1.77574e-111	GO:0005739.D075	17434	3697	234	111	2.49311e-19	GO:0019901.D076	13218	41	3909	29	6.06218e-08	GO:0005739.D078	20472	3805	8754	2058	7.28439e-55	GO:0015250.D076	13218	54	4950	40	4.63376e-08	GO:0046686.D080	18732	424	3082	152	1.00322e-22	GO:0005747.D076	13218	85	967	24	4.99341e-09
GO:0005634.D078	20472	10997	744	503	2.98745e-15	GO:0005736.D092	4696	33	636	20	3.33549e-10	GO:0005747.D075	17434	84	234	27	2.3559e-30	GO:0031201.D076	13218	37	3909	27	6.06517e-08	GO:0005747.D078	20472	95	8754	70	8.9768e-10	GO:0016021.D076	13218	2702	4950	1348	9.12119e-50	GO:0046933.D080	18732	31	3082	23	1.77574e-12	GO:0005839.D076	13218	57	967	32	4.68674e-22
GO:0006511.D078	20472	240	744	32	2.23754e-10	GO:0005737.D092	4696	4431	636	752	0	GO:0008137.D075	17434	18	234	6	8.89589e-08	GO:0031902.D076	13218	43	3909	32	1.5464e-09	GO:0005768.D078	20472	252	8754	151	2.6562e-08	GO:0016192.D076	13218	117	4950	79	3.49169e-11	GO:0048046.D080	18732	437	3082	185	1.79045e-38	GO:0006270.D076	13218	11	967	10	4.32125e-11
GO:0005515.D078	20472	7208	412	225	3.64016e-16	GO:0005851.D092	4696	25	636	17	5.35908e-10	GO:0009853.D075	17434	48	234	10	6.55279e-10	GO:0035556.D076	13218	125	3909	68	5.24689e-09	GO:0005794.D078	20472	1829	8754	1109	2.0359e-58	GO:0016301.D076	13218	597	4950	332	2.45424e-20	GO:0071482.D080	18732	22	3082	19	1.13753e-12	GO:0000103.D076	13218	25	1234	13	6.85958e-08
GO:0005634.D078	20472	10997	412	286	3.76816e-11	GO:0005852.D092	4696	30	636	24	2.62836e-16	GO:0031966.D075	17434	39	234	10	7.0788e-11	GO:0046777.D076	13218	100	3909	57	9.43073e-09	GO:0005802.D078	20472	254	8754	152	2.69976e-08	GO:0016567.D076	13218	313	4950	163	7.0766e-08	GO:0005576.D080	18732	1857	2117	324	5.97813e-17	GO:0000162.D076	13218	32	1234	22	4.78204e-16
GO:0005739.D078	20472	3805	412	125	4.03858e-09	GO:0006351.D092	4696	536	636	127	7.62499e-12	GO:0045271.D075	17434	20	234	10	2.57153e-14	GO:0000151.D077	14670	30	5240	25	1.12673e-07	GO:0005829.D078	20472	2527	8754	1347	3.36164e-30	GO:0016757.D076	13218	341	4950	184	2.61794e-10	GO:0016021.D080	18732	3605	2117	544	5.97933e-15	GO:0003735.D076	13218	455	1234	79	3.58662e-08
GO:0005515.D078	20472	7208	416	203	6.24926e-09	GO:0006364.D092	4696	269	636	124	1.72645e-41	GO:0009507.D075	17434	6148	491	475	2.85401e-194	GO:0003676.D077	14670	330	5240	180	1.36195e-12	GO:0005840.D078	20472	307	8754	257	2.99641e-50	GO:0019901.D076	13218	41	4950	33	2.07288e-08	GO:0000139.D080	18732	281	1958	63	3.41971e-09	GO:0003755.D076	13218	103	1234	34	2.10906e-11
GO:0080143.D078	20472	8	416	6	1.83782e-09	GO:0006412.D092	4696	482	636	122	1.48665e-13	GO:0009534.D075	17434	209	491	34	1.01561e-16	GO:0003677.D077	14670	1358	5240	613	3.96254e-14	GO:0006364.D078	20472	60	8754	46	9.19668e-08	GO:0031201.D076	13218	37	4950	30	6.80894e-08	GO:0005576.D080	18732	1857	1958	369	1.49714e-37	GO:0004049.D076	13218	10	1234	9	4.80814e-09
GO:0005739.D078	20472	3805	726	223	6.87943e-16	GO:0006413.D092	4696	80	636	43	8.11642e-18	GO:0009535.D075	17434	737	491	91	7.16058e-34	GO:0003700.D077	14670	1592	5240	817	1.26906e-41	GO:0006412.D078	20472	560	8754	472	4.17385e-94	GO:0031225.D076	13218	266	4950	142	6.95111e-08	GO:0005618.D080	18732	497	1958	93	1.5928e-08	GO:0004364.D076	13218	64	1234	22	3.17337e-08
GO:0005747.D078	20472	95	726	18	5.49831e-09	GO:0006415.D092	4696	29	636	19	1.32248e-10	GO:0009543.D075	17434	140	491	18	8.13992e-08	GO:0004402.D077	14670	40	5240	33	1.59382e-09	GO:0008417.D078	20472	31	8754	28	4.16775e-08	GO:0031902.D076	13218	43	4950	36	5.61798e-10	GO:0005737.D080	18732	4455	1958	567	1.44219e-08	GO:0005739.D076	13218	2847	1234	482	2.65543e-49
GO:0005794.D078	20472	1829	726	111	1.1879e-08	GO:0006418.D092	4696	65	636	33	5.25436e-13	GO:0009570.D075	17434	1106	491	131	1.12164e-47	GO:0004842.D077	14670	291	5240	172	2.14506e-16	GO:0009506.D078	20472	825	8754	431	1.41826e-08	GO:0035556.D076	13218	125	4950	77	3.33953e-08	GO:0005768.D080	18732	261	1958	69	1.92931e-13	GO:0005747.D076	13218	85	1234	33	2.29057e-13
GO:0019761.D078	20472	29	726	10	3.21503e-08	GO:0006446.D092	4696	43	636	31	1.94898e-18	GO:0009579.D075	17434	352	491	65	1.42838e-34	GO:0005515.D077	14670	7091	5240	3204	2.80826e-119	GO:0009507.D078	20472	5309	8754	2695	1.29685e-42	GO:0046777.D076	13218	100	4950	68	5.03338e-10	GO:0005773.D080	18732	765	1958	145	4.87662e-13	GO:0005777.D076	13218	352	1234	73	3.8938e-11
GO:0000105.D078	20472	25	2434	15	1.30641e-08	GO:0006611.D092	4696	23	636	14	1.53445e-07	GO:0009941.D075	17434	873	491	103	9.65774e-37	GO:0005634.D077	14670	9694	5240	4845	0	GO:0009536.D078	20472	312	8754	190	6.5307e-11	GO:0071555.D076	13218	138	4950	84	1.78315e-08	GO:0005774.D080	18732	637	1958	114	5.44193e-09	GO:0005840.D076	13218	286	1234	66	2.41138e-12
GO:0003729.D078	20472	316	2434	72	3.23613e-08	GO:0008186.D092	4696	16	636	12	3.74867e-08	GO:0010287.D075	17434	144	491	23	1.49146e-11	GO:0006281.D077	14670	127	5240	75	6.47765e-08	GO:0009570.D078	20472	977	8754	532	3.47341e-14	GO:0000105.D077	14670	25	7090	25	1.24707e-08	GO:0005783.D080	18732	871	1958	201	1.61118e-28	GO:0006096.D076	13218	97	1234	27	1.40629e-07
GO:0003735.D078	20472	501	2434	238	1.70736e-89	GO:0009451.D092	4696	35	636	18	8.94125e-08	GO:0015995.D075	17434	67	491	13	3.79131e-08	GO:0006351.D077	14670	967	5240	479	6.12183e-20	GO:0009735.D078	20472	178	8754	118	1.79433e-10	GO:0003735.D077	14670	473	7090	401	2.05675e-63	GO:0005789.D080	18732	312	1958	70	4.49891e-10	GO:0006790.D076	13218	18	1234	11	7.72011e-08
GO:0005507.D078	20472	222	2434	62	6.21458e-11	GO:0009982.D092	4696	62	636	38	1.48953e-18	GO:0048046.D075	17434	466	491	45	5.19318e-13	GO:0006355.D077	14670	1422	5240	697	1.98402e-27	GO:0015934.D078	20472	48	8754	41	1.20886e-09	GO:0003755.D077	14670	103	7090	76	1.17007e-07	GO:0005794.D080	18732	1930	1958	474	2.172e-80	GO:0008137.D076	13218	21	1234	12	5.50366e-08
GO:0005618.D078	20472	498	2434	121	5.57537e-15	GO:0010494.D092	4696	128	636	46	7.08748e-11	GO:0004559.D075	17434	17	390	9	2.65639e-11	GO:0006914.D077	14670	53	5240	41	6.83551e-10	GO:0016020.D078	20472	1508	8754	791	2.37671e-15	GO:0005507.D077	14670	197	7090	142	8.16008e-12	GO:0005802.D080	18732	261	1958	66	5.76009e-12	GO:0009073.D076	13218	30	1234	17	1.03204e-10
GO:0005730.D078	20472	407	2434	118	5.17432e-21	GO:0010501.D092	4696	24	636	17	1.95926e-10	GO:0005515.D075	17434	7934	390	401	0	GO:0008150.D077	14670	2832	5240	1163	3.04121e-11	GO:0019843.D078	20472	77	8754	57	2.47025e-08	GO:0005576.D077	14670	1518	7090	849	2.31076e-10	GO:0005829.D080	18732	2824	1958	433	1.12446e-18	GO:0009423.D076	13218	15	1234	12	1.45346e-10
GO:0005737.D078	20472	4043	2434	598	3.00102e-10	GO:0030488.D092	4696	31	636	17	5.91379e-08	GO:0005524.D075	17434	2025	390	87	1.08716e-09	GO:0008270.D077	14670	900	5240	467	1.05696e-24	GO:0022625.D078	20472	130	8754	120	3.76597e-33	GO:0005618.D077	14670	458	7090	294	2.86481e-12	GO:0005886.D080	18732	5233	1958	881	1.71666e-65	GO:0009507.D076	13218	5630	1234	1252	0
GO:0005739.D078	20472	3805	2434	648	1.1854e-25	GO:0030515.D092	4696	23	636	17	6.52899e-11	GO:0005634.D075	17434	11540	390	437	0	GO:0008380.D077	14670	90	5240	57	8.48887e-08	GO:0022626.D078	20472	384	8754	301	7.11466e-47	GO:0005739.D077	14670	2976	7090	1818	2.84897e-55	GO:0006096.D080	18732	103	1958	37	4.80282e-12	GO:0009534.D076	13218	227	1234	69	1.54006e-19
GO:0005768.D078	20472	252	2434	64	2.21474e-09	GO:0030686.D092	4696	91	636	55	5.46941e-26	GO:0005643.D075	17434	42	390	10	2.17392e-08	GO:0010105.D077	14670	26	5240	23	3.7562e-08	GO:0022627.D078	20472	148	8754	131	2.09484e-31	GO:0005747.D077	14670	87	7090	75	1.34307e-13	GO:0006633.D080	18732	113	1958	64	1.10991e-33	GO:0009535.D076	13218	781	1234	237	5.94584e-67
GO:0005774.D078	20472	584	2434	115	2.64228e-08	GO:0030687.D092	4696	156	636	101	9.58181e-52	GO:0009793.D075	17434	452	390	38	2.32637e-12	GO:0016567.D077	14670	335	5240	200	1.52134e-19	GO:0042254.D078	20472	109	8754	101	1.88434e-28	GO:0005774.D077	14670	611	7090	378	4.61904e-12	GO:0009505.D080	18732	272	1958	68	4.8537e-12	GO:0009536.D076	13218	302	1234	68	3.75341e-12
GO:0005783.D078	20472	821	2434	176	1.72819e-15	GO:0031081.D092	4696	21	636	14	2.84242e-08	GO:0010105.D075	17434	28	390	13	7.96143e-15	GO:0016607.D077	14670	69	5240	51	1.06294e-10	GO:0046686.D078	20472	387	8754	221	7.19041e-09	GO:0005783.D077	14670	809	7090	484	9.90851e-12	GO:0009506.D080	18732	858	1958	158	4.92833e-13	GO:0009543.D076	13218	136	1234	69	1.90624e-35
GO:0005794.D078	20472	1829	2434	498	6.0943e-80	GO:0031369.D092	4696	34	636	18	4.96145e-08	GO:0003674.D075	17434	3523	319	109	2.98237e-09	GO:0043565.D077	14670	358	5240	182	2.2528e-09	GO:0071555.D078	20472	197	8754	125	3.44513e-09	GO:0005794.D077	14670	1826	7090	1191	1.84906e-54	GO:0009507.D080	18732	6321	1958	780	1.48578e-09	GO:0009570.D076	13218	1088	1234	324	9.77547e-92
GO:0005802.D078	20472	254	2434	70	7.27032e-12	GO:0031428.D092	4696	25	636	24	2.16673e-20	GO:0003700.D075	17434	2007	319	69	1.42528e-07	GO:0004722.D077	14670	192	2089	59	3.1144e-09	GO:0005634.D078	20472	10997	1368	852	2.22497e-11	GO:0005829.D077	14670	2667	7090	1512	7.29699e-22	GO:0009534.D080	18732	229	1958	51	1.30177e-07	GO:0009579.D076	13218	384	1234	144	1.35166e-52
GO:0005829.D078	20472	2527	2434	520	2.951e-41	GO:0032040.D092	4696	65	636	44	6.19923e-24	GO:0009408.D075	17434	177	319	25	1.9996e-15	GO:0005576.D077	14670	1518	2089	288	4.52329e-08	GO:0005886.D078	20472	4947	1368	475	6.32813e-20	GO:0005839.D077	14670	57	7090	50	4.51319e-10	GO:0009535.D080	18732	820	1958	147	2.67517e-11	GO:0009735.D076	13218	177	1234	43	3.17177e-09
GO:0005840.D078	20472	307	2434	140	7.40649e-50	GO:0032045.D092	4696	17	636	12	1.11823e-07	GO:0005774.D075	17434	632	209	29	5.42535e-10	GO:0009408.D077	14670	163	2089	53	2.16797e-09	GO:0006952.D078	20472	508	1368	79	1.46949e-12	GO:0005840.D077	14670	288	7090	256	5.21839e-49	GO:0009651.D080	18732	506	1958	91	1.53032e-07	GO:0009941.D076	13218	857	1234	229	2.13663e-53
GO:0005886.D078	20472	4947	2434	724	1.09865e-11	GO:0034388.D092	4696	12	636	12	3.47948e-11	GO:0005794.D075	17434	1912	209	69	7.8087e-18	GO:0009414.D077	14670	273	2089	110	1.35057e-26	GO:0010200.D078	20472	124	1368	39	8.91677e-17	GO:0005886.D077	14670	4661	7090	2408	1.96418e-08	GO:0015250.D080	18732	57	1958	24	6.14324e-10	GO:0010287.D076	13218	152	1234	52	1.76746e-17
GO:0006096.D078	20472	96	2434	34	1.7446e-09	GO:0042254.D092	4696	222	636	122	1.81743e-51	GO:0005829.D075	17434	2796	209	65	3.81201e-08	GO:0009611.D077	14670	155	2089	49	2.42105e-08	GO:0016301.D078	20472	896	1368	102	7.44102e-08	GO:0006096.D077	14670	97	7090	73	5.22327e-08	GO:0016020.D080	18732	1586	1958	268	1.58552e-16	GO:0010319.D076	13218	37	1234	18	8.10726e-10
GO:0006412.D078	20472	560	2434	268	5.31407e-102	GO:0042273.D092	4696	78	636	55	3.65994e-31	GO:0000139.D075	17434	280	528	30	2.07851e-09	GO:0009651.D077	14670	475	2089	113	1.16715e-08	GO:0019104.D078	20472	6	1368	6	8.81262e-08	GO:0006412.D077	14670	527	7090	447	7.17218e-71	GO:0016021.D080	18732	3605	1958	548	1.82888e-23	GO:0010598.D076	13218	24	1234	20	1.61864e-17
GO:0009506.D078	20472	825	2434	178	6.19364e-16	GO:0045943.D092	4696	17	636	13	6.51328e-09	GO:0003994.D075	17434	10	528	6	1.42065e-07	GO:0009737.D077	14670	374	2089	144	5.50972e-32	GO:0043531.D078	20472	86	1368	21	1.56381e-07	GO:0009506.D077	14670	780	7090	466	3.29707e-11	GO:0016126.D080	18732	49	1958	26	1.43216e-13	GO:0015979.D076	13218	128	1234	34	1.28417e-08
GO:0009507.D078	20472	5309	2434	739	9.32618e-08	GO:1990481.D092	4696	11	636	11	2.60822e-10	GO:0004519.D075	17434	127	528	19	9.082e-09	GO:0016021.D077	14670	2962	2089	525	1.68e-09	GO:0005634.D078	20472	10997	428	305	4.68948e-14	GO:0009507.D077	14670	5810	7090	4307	0	GO:0031225.D080	18732	335	1958	83	3.67037e-14	GO:0019252.D076	13218	32	1234	15	4.02323e-08
GO:0015934.D078	20472	48	2434	23	7.60225e-10	GO:0003879.D092	4696	7	503	7	1.55816e-07	GO:0005739.D075	17434	3697	528	191	7.63417e-16	GO:0016157.D077	14670	16	2089	13	3.51784e-09	GO:0005886.D078	20472	4947	428	174	1.99617e-14	GO:0009534.D077	14670	232	7090	191	3.00707e-27	GO:0045300.D080	18732	21	1958	13	1.55289e-08	GO:0031969.D076	13218	110	1234	33	7.1234e-10
GO:0016020.D078	20472	1508	2434	306	1.66499e-22	GO:0003942.D092	4696	7	503	7	1.55816e-07	GO:0005794.D075	17434	1912	528	162	4.7759e-36	GO:0045735.D077	14670	57	2089	31	1.29301e-12	GO:0016157.D078	20472	20	428	8	3.45699e-09	GO:0009535.D077	14670	805	7090	648	2.06392e-83	GO:0046686.D080	18732	424	1958	85	2.41202e-09	GO:0031977.D076	13218	56	1234	22	1.75881e-09
GO:0016759.D078	20472	40	2434	19	2.73898e-08	GO:0004042.D092	4696	8	503	8	1.64821e-08	GO:0005802.D075	17434	263	528	27	3.32067e-08	GO:0003843.D077	14670	27	2006	16	4.12556e-08	GO:0003723.D079	22180	759	11802	514	9.99839e-17	GO:0009536.D077	14670	309	7090	241	3.00874e-27	GO:0048046.D080	18732	437	1958	83	4.78587e-08	GO:0046686.D076	13218	406	1234	86	1.9186e-13
GO:0022625.D078	20472	130	2434	80	2.25036e-41	GO:0004096.D092	4696	7	503	7	1.55816e-07	GO:0004601.D075	17434	127	431	16	9.78796e-08	GO:0005886.D077	14670	4661	2006	875	2.38736e-33	GO:0003735.D079	22180	463	11802	415	1.36219e-65	GO:0009543.D077	14670	134	7090	127	6.29251e-32	GO:0071555.D080	18732	181	1958	44	6.64693e-08	GO:0048046.D076	13218	402	1234	85	2.96174e-13
GO:0022626.D078	20472	384	2434	210	8.16103e-94	GO:0004418.D092	4696	7	503	7	1.55816e-07	GO:0005576.D075	17434	1856	431	94	7.01682e-12	GO:0009733.D077	14670	250	2006	70	1.59477e-09	GO:0004519.D079	22180	163	11802	126	1.47643e-10	GO:0009570.D077	14670	1105	7090	953	1.04087e-165	GO:0000156.D080	18732	57	1093	17	1.41047e-08	GO:0055114.D076	13218	951	1234	148	1.31491e-10
GO:0022627.D078	20472	148	2434	99	5.68514e-56	GO:0004652.D092	4696	29	503	15	4.27699e-08	GO:0010411.D075	17434	34	431	9	9.61861e-08	GO:0010305.D077	14670	18	2006	13	2.46782e-08	GO:0005730.D079	22180	440	11802	323	1.30703e-18	GO:0009579.D077	14670	385	7090	344	4.66748e-67	GO:0003723.D080	18732	729	1093	79	7.03785e-08	GO:0000139.D076	13218	247	2311	115	1.6312e-26
GO:0030244.D078	20472	42	2434	25	2.24438e-13	GO:0004826.D092	4696	17	503	11	1.30235e-07	GO:0016762.D075	17434	33	431	11	2.20238e-10	GO:0000105.D077	14670	25	5335	25	1.0047e-11	GO:0005732.D079	22180	51	11802	46	1.43864e-08	GO:0009658.D077	14670	108	7090	84	2.95964e-10	GO:0003997.D080	18732	13	1093	9	4.38767e-09	GO:0004601.D076	13218	94	2311	45	1.04955e-11
GO:0042254.D078	20472	109	2434	62	1.34508e-29	GO:0004834.D092	4696	10	503	10	1.83427e-10	GO:0016798.D075	17434	35	431	9	1.26672e-07	GO:0000139.D077	14670	264	5335	137	1.48354e-07	GO:0005739.D079	22180	4291	11802	2837	5.92227e-81	GO:0009735.D077	14670	185	7090	132	1.39207e-10	GO:0005515.D080	18732	7988	1093	555	1.4899e-08	GO:0005576.D076	13218	1332	2311	530	2.43264e-93
GO:0043424.D078	20472	37	2434	18	3.98012e-08	GO:0005739.D092	4696	3180	503	506	0	GO:0000156.D075	17434	57	525	14	9.94587e-10	GO:0000502.D077	14670	67	5335	48	4.34345e-09	GO:0005747.D079	22180	84	11802	69	2.57786e-08	GO:0009768.D077	14670	31	7090	30	5.38311e-09	GO:0005634.D080	18732	11958	1093	787	2.29942e-09	GO:0005618.D076	13218	442	2311	138	5.40802e-13
GO:0045298.D078	20472	13	2434	10	1.1287e-07	GO:0005759.D092	4696	158	503	42	9.74544e-09	GO:0004674.D075	17434	501	525	43	6.86552e-10	GO:0003735.D077	14670	473	5335	376	9.33509e-85	GO:0005829.D079	22180	2871	11802	1727	6.10605e-16	GO:0009941.D077	14670	877	7090	727	3.33601e-106	GO:0005730.D080	18732	430	1093	55	3.51543e-08	GO:0005768.D076	13218	241	2311	104	5.94472e-21
GO:0004674.D078	20472	544	909	55	1.16616e-08	GO:0005783.D092	4696	1084	503	186	6.08753e-14	GO:0004675.D075	17434	72	525	16	3.16302e-10	GO:0003755.D077	14670	103	5335	66	9.39609e-09	GO:0005840.D079	22180	303	11802	270	7.78314e-42	GO:0010287.D077	14670	151	7090	118	4.05925e-14	GO:0005739.D080	18732	3952	1093	356	5.43492e-20	GO:0005783.D076	13218	780	2311	239	1.13352e-20
GO:0005576.D078	20472	2055	909	161	3.19423e-13	GO:0006526.D092	4696	34	503	22	4.72688e-14	GO:0004683.D075	17434	58	525	12	1.23903e-07	GO:0005507.D077	14670	197	5335	112	3.16641e-09	GO:0006412.D079	22180	531	11802	471	7.46388e-71	GO:0015934.D077	14670	46	7090	41	6.10084e-09	GO:0008168.D080	18732	111	1093	23	8.72722e-08	GO:0005789.D076	13218	274	2311	90	3.61641e-10
GO:0016301.D078	20472	896	909	77	2.09092e-08	GO:0051436.D092	4696	11	503	10	1.82472e-09	GO:0005516.D075	17434	286	525	32	1.70696e-10	GO:0005618.D077	14670	458	5335	221	8.17431e-08	GO:0009451.D079	22180	95	11802	77	1.29237e-08	GO:0015979.D077	14670	140	7090	117	3.28968e-18	GO:0003674.D080	18732	3929	1047	340	2.62127e-19	GO:0005794.D076	13218	1760	2311	699	6.23903e-128
GO:0005739.D078	20472	3805	497	146	2.34361e-09	GO:0055105.D092	4696	9	503	9	1.74033e-09	GO:0005886.D075	17434	5187	525	317	2.46664e-49	GO:0005739.D077	14670	2976	5335	1483	5.35515e-64	GO:0009507.D079	22180	6491	11802	4456	3.3585e-197	GO:0015995.D077	14670	67	7090	65	1.56678e-18	GO:0005665.D080	18732	38	1047	17	4.21233e-12	GO:0005802.D076	13218	248	2311	110	2.90471e-23
GO:0005634.D078	20472	10997	513	338	9.94304e-09	GO:0000947.D092	4696	30	397	15	2.96527e-09	GO:0006468.D075	17434	630	525	63	3.70985e-17	GO:0005747.D077	14670	87	5335	73	7.18539e-20	GO:0009535.D079	22180	747	11802	509	2.31956e-17	GO:0016020.D077	14670	1386	7090	882	1.69102e-33	GO:0005732.D080	18732	45	1047	14	8.70914e-08	GO:0005886.D076	13218	4461	2311	1201	1.79979e-88
GO:0004674.D078	20472	544	652	48	2.01615e-10	GO:0003951.D092	4696	12	397	9	3.53866e-08	GO:0006952.D075	17434	484	525	41	2.56006e-09	GO:0005774.D077	14670	611	5335	313	1.37319e-14	GO:0009536.D079	22180	343	11802	250	4.08726e-14	GO:0016021.D077	14670	2962	7090	1563	3.53703e-08	GO:0008150.D080	18732	4008	1047	312	3.14265e-11	GO:0005887.D076	13218	94	2311	39	3.84419e-08
GO:0004675.D078	20472	77	652	14	1.26674e-07	GO:0008204.D092	4696	9	397	8	2.03813e-08	GO:0007166.D075	17434	72	525	15	2.96071e-09	GO:0005783.D077	14670	809	5335	376	8.43307e-10	GO:0009543.D079	22180	141	11802	109	2.52165e-09	GO:0016168.D077	14670	68	7090	58	2.07311e-10	GO:0005515.D080	18732	7988	709	372	5.13306e-08	GO:0006833.D076	13218	26	2311	18	8.20065e-09
GO:0004683.D078	20472	63	652	14	8.50567e-09	GO:0008519.D092	4696	20	397	12	7.66261e-09	GO:0016301.D075	17434	802	525	61	2.4072e-11	GO:0005794.D077	14670	1826	5335	1004	2.07604e-67	GO:0009570.D079	22180	1118	11802	914	2.31456e-93	GO:0019252.D077	14670	34	7090	33	6.60406e-10	GO:0005634.D080	18732	11958	709	652	4.09391e-70	GO:0006886.D076	13218	148	2311	58	2.98504e-10
GO:0005509.D078	20472	289	652	29	5.40346e-08	GO:0001077.D092	4696	81	366	22	1.14276e-07	GO:0003896.D075	17434	6	382	5	2.90014e-08	GO:0005829.D077	14670	2667	5335	1185	1.61079e-21	GO:0009579.D079	22180	357	11802	262	2.49171e-15	GO:0019843.D077	14670	74	7090	58	1.04321e-07	GO:0003674.D080	18732	3929	450	156	7.40269e-12	GO:0009505.D076	13218	233	2311	104	2.57397e-22
GO:0005524.D078	20472	2074	652	110	5.15785e-08	GO:0003872.D092	4696	12	366	12	4.24616e-14	GO:0004614.D075	17434	7	382	5	9.96759e-08	GO:0005839.D077	14670	57	5335	43	2.00493e-09	GO:0009793.D079	22180	502	11802	329	1.01255e-08	GO:0022625.D077	14670	130	7090	120	3.19499e-27	GO:0008150.D080	18732	4008	450	146	2.40362e-08	GO:0009506.D076	13218	763	2311	208	2.86741e-12
GO:0005886.D078	20472	4947	652	283	4.98292e-28	GO:0003918.D092	4696	12	366	12	4.24616e-14	GO:0016157.D075	17434	16	382	9	1.05918e-11	GO:0005840.D077	14670	288	5335	241	1.56853e-62	GO:0009941.D079	22180	887	11802	641	1.63459e-32	GO:0022626.D077	14670	403	7090	372	1.25343e-82	GO:0003674.D080	18732	3929	394	147	4.40666e-14	GO:0009826.D076	13218	98	2311	42	3.62851e-09
GO:0006468.D078	20472	707	652	61	1.61475e-12	GO:0003964.D092	4696	66	366	21	1.03147e-08	GO:0009507.D075	17434	6148	437	369	2.22027e-102	GO:0006096.D077	14670	97	5335	66	2.10674e-10	GO:0019843.D079	22180	69	11802	62	5.86292e-11	GO:0022627.D077	14670	135	7090	129	1.57279e-33	GO:0005515.D080	18732	7988	394	243	1.27433e-14	GO:0015250.D076	13218	54	2311	39	1.21905e-18
GO:0006952.D078	20472	508	652	55	2.01031e-15	GO:0004122.D092	4696	7	366	7	1.65633e-08	GO:0009534.D075	17434	209	437	29	6.72446e-14	GO:0006412.D077	14670	527	5335	418	8.44824e-94	GO:0022625.D079	22180	134	11802	124	1.65406e-23	GO:0030570.D077	14670	24	7090	24	2.58486e-08	GO:0005739.D080	18732	3952	394	141	8.64662e-12	GO:0016021.D076	13218	2702	2311	679	6.48859e-30
GO:0009611.D078	20472	177	652	25	4.38659e-10	GO:0004190.D092	4696	81	366	24	4.44906e-09	GO:0009535.D075	17434	737	437	111	6.85374e-56	GO:0009506.D077	14670	780	5335	371	3.07245e-11	GO:0022626.D079	22180	416	11802	353	2.86023e-43	GO:0031969.D077	14670	113	7090	89	2.53002e-11	GO:0005747.D080	18732	93	394	17	8.78353e-12	GO:0016192.D076	13218	117	2311	47	5.58557e-09
GO:0010200.D078	20472	124	652	27	1.78111e-15	GO:0004842.D092	4696	161	366	40	1.22207e-11	GO:0009543.D075	17434	140	437	35	2.61882e-25	GO:0009507.D077	14670	5810	5335	3799	0	GO:0022627.D079	22180	141	11802	134	1.38092e-28	GO:0031977.D077	14670	56	7090	50	1.04817e-10	GO:0004356.D080	18732	20	225	6	9.46107e-08	GO:0016757.D076	13218	341	2311	129	1.23805e-19
GO:0016021.D078	20472	3738	652	175	2.55512e-08	GO:0005388.D092	4696	9	366	9	9.68403e-11	GO:0009570.D075	17434	1106	437	70	5.44156e-13	GO:0009522.D077	14670	36	5335	31	9.91689e-10	GO:0042254.D079	22180	113	11802	100	7.96098e-16	GO:0042254.D077	14670	105	7090	94	3.13968e-19	GO:0004641.D080	18732	4	209	4	1.50609e-08	GO:0030244.D076	13218	37	2311	21	8.27838e-08
GO:0016301.D078	20472	896	652	69	1.02864e-11	GO:0005487.D092	4696	74	366	37	2.15154e-22	GO:0009579.D075	17434	352	437	50	1.14779e-23	GO:0009523.D077	14670	32	5335	27	3.10731e-08	GO:0003677.D079	22180	2105	10378	1127	4.21832e-11	GO:0046686.D077	14670	414	7090	254	4.57967e-08	GO:0006508.D080	18732	437	209	24	1.34281e-10	GO:0031225.D076	13218	266	2311	141	2.40144e-40
GO:0030246.D078	20472	217	652	27	1.58014e-09	GO:0005634.D092	4696	4445	366	392	0	GO:0009773.D075	17434	20	437	9	4.73322e-10	GO:0009534.D077	14670	232	5335	184	2.23339e-41	GO:0003700.D079	22180	2581	10378	1627	1.04302e-69	GO:0048046.D077	14670	426	7090	294	1.60195e-18	GO:0009507.D080	18732	6321	209	114	4.44343e-10	GO:0046658.D076	13218	86	2311	42	2.25565e-11
GO:0042742.D078	20472	260	652	29	5.06479e-09	GO:0005643.D092	4696	168	366	42	2.85586e-12	GO:0010598.D075	17434	24	437	10	1.26645e-10	GO:0009535.D077	14670	805	5335	625	9.24837e-134	GO:0004674.D079	22180	627	10378	384	1.21084e-13	GO:0055114.D077	14670	1028	7090	587	3.18531e-09	GO:0005515.D080	18732	7988	207	130	3.50003e-09	GO:0048046.D076	13218	402	2311	113	5.70563e-08
GO:0043531.D078	20472	86	652	15	8.04123e-08	GO:0005737.D092	4696	4431	366	409	0	GO:0015979.D075	17434	123	437	17	1.16367e-08	GO:0009536.D077	14670	309	5335	200	1.54368e-24	GO:0004842.D079	22180	353	10378	227	1.89128e-11	GO:0000151.D077	14670	30	7580	30	2.42719e-09	GO:0005388.D080	18732	44	178	10	8.73705e-12	GO:0071555.D076	13218	138	2311	68	8.09973e-18
GO:0046777.D078	20472	119	652	18	4.14261e-08	GO:0005886.D092	4696	774	366	121	2.89753e-16	GO:0005634.D075	17434	11540	340	298	4.81974e-20	GO:0009543.D077	14670	134	5335	126	1.07072e-45	GO:0005515.D079	22180	8289	10378	4413	3.22056e-50	GO:0003676.D077	14670	330	7580	225	5.61654e-10	GO:0005515.D080	18732	7988	178	178	4.14478e-67	GO:0004630.D076	13218	22	2979	18	6.09034e-09
GO:0004144.D078	20472	13	291	6	1.23658e-08	GO:0006468.D092	4696	443	366	78	5.64782e-13	GO:0015937.D075	17434	18	340	7	2.66929e-08	GO:0009570.D077	14670	1105	5335	882	2.97689e-208	GO:0005634.D079	22180	13619	10378	7066	1.27628e-82	GO:0003677.D077	14670	1358	7580	871	1.59883e-22	GO:0005794.D080	18732	1930	178	43	7.51147e-08	GO:0004672.D076	13218	245	2979	100	8.11474e-11
GO:0022626.D078	20472	384	291	22	3.56584e-08	GO:0006656.D092	4696	22	366	11	1.79322e-07	GO:0009507.D075	17434	6148	286	165	5.5578e-15	GO:0009579.D077	14670	385	5335	322	2.01085e-83	GO:0005886.D079	22180	5809	10378	3002	2.16082e-18	GO:0003700.D077	14670	1592	7580	1196	1.2937e-91	GO:0005886.D080	18732	5233	178	127	1.81442e-33	GO:0004674.D076	13218	374	2979	142	6.23816e-12
GO:0005739.D078	20472	3805	620	175	1.81193e-09	GO:0008113.D092	4696	7	366	7	1.65633e-08	GO:0009941.D075	17434	873	286	37	1.16291e-07	GO:0009654.D077	14670	29	5335	27	2.26932e-10	GO:0006351.D079	22180	1476	10378	858	1.06975e-19	GO:0004842.D077	14670	291	7580	225	7.40657e-20	GO:0009678.D080	18732	10	178	5	1.77595e-08	GO:0005515.D076	13218	6744	2979	1693	3.08323e-13
GO:0009507.D078	20472	5309	620	225	4.93346e-09	GO:0015937.D092	4696	25	366	14	4.84643e-10	GO:0005515.D075	17434	7934	373	222	2.82042e-08	GO:0009658.D077	14670	108	5335	74	1.00181e-11	GO:0006355.D079	22180	2268	10378	1318	2.67091e-30	GO:0005515.D077	14670	7091	7580	4147	8.84117e-58	GO:0006561.D080	18732	19	153	6	6.68776e-09	GO:0005516.D076	13218	224	2979	88	1.00931e-08
GO:0003735.D079	22180	463	3497	138	1.27133e-14	GO:0017056.D092	4696	72	366	27	8.57563e-13	GO:0005634.D075	17434	11540	373	314	2.33549e-15	GO:0009706.D077	14670	81	5335	55	7.54955e-09	GO:0006468.D079	22180	811	10378	478	1.0557e-12	GO:0005634.D077	14670	9694	7580	6498	0	GO:0009755.D080	18732	6	153	4	6.33799e-08	GO:0005634.D076	13218	8834	2979	2129	4.22223e-10
GO:0003755.D079	22180	108	3497	48	1.47956e-12	GO:0036003.D092	4696	19	366	16	1.06157e-15	GO:0009828.D075	17434	44	373	11	1.51254e-09	GO:0009735.D077	14670	185	5335	110	1.15753e-10	GO:0008270.D079	22180	1300	10378	717	2.94389e-10	GO:0006351.D077	14670	967	7580	679	5.90369e-34	GO:0010444.D080	18732	14	153	6	7.65598e-10	GO:0005768.D076	13218	241	2979	92	2.44551e-08
GO:0005739.D079	22180	4291	3497	908	7.09009e-26	GO:0044377.D092	4696	7	366	7	1.65633e-08	GO:0003735.D075	17434	456	210	57	7.01799e-42	GO:0009768.D077	14670	31	5335	30	1.2658e-12	GO:0009723.D079	22180	133	10378	95	6.7789e-09	GO:0006355.D077	14670	1422	7580	1003	2.35882e-52	GO:0009535.D080	18732	820	151	25	9.27537e-09	GO:0005794.D076	13218	1760	2979	509	1.12865e-11
GO:0005840.D079	22180	303	3497	96	2.93876e-12	GO:0044613.D092	4696	18	366	10	1.82238e-07	GO:0005737.D075	17434	4377	210	87	1.39165e-07	GO:0009853.D077	14670	46	5335	36	7.5925e-09	GO:0010200.D079	22180	129	10378	101	2.0165e-13	GO:0006914.D077	14670	53	7580	49	1.45474e-10	GO:0010598.D080	18732	23	151	7	4.23158e-10	GO:0005802.D076	13218	248	2979	96	5.33326e-09
GO:0005983.D079	22180	28	3497	21	5.14247e-12	GO:0000105.D092	4696	49	197	14	6.1063e-09	GO:0005739.D075	17434	3697	210	93	4.0832e-14	GO:0009941.D077	14670	877	5335	665	1.83241e-133	GO:0016301.D079	22180	1040	10378	594	5.29035e-12	GO:0008150.D077	14670	2832	7580	1590	6.13072e-08	GO:0019137.D080	18732	6	151	4	6.0109e-08	GO:0005886.D076	13218	4461	2979	1543	3.29215e-119
GO:0006412.D079	22180	531	3497	150	1.18767e-13	GO:0004045.D092	4696	12	197	7	1.36363e-07	GO:0005840.D075	17434	297	210	34	1.41314e-23	GO:0010020.D077	14670	25	5335	22	1.3513e-07	GO:0016567.D079	22180	458	10378	305	4.95461e-18	GO:0008270.D077	14670	900	7580	631	3.07338e-31	GO:0009579.D080	18732	384	147	18	1.33719e-09	GO:0006468.D076	13218	474	2979	179	1.80429e-14
GO:0009507.D079	22180	6491	3497	1640	8.12478e-129	GO:0004399.D092	4696	6	197	6	5.06333e-09	GO:0006412.D075	17434	514	210	61	1.3449e-43	GO:0010027.D077	14670	37	5335	30	3.16975e-08	GO:0031225.D079	22180	405	10378	255	2.98713e-11	GO:0009723.D077	14670	103	7580	80	4.31397e-08	GO:0010287.D080	18732	157	147	14	2.39897e-11	GO:0006897.D076	13218	42	2979	27	8.00096e-09
GO:0009534.D079	22180	210	3497	65	2.51754e-08	GO:0004408.D092	4696	8	197	8	8.35546e-12	GO:0006626.D075	17434	20	210	6	9.57525e-08	GO:0010287.D077	14670	151	5335	104	3.70407e-16	GO:0043565.D079	22180	545	10378	359	8.45841e-20	GO:0009737.D077	14670	374	7580	262	1.87121e-13	GO:0004630.D080	18732	36	123	6	1.17531e-07	GO:0009742.D076	13218	69	2979	36	7.20505e-08
GO:0009535.D079	22180	747	3497	221	2.91222e-22	GO:0004635.D092	4696	5	197	5	1.23709e-07	GO:0015450.D075	17434	40	210	10	3.20975e-11	GO:0010598.D077	14670	24	5335	22	2.48049e-08	GO:0044212.D079	22180	318	10378	198	1.68772e-08	GO:0009873.D077	14670	108	7580	89	2.19382e-11	GO:0004707.D080	18732	52	123	7	4.64004e-08	GO:0016021.D076	13218	2702	2979	833	1.37821e-29
GO:0009543.D079	22180	141	3497	65	1.76353e-17	GO:0004636.D092	4696	5	197	5	1.23709e-07	GO:0022625.D075	17434	131	210	25	3.85659e-23	GO:0015934.D077	14670	46	5335	38	1.50487e-10	GO:0045892.D079	22180	148	10378	103	1.53971e-08	GO:0010200.D077	14670	81	7580	73	1.10351e-13	GO:1900057.D080	18732	14	123	6	2.03895e-10	GO:0016301.D076	13218	597	2979	219	7.74248e-16
GO:0009570.D079	22180	1118	3497	364	1.02822e-46	GO:0004731.D092	4696	5	197	5	1.23709e-07	GO:0022626.D075	17434	410	210	48	9.9146e-34	GO:0015979.D077	14670	140	5335	114	5.47437e-28	GO:0070696.D079	22180	28	10378	27	1.87654e-08	GO:0016567.D077	14670	335	7580	256	3.75806e-21	GO:0009637.D080	18732	72	109	13	2.23696e-16	GO:0005515.D076	13218	6744	90	84	2.10467e-18
GO:0009579.D079	22180	357	3497	95	9.03514e-08	GO:0048188.D092	4696	129	105	15	1.15823e-07	GO:0022627.D075	17434	143	210	21	3.83279e-17	GO:0015995.D077	14670	67	5335	65	1.99832e-26	GO:0004842.D080	18732	327	1182	47	1.02913e-07	GO:0016607.D077	14670	69	7580	57	7.74392e-08	GO:0003700.D080	18732	2041	96	34	1.69244e-10	GO:0003700.D076	13218	1370	1486	256	5.17866e-18
GO:0009706.D079	22180	79	3497	32	1.11812e-07	GO:0000027.D093	5328	57	2389	55	2.49949e-17	GO:0042254.D075	17434	111	210	13	8.24936e-10	GO:0016020.D077	14670	1386	5335	716	1.94852e-34	GO:0005634.D080	18732	11958	1182	854	1.46295e-10	GO:0043565.D077	14670	358	7580	282	6.28598e-27	GO:0005886.D080	18732	5233	96	55	1.48151e-09	GO:0005515.D076	13218	6744	1486	1047	1.11071e-58
GO:0009941.D079	22180	887	3497	270	3.44519e-29	GO:0000055.D093	5328	62	2389	57	3.58463e-15	GO:0003700.D075	17434	2007	370	117	1.2011e-25	GO:0016168.D077	14670	68	5335	57	9.32177e-16	GO:0008270.D080	18732	1159	1182	137	3.51943e-13	GO:0044212.D077	14670	195	7580	144	1.47403e-10	GO:0010200.D080	18732	103	96	8	5.64301e-08	GO:0005634.D076	13218	8834	1486	1523	0
GO:0022626.D079	22180	416	3497	122	1.50121e-12	GO:0000176.D093	5328	29	2389	27	4.78918e-08	GO:0005634.D075	17434	11540	370	342	1.09826e-33	GO:0019252.D077	14670	34	5335	29	5.60481e-09	GO:0003735.D080	18732	493	630	75	1.27522e-28	GO:0045735.D077	14670	57	7580	49	4.97971e-08	GO:0004326.D080	18732	8	86	4	2.85812e-08	GO:0006351.D076	13218	865	1486	153	3.69659e-09
GO:0003735.D079	22180	463	1035	62	7.22097e-14	GO:0000447.D093	5328	47	2389	46	1.97716e-15	GO:0006355.D075	17434	1792	370	82	1.1431e-11	GO:0019253.D077	14670	23	5335	21	6.28135e-08	GO:0004134.D080	18732	7	630	7	4.71254e-11	GO:0045892.D077	14670	109	7580	83	1.18429e-07	GO:0000139.D091	5439	143	825	46	1.8359e-07	GO:0006355.D076	13218	1241	1486	226	1.37491e-14
GO:0004467.D079	22180	17	1035	9	1.75615e-08	GO:0000462.D093	5328	77	2389	74	1.17005e-22	GO:0009611.D075	17434	202	370	25	1.27571e-12	GO:0019843.D077	14670	74	5335	55	3.03007e-11	GO:0005515.D080	18732	7988	630	499	4.19118e-81	GO:0045893.D077	14670	153	7580	117	1.97552e-10	GO:0000166.D091	5439	783	825	212	4.73861e-21	GO:0008150.D076	13218	2397	1486	344	1.30334e-07
GO:0005730.D079	22180	440	1035	56	9.47769e-12	GO:0000463.D093	5328	31	2389	30	5.65231e-10	GO:0010200.D075	17434	114	370	17	2.84747e-10	GO:0022625.D077	14670	130	5335	115	3.18695e-35	GO:0005773.D080	18732	765	630	76	1.62609e-17	GO:0005886.D078	20472	4947	297	133	4.20445e-15	GO:0000932.D091	5439	77	825	39	2.10922e-13	GO:0008270.D076	13218	860	1486	162	8.22012e-12
GO:0005829.D079	22180	2871	1035	196	1.48943e-08	GO:0000467.D093	5328	37	2389	35	1.20074e-10	GO:0043565.D075	17434	451	370	31	9.72581e-09	GO:0022626.D077	14670	403	5335	345	2.32607e-95	GO:0005777.D080	18732	386	630	36	3.61264e-08	GO:0009695.D078	20472	26	297	7	6.54596e-08	GO:0000943.D091	5439	71	825	52	3.06318e-28	GO:0043565.D076	13218	308	1486	67	6.3498e-08
GO:0005840.D079	22180	303	1035	43	7.83916e-11	GO:0000472.D093	5328	36	2389	35	1.14311e-11	GO:0000139.D076	13218	247	3826	122	6.82679e-12	GO:0022627.D077	14670	135	5335	121	2.37437e-38	GO:0005829.D080	18732	2824	630	157	3.68802e-11	GO:0010200.D078	20472	124	297	13	3.15888e-08	GO:0003676.D091	5439	258	825	83	1.55271e-12	GO:0004356.D077	14670	15	362	7	2.85402e-08
GO:0006412.D079	22180	531	1035	71	1.12772e-15	GO:0000480.D093	5328	35	2389	34	2.49943e-11	GO:0003700.D076	13218	1370	3826	483	5.15582e-08	GO:0030076.D077	14670	19	5335	19	4.41072e-09	GO:0005840.D080	18732	306	630	48	3.57279e-19	GO:0070696.D078	20472	28	297	7	1.14933e-07	GO:0003677.D091	5439	602	825	159	1.89447e-14	GO:0005886.D077	14670	4661	362	185	8.99779e-15
GO:0009507.D079	22180	6491	1035	419	1.89336e-15	GO:0001522.D093	5328	38	2389	33	8.42974e-08	GO:0004630.D076	13218	22	3826	22	1.36794e-12	GO:0031409.D077	14670	21	5335	21	5.80622e-10	GO:0005983.D080	18732	29	630	10	1.93809e-08	GO:0005516.D078	20472	283	361	23	1.35994e-09	GO:0003723.D091	5439	753	825	233	5.17283e-33	GO:0003723.D077	14670	554	1300	106	1.17073e-14
GO:0009570.D079	22180	1118	1035	100	2.60313e-10	GO:0002181.D093	5328	186	2389	170	1.28187e-42	GO:0004672.D076	13218	245	3826	115	1.41434e-09	GO:0031969.D077	14670	113	5335	76	2.20464e-11	GO:0006412.D080	18732	557	630	72	4.02842e-23	GO:0005886.D078	20472	4947	361	156	8.95535e-16	GO:0003729.D091	5439	208	825	71	3.0588e-12	GO:0003729.D077	14670	333	1300	73	1.97833e-13
GO:0022626.D079	22180	416	1035	59	2.32327e-14	GO:0003676.D093	5328	243	2389	152	1.02417e-08	GO:0004674.D076	13218	374	3826	187	2.98992e-18	GO:0031977.D077	14670	56	5335	50	2.20424e-16	GO:0006782.D080	18732	13	630	7	6.77441e-08	GO:0016301.D078	20472	896	361	43	2.6998e-09	GO:0003872.D091	5439	12	825	12	1.38543e-10	GO:0003735.D077	14670	473	1300	177	4.98813e-68
GO:0022627.D079	22180	141	1035	28	6.66857e-11	GO:0003723.D093	5328	550	2389	397	9.25644e-43	GO:0005515.D076	13218	6744	3826	2166	1.21837e-16	GO:0042254.D077	14670	105	5335	90	1.36586e-25	GO:0009295.D080	18732	40	630	11	5.4296e-08	GO:0030246.D078	20472	217	361	19	1.12979e-08	GO:0003887.D091	5439	153	825	121	2.92813e-72	GO:0005730.D077	14670	384	1300	91	9.11837e-19
GO:0000156.D079	22180	62	628	13	1.54403e-08	GO:0003729.D093	5328	225	2389	151	5.09746e-12	GO:0005516.D076	13218	224	3826	107	1.54635e-09	GO:0046686.D077	14670	414	5335	203	6.07002e-08	GO:0009507.D080	18732	6321	630	753	0	GO:0003674.D078	20472	4383	767	239	8.59994e-11	GO:0003918.D091	5439	12	825	12	1.38543e-10	GO:0005737.D077	14670	3902	1300	469	2.17557e-15
GO:0004735.D079	22180	4	288	4	2.78456e-08	GO:0003735.D093	5328	594	2389	505	1.41768e-102	GO:0005576.D076	13218	1332	3826	550	1.78497e-24	GO:0048046.D077	14670	426	5335	237	1.77494e-16	GO:0009534.D080	18732	229	630	40	7.46883e-18	GO:0005634.D078	20472	10997	255	186	1.80406e-10	GO:0003964.D091	5439	119	825	116	1.2307e-93	GO:0005739.D077	14670	2976	1300	375	7.05456e-15
GO:0022626.D079	22180	416	288	29	2.06888e-13	GO:0003743.D093	5328	101	2389	93	3.11965e-24	GO:0005768.D076	13218	241	3826	126	1.52182e-14	GO:0071482.D077	14670	20	5335	19	5.7807e-08	GO:0009535.D080	18732	820	630	115	1.63452e-40	GO:0000154.D078	20472	31	1873	17	1.56474e-10	GO:0004176.D091	5439	11	825	10	5.84565e-08	GO:0005794.D077	14670	1826	1300	247	8.90167e-13
GO:0022627.D079	22180	141	288	13	4.08751e-08	GO:0003899.D093	5328	124	2389	101	2.5515e-17	GO:0005789.D076	13218	274	3826	121	4.57577e-08	GO:0005515.D078	20472	7208	869	508	3.05605e-46	GO:0009536.D080	18732	339	630	33	4.88498e-08	GO:0003674.D078	20472	4383	1873	516	2.25389e-11	GO:0004190.D091	5439	104	825	67	1.00759e-30	GO:0005829.D077	14670	2667	1300	375	3.30778e-23
GO:0005515.D079	22180	8289	892	429	1.68527e-11	GO:0004691.D093	5328	21	2389	21	4.60834e-08	GO:0005794.D076	13218	1760	3826	730	7.0403e-34	GO:0005634.D078	20472	10997	869	603	4.62756e-22	GO:0009570.D080	18732	1140	630	258	1.3266e-151	GO:0006952.D078	20472	508	1873	85	3.15039e-08	GO:0004518.D091	5439	91	825	50	7.89728e-19	GO:0005840.D077	14670	288	1300	98	1.57078e-33
GO:0005794.D079	22180	2030	892	151	5.15218e-14	GO:0004749.D093	5328	23	2389	23	9.17293e-09	GO:0005802.D076	13218	248	3826	134	6.45441e-17	GO:0005634.D078	20472	10997	1001	728	9.68199e-37	GO:0009579.D080	18732	384	630	82	1.47123e-42	GO:0010105.D078	20472	26	1873	15	7.27843e-10	GO:0004519.D091	5439	71	825	44	1.6068e-19	GO:0006164.D077	14670	9	1300	9	3.28573e-10
GO:0005886.D079	22180	5809	892	329	5.05456e-13	GO:0005487.D093	5328	75	2389	72	5.55794e-22	GO:0005886.D076	13218	4461	3826	1989	3.68749e-171	GO:0005886.D078	20472	4947	1001	325	6.61939e-10	GO:0009651.D080	18732	506	630	42	7.40427e-08	GO:0042626.D078	20472	138	1873	35	1.85467e-08	GO:0004523.D091	5439	55	825	39	1.34525e-20	GO:0006412.D077	14670	527	1300	206	1.06245e-83
GO:0009834.D079	22180	50	892	13	5.88378e-08	GO:0005525.D093	5328	283	2389	177	5.87873e-10	GO:0006468.D076	13218	474	3826	223	1.6761e-17	GO:0000154.D078	20472	31	2421	17	8.44473e-09	GO:0009658.D080	18732	118	630	18	8.11958e-08	GO:0003843.D078	20472	30	1782	14	5.20095e-08	GO:0004540.D091	5439	46	825	39	9.60786e-26	GO:0008180.D077	14670	28	1300	15	1.86456e-09
GO:0031225.D079	22180	405	892	46	2.45534e-10	GO:0005622.D093	5328	247	2389	186	2.15167e-23	GO:0006886.D076	13218	148	3826	75	1.88427e-08	GO:0003674.D078	20472	4383	2421	697	3.90994e-20	GO:0009735.D080	18732	179	630	36	2.96824e-18	GO:0004197.D078	20472	33	1782	17	2.64709e-10	GO:0004609.D091	5439	10	825	10	6.15409e-09	GO:0009506.D077	14670	780	1300	143	8.79572e-18
GO:0044212.D079	22180	318	892	35	7.6164e-08	GO:0005634.D093	5328	4856	2389	2572	0	GO:0006887.D076	13218	34	3826	25	9.33823e-08	GO:0006952.D078	20472	508	2421	104	1.17626e-08	GO:0009941.D080	18732	900	630	168	5.15445e-80	GO:0004364.D078	20472	96	1782	26	1.14273e-07	GO:0004672.D091	5439	274	825	102	2.30609e-20	GO:0009507.D077	14670	5810	1300	659	1.50912e-17
GO:0003700.D079	22180	2581	1604	287	1.36037e-14	GO:0005643.D093	5328	173	2389	115	4.64774e-09	GO:0006897.D076	13218	42	3826	31	2.21088e-09	GO:0008150.D078	20472	4398	2421	626	2.50565e-08	GO:0015995.D080	18732	67	630	29	2.38305e-25	GO:0004392.D078	20472	8	1782	8	3.24893e-09	GO:0004674.D091	5439	243	825	84	1.14192e-14	GO:0009793.D077	14670	406	1300	69	8.93935e-08
GO:0004649.D079	22180	6	1604	6	1.41803e-07	GO:0005654.D093	5328	53	2389	43	5.66393e-08	GO:0009705.D076	13218	77	3826	48	1.09322e-09	GO:0010105.D078	20472	26	2421	15	2.55318e-08	GO:0016020.D080	18732	1586	630	128	3.06616e-21	GO:0004467.D078	20472	18	1782	12	2.06219e-09	GO:0004888.D091	5439	9	825	9	4.09519e-08	GO:0015934.D077	14670	46	1300	20	4.59103e-10
GO:0005199.D079	22180	27	1604	12	1.22716e-07	GO:0005666.D093	5328	37	2389	34	1.79115e-09	GO:0009742.D076	13218	69	3826	41	1.24025e-07	GO:0033612.D078	20472	42	2421	22	1.75735e-10	GO:0016630.D080	18732	9	630	6	1.08908e-07	GO:0005634.D078	20472	10997	1782	1087	5.29759e-11	GO:0005096.D091	5439	109	825	52	4.7592e-16	GO:0016020.D077	14670	1386	1300	191	1.24841e-10
GO:0005515.D079	22180	8289	1604	733	8.81267e-13	GO:0005730.D093	5328	484	2389	437	4.18117e-108	GO:0009873.D076	13218	95	3826	52	1.17285e-07	GO:0005739.D078	20472	3805	1049	283	4.65264e-12	GO:0019843.D080	18732	77	630	28	5.19e-22	GO:0005777.D078	20472	318	1782	64	1.63669e-10	GO:0005524.D091	5439	1221	825	369	4.94223e-55	GO:0022625.D077	14670	130	1300	71	1.03897e-40
GO:0005634.D079	22180	13619	1604	1294	1.2549e-66	GO:0005736.D093	5328	33	2389	31	2.43758e-09	GO:0016021.D076	13218	2702	3826	1071	2.205e-41	GO:0005829.D078	20472	2527	1049	188	5.31099e-08	GO:0032544.D080	18732	13	630	9	3.29909e-11	GO:0006508.D078	20472	437	1782	81	4.94256e-11	GO:0005634.D091	5439	4490	825	872	0	GO:0022626.D077	14670	403	1300	174	1.87478e-78
GO:0005886.D079	22180	5809	1604	545	4.20725e-13	GO:0005737.D093	5328	4674	2389	2448	0	GO:0016192.D076	13218	117	3826	61	1.05336e-07	GO:0000502.D078	20472	62	1268	19	3.23952e-09	GO:0046686.D080	18732	424	630	40	4.48472e-09	GO:0006629.D078	20472	137	1782	33	5.44173e-08	GO:0005643.D091	5439	167	825	66	6.27881e-15	GO:0022627.D077	14670	135	1300	67	5.02939e-35
GO:0006351.D079	22180	1476	1604	170	5.36603e-10	GO:0005840.D093	5328	547	2389	438	5.86614e-71	GO:0016301.D076	13218	597	3826	277	1.91376e-20	GO:0003777.D078	20472	83	1268	20	1.14339e-07	GO:0046933.D080	18732	31	630	10	4.03807e-08	GO:0006914.D078	20472	52	1782	22	8.67057e-11	GO:0005737.D091	5439	4580	825	941	0	GO:0042254.D077	14670	105	1300	41	3.64594e-17
GO:0006355.D079	22180	2268	1604	233	1.16434e-08	GO:0005844.D093	5328	34	2389	31	1.57261e-08	GO:0046777.D076	13218	100	3826	59	3.3057e-10	GO:0005515.D078	20472	7208	1268	631	3.68626e-28	GO:0048046.D080	18732	437	630	64	1.40668e-23	GO:0010345.D078	20472	13	1782	10	5.45819e-09	GO:0005783.D091	5439	1109	825	250	1.1406e-13	GO:0003676.D077	14670	330	3826	136	1.04858e-09
GO:0009637.D079	22180	71	1604	21	1.5869e-08	GO:0005851.D093	5328	25	2389	25	1.82417e-09	GO:0003676.D076	13218	314	2419	108	4.53095e-12	GO:0005634.D078	20472	10997	1268	840	6.36374e-21	GO:0000027.D080	18732	20	627	10	2.24477e-10	GO:0005634.D078	20472	10997	410	343	3.03827e-38	GO:0005789.D091	5439	446	825	110	2.84175e-08	GO:0003677.D077	14670	1358	3826	477	5.90133e-15
GO:0003700.D079	22180	2581	3472	553	8.32032e-17	GO:0005852.D093	5328	30	2389	30	3.20387e-11	GO:0003677.D076	13218	1197	2419	292	1.95298e-08	GO:0005839.D078	20472	46	1268	22	4.17068e-15	GO:0003729.D080	18732	338	627	64	3.53535e-30	GO:0000502.D078	20472	62	692	19	9.64643e-14	GO:0005794.D091	5439	368	825	105	7.32525e-12	GO:0003700.D077	14670	1592	3826	652	4.37583e-43
GO:0004674.D079	22180	627	3472	161	3.84445e-11	GO:0006364.D093	5328	271	2389	234	3.56994e-48	GO:0003700.D076	13218	1370	2419	346	7.71307e-12	GO:0006511.D078	20472	240	1268	55	1.32348e-17	GO:0003735.D080	18732	493	627	219	3.55812e-199	GO:0005515.D078	20472	7208	692	325	6.49566e-11	GO:0005886.D091	5439	814	825	197	1.05235e-13	GO:0004386.D077	14670	61	3826	37	1.26368e-08
GO:0005515.D079	22180	8289	3472	1538	4.99163e-20	GO:0006412.D093	5328	473	2389	394	5.90336e-73	GO:0003723.D076	13218	558	2419	175	1.8617e-14	GO:0016756.D078	20472	7	828	6	2.90761e-08	GO:0003746.D080	18732	62	627	17	1.22013e-11	GO:0005839.D078	20472	46	692	17	5.66813e-14	GO:0005934.D091	5439	119	825	47	5.98024e-11	GO:0004842.D077	14670	291	3826	124	4.84631e-10
GO:0005634.D079	22180	13619	3472	2282	5.51946e-09	GO:0006413.D093	5328	80	2389	71	1.40985e-16	GO:0004386.D076	13218	56	2419	29	1.47299e-08	GO:0005515.D078	20472	7208	770	349	2.36949e-09	GO:0004489.D080	18732	5	627	5	4.13719e-08	GO:0006511.D078	20472	240	692	35	2.9793e-13	GO:0005935.D091	5439	260	825	112	8.70355e-29	GO:0005515.D077	14670	7091	3826	2390	1.04901e-92
GO:0005886.D079	22180	5809	3472	1045	9.80752e-09	GO:0006446.D093	5328	43	2389	42	4.66491e-14	GO:0004402.D076	13218	36	2419	21	9.76119e-08	GO:0005634.D078	20472	10997	770	501	5.16976e-11	GO:0005507.D080	18732	204	627	30	9.14659e-12	GO:0005634.D078	20472	10997	451	342	8.96853e-23	GO:0006096.D091	5439	94	825	37	7.66982e-09	GO:0005634.D077	14670	9694	3826	3643	0
GO:0006468.D079	22180	811	3472	184	5.59463e-08	GO:0006457.D093	5328	172	2389	112	4.24809e-08	GO:0005515.D076	13218	6744	2419	1514	7.19101e-37	GO:0005886.D078	20472	4947	770	256	4.17462e-09	GO:0005618.D080	18732	497	627	80	2.06624e-32	GO:0009637.D078	20472	61	451	14	4.54439e-11	GO:0006278.D091	5439	42	825	40	4.83761e-31	GO:0006351.D077	14670	967	3826	373	8.34199e-19
GO:0006952.D079	22180	610	3472	161	3.75522e-12	GO:0006606.D093	5328	60	2389	47	1.04881e-07	GO:0005634.D076	13218	8834	2419	2444	0	GO:0008373.D078	20472	8	770	6	7.29022e-08	GO:0005730.D080	18732	430	627	78	2.51076e-35	GO:0005634.D078	20472	10997	434	310	1.76231e-14	GO:0006310.D091	5439	85	825	47	6.4594e-18	GO:0006355.D077	14670	1422	3826	548	1.30455e-27
GO:0009751.D079	22180	163	3472	61	1.01619e-11	GO:0006607.D093	5328	41	2389	36	1.09965e-08	GO:0006351.D076	13218	865	2419	228	8.37581e-10	GO:0004601.D078	20472	149	2123	40	1.11525e-08	GO:0005737.D080	18732	4455	627	367	4.26457e-80	GO:0005634.D078	20472	10997	437	315	1.43029e-15	GO:0006338.D091	5439	100	825	36	1.81818e-07	GO:0008150.D077	14670	2832	3826	851	6.71953e-08
GO:0010200.D079	22180	129	3472	53	3.44188e-12	GO:0008033.D093	5328	127	2389	86	1.20499e-07	GO:0006355.D076	13218	1241	2419	334	2.15531e-15	GO:0004674.D078	20472	544	2123	100	8.30098e-09	GO:0005739.D080	18732	3952	627	266	1.28456e-34	GO:0005634.D078	20472	10997	296	218	1.00157e-12	GO:0006351.D091	5439	541	825	126	9.37897e-08	GO:0008270.D077	14670	900	3826	362	8.26715e-22
GO:0016301.D079	22180	1040	3472	248	1.21191e-12	GO:0009982.D093	5328	64	2389	56	1.00188e-12	GO:0008270.D076	13218	860	2419	226	1.33815e-09	GO:0005576.D078	20472	2055	2123	397	4.87748e-38	GO:0005747.D080	18732	93	627	19	2.02132e-10	GO:0016157.D078	20472	20	296	8	1.88328e-10	GO:0006355.D091	5439	550	825	132	5.90147e-09	GO:0010105.D077	14670	26	3826	22	6.58525e-10
GO:0042742.D079	22180	308	3472	86	2.57227e-08	GO:0010494.D093	5328	131	2389	97	6.24522e-12	GO:0000139.D076	13218	247	2410	92	8.82848e-13	GO:0005794.D078	20472	1829	2123	265	4.40031e-09	GO:0005753.D080	18732	18	627	8	4.90192e-08	GO:0005634.D078	20472	10997	109	92	1.12233e-11	GO:0006468.D091	5439	425	825	148	4.57409e-26	GO:0016567.D077	14670	335	3826	152	1.07465e-14
GO:0070696.D079	22180	28	3472	23	1.23403e-14	GO:0016272.D093	5328	26	2389	26	8.13188e-10	GO:0004601.D076	13218	94	2410	51	3.72485e-15	GO:0006468.D078	20472	707	2123	124	2.68147e-09	GO:0005773.D080	18732	765	627	77	3.48484e-18	GO:0022626.D078	20472	384	262	23	9.97794e-10	GO:0006506.D091	5439	102	825	42	1.35145e-10	GO:0000105.D077	14670	25	3409	19	3.4963e-08
GO:0009507.D079	22180	6491	978	484	3.26146e-42	GO:0017056.D093	5328	72	2389	62	2.89407e-13	GO:0005576.D076	13218	1332	2410	486	3.18742e-63	GO:0009664.D078	20472	49	2123	21	4.28925e-09	GO:0005774.D080	18732	637	627	106	1.74357e-44	GO:0005886.D078	20472	4947	317	125	9.28394e-10	GO:0006508.D091	5439	255	825	106	1.10664e-25	GO:0000502.D077	14670	67	3409	38	3.5423e-09
GO:0009535.D079	22180	747	978	74	6.40125e-11	GO:0022625.D093	5328	99	2389	89	2.06777e-21	GO:0005618.D076	13218	442	2410	131	1.96566e-09	GO:0015250.D078	20472	66	2123	30	3.20728e-13	GO:0005783.D080	18732	871	627	79	4.96192e-16	GO:0016301.D078	20472	896	317	38	1.9085e-08	GO:0006606.D091	5439	54	825	26	9.30481e-09	GO:0003735.D077	14670	473	3409	209	1.37062e-24
GO:0009941.D079	22180	887	978	77	1.08077e-08	GO:0022627.D093	5328	96	2389	90	5.28188e-25	GO:0005768.D076	13218	241	2410	80	1.42313e-08	GO:0016020.D078	20472	1508	2123	224	1.01646e-08	GO:0005794.D080	18732	1930	627	301	1.21026e-133	GO:0009409.D078	20472	321	105	12	9.54307e-08	GO:0006609.D091	5439	9	825	9	4.09519e-08	GO:0003755.D077	14670	103	3409	54	1.13477e-10
GO:0016629.D079	22180	8	978	7	2.44246e-09	GO:0030515.D093	5328	23	2389	23	9.17293e-09	GO:0005773.D076	13218	724	2410	192	8.98943e-09	GO:0016021.D078	20472	3738	2123	491	1.39403e-09	GO:0005829.D080	18732	2824	627	362	7.95224e-140	GO:0003951.D078	20472	12	141	5	1.09957e-08	GO:0006614.D091	5439	21	825	14	1.26389e-07	GO:0004298.D077	14670	30	3409	25	5.42222e-12
GO:0005515.D079	22180	8289	344	215	1.71828e-21	GO:0030529.D093	5328	308	2389	253	9.30774e-44	GO:0005783.D076	13218	780	2410	227	1.37353e-14	GO:0005515.D078	20472	7208	1149	517	1.22179e-12	GO:0005840.D080	18732	306	627	131	8.46462e-113	GO:0016629.D078	20472	8	141	4	1.47741e-07	GO:0006750.D091	5439	11	825	11	9.23851e-10	GO:0005739.D077	14670	2976	3409	977	1.42144e-41
GO:0005634.D079	22180	13619	344	273	4.74133e-13	GO:0030686.D093	5328	90	2389	88	1.15476e-28	GO:0005794.D076	13218	1760	2410	595	1.0324e-64	GO:0005730.D078	20472	407	1149	60	6.42826e-12	GO:0005853.D080	18732	8	627	6	3.632e-08	GO:0005515.D078	20472	7208	165	95	3.39637e-09	GO:0006887.D091	5439	147	825	72	1.0506e-22	GO:0005747.D077	14670	87	3409	61	1.93163e-20
GO:0016157.D079	22180	24	201	8	2.56905e-11	GO:0030687.D093	5328	154	2389	151	1.87324e-49	GO:0005802.D076	13218	248	2410	81	2.62184e-08	GO:0005739.D078	20472	3805	1149	292	2.2958e-09	GO:0005886.D080	18732	5233	627	346	3.91403e-48	GO:0005634.D078	20472	10997	165	123	2.5964e-08	GO:0006892.D091	5439	21	825	15	1.02051e-08	GO:0005794.D077	14670	1826	3409	663	7.71703e-42
GO:0005634.D080	18732	11958	1196	886	3.95405e-15	GO:0031369.D093	5328	34	2389	33	5.45946e-11	GO:0005839.D076	13218	57	2410	35	5.58223e-13	GO:0045300.D078	20472	21	1149	10	5.96164e-08	GO:0006412.D080	18732	557	627	250	7.90685e-232	GO:0005515.D078	20472	7208	213	117	2.74087e-09	GO:0006897.D091	5439	163	825	67	3.63417e-16	GO:0005829.D077	14670	2667	3409	729	2.74093e-08
GO:0008270.D080	18732	1159	1196	137	8.52848e-13	GO:0031428.D093	5328	25	2389	25	1.82417e-09	GO:0005886.D076	13218	4461	2410	1079	8.99558e-36	GO:0005515.D078	20472	7208	1005	447	3.18366e-10	GO:0006414.D080	18732	65	627	25	1.51871e-20	GO:0005515.D078	20472	7208	159	124	2.09406e-28	GO:0008152.D091	5439	341	825	92	4.21437e-09	GO:0005839.D077	14670	57	3409	49	1.44458e-23
GO:0000148.D080	18732	20	91	6	4.08041e-10	GO:0032040.D093	5328	65	2389	63	4.76498e-20	GO:0009505.D076	13218	233	2410	86	8.65788e-12	GO:0005634.D078	20472	10997	1005	635	3.11512e-10	GO:0006526.D080	18732	17	627	9	9.52892e-10	GO:0005515.D078	20472	7208	287	224	1.94065e-50	GO:0008233.D091	5439	190	825	97	2.57321e-32	GO:0005840.D077	14670	288	3409	149	2.9074e-26
GO:0003843.D080	18732	34	91	11	4.9705e-18	GO:0034475.D093	5328	26	2389	26	8.13188e-10	GO:0016021.D076	13218	2702	2410	645	6.72803e-17	GO:0009507.D078	20472	5309	1005	351	5.93839e-11	GO:0009506.D080	18732	858	627	136	4.84324e-55	GO:0005634.D078	20472	10997	287	201	9.68574e-09	GO:0010494.D091	5439	127	825	44	2.93381e-08	GO:0006096.D077	14670	97	3409	51	3.2442e-10
GO:0005634.D080	18732	11958	91	96	0	GO:0042254.D093	5328	218	2389	204	1.04922e-55	GO:0016757.D076	13218	341	2410	118	2.16861e-13	GO:0005739.D078	20472	3805	1152	284	8.37769e-08	GO:0009507.D080	18732	6321	627	324	4.57586e-21	GO:0006511.D078	20472	240	287	17	5.40198e-08	GO:0015074.D091	5439	80	825	78	1.23644e-62	GO:0006412.D077	14670	527	3409	226	2.21423e-24
GO:0006075.D080	18732	20	91	6	4.08041e-10	GO:0042273.D093	5328	75	2389	72	5.55794e-22	GO:0031225.D076	13218	266	2410	135	5.93444e-34	GO:0009507.D078	20472	5309	1152	379	3.47243e-08	GO:0009570.D080	18732	1140	627	84	6.05074e-12	GO:0080143.D078	20472	8	287	5	2.82979e-08	GO:0015616.D091	5439	82	825	34	6.48521e-09	GO:0006633.D077	14670	103	3409	49	5.08564e-08
GO:0005576.D080	18732	1857	480	117	1.07662e-20	GO:0042274.D093	5328	41	2389	40	2.25583e-13	GO:0042744.D076	13218	56	2410	28	6.44011e-08	GO:0003729.D078	20472	316	2394	74	2.96735e-09	GO:0009651.D080	18732	506	627	53	1.74144e-13	GO:0005515.D078	20472	7208	440	217	5.87465e-10	GO:0015918.D091	5439	53	825	32	4.65794e-14	GO:0009507.D077	14670	5810	3409	2890	0
GO:0005789.D080	18732	312	480	26	1.4719e-07	GO:0051082.D093	5328	147	2389	105	3.42916e-11	GO:0048046.D076	13218	402	2410	129	7.75583e-12	GO:0003735.D078	20472	501	2394	253	1.42427e-104	GO:0015934.D080	18732	46	627	22	9.04049e-21	GO:0005634.D078	20472	10997	440	299	5.69078e-10	GO:0016575.D091	5439	34	825	19	4.35643e-08	GO:0009517.D077	14670	11	3409	11	1.05385e-07
GO:0005794.D080	18732	1930	480	106	1.6694e-14	GO:0071035.D093	5328	38	2389	34	9.67311e-09	GO:0071555.D076	13218	138	2410	51	1.40627e-07	GO:0003746.D078	20472	54	2394	23	9.49193e-09	GO:0015935.D080	18732	24	627	11	9.09958e-11	GO:0005515.D078	20472	7208	220	124	1.00867e-10	GO:0016740.D091	5439	628	825	149	1.16506e-09	GO:0009522.D077	14670	36	3409	29	5.42543e-13
GO:0006633.D080	18732	113	480	26	7.21307e-18	GO:0071038.D093	5328	43	2389	38	2.7805e-09	GO:0000027.D076	13218	19	4563	18	6.071e-08	GO:0005507.D078	20472	222	2394	56	1.57855e-08	GO:0016020.D080	18732	1586	627	192	5.51507e-60	GO:0005515.D078	20472	7208	382	191	1.56183e-09	GO:0016779.D091	5439	90	825	43	1.67138e-13	GO:0009523.D077	14670	32	3409	24	8.19254e-10
GO:0008515.D080	18732	11	480	6	1.13689e-07	GO:0000105.D093	5328	42	1538	37	1.34053e-15	GO:0000105.D076	13218	24	4563	21	1.18734e-07	GO:0005618.D078	20472	498	2394	114	8.09682e-13	GO:0019252.D080	18732	41	627	14	2.93547e-11	GO:0005730.D078	20472	407	382	29	7.99149e-10	GO:0016787.D091	5439	612	825	140	5.21278e-08	GO:0009534.D077	14670	232	3409	167	1.54201e-56
GO:0015770.D080	18732	16	480	7	6.50393e-08	GO:0000162.D093	5328	20	1538	20	1.4773e-11	GO:0000162.D076	13218	32	4563	27	8.64635e-09	GO:0005730.D078	20472	407	2394	128	6.07836e-27	GO:0019843.D080	18732	77	627	15	3.24159e-08	GO:0009507.D078	20472	5309	382	152	1.62152e-09	GO:0030011.D091	5439	52	825	35	1.86959e-17	GO:0009535.D077	14670	805	3409	550	1.2513e-173
GO:0016021.D080	18732	3605	480	142	2.27423e-08	GO:0000329.D093	5328	333	1538	155	1.24435e-12	GO:0003723.D076	13218	558	4563	295	8.85844e-20	GO:0005737.D078	20472	4043	2394	612	8.52665e-14	GO:0022625.D080	18732	133	627	95	4.50904e-111	GO:0009686.D078	20472	30	382	9	2.52664e-09	GO:0030127.D091	5439	23	825	17	4.20618e-10	GO:0009536.D077	14670	309	3409	122	8.73312e-11
GO:0016157.D080	18732	24	480	8	8.9913e-08	GO:0003824.D093	5328	410	1538	185	2.41713e-13	GO:0003735.D076	13218	455	4563	424	1.22847e-159	GO:0005739.D078	20472	3805	2394	720	3.46402e-48	GO:0022626.D080	18732	409	627	288	0	GO:0016707.D078	20472	5	382	5	2.20452e-09	GO:0031588.D091	5439	30	825	18	2.15825e-08	GO:0009538.D077	14670	19	3409	16	3.26438e-08
GO:0045300.D080	18732	21	480	9	9.8856e-10	GO:0005575.D093	5328	315	1538	144	4.52069e-11	GO:0003755.D076	13218	103	4563	64	8.9316e-09	GO:0005747.D078	20472	95	2394	31	5.46189e-08	GO:0022627.D080	18732	142	627	87	2.10491e-92	GO:0005515.D078	20472	7208	139	97	9.28234e-17	GO:0032196.D091	5439	41	825	39	3.1648e-30	GO:0009543.D077	14670	134	3409	120	1.6786e-60
GO:0004550.D080	18732	12	14	3	7.28233e-08	GO:0005739.D093	5328	3426	1538	1178	2.77259e-34	GO:0004176.D076	13218	32	4563	27	8.64635e-09	GO:0005753.D078	20472	20	2394	13	2.59063e-08	GO:0042254.D080	18732	112	627	51	2.9201e-45	GO:0003852.D078	20472	7	255	5	5.93353e-09	GO:0032197.D091	5439	72	825	52	9.47138e-28	GO:0009570.D077	14670	1105	3409	718	9.14965e-211
GO:0003700.D080	18732	2041	63	25	2.89708e-09	GO:0005773.D093	5328	221	1538	112	2.61648e-12	GO:0004222.D076	13218	51	4563	42	2.72345e-12	GO:0005774.D078	20472	584	2394	130	1.74168e-13	GO:0046686.D080	18732	424	627	62	6.14133e-23	GO:0005739.D078	20472	3805	255	97	1.98967e-13	GO:0033962.D091	5439	17	825	14	1.34596e-09	GO:0009579.D077	14670	385	3409	292	7.4958e-109
GO:0005777.D080	18732	386	63	23	3.84168e-23	GO:0005774.D093	5328	155	1538	82	1.6272e-10	GO:0005730.D076	13218	390	4563	265	2.13849e-42	GO:0005783.D078	20472	821	2394	167	2.67118e-13	GO:0048046.D080	18732	437	627	48	4.45144e-13	GO:0009507.D078	20472	5309	255	125	1.66518e-15	GO:0034501.D091	5439	18	825	14	5.21316e-09	GO:0009654.D077	14670	29	3409	27	1.74826e-15
GO:0009507.D080	18732	6321	63	65	0	GO:0005886.D093	5328	843	1538	327	8.03634e-12	GO:0005739.D076	13218	2847	4563	1638	2.00691e-179	GO:0005794.D078	20472	1829	2394	488	1.67675e-77	GO:0005576.D080	18732	1857	428	121	1.81916e-27	GO:0005634.D078	20472	10997	146	110	5.28479e-08	GO:0035556.D091	5439	43	825	22	3.20885e-08	GO:0009768.D077	14670	31	3409	29	1.06663e-16
GO:0009651.D080	18732	506	63	14	1.02389e-09	GO:0006097.D093	5328	22	1538	22	1.20766e-12	GO:0005743.D076	13218	120	4563	72	9.37902e-09	GO:0005829.D078	20472	2527	2394	542	2.11784e-51	GO:0006633.D080	18732	113	428	15	4.43903e-08	GO:0003876.D078	20472	3	105	3	1.31112e-07	GO:0043332.D091	5439	112	825	43	1.14884e-09	GO:0009773.D077	14670	21	3409	18	2.38888e-09
GO:0009737.D080	18732	408	63	14	6.13975e-11	GO:0006099.D093	5328	66	1538	48	1.49661e-13	GO:0005747.D076	13218	85	4563	54	4.29253e-08	GO:0005840.D078	20472	307	2394	153	5.94679e-62	GO:0008515.D080	18732	11	428	6	5.76153e-08	GO:0004514.D078	20472	7	105	5	6.71534e-11	GO:0043547.D091	5439	75	825	30	1.34138e-07	GO:0009853.D077	14670	46	3409	31	2.34636e-10
GO:0048046.D080	18732	437	63	14	1.51677e-10	GO:0006520.D093	5328	30	1538	24	8.58725e-09	GO:0005759.D076	13218	87	4563	62	2.66388e-12	GO:0006096.D078	20472	96	2394	33	4.71249e-09	GO:0015770.D080	18732	16	428	8	7.63137e-10	GO:0003700.D078	20472	2197	368	73	1.49274e-07	GO:0070823.D091	5439	10	825	10	6.15409e-09	GO:0009941.D077	14670	877	3409	529	3.69133e-131
GO:0009507.D080	18732	6321	21	43	0	GO:0006526.D093	5328	34	1538	34	3.46402e-19	GO:0005829.D076	13218	2622	4563	1091	1.91652e-17	GO:0006412.D078	20472	560	2394	284	2.32313e-118	GO:0016021.D080	18732	3605	428	136	2.91712e-10	GO:0006952.D078	20472	508	368	33	2.15936e-10	GO:0071897.D091	5439	45	825	39	1.704e-26	GO:0010027.D077	14670	37	3409	27	2.00662e-10
GO:0009522.D080	18732	37	21	4	7.52496e-08	GO:0006537.D093	5328	18	1538	17	8.27054e-09	GO:0005840.D076	13218	286	4563	266	6.80182e-99	GO:0009506.D078	20472	825	2394	173	5.50622e-15	GO:0016157.D080	18732	24	428	8	3.71353e-08	GO:0010200.D078	20472	124	368	15	6.72544e-09	GO:0090110.D091	5439	9	825	9	4.09519e-08	GO:0010287.D077	14670	151	3409	87	7.93764e-20
GO:0009535.D080	18732	820	21	24	0	GO:0006807.D093	5328	16	1538	15	8.97217e-08	GO:0006364.D076	13218	55	4563	45	6.99114e-13	GO:0009507.D078	20472	5309	2394	770	2.34237e-13	GO:0045300.D080	18732	21	428	9	3.59832e-10	GO:0019253.D078	20472	21	248	6	1.38622e-07	GO:0090305.D091	5439	144	825	90	1.52801e-39	GO:0010319.D077	14670	37	3409	24	7.96491e-08
GO:0009579.D080	18732	384	21	10	3.36599e-12	GO:0008150.D093	5328	717	1538	270	2.87843e-08	GO:0006412.D076	13218	509	4563	466	1.78002e-167	GO:0009536.D078	20472	312	2394	84	9.59991e-14	GO:0003756.D080	18732	43	335	9	5.55084e-08	GO:0005515.D078	20472	7208	151	112	1.35972e-22	GO:0090501.D091	5439	62	825	40	9.01798e-19	GO:0010598.D077	14670	24	3409	20	7.93948e-10
GO:0009637.D080	18732	72	21	5	1.41306e-08	GO:0008152.D093	5328	302	1538	137	2.70572e-10	GO:0006457.D076	13218	239	4563	135	2.08552e-12	GO:0009570.D078	20472	977	2394	182	6.51604e-11	GO:0004315.D080	18732	6	335	5	1.05012e-08	GO:0005739.D078	20472	3805	748	220	1.68932e-13	GO:0090502.D091	5439	74	825	41	8.07746e-16	GO:0015979.D077	14670	140	3409	101	1.03296e-34
GO:0009768.D080	18732	31	21	5	1.7669e-10	GO:0008272.D093	5328	15	1538	15	7.66841e-09	GO:0006526.D076	13218	16	4563	16	3.99821e-08	GO:0009651.D078	20472	484	2394	98	3.1406e-08	GO:0005576.D080	18732	1857	335	78	4.41122e-13	GO:0005515.D078	20472	7208	124	88	4.72476e-16	GO:0000811.D091	5439	25	774	19	5.08992e-12	GO:0015995.D077	14670	67	3409	56	1.75504e-25
GO:0010114.D080	18732	52	21	5	2.66249e-09	GO:0008652.D093	5328	99	1538	73	1.40104e-20	GO:0008180.D076	13218	25	4563	24	1.3202e-10	GO:0015934.D078	20472	48	2394	24	7.38383e-11	GO:0005773.D080	18732	765	335	40	1.22415e-09	GO:0005739.D078	20472	3805	291	95	5.53236e-09	GO:0003674.D091	5439	1481	774	274	4.28001e-08	GO:0016020.D077	14670	1386	3409	446	7.37954e-16
GO:0010218.D080	18732	52	21	5	2.66249e-09	GO:0009082.D093	5328	26	1538	26	8.025e-15	GO:0009073.D076	13218	30	4563	28	2.14265e-11	GO:0016020.D078	20472	1508	2394	287	4.878e-18	GO:0005774.D080	18732	637	335	33	4.77019e-08	GO:0048487.D078	20472	10	252	5	6.50937e-08	GO:0004096.D091	5439	8	774	8	1.63024e-07	GO:0016117.D077	14670	24	3409	18	1.15344e-07
GO:0010287.D080	18732	157	21	7	2.67634e-10	GO:0009086.D093	5328	43	1538	32	7.11858e-10	GO:0009089.D076	13218	20	4563	20	5.62122e-10	GO:0019843.D078	20472	77	2394	28	1.66837e-08	GO:0005783.D080	18732	871	335	69	3.96792e-26	GO:0003735.D078	20472	501	1725	185	1.44019e-72	GO:0004577.D091	5439	11	774	11	4.55863e-10	GO:0016168.D077	14670	68	3409	53	1.80712e-21
GO:0015979.D080	18732	146	21	7	1.60454e-10	GO:0009098.D093	5328	23	1538	22	2.01853e-11	GO:0009423.D076	13218	15	4563	15	1.16069e-07	GO:0022625.D078	20472	130	2394	89	2.33433e-52	GO:0005788.D080	18732	34	335	9	5.94864e-09	GO:0005730.D078	20472	407	1725	102	2.63953e-24	GO:0004792.D091	5439	12	774	10	1.62619e-07	GO:0019252.D077	14670	34	3409	25	7.32569e-10
GO:0016020.D080	18732	1586	21	15	2.57331e-12	GO:0016020.D093	5328	2166	1538	754	1.92348e-15	GO:0009507.D076	13218	5630	4563	3763	0	GO:0022626.D078	20472	384	2394	224	1.23004e-109	GO:0005794.D080	18732	1930	335	129	3.17543e-43	GO:0005737.D078	20472	4043	1725	440	6.40731e-10	GO:0005575.D091	5439	419	774	123	4.51048e-17	GO:0019253.D077	14670	23	3409	20	1.6963e-10
GO:0016168.D080	18732	69	21	9	2.06015e-17	GO:0016021.D093	5328	2182	1538	806	3.08343e-27	GO:0009534.D076	13218	227	4563	171	1.06321e-36	GO:0022627.D078	20472	148	2394	93	1.08085e-49	GO:0005829.D080	18732	2824	335	110	1.86368e-16	GO:0005739.D078	20472	3805	1725	519	6.06213e-34	GO:0005739.D091	5439	3145	774	708	5.72733e-110	GO:0019843.D077	14670	74	3409	38	1.30316e-07
GO:0031409.D080	18732	21	21	4	6.89887e-09	GO:0016226.D093	5328	58	1538	36	1.29933e-07	GO:0009535.D076	13218	781	4563	585	4.60183e-125	GO:0030244.D078	20472	42	2394	21	1.13891e-09	GO:0005886.D080	18732	5233	335	191	2.35854e-29	GO:0005747.D078	20472	95	1725	26	4.7313e-08	GO:0005743.D091	5439	501	774	123	7.05739e-11	GO:0022626.D077	14670	403	3409	173	6.00531e-19
GO:0003729.D080	18732	338	921	72	1.0923e-26	GO:0016491.D093	5328	507	1538	257	9.52947e-28	GO:0009536.D076	13218	302	4563	223	3.97668e-45	GO:0042254.D078	20472	109	2394	68	2.34674e-36	GO:0006096.D080	18732	103	335	15	4.41689e-10	GO:0005753.D078	20472	20	1725	11	1.21016e-07	GO:0005762.D091	5439	61	774	30	6.72734e-11	GO:0030076.D077	14670	19	3409	18	5.59517e-11
GO:0003735.D080	18732	493	921	199	8.80819e-133	GO:0030170.D093	5328	68	1538	44	7.42395e-10	GO:0009543.D076	13218	136	4563	113	1.27728e-31	GO:0046933.D078	20472	33	2394	17	2.48329e-08	GO:0006633.D080	18732	113	335	31	2.54361e-28	GO:0005774.D078	20472	584	1725	93	1.47725e-09	GO:0008150.D091	5439	821	774	187	4.09938e-13	GO:0030095.D077	14670	19	3409	16	3.26438e-08
GO:0003746.D080	18732	62	921	19	6.6433e-11	GO:0032007.D093	5328	19	1538	18	2.49773e-09	GO:0009570.D076	13218	1088	4563	842	2.46276e-201	GO:0005634.D078	20472	10997	1003	711	3.43874e-30	GO:0009505.D080	18732	272	335	20	1.06162e-07	GO:0005794.D078	20472	1829	1725	335	4.87741e-46	GO:0009228.D091	5439	22	774	17	4.49212e-11	GO:0031409.D077	14670	21	3409	20	3.30713e-12
GO:0005200.D080	18732	41	921	16	3.3181e-11	GO:0042626.D093	5328	40	1538	28	7.73551e-08	GO:0009579.D076	13218	384	4563	288	1.08637e-60	GO:0004197.D078	20472	33	2529	17	5.66086e-08	GO:0009506.D080	18732	858	335	43	1.01107e-09	GO:0005829.D078	20472	2527	1725	392	1.5883e-36	GO:0019912.D091	5439	11	774	10	3.10745e-08	GO:0031969.D077	14670	113	3409	61	1.3418e-12
GO:0005507.D080	18732	204	921	42	1.69245e-15	GO:0046854.D093	5328	27	1538	25	5.19957e-12	GO:0009644.D076	13218	45	4563	33	1.18634e-07	GO:0004392.D078	20472	8	2529	8	5.37142e-08	GO:0009507.D080	18732	6321	335	163	9.36354e-09	GO:0005840.D078	20472	307	1725	112	2.54081e-43	GO:0032543.D091	5439	118	774	46	1.71411e-11	GO:0031977.D077	14670	56	3409	43	3.13867e-17
GO:0005515.D080	18732	7988	921	552	2.2439e-27	GO:0046912.D093	5328	13	1538	13	9.31913e-08	GO:0009654.D076	13218	28	4563	24	3.2553e-08	GO:0004467.D078	20472	18	2529	12	1.11352e-07	GO:0009651.D080	18732	506	335	36	1.7797e-12	GO:0006096.D078	20472	96	1725	29	6.45313e-10	GO:0033617.D091	5439	40	774	24	2.2414e-11	GO:0042254.D077	14670	105	3409	49	1.08575e-07
GO:0005525.D080	18732	321	921	41	2.15101e-08	GO:0055085.D093	5328	285	1538	148	3.4426e-17	GO:0009658.D076	13218	105	4563	81	3.76727e-19	GO:0005515.D078	20472	7208	2529	1088	2.37883e-18	GO:0010025.D080	18732	26	335	8	1.13599e-08	GO:0006412.D078	20472	560	1725	210	4.64404e-84	GO:0098869.D091	5439	50	774	23	5.82699e-08	GO:0045271.D077	14670	21	3409	17	3.64009e-08
GO:0005618.D080	18732	497	921	102	4.35037e-36	GO:0055114.D093	5328	861	1538	414	2.61538e-39	GO:0009706.D076	13218	80	4563	64	7.75961e-17	GO:0005634.D078	20472	10997	2529	1589	3.10203e-23	GO:0016021.D080	18732	3605	335	109	3.94625e-09	GO:0008519.D078	20472	11	1725	9	9.87585e-09	GO:0000027.D091	5439	57	689	31	3.9229e-14	GO:0048046.D077	14670	426	3409	190	5.13908e-23
GO:0005730.D080	18732	430	921	79	9.61119e-25	GO:0097428.D093	5328	29	1538	27	4.88626e-13	GO:0009735.D076	13218	177	4563	95	1.14964e-07	GO:0005777.D078	20472	318	2529	83	1.51388e-11	GO:0016126.D080	18732	49	335	10	1.29582e-08	GO:0009506.D078	20472	825	1725	128	6.87006e-12	GO:0000049.D091	5439	43	689	20	4.82683e-08	GO:0003333.D077	14670	20	260	7	3.22606e-08
GO:0005737.D080	18732	4455	921	412	1.30318e-46	GO:0000172.D094	5476	89	2238	61	9.81236e-08	GO:0009793.D076	13218	378	4563	192	3.21471e-11	GO:0006508.D078	20472	437	2529	92	1.59009e-07	GO:0030244.D080	18732	48	335	10	1.04784e-08	GO:0009507.D078	20472	5309	1725	589	1.47108e-15	GO:0000055.D091	5439	62	689	35	1.73017e-16	GO:0005886.D077	14670	4661	260	130	5.63654e-10
GO:0005739.D080	18732	3952	921	322	1.46284e-23	GO:0002181.D094	5476	191	2238	113	1.64331e-07	GO:0009941.D076	13218	857	4563	656	1.3382e-149	GO:0006914.D078	20472	52	2529	31	8.13539e-16	GO:0046686.D080	18732	424	335	31	3.41076e-11	GO:0009536.D078	20472	312	1725	67	6.56215e-13	GO:0000105.D091	5439	49	689	22	2.2897e-08	GO:0010011.D077	14670	9	260	6	2.35107e-09
GO:0005747.D080	18732	93	921	22	5.58511e-10	GO:0003755.D094	5476	84	2238	68	4.14109e-14	GO:0010020.D076	13218	25	4563	23	3.0898e-09	GO:0008540.D078	20472	18	2529	12	1.11352e-07	GO:0004838.D080	18732	9	264	7	3.58592e-12	GO:0009570.D078	20472	977	1725	141	1.16825e-10	GO:0000166.D091	5439	783	689	192	2.18765e-23	GO:0015171.D077	14670	55	260	10	3.73181e-08
GO:0005773.D080	18732	765	921	111	2.4331e-25	GO:0004169.D094	5476	36	2238	33	2.08099e-10	GO:0010027.D076	13218	37	4563	29	5.82736e-08	GO:0009408.D078	20472	164	2529	46	4.92086e-08	GO:0005576.D080	18732	1857	264	67	2.87851e-13	GO:0015934.D078	20472	48	1725	21	5.86495e-11	GO:0000447.D091	5439	47	689	34	4.14952e-21	GO:0000166.D077	14670	146	954	31	3.54176e-09
GO:0005774.D080	18732	637	921	122	5.91717e-40	GO:0004812.D094	5476	92	2238	63	6.36146e-08	GO:0010287.D076	13218	152	4563	128	6.71828e-37	GO:0009414.D078	20472	271	2529	67	1.4554e-08	GO:0019139.D080	18732	9	264	6	6.00374e-10	GO:0016020.D078	20472	1508	1725	205	1.66477e-12	GO:0000462.D091	5439	84	689	54	7.26174e-29	GO:0003676.D077	14670	330	954	48	1.17777e-07
GO:0005783.D080	18732	871	921	94	4.1111e-13	GO:0005730.D094	5476	586	2238	299	9.5785e-08	GO:0010319.D076	13218	37	4563	31	9.21245e-10	GO:0009737.D078	20472	388	2529	84	1.56463e-07	GO:0070696.D080	18732	28	264	7	9.37848e-08	GO:0022625.D078	20472	130	1725	69	9.55745e-40	GO:0000463.D091	5439	35	689	26	7.03221e-17	GO:0003723.D077	14670	554	954	71	2.54652e-08
GO:0005794.D080	18732	1930	921	303	6.10709e-83	GO:0005783.D094	5476	1089	2238	534	6.95343e-10	GO:0010598.D076	13218	24	4563	21	1.18734e-07	GO:0010150.D078	20472	88	2529	31	2.57882e-08	GO:0003917.D080	18732	10	222	6	5.22798e-10	GO:0022626.D078	20472	384	1725	162	1.96245e-73	GO:0000466.D091	5439	16	689	14	2.28728e-11	GO:0003743.D077	14670	133	954	29	5.96124e-09
GO:0005829.D080	18732	2824	921	446	1.25976e-134	GO:0005789.D094	5476	442	2238	247	2.31884e-11	GO:0015934.D076	13218	45	4563	42	1.46547e-16	GO:0010345.D078	20472	13	2529	12	1.42268e-10	GO:0005634.D080	18732	11958	222	244	0	GO:0022627.D078	20472	148	1725	67	4.4024e-33	GO:0000472.D091	5439	36	689	29	1.95578e-20	GO:0005515.D077	14670	7091	954	664	5.23798e-43
GO:0005840.D080	18732	306	921	111	7.67183e-67	GO:0006096.D094	5476	93	2238	68	2.10011e-10	GO:0015935.D076	13218	22	4563	21	2.85837e-09	GO:0042626.D078	20472	138	2529	43	4.37585e-09	GO:0005515.D080	18732	7988	139	127	5.39182e-34	GO:0042254.D078	20472	109	1725	50	2.40835e-25	GO:0000480.D091	5439	35	689	29	4.31142e-21	GO:0005634.D077	14670	9694	954	900	3.53848e-104
GO:0005853.D080	18732	8	921	8	3.31752e-11	GO:0006450.D094	5476	32	2238	29	5.38562e-09	GO:0015979.D076	13218	128	4563	83	2.13754e-12	GO:0004674.D078	20472	544	910	56	4.68083e-09	GO:0005634.D080	18732	11958	139	189	0	GO:0046933.D078	20472	33	1725	15	1.73689e-08	GO:0001522.D091	5439	41	689	19	1.13166e-07	GO:0005643.D077	14670	41	954	15	1.80493e-08
GO:0005886.D080	18732	5233	921	397	3.5209e-24	GO:0006493.D094	5476	28	2238	25	1.32289e-07	GO:0016226.D076	13218	33	4563	31	1.05347e-12	GO:0005509.D078	20472	289	910	35	7.81067e-08	GO:0005515.D080	18732	7988	109	90	9.66653e-18	GO:0003999.D078	20472	11	550	7	2.92377e-09	GO:0003676.D091	5439	258	689	74	1.58273e-12	GO:0005730.D077	14670	384	954	93	1.1287e-29
GO:0006412.D080	18732	557	921	215	3.24944e-139	GO:0006506.D094	5476	102	2238	75	1.51711e-11	GO:0019843.D076	13218	68	4563	59	5.35979e-19	GO:0005634.D078	20472	10997	910	581	1.63892e-10	GO:0009507.D080	18732	6321	109	99	9.0424e-36	GO:0005886.D078	20472	4947	550	186	1.4833e-07	GO:0003677.D091	5439	602	689	132	1.07176e-11	GO:0005886.D077	14670	4661	954	404	8.15053e-13
GO:0006414.D080	18732	65	921	27	7.91755e-19	GO:0008033.D094	5476	127	2238	84	5.40436e-09	GO:0022625.D076	13218	131	4563	125	3.15694e-50	GO:0005886.D078	20472	4947	910	348	3.04931e-22	GO:0009570.D080	18732	1140	109	27	2.47967e-10	GO:0003735.D078	20472	501	1331	96	4.03763e-22	GO:0003700.D091	5439	96	689	43	4.16038e-15	GO:0006364.D077	14670	49	954	17	5.17552e-09
GO:0009409.D080	18732	342	921	47	1.70573e-10	GO:0008168.D094	5476	139	2238	89	2.08052e-08	GO:0022626.D076	13218	405	4563	365	5.87227e-125	GO:0006468.D078	20472	707	910	74	6.35191e-12	GO:0009941.D080	18732	900	109	25	4.7194e-11	GO:0004512.D078	20472	6	1331	6	7.4735e-08	GO:0003723.D091	5439	753	689	172	3.09174e-17	GO:0080008.D077	14670	149	954	32	1.467e-09
GO:0009506.D080	18732	858	921	152	1.36934e-45	GO:0009982.D094	5476	69	2238	51	2.19123e-08	GO:0022627.D076	13218	137	4563	135	4.82803e-60	GO:0006952.D078	20472	508	910	63	1.61262e-13	GO:0008266.D080	18732	18	82	5	1.16394e-08	GO:0005515.D078	20472	7208	1331	566	6.73751e-09	GO:0003729.D091	5439	208	689	63	6.08768e-12	GO:0001666.D077	14670	39	815	14	9.80639e-09
GO:0009507.D080	18732	6321	921	639	1.40241e-113	GO:0016491.D094	5476	507	2238	269	4.13661e-09	GO:0031969.D076	13218	110	4563	80	2.6137e-16	GO:0009611.D078	20472	177	910	27	2.06192e-08	GO:0009507.D080	18732	6321	82	216	0	GO:0005576.D078	20472	2055	1331	209	1.64889e-11	GO:0003743.D091	5439	103	689	51	4.13604e-20	GO:0004722.D077	14670	192	815	35	3.94028e-10
GO:0009535.D080	18732	820	921	98	1.81981e-16	GO:0030559.D094	5476	48	2238	43	2.13282e-12	GO:0031977.D076	13218	56	4563	45	2.36724e-12	GO:0009626.D078	20472	62	910	17	9.98775e-10	GO:0009522.D080	18732	37	82	18	7.78317e-34	GO:0005618.D078	20472	498	1331	70	8.13925e-10	GO:0003899.D091	5439	120	689	68	2.89602e-31	GO:0005576.D077	14670	1518	815	141	3.2518e-10
GO:0009570.D080	18732	1140	921	210	2.4383e-67	GO:0030562.D094	5476	65	2238	63	1.48494e-22	GO:0032040.D076	13218	16	4563	16	3.99821e-08	GO:0009695.D078	20472	26	910	10	7.95379e-08	GO:0009523.D080	18732	33	82	11	1.00854e-18	GO:0005783.D078	20472	821	1331	110	2.46935e-13	GO:0003917.D091	5439	12	689	12	1.56979e-11	GO:0009414.D077	14670	273	815	62	4.76591e-22
GO:0009579.D080	18732	384	921	72	3.5837e-23	GO:0031118.D094	5476	40	2238	34	1.01323e-08	GO:0042254.D076	13218	109	4563	105	1.53835e-43	GO:0010200.D078	20472	124	910	30	1.64677e-14	GO:0009534.D080	18732	229	82	41	2.47036e-57	GO:0005794.D078	20472	1829	1331	264	1.92863e-37	GO:0004004.D091	5439	43	689	33	6.78417e-22	GO:0009737.D077	14670	374	815	78	5.80193e-25
GO:0009651.D080	18732	506	921	68	3.78802e-14	GO:0031167.D094	5476	80	2238	74	1.24619e-22	GO:0046686.D076	13218	406	4563	199	7.37852e-10	GO:0016165.D078	20472	6	910	6	7.59332e-09	GO:0009535.D080	18732	820	82	152	0	GO:0005829.D078	20472	2527	1331	233	1.00784e-08	GO:0004386.D091	5439	60	689	36	3.93807e-18	GO:0010344.D077	14670	7	815	7	1.59402e-09
GO:0009735.D080	18732	179	921	41	6.9891e-17	GO:0031428.D094	5476	90	2238	71	1.32875e-13	GO:0051082.D076	13218	68	4563	50	5.4492e-11	GO:0016301.D078	20472	896	910	80	2.05168e-09	GO:0009538.D080	18732	19	82	12	1.04944e-24	GO:0005840.D078	20472	307	1331	54	1.84815e-11	GO:0004749.D091	5439	23	689	18	1.04667e-12	GO:0016157.D077	14670	16	815	10	1.56585e-09
GO:0009941.D080	18732	900	921	116	4.77846e-22	GO:0031429.D094	5476	80	2238	67	2.30472e-15	GO:0055114.D076	13218	951	4563	420	1.04683e-10	GO:0030246.D078	20472	217	910	30	3.46328e-08	GO:0009543.D080	18732	137	82	22	6.23315e-29	GO:0005886.D078	20472	4947	1331	424	2.75275e-11	GO:0004812.D091	5439	89	689	32	1.23507e-08	GO:0019915.D077	14670	18	815	10	7.72538e-09
GO:0015934.D080	18732	46	921	19	1.36151e-13	GO:0055114.D094	5476	852	2238	451	6.9353e-15	GO:0071482.D076	13218	20	4563	19	2.19757e-08	GO:0042742.D078	20472	260	910	33	5.97559e-08	GO:0009570.D080	18732	1140	82	36	1.55353e-22	GO:0006412.D078	20472	560	1331	104	8.5456e-23	GO:0005487.D091	5439	74	689	28	2.83331e-08	GO:0003700.D077	14670	1592	1463	246	2.09029e-13
GO:0015935.D080	18732	24	921	10	8.21459e-08	GO:0000502.D094	5476	55	1352	34	4.89876e-09	GO:0000151.D077	14670	30	7740	30	4.5475e-09	GO:0003677.D079	22180	2105	11020	1210	2.96311e-14	GO:0009579.D080	18732	384	82	75	4.08872e-121	GO:0015250.D078	20472	66	1331	21	5.35074e-10	GO:0005524.D091	5439	1221	689	282	7.94085e-32	GO:0005634.D077	14670	9694	1463	1088	3.66712e-13
GO:0015986.D080	18732	30	921	11	8.83011e-08	GO:0003735.D094	5476	611	1352	227	2.15158e-13	GO:0003676.D077	14670	330	7740	242	7.7052e-15	GO:0003700.D079	22180	2581	11020	1692	5.02505e-67	GO:0009644.D080	18732	59	82	7	6.73736e-09	GO:0016020.D078	20472	1508	1331	163	4.31594e-11	GO:0005634.D091	5439	4490	689	868	0	GO:0006914.D077	14670	53	1463	22	1.7767e-09
GO:0015995.D080	18732	67	921	19	2.96671e-10	GO:0003873.D094	5476	13	1352	13	1.21263e-08	GO:0003677.D077	14670	1358	7740	892	3.33025e-24	GO:0004630.D079	22180	39	11020	36	1.42734e-08	GO:0009645.D080	18732	10	82	4	7.0201e-08	GO:0022626.D078	20472	384	1331	77	3.73997e-19	GO:0005643.D091	5439	167	689	52	1.54179e-10	GO:0005576.D077	14670	1518	468	107	1.0388e-15
GO:0016020.D080	18732	1586	921	248	1.32863e-65	GO:0004298.D094	5476	43	1352	31	7.00101e-11	GO:0003700.D077	14670	1592	7740	1204	9.73063e-88	GO:0004674.D079	22180	627	11020	403	5.93556e-14	GO:0009654.D080	18732	27	82	7	1.96222e-11	GO:0022627.D078	20472	148	1331	36	3.32744e-12	GO:0005654.D091	5439	54	689	26	1.72459e-10	GO:0005886.D077	14670	4661	468	225	6.26326e-14
GO:0019253.D080	18732	23	921	12	1.52256e-10	GO:0004672.D094	5476	334	1352	139	1.6424e-12	GO:0004842.D077	14670	291	7740	226	6.21259e-19	GO:0004842.D079	22180	353	11020	234	1.6077e-10	GO:0009735.D080	18732	179	82	9	8.74289e-08	GO:0005199.D078	20472	25	1025	10	1.55607e-07	GO:0005666.D091	5439	39	689	24	7.84092e-13	GO:0006833.D077	14670	26	468	9	6.10906e-08
GO:0019843.D080	18732	77	921	23	1.19407e-12	GO:0004674.D094	5476	296	1352	126	3.03992e-12	GO:0005515.D077	14670	7091	7740	4246	4.93102e-63	GO:0005515.D079	22180	8289	11020	4790	5.32235e-78	GO:0009768.D080	18732	31	82	14	7.36144e-26	GO:0005388.D078	20472	54	1025	15	3.87242e-08	GO:0005730.D091	5439	511	689	366	1.99925e-249	GO:0008519.D077	14670	9	468	7	1.09605e-09
GO:0022625.D080	18732	133	921	69	1.58286e-54	GO:0004862.D094	5476	17	1352	15	5.87989e-08	GO:0005634.D077	14670	9694	7740	6588	0	GO:0005634.D079	22180	13619	11020	7580	3.09252e-112	GO:0009941.D080	18732	900	82	52	3.77889e-48	GO:0005576.D078	20472	2055	1025	209	2.09958e-24	GO:0005736.D091	5439	33	689	21	8.66336e-12	GO:0009637.D077	14670	66	468	13	1.31236e-07
GO:0022626.D080	18732	409	921	265	2.20753e-253	GO:0005643.D094	5476	172	1352	73	1.62242e-07	GO:0006351.D077	14670	967	7740	691	9.76682e-35	GO:0005886.D079	22180	5809	11020	3172	1.39692e-18	GO:0010196.D080	18732	11	82	5	6.42867e-10	GO:0009664.D078	20472	49	1025	14	7.43153e-08	GO:0005737.D091	5439	4580	689	676	1.45374e-37	GO:0009733.D077	14670	250	468	26	1.20998e-07
GO:0022627.D080	18732	142	921	79	1.41328e-65	GO:0005739.D094	5476	3247	1352	1147	3.25949e-118	GO:0006355.D077	14670	1422	7740	1015	2.2891e-51	GO:0006351.D079	22180	1476	11020	913	1.60481e-22	GO:0010287.D080	18732	157	82	21	7.32908e-26	GO:0005515.D079	22180	8289	449	282	2.70593e-28	GO:0005851.D091	5439	25	689	24	4.51182e-21	GO:0015250.D077	14670	58	468	13	2.55605e-08
GO:0042254.D080	18732	112	921	38	3.2065e-22	GO:0005743.D094	5476	466	1352	177	1.82063e-11	GO:0006914.D077	14670	53	7740	51	2.05738e-12	GO:0006355.D079	22180	2268	11020	1392	2.65681e-32	GO:0015979.D080	18732	146	82	44	3.6381e-73	GO:0033946.D079	22180	7	449	5	6.7534e-08	GO:0006351.D091	5439	541	689	130	1.09864e-14	GO:0004357.D077	14670	4	223	4	5.19912e-08
GO:0045298.D080	18732	13	921	9	9.66865e-10	GO:0005750.D094	5476	14	1352	14	2.97221e-09	GO:0008150.D077	14670	2832	7740	1620	7.20652e-08	GO:0006468.D079	22180	811	11020	506	8.38413e-14	GO:0015995.D080	18732	67	82	10	2.97119e-13	GO:0004013.D079	22180	7	141	5	2.00964e-10	GO:0006364.D091	5439	277	689	172	3.11492e-90	GO:0006750.D077	14670	8	223	5	4.18808e-08
GO:0046686.D080	18732	424	921	78	1.76962e-24	GO:0005762.D094	5476	60	1352	43	1.82957e-14	GO:0008270.D077	14670	900	7740	634	5.2066e-29	GO:0008270.D079	22180	1300	11020	759	5.57438e-11	GO:0016020.D080	18732	1586	82	42	7.98816e-24	GO:0005634.D079	22180	13619	852	618	2.23897e-12	GO:0006413.D091	5439	80	689	36	6.43654e-13	GO:0010444.D077	14670	14	223	6	3.12949e-08
GO:0046933.D080	18732	31	921	12	1.10257e-08	GO:0005763.D094	5476	38	1352	29	2.82431e-11	GO:0009737.D077	14670	374	7740	261	8.25739e-12	GO:0009723.D079	22180	133	11020	101	4.57454e-10	GO:0016021.D080	18732	3605	82	40	1.47255e-09	GO:0005886.D079	22180	5809	852	306	1.12853e-10	GO:0006418.D091	5439	60	689	25	1.62039e-08	GO:0004605.D077	14670	14	275	6	1.08782e-07
GO:0048046.D080	18732	437	921	75	1.12567e-21	GO:0005935.D094	5476	301	1352	117	1.48523e-08	GO:0009873.D077	14670	108	7740	87	1.47626e-09	GO:0010200.D079	22180	129	11020	101	1.92972e-11	GO:0016168.D080	18732	69	82	29	3.00611e-52	GO:0009637.D079	22180	71	852	17	1.0875e-09	GO:0006446.D091	5439	43	689	39	2.90429e-31	GO:0005739.D077	14670	2976	275	99	7.94302e-10
GO:0003735.D080	18732	493	18	9	2.21911e-10	GO:0005978.D094	5476	31	1352	23	8.71768e-09	GO:0010200.D077	14670	81	7740	73	4.27797e-13	GO:0016301.D079	22180	1040	11020	624	5.11532e-12	GO:0018298.D080	18732	47	82	11	8.64406e-17	GO:0003700.D079	22180	2581	2069	411	3.01052e-30	GO:0006607.D091	5439	41	689	27	2.29492e-15	GO:0005777.D077	14670	357	275	27	7.52604e-10
GO:0005739.D080	18732	3952	18	21	0	GO:0006122.D094	5476	14	1352	13	1.3113e-07	GO:0016567.D077	14670	335	7740	257	4.79783e-20	GO:0016567.D079	22180	458	11020	308	1.256e-14	GO:0019137.D080	18732	6	82	4	5.08172e-09	GO:0005634.D079	22180	13619	2069	1506	2.30039e-30	GO:0008033.D091	5439	125	689	41	2.59463e-09	GO:0006869.D077	14670	90	275	12	1.10628e-07
GO:0005840.D080	18732	306	18	8	1.7575e-10	GO:0006468.D094	5476	524	1352	220	3.59734e-20	GO:0016607.D077	14670	69	7740	59	8.86757e-09	GO:0019915.D079	22180	26	11020	26	1.24529e-08	GO:0030076.D080	18732	19	82	9	3.34647e-17	GO:0006351.D079	22180	1476	2069	202	1.0534e-08	GO:0008168.D091	5439	140	689	51	2.73519e-13	GO:0009409.D077	14670	318	275	23	3.33147e-08
GO:0006412.D080	18732	557	18	10	1.76219e-11	GO:0006511.D094	5476	88	1352	47	5.41385e-09	GO:0043565.D077	14670	358	7740	283	1.3109e-25	GO:0031225.D079	22180	405	11020	253	1.1878e-07	GO:0030095.D080	18732	18	82	5	1.16394e-08	GO:0006355.D079	22180	2268	2069	300	8.00595e-11	GO:0008186.D091	5439	13	689	11	7.68714e-09	GO:0016207.D077	14670	10	275	6	8.1042e-09
GO:0022626.D080	18732	409	18	8	1.74384e-09	GO:0006887.D094	5476	152	1352	70	5.15153e-09	GO:0044212.D077	14670	195	7740	151	6.59219e-13	GO:0043565.D079	22180	545	11020	373	2.32119e-19	GO:0031409.D080	18732	21	82	11	1.91651e-21	GO:0006952.D079	22180	610	2069	101	8.13502e-09	GO:0009451.D091	5439	39	689	19	4.08827e-08	GO:0030904.D077	14670	12	43	4	3.11333e-08
GO:0003676.D080	18732	443	246	23	2.29864e-08	GO:0008121.D094	5476	12	1352	12	4.94465e-08	GO:0045892.D077	14670	109	7740	86	1.23066e-08	GO:0044212.D079	22180	318	11020	205	6.21689e-08	GO:0031977.D080	18732	56	82	8	1.139e-10	GO:0008270.D079	22180	1300	2069	177	1.3133e-07	GO:0009982.D091	5439	69	689	30	1.6286e-10	GO:0047652.D077	14670	5	43	4	3.19201e-10
GO:0005515.D080	18732	7988	246	147	4.12456e-08	GO:0008290.D094	5476	13	1352	13	1.21263e-08	GO:0045893.D077	14670	153	7740	114	2.3103e-08	GO:0045892.D079	22180	148	11020	107	1.63995e-08	GO:0042742.D080	18732	265	82	14	8.5107e-12	GO:0009751.D079	22180	163	2069	38	9.03726e-08	GO:0010494.D091	5439	127	689	38	1.6047e-07	GO:0004392.D078	20472	8	2395	8	3.47275e-08
GO:0005634.D080	18732	11958	246	282	0	GO:0032543.D094	5476	119	1352	83	1.4616e-25	GO:0000105.D077	14670	25	6930	25	7.04112e-09	GO:0070696.D079	22180	28	11020	27	9.02357e-08	GO:0048046.D080	18732	437	82	21	1.63494e-16	GO:0010105.D079	22180	31	2069	16	2.39271e-09	GO:0010501.D091	5439	23	689	17	2.24009e-11	GO:0004467.D078	20472	18	2395	12	6.02533e-08
GO:0045892.D080	18732	123	246	12	7.98947e-08	GO:0042555.D094	5476	12	1352	12	4.94465e-08	GO:0000502.D077	14670	67	6930	53	8.42599e-08	GO:0003723.D079	22180	759	11160	503	1.24123e-19	GO:0048529.D080	18732	3	82	3	8.08548e-08	GO:0010200.D079	22180	129	2069	34	1.69995e-08	GO:0017056.D091	5439	72	689	30	5.80595e-10	GO:0005515.D078	20472	7208	2395	964	2.81674e-08
GO:0000027.D091	5439	57	482	25	1.80724e-12	GO:0043161.D094	5476	75	1352	49	8.28351e-14	GO:0003735.D077	14670	473	6930	399	3.07192e-65	GO:0003735.D079	22180	463	11160	411	6.42818e-71	GO:0004367.D080	18732	12	64	4	6.00808e-08	GO:0016567.D079	22180	458	2069	82	5.9917e-09	GO:0018216.D091	5439	9	689	9	8.02402e-09	GO:0005634.D078	20472	10997	2395	1467	1.54199e-15
GO:0000049.D091	5439	43	482	21	8.62523e-12	GO:0061402.D094	5476	12	1352	12	4.94465e-08	GO:0004298.D077	14670	30	6930	28	9.53627e-08	GO:0004519.D079	22180	163	11160	126	1.0863e-12	GO:0005515.D080	18732	7988	64	82	0	GO:0070696.D079	22180	28	2069	14	4.115e-08	GO:0030234.D091	5439	42	689	22	5.67706e-10	GO:0005773.D078	20472	676	2395	127	3.39363e-08
GO:0000055.D091	5439	62	482	32	2.88251e-18	GO:0000321.D095	5723	33	2769	31	2.32173e-08	GO:0005507.D077	14670	197	6930	134	2.48128e-09	GO:0005730.D079	22180	440	11160	312	6.1705e-19	GO:0080123.D080	18732	3	32	3	4.52846e-09	GO:0005375.D079	22180	19	971	9	3.53791e-08	GO:0030488.D091	5439	32	689	20	4.47362e-11	GO:0005777.D078	20472	318	2395	84	3.07504e-13
GO:0000166.D091	5439	783	482	170	5.27213e-34	GO:0000407.D095	5723	54	2769	45	9.63632e-08	GO:0005576.D077	14670	1518	6930	829	7.4915e-10	GO:0005732.D079	22180	51	11160	44	7.43493e-08	GO:0009631.D080	18732	58	28	7	2.11119e-12	GO:0005515.D079	22180	8289	971	529	1.40171e-28	GO:0030515.D091	5439	23	689	20	1.08033e-15	GO:0006914.D078	20472	52	2395	25	8.94873e-11
GO:0000447.D091	5439	47	482	27	3.49844e-17	GO:0000502.D095	5723	56	2769	50	9.85461e-11	GO:0005618.D077	14670	458	6930	291	7.75111e-13	GO:0005739.D079	22180	4291	11160	2762	1.24445e-94	GO:0005515.D080	18732	7988	27	43	0	GO:0005886.D079	22180	5809	971	327	7.28568e-08	GO:0030686.D091	5439	92	689	65	1.59474e-38	GO:0008540.D078	20472	18	2395	12	6.02533e-08
GO:0000462.D091	5439	84	482	45	3.37131e-26	GO:0003674.D095	5723	1565	2769	864	1.39977e-10	GO:0005739.D077	14670	2976	6930	1781	5.91048e-54	GO:0005747.D079	22180	84	11160	67	2.27369e-08	GO:0009507.D080	18732	6321	27	25	2.49571e-10	GO:0003700.D079	22180	2581	1412	261	5.11353e-15	GO:0030687.D091	5439	157	689	114	4.81447e-70	GO:0009408.D078	20472	164	2395	50	8.49404e-11
GO:0000463.D091	5439	35	482	23	1.15262e-16	GO:0003779.D095	5723	62	2769	51	3.11104e-08	GO:0005747.D077	14670	87	6930	75	3.06571e-14	GO:0005829.D079	22180	2871	11160	1643	1.08241e-15	GO:0010011.D080	18732	9	27	4	4.29069e-10	GO:0005199.D079	22180	27	1412	12	3.00079e-08	GO:0031167.D091	5439	16	689	12	1.75226e-08	GO:0009737.D078	20472	388	2395	89	2.42868e-10
GO:0000466.D091	5439	16	482	10	1.34076e-07	GO:0004175.D095	5723	34	2769	33	6.46441e-10	GO:0005774.D077	14670	611	6930	370	1.03951e-11	GO:0005840.D079	22180	303	11160	264	2.16651e-42	GO:0005730.D080	18732	430	24	12	3.87632e-14	GO:0005515.D079	22180	8289	1412	664	1.222e-14	GO:0031428.D091	5439	25	689	25	2.51255e-23	GO:0010345.D078	20472	13	2395	12	7.44221e-11
GO:0000472.D091	5439	36	482	26	2.51896e-20	GO:0004298.D095	5723	43	2769	43	2.33562e-14	GO:0005783.D077	14670	809	6930	486	3.39252e-14	GO:0006412.D079	22180	531	11160	468	2.66957e-78	GO:0005739.D080	18732	3952	24	19	1.9543e-09	GO:0005634.D079	22180	13619	1412	1121	1.04734e-50	GO:0032040.D091	5439	66	689	51	1.37883e-33	GO:0042626.D078	20472	138	2395	45	6.15427e-11
GO:0000480.D091	5439	35	482	26	7.61514e-21	GO:0004672.D095	5723	336	2769	220	5.89365e-11	GO:0005794.D077	14670	1826	6930	1199	2.25672e-64	GO:0009409.D079	22180	370	11160	238	2.99134e-08	GO:0005829.D080	18732	2824	24	22	1.57962e-16	GO:0005886.D079	22180	5809	1412	454	1.42057e-07	GO:0032045.D091	5439	17	689	16	5.66354e-14	GO:0005739.D078	20472	3805	1226	308	2.97796e-09
GO:0001054.D091	5439	15	482	10	5.45801e-08	GO:0004806.D095	5723	26	2769	25	1.72979e-07	GO:0005829.D077	14670	2667	6930	1470	1.30585e-19	GO:0009451.D079	22180	95	11160	79	2.36715e-11	GO:0004657.D080	18732	5	22	3	1.40387e-08	GO:0006351.D079	22180	1476	1412	144	1.3953e-07	GO:0032259.D091	5439	96	689	32	9.84257e-08	GO:0009507.D078	20472	5309	1226	441	7.53951e-16
GO:0003676.D091	5439	258	482	68	1.61446e-17	GO:0004842.D095	5723	182	2769	135	5.43931e-13	GO:0005839.D077	14670	57	6930	54	1.05684e-14	GO:0009507.D079	22180	6491	11160	4313	8.04632e-213	GO:0009693.D080	18732	35	22	4	7.29239e-08	GO:0006355.D079	22180	2268	1412	217	3.12898e-10	GO:0032298.D091	5439	10	689	9	7.11965e-08	GO:0003674.D078	20472	4383	3197	889	5.03299e-21
GO:0003677.D091	5439	602	482	101	2.42838e-11	GO:0005739.D095	5723	3415	2769	1873	5.27114e-33	GO:0005840.D077	14670	288	6930	255	2.37178e-50	GO:0009535.D079	22180	747	11160	487	5.16965e-17	GO:0008146.D080	18732	19	22	4	5.46513e-09	GO:0009538.D079	22180	16	1412	10	5.95895e-09	GO:0034388.D091	5439	12	689	12	1.56979e-11	GO:0003700.D078	20472	2197	3197	442	1.41531e-09
GO:0003700.D091	5439	96	482	34	3.19166e-13	GO:0005743.D095	5723	519	2769	327	1.59331e-12	GO:0006096.D077	14670	97	6930	75	1.19725e-09	GO:0009536.D079	22180	343	11160	245	9.06375e-16	GO:0004392.D080	18732	11	22	4	4.6817e-10	GO:0005886.D079	22180	5809	751	260	1.23547e-07	GO:0042254.D091	5439	226	689	152	1.19826e-86	GO:0005634.D078	20472	10997	3197	1922	1.25912e-15
GO:0003723.D091	5439	753	482	147	1.52796e-23	GO:0005768.D095	5723	201	2769	144	8.42105e-12	GO:0006412.D077	14670	527	6930	446	6.58516e-74	GO:0009543.D079	22180	141	11160	104	1.01886e-08	GO:0005515.D080	18732	7988	22	22	7.07251e-09	GO:0031225.D079	22180	405	751	42	1.36035e-10	GO:0042273.D091	5439	79	689	57	1.16617e-34	GO:0005886.D078	20472	4947	3197	925	8.80931e-12
GO:0003729.D091	5439	208	482	62	6.2809e-19	GO:0005777.D095	5723	128	2769	96	4.86806e-10	GO:0009506.D077	14670	780	6930	456	7.02229e-11	GO:0009570.D079	22180	1118	11160	892	6.2369e-97	GO:0016207.D080	18732	20	22	4	6.82616e-09	GO:0016157.D079	22180	24	245	8	1.24826e-10	GO:0042274.D091	5439	43	689	28	1.06463e-15	GO:0008150.D078	20472	4398	3197	802	5.85926e-08
GO:0003743.D091	5439	103	482	47	2.16374e-23	GO:0005839.D095	5723	29	2769	28	2.14693e-08	GO:0009507.D077	14670	5810	6930	4248	0	GO:0009579.D079	22180	357	11160	252	3.5261e-15	GO:0009570.D080	18732	1140	19	10	3.73643e-08	GO:0046522.D079	22180	4	245	4	1.45294e-08	GO:0042797.D091	5439	27	689	17	1.13894e-09	GO:0010105.D078	20472	26	3197	16	1.32883e-07
GO:0003899.D091	5439	120	482	66	3.46176e-39	GO:0005978.D095	5723	31	2769	29	8.85995e-08	GO:0009534.D077	14670	232	6930	194	4.93901e-31	GO:0009793.D079	22180	502	11160	324	5.63391e-11	GO:0005388.D080	18732	44	19	5	6.41608e-10	GO:0004671.D079	22180	8	423	5	1.3163e-07	GO:0043565.D091	5439	238	689	70	1.79005e-12	GO:0033612.D078	20472	42	3197	26	1.24495e-11
GO:0003917.D091	5439	12	482	12	2.06854e-13	GO:0006468.D095	5723	520	2769	339	4.46404e-16	GO:0009535.D077	14670	805	6930	655	1.09667e-93	GO:0009941.D079	22180	887	11160	625	1.45815e-35	GO:0005773.D080	18732	765	19	9	1.92784e-08	GO:0005634.D079	22180	13619	423	347	1.41268e-20	GO:0071035.D091	5439	39	689	25	6.54422e-14	GO:0003729.D078	20472	316	2099	73	1.93704e-11
GO:0004004.D091	5439	43	482	30	1.40378e-22	GO:0006508.D095	5723	202	2769	143	4.2398e-11	GO:0009536.D077	14670	309	6930	236	4.04381e-26	GO:0019843.D079	22180	69	11160	62	2.71676e-12	GO:0005886.D080	18732	5233	19	17	3.50364e-08	GO:0005515.D079	22180	8289	248	166	2.41737e-21	GO:0071038.D091	5439	43	689	24	1.51227e-11	GO:0003735.D078	20472	501	2099	177	6.20111e-53
GO:0004386.D091	5439	60	482	30	1.07959e-16	GO:0006511.D095	5723	91	2769	75	1.31718e-11	GO:0009543.D077	14670	134	6930	127	3.89916e-33	GO:0022625.D079	22180	134	11160	121	3.09523e-23	GO:0006508.D080	18732	437	19	7	1.41743e-07	GO:0005634.D079	22180	13619	248	198	2.83977e-10	GO:0071049.D091	5439	10	689	9	7.11965e-08	GO:0005525.D078	20472	314	2099	66	1.07168e-08
GO:0004418.D091	5439	7	482	7	4.12445e-08	GO:0006887.D095	5723	155	2769	115	2.95982e-11	GO:0009570.D077	14670	1105	6930	947	3.92268e-169	GO:0022626.D079	22180	416	11160	345	1.43728e-44	GO:0009678.D080	18732	10	19	3	1.05688e-07	GO:0005515.D079	22180	8289	285	198	2.0949e-28	GO:0090282.D091	5439	14	689	12	1.11855e-09	GO:0005730.D078	20472	407	2099	139	1.02063e-39
GO:0004812.D091	5439	89	482	30	3.52172e-11	GO:0006897.D095	5723	168	2769	134	1.99273e-17	GO:0009579.D077	14670	385	6930	341	2.85821e-67	GO:0022627.D079	22180	141	11160	134	1.11105e-31	GO:0005634.D080	18732	11958	18	19	0	GO:0005515.D079	22180	8289	112	93	3.00874e-23	GO:0003674.D091	5439	1481	669	240	1.01817e-07	GO:0005737.D078	20472	4043	2099	525	2.7815e-10
GO:0005487.D091	5439	74	482	53	2.9975e-40	GO:0006914.D095	5723	80	2769	64	4.67202e-09	GO:0009658.D077	14670	108	6930	81	3.44786e-09	GO:0042254.D079	22180	113	11160	99	4.4658e-17	GO:0009061.D080	18732	19	18	4	2.29204e-09	GO:0055075.D079	22180	18	112	5	2.43957e-08	GO:0004129.D091	5439	40	669	37	5.97855e-31	GO:0005739.D078	20472	3805	2099	622	7.36989e-39
GO:0005524.D091	5439	1221	482	231	1.46062e-38	GO:0007015.D095	5723	50	2769	44	4.00041e-09	GO:0009735.D077	14670	185	6930	132	1.97165e-11	GO:0003779.D080	18732	90	42	6	4.74255e-08	GO:0005739.D080	18732	3952	18	18	6.6512e-13	GO:0034485.D079	22180	10	109	4	1.13278e-07	GO:0004373.D091	5439	8	669	8	5.0495e-08	GO:0005759.D078	20472	89	2099	27	1.41748e-07
GO:0005634.D091	5439	4490	482	638	0	GO:0008150.D095	5723	838	2769	491	9.44469e-11	GO:0009768.D077	14670	31	6930	30	2.76411e-09	GO:0008146.D080	18732	19	42	4	8.25587e-08	GO:0030042.D080	18732	11	17	3	1.0198e-07	GO:0046856.D079	22180	23	109	5	8.19401e-08	GO:0004691.D091	5439	21	669	14	8.10977e-09	GO:0005794.D078	20472	1829	2099	354	7.41992e-35
GO:0005643.D091	5439	167	482	68	7.01428e-30	GO:0016567.D095	5723	81	2769	62	1.71793e-07	GO:0009941.D077	14670	877	6930	720	4.04138e-107	GO:0033612.D080	18732	28	42	5	4.19043e-09	GO:0004623.D080	18732	10	17	4	9.7132e-11	GO:0005634.D079	22180	13619	152	128	6.34995e-10	GO:0005739.D091	5439	3145	669	721	0	GO:0005829.D078	20472	2527	2099	444	1.21556e-33
GO:0005654.D091	5439	54	482	23	2.99896e-11	GO:0019005.D095	5723	73	2769	61	3.70916e-10	GO:0010287.D077	14670	151	6930	117	2.099e-14	GO:0000139.D091	5439	143	1448	74	8.48382e-11	GO:0005576.D080	18732	1857	17	11	6.20919e-08	GO:0051903.D079	22180	4	261	4	1.87415e-08	GO:0005743.D091	5439	501	669	167	2.75785e-39	GO:0005840.D078	20472	307	2099	109	4.83591e-33
GO:0005666.D091	5439	39	482	19	9.21017e-11	GO:0030479.D095	5723	95	2769	88	1.11958e-20	GO:0015934.D077	14670	46	6930	41	2.63617e-09	GO:0000144.D091	5439	17	1448	16	7.65287e-09	GO:0016767.D080	18732	3	17	3	6.20837e-10	GO:0004514.D079	22180	7	417	5	4.66965e-08	GO:0005750.D091	5439	14	669	13	1.6538e-11	GO:0006096.D078	20472	96	2099	34	3.27785e-11
GO:0005730.D091	5439	511	482	292	6.29476e-208	GO:0030559.D095	5723	44	2769	40	2.29091e-09	GO:0015979.D077	14670	140	6930	116	1.99206e-18	GO:0000166.D091	5439	783	1448	318	1.79117e-20	GO:0005515.D080	18732	7988	17	35	0	GO:0004587.D079	22180	4	417	4	1.23183e-07	GO:0005751.D091	5439	14	669	13	1.6538e-11	GO:0006364.D078	20472	60	2099	25	2.36778e-10
GO:0005736.D091	5439	33	482	22	3.42635e-16	GO:0030674.D095	5723	103	2769	80	7.76359e-10	GO:0015995.D077	14670	67	6930	65	3.67557e-19	GO:0000932.D091	5439	77	1448	52	4.94356e-14	GO:0000049.D080	18732	21	16	4	2.10554e-09	GO:0009507.D079	22180	6491	526	267	1.06286e-25	GO:0005756.D091	5439	8	669	8	5.0495e-08	GO:0006412.D078	20472	560	2099	202	3.24086e-62
GO:0005737.D091	5439	4580	482	511	0	GO:0031146.D095	5723	79	2769	62	3.2233e-08	GO:0016020.D077	14670	1386	6930	863	2.80535e-32	GO:0000943.D091	5439	71	1448	44	3.35427e-10	GO:0005739.D080	18732	3952	16	14	2.63495e-08	GO:0009507.D079	22180	6491	307	180	4.88512e-27	GO:0005885.D091	5439	21	669	14	8.10977e-09	GO:0006626.D078	20472	21	2099	12	1.58718e-07
GO:0005844.D091	5439	32	482	14	1.61629e-07	GO:0032865.D095	5723	22	2769	22	1.10818e-07	GO:0016021.D077	14670	2962	6930	1535	1.27942e-08	GO:0001100.D091	5439	17	1448	15	1.74597e-07	GO:0009507.D080	18732	6321	16	34	0	GO:0009535.D079	22180	747	307	35	3.30768e-10	GO:0005975.D091	5439	139	669	44	9.16759e-10	GO:0009507.D078	20472	5309	2099	712	5.15486e-18
GO:0005851.D091	5439	25	482	16	1.10043e-11	GO:0034515.D095	5723	26	2769	26	5.96689e-09	GO:0016168.D077	14670	68	6930	58	6.71077e-11	GO:0003677.D091	5439	602	1448	219	1.50721e-08	GO:0009536.D080	18732	339	16	7	5.94403e-09	GO:0008441.D079	22180	19	408	7	2.81921e-08	GO:0005978.D091	5439	28	669	23	4.476e-17	GO:0009536.D078	20472	312	2099	71	7.56296e-11
GO:0005852.D091	5439	30	482	15	5.87333e-09	GO:0034599.D095	5723	142	2769	103	2.81017e-09	GO:0019252.D077	14670	34	6930	34	8.08561e-12	GO:0003723.D091	5439	753	1448	269	1.86804e-09	GO:0009570.D080	18732	1140	16	13	6.94077e-14	GO:0009507.D079	22180	6491	408	175	2.44811e-09	GO:0006099.D091	5439	64	669	34	2.29313e-15	GO:0009570.D078	20472	977	2099	173	2.63406e-13
GO:0006177.D091	5439	9	482	8	2.99414e-08	GO:0034727.D095	5723	38	2769	35	1.05235e-08	GO:0019843.D077	14670	74	6930	57	1.49611e-07	GO:0003729.D091	5439	208	1448	95	1.34666e-09	GO:0009941.D080	18732	900	16	15	2.29508e-19	GO:0009579.D079	22180	357	408	25	1.34049e-08	GO:0006122.D091	5439	15	669	14	2.14123e-12	GO:0015934.D078	20472	48	2099	24	4.47649e-12
GO:0006351.D091	5439	541	482	101	2.25208e-14	GO:0043161.D095	5723	79	2769	76	7.45424e-21	GO:0022625.D077	14670	130	6930	120	2.47715e-28	GO:0003872.D091	5439	12	1448	12	1.2258e-07	GO:0045037.D080	18732	18	16	4	1.07817e-09	GO:0003697.D079	22180	55	774	14	4.07737e-09	GO:0006123.D091	5439	12	669	11	9.67171e-10	GO:0016020.D078	20472	1508	2099	224	3.83539e-09
GO:0006364.D091	5439	277	482	142	2.57276e-81	GO:0043254.D095	5723	23	2769	23	5.33971e-08	GO:0022626.D077	14670	403	6930	371	5.32427e-85	GO:0003887.D091	5439	153	1448	106	5.83744e-29	GO:0005618.D080	18732	497	16	7	8.25031e-08	GO:0003723.D079	22180	759	774	65	2.54115e-11	GO:0006744.D091	5439	44	669	24	1.54887e-11	GO:0022625.D078	20472	130	2099	67	2.72556e-32
GO:0006413.D091	5439	80	482	35	6.05222e-17	GO:0045454.D095	5723	67	2769	54	4.77857e-08	GO:0022627.D077	14670	135	6930	128	1.92389e-33	GO:0003918.D091	5439	12	1448	12	1.2258e-07	GO:0000156.D080	18732	57	16	4	1.36422e-07	GO:0003735.D079	22180	463	774	75	3.46295e-29	GO:0008121.D091	5439	12	669	12	1.09917e-11	GO:0022626.D078	20472	384	2099	154	2.05156e-54
GO:0006418.D091	5439	60	482	23	3.88477e-10	GO:0051603.D095	5723	37	2769	36	7.80366e-11	GO:0031409.D077	14670	21	6930	21	1.42368e-07	GO:0003964.D091	5439	119	1448	93	2.46054e-32	GO:0004150.D080	18732	7	16	3	1.78575e-08	GO:0004519.D079	22180	163	774	22	5.90408e-08	GO:0008177.D091	5439	15	669	14	2.14123e-12	GO:0022627.D078	20472	148	2099	54	1.25451e-17
GO:0006446.D091	5439	43	482	32	1.82486e-25	GO:0061393.D095	5723	26	2769	26	5.96689e-09	GO:0031969.D077	14670	113	6930	88	2.17863e-11	GO:0004190.D091	5439	104	1448	62	9.152e-13	GO:0006457.D080	18732	270	15	7	6.97428e-10	GO:0004648.D079	22180	5	774	5	5.11059e-08	GO:0009055.D091	5439	47	669	20	1.82451e-07	GO:0042254.D078	20472	109	2099	55	3.82784e-26
GO:0006606.D091	5439	54	482	22	2.33309e-10	GO:0070682.D095	5723	50	2769	50	1.36428e-16	GO:0031977.D077	14670	56	6930	51	3.85551e-12	GO:0004420.D091	5439	17	1448	17	1.58185e-10	GO:0009408.D080	18732	191	15	13	8.78573e-25	GO:0005730.D079	22180	440	774	41	1.27994e-08	GO:0015986.D091	5439	60	669	38	1.00606e-20	GO:0046686.D078	20472	387	2099	77	8.58614e-09
GO:0006607.D091	5439	41	482	30	1.43558e-23	GO:0098869.D095	5723	52	2769	47	1.3534e-10	GO:0042254.D077	14670	105	6930	94	4.5342e-20	GO:0004518.D091	5439	91	1448	49	2.61989e-08	GO:0010427.D080	18732	13	15	3	1.18238e-07	GO:0005739.D079	22180	4291	774	277	7.35241e-28	GO:0016491.D091	5439	508	669	126	1.96544e-16	GO:0000932.D078	20472	56	1086	18	3.00092e-10
GO:0006999.D091	5439	27	482	13	1.1164e-07	GO:0000027.D095	5723	57	2269	54	9.37758e-19	GO:0046686.D077	14670	414	6930	257	5.45771e-10	GO:0004519.D091	5439	71	1448	40	9.78916e-08	GO:0005634.D080	18732	11958	15	23	0	GO:0005829.D079	22180	2871	774	165	3.1443e-11	GO:0034599.D091	5439	139	669	44	9.16759e-10	GO:0005515.D078	20472	7208	1086	464	8.42639e-08
GO:0008033.D091	5439	125	482	36	6.5155e-11	GO:0000028.D095	5723	29	2269	26	2.87108e-08	GO:0048046.D077	14670	426	6930	284	1.89361e-16	GO:0004523.D091	5439	55	1448	37	2.83412e-10	GO:0005634.D080	18732	11958	15	29	0	GO:0005840.D079	22180	303	774	42	2.32924e-14	GO:0046933.D091	5439	31	669	20	1.09232e-11	GO:0005634.D078	20472	10997	1086	778	1.65706e-35
GO:0008139.D091	5439	11	482	9	1.47053e-08	GO:0000049.D095	5723	45	2269	37	5.23254e-09	GO:0055114.D077	14670	1028	6930	570	2.81101e-08	GO:0004540.D091	5439	46	1448	32	1.25532e-09	GO:0045735.D080	18732	72	15	9	5.35596e-19	GO:0006412.D079	22180	531	774	78	1.99427e-27	GO:0055114.D091	5439	852	669	213	1.25528e-29	GO:0006511.D078	20472	240	1086	37	4.93618e-09
GO:0008168.D091	5439	140	482	40	7.0881e-12	GO:0000055.D095	5723	62	2269	58	2.56303e-19	GO:0005634.D078	20472	10997	490	398	3.83162e-38	GO:0004672.D091	5439	274	1448	128	1.91817e-13	GO:0005634.D080	18732	11958	15	16	0	GO:0009507.D079	22180	6491	774	366	4.00346e-27	GO:0070469.D091	5439	12	669	11	9.67171e-10	GO:0005739.D078	20472	3805	523	161	6.69735e-12
GO:0008176.D091	5439	7	482	7	4.12445e-08	GO:0000166.D095	5723	848	2269	426	8.35954e-12	GO:0010444.D078	20472	14	490	7	1.27987e-08	GO:0004674.D091	5439	243	1448	109	2.92295e-10	GO:0004496.D080	18732	5	15	3	4.15013e-09	GO:0009570.D079	22180	1118	774	89	2.61143e-13	GO:1902600.D091	5439	29	669	17	3.45158e-09	GO:0009507.D078	20472	5309	523	218	1.53562e-15
GO:0008554.D091	5439	7	482	7	4.12445e-08	GO:0000172.D095	5723	89	2269	79	3.19115e-22	GO:0003735.D078	20472	501	1092	63	2.12483e-10	GO:0005096.D091	5439	109	1448	71	2.09632e-17	GO:0005829.D080	18732	2824	15	12	3.93063e-08	GO:0022625.D079	22180	134	774	20	4.29319e-08	GO:0000122.D091	5439	186	393	37	8.03575e-09	GO:0009941.D078	20472	783	523	50	2.76221e-09
GO:0009982.D091	5439	69	482	23	9.32424e-09	GO:0000176.D095	5723	31	2269	30	1.51042e-11	GO:0004601.D078	20472	149	1092	26	8.43326e-08	GO:0005524.D091	5439	1221	1448	524	1.33176e-45	GO:0005886.D080	18732	5233	15	16	0	GO:0022627.D079	22180	141	774	31	1.4265e-16	GO:0001102.D091	5439	32	393	13	1.17887e-07	GO:0005739.D078	20472	3805	694	188	1.45167e-08
GO:0010494.D091	5439	127	482	34	1.91778e-09	GO:0000178.D095	5723	17	2269	17	1.42501e-07	GO:0005515.D078	20472	7208	1092	480	5.31701e-10	GO:0005634.D091	5439	4490	1448	1295	3.37343e-17	GO:0010042.D080	18732	5	15	3	4.15013e-09	GO:0003735.D079	22180	463	266	22	4.87453e-08	GO:0004379.D091	5439	6	393	6	1.37336e-07	GO:0003700.D078	20472	2197	888	149	1.55078e-08
GO:0010501.D091	5439	23	482	14	5.94877e-10	GO:0000447.D095	5723	53	2269	47	1.2347e-13	GO:0005576.D078	20472	2055	1092	190	1.16415e-14	GO:0005643.D091	5439	167	1448	84	3.02451e-11	GO:0000156.D080	18732	57	14	4	7.53728e-08	GO:0004735.D079	22180	4	266	4	2.02283e-08	GO:0004399.D091	5439	6	393	6	1.37336e-07	GO:0004674.D078	20472	544	888	52	8.58424e-08
GO:0016579.D091	5439	40	482	16	9.58683e-08	GO:0000462.D095	5723	88	2269	82	1.37504e-26	GO:0005794.D078	20472	1829	1092	204	2.81638e-25	GO:0005737.D091	5439	4580	1448	1536	0	GO:0005634.D080	18732	11958	14	16	0	GO:0005730.D079	22180	440	266	25	1.45183e-10	GO:0005634.D091	5439	4490	393	377	6.46939e-17	GO:0005634.D078	20472	10997	888	569	1.0909e-10
GO:0016973.D091	5439	55	482	22	3.57277e-10	GO:0000463.D095	5723	35	2269	35	7.38164e-15	GO:0006412.D078	20472	560	1092	63	1.75972e-08	GO:0005783.D091	5439	1109	1448	461	1.93523e-34	GO:0005576.D080	18732	1857	14	11	2.42464e-09	GO:0006412.D079	22180	531	266	26	1.48197e-09	GO:0006368.D091	5439	107	393	26	2.12659e-08	GO:0005886.D078	20472	4947	888	326	9.16662e-18
GO:0017056.D091	5439	72	482	45	3.15759e-30	GO:0000467.D095	5723	38	2269	34	2.03041e-10	GO:0015250.D078	20472	66	1092	19	8.83787e-10	GO:0005789.D091	5439	446	1448	197	5.00661e-17	GO:0005773.D080	18732	765	14	9	5.02521e-10	GO:0022626.D079	22180	416	266	29	2.65538e-14	GO:0006409.D091	5439	36	393	17	6.83881e-11	GO:0006468.D078	20472	707	888	64	2.19339e-08
GO:0030488.D091	5439	32	482	19	8.38944e-13	GO:0000472.D095	5723	42	2269	37	8.72913e-11	GO:0016020.D078	20472	1508	1092	129	4.69645e-08	GO:0005794.D091	5439	368	1448	185	9.4535e-24	GO:0000418.D080	18732	30	13	4	3.78274e-09	GO:0022627.D079	22180	141	266	12	1.39808e-07	GO:0010255.D091	5439	15	393	9	1.66319e-07	GO:0006952.D078	20472	508	888	68	1.03374e-16
GO:0030515.D091	5439	23	482	18	1.86873e-15	GO:0000480.D095	5723	40	2269	36	3.86808e-11	GO:0022626.D078	20472	384	1092	49	1.37576e-08	GO:0005886.D091	5439	814	1448	309	8.93353e-15	GO:0004392.D080	18732	11	13	3	4.29464e-08	GO:0003735.D079	22180	463	2878	107	1.13963e-09	GO:0016925.D091	5439	32	393	14	1.19345e-08	GO:0009611.D078	20472	177	888	26	5.063e-08
GO:0030686.D091	5439	92	482	54	4.06769e-34	GO:0000811.D095	5723	25	2269	25	8.32604e-11	GO:0005634.D078	20472	10997	373	274	2.13305e-15	GO:0005933.D091	5439	65	1448	38	5.32505e-08	GO:0004416.D080	18732	12	12	3	4.40458e-08	GO:0003755.D079	22180	108	2878	41	4.83204e-11	GO:0035066.D091	5439	21	393	13	1.44394e-10	GO:0009695.D078	20472	26	888	12	2.27011e-10
GO:0030687.D091	5439	157	482	94	7.62533e-61	GO:0001056.D095	5723	20	2269	20	8.75343e-09	GO:0009637.D078	20472	61	373	13	5.90437e-11	GO:0005934.D091	5439	119	1448	70	7.62375e-14	GO:0005634.D080	18732	11958	12	16	0	GO:0005739.D079	22180	4291	2878	744	2.70618e-20	GO:0044377.D091	5439	7	393	7	9.78265e-09	GO:0010200.D078	20472	124	888	34	2.06993e-18
GO:0030688.D091	5439	13	482	9	1.62418e-07	GO:0002181.D095	5723	191	2269	164	4.68242e-41	GO:0000154.D078	20472	31	1407	16	2.55372e-11	GO:0005935.D091	5439	260	1448	161	1.48628e-34	GO:0005634.D080	18732	11958	12	14	0	GO:0005840.D079	22180	303	2878	76	7.33372e-09	GO:0045944.D091	5439	313	393	49	1.10015e-07	GO:0016021.D078	20472	3738	888	225	5.12086e-08
GO:0031120.D091	5439	10	482	8	1.38103e-07	GO:0003676.D095	5723	252	2269	154	1.66651e-12	GO:0003674.D078	20472	4383	1407	416	5.66639e-14	GO:0006164.D091	5439	39	1448	27	3.00279e-08	GO:0009507.D080	18732	6321	12	15	0	GO:0005983.D079	22180	28	2878	21	1.05318e-13	GO:0051292.D091	5439	26	393	12	6.55111e-08	GO:0016301.D078	20472	896	888	82	1.19823e-10
GO:0031167.D091	5439	16	482	12	2.6982e-10	GO:0003723.D095	5723	592	2269	374	2.39943e-34	GO:0010105.D078	20472	26	1407	14	2.17182e-10	GO:0006189.D091	5439	23	1448	21	1.085e-10	GO:0005515.D080	18732	7988	12	14	0	GO:0006412.D079	22180	531	2878	115	1.45149e-08	GO:0060196.D091	5439	6	393	6	1.37336e-07	GO:0043531.D078	20472	86	888	19	3.70166e-09
GO:0031428.D091	5439	25	482	24	7.43152e-25	GO:0003729.D095	5723	224	2269	132	2.19335e-09	GO:0033612.D078	20472	42	1407	15	5.62906e-08	GO:0006278.D091	5439	42	1448	32	2.47894e-11	GO:0035195.D080	18732	9	12	3	1.68357e-08	GO:0009507.D079	22180	6491	2878	1446	3.29486e-143	GO:0000172.D091	5439	89	370	22	6.58216e-08	GO:0005515.D078	20472	7208	557	265	7.99152e-10
GO:0031429.D091	5439	13	482	9	1.62418e-07	GO:0003735.D095	5723	612	2269	447	2.07339e-70	GO:0003735.D078	20472	501	688	41	1.59394e-07	GO:0006310.D091	5439	85	1448	47	1.65515e-08	GO:0005576.D080	18732	1857	12	12	8.72562e-13	GO:0009535.D079	22180	747	2878	196	3.12452e-23	GO:0002181.D091	5439	184	370	34	5.05607e-08	GO:0005634.D078	20472	10997	745	523	6.14092e-21
GO:0032040.D091	5439	66	482	43	4.90633e-30	GO:0003743.D095	5723	107	2269	91	1.73436e-22	GO:0005730.D078	20472	407	688	44	9.13294e-12	GO:0006368.D091	5439	107	1448	60	7.7058e-11	GO:0005515.D080	18732	7988	12	15	0	GO:0009543.D079	22180	141	2878	54	2.84944e-14	GO:0003735.D091	5439	612	370	94	1.78544e-15	GO:0005515.D078	20472	7208	849	438	1.43139e-23
GO:0032045.D091	5439	17	482	12	8.44155e-10	GO:0003887.D095	5723	69	2269	51	6.58477e-09	GO:0005739.D078	20472	3805	688	209	2.03777e-14	GO:0006468.D091	5439	425	1448	198	2.46447e-20	GO:0000179.D080	18732	6	12	3	4.01284e-09	GO:0009570.D079	22180	1118	2878	336	6.91693e-54	GO:0003952.D091	5439	8	370	8	4.27177e-10	GO:0005634.D078	20472	10997	849	592	1.84431e-22
GO:0032298.D091	5439	10	482	9	2.90096e-09	GO:0003899.D095	5723	126	2269	110	4.06805e-29	GO:0005794.D078	20472	1829	688	129	2.30765e-16	GO:0006506.D091	5439	102	1448	72	1.02403e-20	GO:0003985.D080	18732	7	12	3	7.01993e-09	GO:0009579.D079	22180	357	2878	89	5.46246e-10	GO:0004788.D091	5439	6	370	6	9.54113e-08	GO:0005839.D078	20472	46	849	13	2.79904e-08
GO:0034244.D091	5439	7	482	7	4.12445e-08	GO:0004004.D095	5723	59	2269	51	1.06082e-13	GO:0005829.D078	20472	2527	688	145	3.77248e-11	GO:0006508.D091	5439	255	1448	136	1.63538e-20	GO:0004587.D080	18732	4	12	4	9.65204e-14	GO:0009941.D079	22180	887	2878	213	4.53331e-20	GO:0005622.D091	5439	254	370	41	1.09034e-07	GO:0006511.D078	20472	240	849	34	3.78299e-10
GO:0034388.D091	5439	12	482	12	2.06854e-13	GO:0004386.D095	5723	87	2269	59	8.13902e-08	GO:0006412.D078	20472	560	688	46	2.46815e-08	GO:0006606.D091	5439	54	1448	34	1.98534e-08	GO:0005737.D080	18732	4455	12	12	3.23783e-08	GO:0022626.D079	22180	416	2878	104	1.63018e-11	GO:0005840.D091	5439	563	370	82	3.78975e-12	GO:0046982.D078	20472	111	849	19	1.42272e-07
GO:0036228.D091	5439	11	482	10	2.77776e-10	GO:0004478.D095	5723	17	2269	17	1.42501e-07	GO:0005515.D078	20472	7208	399	203	6.95529e-11	GO:0006810.D091	5439	870	1448	295	1.22667e-07	GO:0015079.D080	18732	45	12	4	1.41808e-08	GO:0003735.D079	22180	463	1217	68	1.08077e-13	GO:0006412.D091	5439	483	370	69	6.9986e-10	GO:0003735.D078	20472	501	2517	163	2.03634e-33
GO:0042254.D091	5439	226	482	126	2.03607e-77	GO:0004749.D095	5723	23	2269	23	5.36396e-10	GO:0000502.D078	20472	62	645	16	5.57625e-11	GO:0006886.D091	5439	127	1448	75	7.07307e-15	GO:0004749.D080	18732	11	12	3	3.30463e-08	GO:0005739.D079	22180	4291	1217	314	8.83649e-09	GO:0022627.D091	5439	97	370	23	7.58364e-08	GO:0005576.D078	20472	2055	2517	419	2.1841e-28
GO:0042273.D091	5439	79	482	49	1.25648e-32	GO:0005524.D095	5723	1398	2269	699	1.03612e-19	GO:0005515.D078	20472	7208	645	339	4.1645e-20	GO:0006887.D091	5439	147	1448	100	2.30407e-26	GO:0005515.D080	18732	7988	12	16	0	GO:0005840.D079	22180	303	1217	45	1.13752e-09	GO:0048188.D091	5439	149	370	38	2.88258e-13	GO:0005618.D078	20472	498	2517	115	9.38405e-12
GO:0042274.D091	5439	43	482	22	7.9836e-13	GO:0005622.D095	5723	260	2269	178	6.7712e-22	GO:0005839.D078	20472	46	645	11	1.36392e-07	GO:0006888.D091	5439	157	1448	76	2.62344e-09	GO:0005634.D080	18732	11958	12	13	0	GO:0006412.D079	22180	531	1217	80	1.54112e-16	GO:0000350.D091	5439	15	357	9	7.20861e-08	GO:0005783.D078	20472	821	2517	164	1.15355e-10
GO:0042790.D091	5439	40	482	20	1.57149e-11	GO:0005634.D095	5723	4920	2269	2230	1.61307e-131	GO:0006511.D078	20472	240	645	26	4.61279e-08	GO:0006890.D091	5439	57	1448	41	9.45127e-13	GO:0009165.D080	18732	13	12	3	5.72389e-08	GO:0009507.D079	22180	6491	1217	451	1.0513e-09	GO:0004146.D091	5439	7	357	7	4.96613e-09	GO:0005794.D078	20472	1829	2517	408	1.51232e-36
GO:0042797.D091	5439	27	482	14	1.04462e-08	GO:0005643.D095	5723	171	2269	120	2.36159e-16	GO:0009408.D078	20472	164	645	21	5.22369e-08	GO:0006891.D091	5439	35	1448	27	5.78697e-10	GO:0004560.D080	18732	4	12	3	8.03146e-10	GO:0009570.D079	22180	1118	1217	106	2.21931e-08	GO:0004425.D091	5439	6	357	6	7.6869e-08	GO:0005840.D078	20472	307	2517	91	3.0287e-16
GO:0043565.D091	5439	238	482	48	2.63913e-08	GO:0005666.D095	5723	39	2269	39	1.75363e-16	GO:0005886.D078	20472	4947	459	167	2.21053e-09	GO:0006897.D091	5439	163	1448	94	2.09743e-17	GO:0009641.D080	18732	18	11	3	1.22336e-07	GO:0022626.D079	22180	416	1217	61	2.19456e-12	GO:0004644.D091	5439	6	357	6	7.6869e-08	GO:0006412.D078	20472	560	2517	174	8.32483e-33
GO:0044613.D091	5439	18	482	12	2.33038e-09	GO:0005730.D095	5723	598	2269	494	3.48656e-115	GO:0009695.D078	20472	26	459	8	6.58493e-08	GO:0008233.D091	5439	190	1448	110	2.15714e-20	GO:0005634.D080	18732	11958	11	12	0	GO:0004407.D079	22180	37	389	9	1.15402e-08	GO:0004671.D091	5439	6	357	6	7.6869e-08	GO:0006468.D078	20472	707	2517	141	2.69935e-09
GO:0048188.D091	5439	149	482	39	2.44398e-10	GO:0005736.D095	5723	33	2269	30	1.02078e-09	GO:0010200.D078	20472	124	459	16	1.85821e-08	GO:0008565.D091	5439	63	1448	40	7.56034e-10	GO:0031625.D080	18732	73	11	7	3.31124e-15	GO:0004609.D079	22180	7	389	5	3.30008e-08	GO:0005634.D091	5439	4490	357	392	0	GO:0009506.D078	20472	825	2517	157	1.01325e-08
GO:0051028.D091	5439	63	482	21	4.16837e-08	GO:0005737.D095	5723	4771	2269	2132	2.53105e-76	GO:0000932.D078	20472	56	758	14	1.10684e-08	GO:0015031.D091	5439	366	1448	157	2.25103e-12	GO:0005634.D080	18732	11958	11	12	0	GO:0005515.D079	22180	8289	417	211	1.93707e-08	GO:0005737.D091	5439	4580	357	342	1.14302e-12	GO:0009664.D078	20472	49	2517	22	1.52996e-08
GO:0070545.D091	5439	7	482	7	4.12445e-08	GO:0005786.D095	5723	17	2269	17	1.42501e-07	GO:0005515.D078	20472	7208	758	336	8.08509e-08	GO:0015074.D091	5439	80	1448	62	1.59523e-21	GO:0006777.D080	18732	14	11	3	5.46415e-08	GO:0005515.D079	22180	8289	197	142	3.19882e-23	GO:0015205.D091	5439	14	357	9	3.0595e-08	GO:0015250.D078	20472	66	2517	31	4.1227e-12
GO:0071035.D091	5439	39	482	22	5.43338e-14	GO:0005840.D095	5723	571	2269	400	3.1813e-54	GO:0005634.D078	20472	10997	758	504	2.36789e-13	GO:0015616.D091	5439	82	1448	49	2.09228e-10	GO:0005515.D080	18732	7988	11	14	0	GO:0005739.D079	22180	4291	295	97	2.12264e-08	GO:0015851.D091	5439	10	357	9	1.93763e-10	GO:0016020.D078	20472	1508	2517	284	2.24743e-14
GO:0071038.D091	5439	43	482	19	7.62854e-10	GO:0005851.D095	5723	25	2269	25	8.32604e-11	GO:0006914.D078	20472	52	758	18	1.83533e-13	GO:0016021.D091	5439	2159	1448	659	8.57789e-08	GO:0004601.D080	18732	88	11	4	1.46322e-07	GO:0009507.D079	22180	6491	295	130	4.03618e-08	GO:0015888.D091	5439	7	357	7	4.96613e-09	GO:0016021.D078	20472	3738	2517	556	1.12756e-07
GO:0071049.D091	5439	10	482	8	1.38103e-07	GO:0005852.D095	5723	30	2269	30	7.86622e-13	GO:0010345.D078	20472	13	758	7	1.31075e-07	GO:0016192.D091	5439	194	1448	92	2.12259e-10	GO:0005634.D080	18732	11958	11	12	0	GO:0001666.D079	22180	47	225	11	1.15804e-12	GO:0045944.D091	5439	313	357	53	4.84191e-11	GO:0016757.D078	20472	493	2517	102	6.69562e-08
GO:0090282.D091	5439	14	482	11	6.76777e-10	GO:0006260.D095	5723	135	2269	93	3.45237e-12	GO:0005388.D078	20472	54	928	15	1.03243e-08	GO:0016593.D091	5439	33	1448	26	5.36257e-10	GO:0005886.D080	18732	5233	11	19	0	GO:0009507.D079	22180	6491	225	111	1.61317e-10	GO:0003910.D091	5439	7	292	7	1.20021e-09	GO:0022625.D078	20472	130	2517	41	5.83586e-09
GO:0000082.D091	5439	44	229	12	1.48516e-07	GO:0006270.D095	5723	53	2269	41	2.22051e-08	GO:0005576.D078	20472	2055	928	176	2.79888e-17	GO:0016740.D091	5439	628	1448	226	2.47814e-08	GO:0000086.D091	5439	32	952	19	1.22839e-07	GO:0003674.D080	18732	3929	9065	2084	3.08232e-11	GO:0004420.D091	5439	17	292	9	5.45322e-08	GO:0022626.D078	20472	384	2517	126	2.00287e-26
GO:0000166.D091	5439	783	229	77	4.81227e-14	GO:0006298.D095	5723	66	2269	53	1.33202e-11	GO:0005515.D078	20472	7208	392	235	6.9724e-24	GO:0016757.D091	5439	107	1448	64	3.13216e-13	GO:0000131.D091	5439	52	952	26	7.30919e-08	GO:0003723.D080	18732	729	9065	442	8.98671e-12	GO:0004421.D091	5439	6	292	6	2.27997e-08	GO:0022627.D078	20472	148	2517	60	3.27171e-18
GO:0000943.D091	5439	71	229	20	4.49509e-12	GO:0006364.D095	5723	284	2269	256	1.58027e-74	GO:0005515.D078	20472	7208	431	240	1.53705e-18	GO:0016787.D091	5439	612	1448	223	9.18469e-09	GO:0000139.D091	5439	143	952	54	4.34783e-09	GO:0004386.D080	18732	91	9065	70	2.24985e-08	GO:0004608.D091	5439	7	292	6	1.52397e-07	GO:0005634.D078	20472	10997	391	296	1.08007e-19
GO:0000978.D091	5439	90	229	18	2.2563e-08	GO:0006407.D095	5723	23	2269	22	1.95005e-08	GO:0005634.D078	20472	10997	431	301	3.74398e-12	GO:0030011.D091	5439	52	1448	37	2.12286e-11	GO:0000144.D091	5439	17	952	13	1.59844e-07	GO:0004842.D080	18732	327	9065	212	1.13933e-09	GO:0004862.D091	5439	11	292	9	1.64521e-10	GO:0009637.D078	20472	61	391	14	6.79971e-12
GO:0003676.D091	5439	258	229	31	7.59144e-08	GO:0006412.D095	5723	492	2269	365	1.57453e-59	GO:0003674.D078	20472	4383	978	290	3.44567e-10	GO:0031588.D091	5439	30	1448	25	1.22028e-10	GO:0000145.D091	5439	15	952	13	1.00028e-08	GO:0005634.D080	18732	11958	9065	6598	6.16876e-136	GO:0005737.D091	5439	4580	292	288	1.75705e-17	GO:0000156.D078	20472	49	161	8	4.21416e-09
GO:0003677.D091	5439	602	229	57	1.29396e-09	GO:0006413.D095	5723	85	2269	71	6.59949e-17	GO:0005634.D078	20472	10997	598	452	3.47971e-29	GO:0032196.D091	5439	41	1448	32	7.90737e-12	GO:0000166.D091	5439	783	952	258	1.57008e-30	GO:0008150.D080	18732	4008	9065	2212	1.57919e-22	GO:0005754.D091	5439	6	292	6	2.27997e-08	GO:0004514.D078	20472	7	161	5	5.86132e-10
GO:0003682.D091	5439	88	229	17	9.67086e-08	GO:0006446.D095	5723	43	2269	40	1.99841e-13	GO:0003735.D078	20472	501	815	58	2.88612e-13	GO:0032197.D091	5439	72	1448	44	6.43219e-10	GO:0000932.D091	5439	77	952	37	5.24779e-10	GO:0008270.D080	18732	1159	9065	674	3.9208e-12	GO:0005783.D091	5439	1109	292	108	1.15019e-11	GO:0005515.D078	20472	7208	161	96	2.06908e-10
GO:0003723.D091	5439	753	229	89	4.53407e-22	GO:0006450.D095	5723	32	2269	31	6.12904e-12	GO:0005739.D078	20472	3805	815	235	2.49675e-13	GO:0043332.D091	5439	112	1448	67	8.48784e-14	GO:0000943.D091	5439	71	952	44	4.92164e-17	GO:0000139.D080	18732	281	4704	123	5.37049e-12	GO:0005789.D091	5439	446	292	52	3.71702e-08	GO:0005515.D078	20472	7208	631	341	7.78888e-23
GO:0003729.D091	5439	208	229	30	1.69183e-09	GO:0006606.D095	5723	60	2269	44	1.08485e-07	GO:0005840.D078	20472	307	815	35	2.38858e-08	GO:0043547.D091	5439	75	1448	45	9.62459e-10	GO:0001100.D091	5439	17	952	15	3.8649e-10	GO:0004367.D080	18732	12	4704	12	6.22343e-08	GO:0005794.D091	5439	368	292	46	3.09468e-08	GO:0005515.D078	20472	7208	531	272	1.42321e-14
GO:0003887.D091	5439	153	229	51	9.56806e-34	GO:0006607.D095	5723	41	2269	36	1.96155e-10	GO:0006412.D078	20472	560	815	66	2.54469e-15	GO:0071897.D091	5439	45	1448	35	9.59598e-13	GO:0003676.D091	5439	258	952	86	2.09545e-10	GO:0004553.D080	18732	150	4704	69	2.12752e-08	GO:0005905.D091	5439	14	292	8	1.42172e-07	GO:0005737.D078	20472	4043	531	156	4.84246e-08
GO:0003964.D091	5439	119	229	51	3.21077e-40	GO:0006614.D095	5723	21	2269	20	1.14783e-07	GO:0009507.D078	20472	5309	815	293	7.44949e-11	GO:0090305.D091	5439	144	1448	82	6.93624e-15	GO:0003677.D091	5439	602	952	186	7.08787e-18	GO:0005576.D080	18732	1857	4704	707	5.40109e-39	GO:0006189.D091	5439	23	292	10	1.04796e-07	GO:0005634.D078	20472	10997	335	253	8.41882e-17
GO:0004190.D091	5439	104	229	25	4.3647e-13	GO:0008033.D095	5723	130	2269	104	2.17056e-21	GO:0005739.D078	20472	3805	603	164	9.15363e-08	GO:0097502.D091	5439	58	1448	40	1.56778e-11	GO:0003723.D091	5439	753	952	227	1.5549e-20	GO:0005768.D080	18732	261	4704	123	8.39884e-15	GO:0006450.D091	5439	30	292	12	1.66015e-08	GO:0005886.D078	20472	4947	335	130	1.43812e-09
GO:0004347.D091	5439	5	229	5	1.2685e-07	GO:0008168.D095	5723	144	2269	108	2.81068e-18	GO:0005634.D078	20472	10997	316	221	2.20474e-09	GO:0003674.D091	5439	1481	1204	423	4.46802e-12	GO:0003729.D091	5439	208	952	79	6.55331e-13	GO:0005783.D080	18732	871	4704	313	2.35154e-13	GO:0016192.D091	5439	194	292	35	1.01285e-10	GO:0016157.D078	20472	20	335	8	5.02189e-10
GO:0004518.D091	5439	91	229	26	1.52808e-15	GO:0008652.D095	5723	101	2269	75	1.12495e-12	GO:0009862.D078	20472	17	316	6	1.38346e-07	GO:0004129.D091	5439	40	1204	26	6.58775e-09	GO:0003872.D091	5439	12	952	12	7.80652e-10	GO:0005789.D080	18732	312	4704	128	3.8737e-10	GO:0016705.D091	5439	7	292	6	1.52397e-07	GO:0005515.D078	20472	7208	189	114	1.48278e-12
GO:0004519.D091	5439	71	229	22	3.99373e-14	GO:0009088.D095	5723	20	2269	20	8.75343e-09	GO:0019253.D078	20472	21	316	7	1.88714e-08	GO:0005739.D091	5439	3145	1204	1201	0	GO:0003887.D091	5439	153	952	132	4.70334e-80	GO:0005794.D080	18732	1930	4704	803	1.38759e-63	GO:0019005.D091	5439	61	292	18	1.31441e-09	GO:0003700.D079	22180	2581	5378	869	7.72065e-31
GO:0004523.D091	5439	55	229	17	3.73637e-11	GO:0010696.D095	5723	36	2269	31	1.06377e-08	GO:0070696.D078	20472	28	316	8	7.00921e-09	GO:0005743.D091	5439	501	1204	234	6.9478e-38	GO:0003918.D091	5439	12	952	12	7.80652e-10	GO:0005802.D080	18732	261	4704	123	8.39884e-15	GO:0030897.D091	5439	6	292	6	2.27997e-08	GO:0004630.D079	22180	39	5378	27	3.78325e-09
GO:0004540.D091	5439	46	229	17	1.3447e-12	GO:0016279.D095	5723	30	2269	30	7.86622e-13	GO:0006952.D078	20472	508	491	42	3.20563e-12	GO:0005763.D091	5439	39	1204	28	4.52882e-11	GO:0003964.D091	5439	119	952	116	6.0403e-86	GO:0005886.D080	18732	5233	4704	1682	2.6295e-42	GO:0004655.D091	5439	5	241	5	1.64118e-07	GO:0004674.D079	22180	627	5378	224	4.51114e-11
GO:0004672.D091	5439	274	229	46	8.73086e-17	GO:0018026.D095	5723	22	2269	22	1.36092e-09	GO:0010200.D078	20472	124	491	19	1.31108e-10	GO:0005978.D091	5439	28	1204	24	1.28266e-12	GO:0004012.D091	5439	32	952	19	1.22839e-07	GO:0006633.D080	18732	113	4704	72	4.4928e-18	GO:0006895.D091	5439	20	241	9	6.22047e-08	GO:0004842.D079	22180	353	5378	133	1.0551e-08
GO:0004674.D091	5439	243	229	33	1.18146e-09	GO:0018027.D095	5723	18	2269	18	5.62413e-08	GO:0016756.D078	20472	7	491	5	1.56968e-07	GO:0006099.D091	5439	64	1204	47	2.037e-18	GO:0004100.D091	5439	10	952	10	2.59524e-08	GO:0009505.D080	18732	272	4704	117	6.7924e-11	GO:0008290.D091	5439	13	241	13	1.85204e-18	GO:0005199.D079	22180	27	5378	20	6.85717e-08
GO:0004743.D091	5439	15	229	8	4.36246e-08	GO:0019843.D095	5723	61	2269	52	1.99925e-13	GO:0004514.D078	20472	7	357	5	3.2005e-08	GO:0006744.D091	5439	44	1204	27	2.09112e-08	GO:0004190.D091	5439	104	952	67	7.78797e-27	GO:0016021.D080	18732	3605	4704	1198	1.44951e-34	GO:0016560.D091	5439	24	241	11	1.54545e-09	GO:0005515.D079	22180	8289	5378	2328	7.63926e-25
GO:0005088.D091	5439	5	229	5	1.2685e-07	GO:0022625.D095	5723	103	2269	88	4.55096e-22	GO:0005515.D078	20472	7208	357	177	1.35449e-08	GO:0008177.D091	5439	15	1204	14	7.6284e-09	GO:0004420.D091	5439	17	952	17	1.20634e-13	GO:0016126.D080	18732	49	4704	34	8.86372e-11	GO:0016591.D091	5439	10	241	7	3.29701e-08	GO:0005634.D079	22180	13619	5378	3702	8.09109e-39
GO:0005096.D091	5439	109	229	23	7.12418e-11	GO:0022627.D095	5723	97	2269	85	5.81078e-23	GO:0005634.D078	20472	10997	357	256	1.67586e-12	GO:0008290.D091	5439	13	1204	13	2.91337e-09	GO:0004518.D091	5439	91	952	51	6.5914e-17	GO:0016757.D080	18732	468	4704	176	9.70488e-10	GO:0032865.D091	5439	22	241	10	9.81009e-09	GO:0005886.D079	22180	5809	5378	1707	5.5646e-26
GO:0005524.D091	5439	1221	229	121	1.0648e-24	GO:0030488.D095	5723	34	2269	33	1.00562e-12	GO:0005886.D078	20472	4947	357	134	9.52291e-09	GO:0015986.D091	5439	60	1204	36	2.19568e-10	GO:0004519.D091	5439	71	952	46	6.79783e-19	GO:0030244.D080	18732	48	4704	30	4.7043e-08	GO:0045041.D091	5439	21	241	9	1.04684e-07	GO:0006351.D079	22180	1476	5378	449	1.30005e-08
GO:0005634.D091	5439	4490	229	255	0	GO:0030515.D095	5723	23	2269	23	5.36396e-10	GO:0005634.D078	20472	10997	432	321	4.51694e-19	GO:0032543.D091	5439	118	1204	73	6.43332e-21	GO:0004523.D091	5439	55	952	43	6.49336e-23	GO:0031225.D080	18732	335	4704	152	3.9133e-16	GO:0061395.D091	5439	16	241	11	3.71163e-12	GO:0006355.D079	22180	2268	5378	685	4.84673e-12
GO:0005643.D091	5439	167	229	25	2.00878e-08	GO:0030529.D095	5723	314	2269	228	4.11542e-34	GO:0005886.D078	20472	4947	432	167	9.86059e-12	GO:0042407.D091	5439	28	1204	20	3.40244e-08	GO:0004540.D091	5439	46	952	39	2.3935e-23	GO:0045300.D080	18732	21	4704	18	9.09246e-09	GO:0090364.D091	5439	6	241	6	7.12767e-09	GO:0006468.D079	22180	811	5378	269	3.24747e-09
GO:0005737.D091	5439	4580	229	285	0	GO:0030686.D095	5723	97	2269	91	4.93557e-30	GO:0016157.D078	20472	20	432	8	3.71846e-09	GO:0055114.D091	5439	852	1204	251	3.04378e-08	GO:0004609.D091	5439	10	952	10	2.59524e-08	GO:0045735.D080	18732	72	4704	46	4.07951e-12	GO:0000172.D091	5439	89	219	20	1.79244e-10	GO:0006952.D079	22180	610	5378	211	3.85955e-09
GO:0005886.D091	5439	814	229	65	7.30532e-08	GO:0030687.D095	5723	158	2269	154	1.96604e-57	GO:0005634.D078	20472	10997	359	250	3.89013e-10	GO:0061617.D091	5439	21	1204	18	9.77537e-10	GO:0004672.D091	5439	274	952	102	1.01695e-15	GO:0071555.D080	18732	181	4704	85	1.41723e-10	GO:0000493.D091	5439	13	219	9	1.47113e-10	GO:0008270.D079	22180	1300	5378	397	5.93211e-08
GO:0006096.D091	5439	94	229	22	2.14309e-11	GO:0030983.D095	5723	31	2269	28	5.45115e-09	GO:0005737.D078	20472	4043	359	117	4.78467e-09	GO:0000027.D091	5439	57	1322	39	1.94369e-12	GO:0004674.D091	5439	243	952	92	8.84999e-15	GO:0003735.D080	18732	493	4949	383	2.15434e-128	GO:0002143.D091	5439	17	219	8	1.08155e-07	GO:0009627.D079	22180	47	5378	34	4.85807e-12
GO:0006278.D091	5439	42	229	17	2.2755e-13	GO:0031081.D095	5723	21	2269	21	3.45195e-09	GO:0004197.D078	20472	33	1402	15	1.01603e-09	GO:0000055.D091	5439	62	1322	49	1.08543e-19	GO:0004812.D091	5439	89	952	38	1.92579e-08	GO:0003746.D080	18732	62	4949	37	3.45664e-08	GO:0003870.D091	5439	6	219	6	3.98795e-09	GO:0009723.D079	22180	133	5378	61	4.11596e-08
GO:0006310.D091	5439	85	229	20	1.65422e-10	GO:0031261.D095	5723	27	2269	25	1.1287e-08	GO:0004392.D078	20472	8	1402	8	4.74905e-10	GO:0000447.D091	5439	47	1322	39	2.74373e-17	GO:0005096.D091	5439	109	952	52	2.1473e-13	GO:0003755.D080	18732	106	4949	54	6.04309e-08	GO:0004013.D091	5439	5	219	5	1.01264e-07	GO:0010200.D079	22180	129	5378	65	1.14772e-10
GO:0006338.D091	5439	100	229	27	2.02692e-15	GO:0032040.D095	5723	68	2269	66	1.47227e-24	GO:0004842.D078	20472	311	1402	48	9.9104e-08	GO:0000462.D091	5439	84	1322	68	4.32679e-28	GO:0005487.D091	5439	74	952	38	2.40577e-11	GO:0005507.D080	18732	204	4949	93	2.54836e-09	GO:0004014.D091	5439	6	219	6	3.98795e-09	GO:0016301.D079	22180	1040	5378	347	6.87089e-12
GO:0006468.D091	5439	425	229	63	3.69767e-20	GO:0032259.D095	5723	100	2269	75	4.69904e-13	GO:0005634.D078	20472	10997	1402	854	1.08526e-08	GO:0000463.D091	5439	35	1322	30	2.52906e-14	GO:0005524.D091	5439	1221	952	420	4.28303e-62	GO:0005576.D080	18732	1857	4949	592	1.90638e-08	GO:0004385.D091	5439	5	219	5	1.01264e-07	GO:0042742.D079	22180	308	5378	119	1.18626e-08
GO:0006508.D091	5439	255	229	42	4.80648e-15	GO:0034475.D095	5723	26	2269	26	3.27898e-11	GO:0005777.D078	20472	318	1402	50	2.93886e-08	GO:0000472.D091	5439	36	1322	34	3.49853e-19	GO:0005634.D091	5439	4490	952	944	3.67398e-74	GO:0005618.D080	18732	497	4949	222	5.15509e-19	GO:0004410.D091	5439	7	219	7	1.56347e-10	GO:0043565.D079	22180	545	5378	190	1.17097e-08
GO:0006606.D091	5439	54	229	16	2.9371e-10	GO:0042254.D095	5723	226	2269	213	5.28067e-71	GO:0006914.D078	20472	52	1402	17	3.20363e-08	GO:0000480.D091	5439	35	1322	33	1.38598e-18	GO:0005643.D091	5439	167	952	86	2.18509e-24	GO:0005730.D080	18732	430	4949	186	1.76578e-14	GO:0004471.D091	5439	6	219	6	3.98795e-09	GO:0070696.D079	22180	28	5378	26	2.1319e-14
GO:0006614.D091	5439	21	229	12	4.90951e-12	GO:0042273.D095	5723	79	2269	75	7.53588e-26	GO:0009414.D078	20472	271	1402	48	1.07729e-09	GO:0000493.D091	5439	13	1322	13	9.88073e-09	GO:0005737.D091	5439	4580	952	1057	0	GO:0005739.D080	18732	3952	4949	1188	4.01792e-09	GO:0004652.D091	5439	29	219	10	9.34114e-08	GO:0003735.D079	22180	463	4792	195	1.045e-23
GO:0006887.D091	5439	147	229	22	1.51122e-07	GO:0042274.D095	5723	43	2269	40	1.99841e-13	GO:0009737.D078	20472	388	1402	60	2.36941e-09	GO:0001187.D091	5439	11	1322	11	1.69478e-07	GO:0005783.D091	5439	1109	952	296	3.18247e-18	GO:0005747.D080	18732	93	4949	61	2.63811e-15	GO:0004827.D091	5439	6	219	6	3.98795e-09	GO:0003755.D079	22180	108	4792	57	1.1377e-12
GO:0008233.D091	5439	190	229	43	6.94173e-21	GO:0042797.D095	5723	27	2269	27	1.29099e-11	GO:0019789.D078	20472	11	1402	8	6.49793e-08	GO:0001522.D091	5439	41	1322	28	2.95842e-09	GO:0005789.D091	5439	446	952	134	7.0065e-12	GO:0005753.D080	18732	18	4949	16	4.7905e-08	GO:0005737.D091	5439	4580	219	210	2.7866e-08	GO:0005732.D079	22180	51	4792	30	8.77314e-09
GO:0015074.D091	5439	80	229	34	1.20368e-26	GO:0071035.D095	5723	39	2269	37	3.21994e-13	GO:1900057.D078	20472	13	1402	9	1.79663e-08	GO:0003676.D091	5439	258	1322	112	4.02368e-12	GO:0005794.D091	5439	368	952	127	2.51419e-16	GO:0005773.D080	18732	765	4949	287	4.34285e-12	GO:0006433.D091	5439	5	219	5	1.01264e-07	GO:0005739.D079	22180	4291	4792	1212	9.63173e-31
GO:0016593.D091	5439	33	229	20	4.75754e-20	GO:0071038.D095	5723	43	2269	40	1.99841e-13	GO:0005634.D078	20472	10997	454	313	1.65707e-11	GO:0003700.D091	5439	96	1322	51	8.48286e-10	GO:0005886.D091	5439	814	952	226	1.3602e-15	GO:0005774.D080	18732	637	4949	245	9.44062e-12	GO:0006865.D091	5439	79	219	16	6.25105e-08	GO:0005840.D079	22180	303	4792	137	2.69801e-20
GO:0016779.D091	5439	90	229	18	2.2563e-08	GO:0071042.D095	5723	19	2269	19	2.21909e-08	GO:0047325.D078	20472	6	454	5	3.09194e-08	GO:0003723.D091	5439	753	1322	272	2.84849e-15	GO:0005933.D091	5439	65	952	31	1.69951e-08	GO:0005794.D080	18732	1930	4949	643	7.4083e-13	GO:0017150.D091	5439	16	219	8	5.93014e-08	GO:0005983.D079	22180	28	4792	22	2.08836e-10
GO:0030126.D091	5439	17	229	9	6.44792e-09	GO:0071051.D095	5723	19	2269	19	2.21909e-08	GO:0052725.D078	20472	7	454	5	1.0624e-07	GO:0003743.D091	5439	103	1322	53	1.80539e-09	GO:0005934.D091	5439	119	952	60	1.01788e-16	GO:0005829.D080	18732	2824	4949	994	2.5146e-29	GO:0042790.D091	5439	40	219	12	2.77192e-08	GO:0006412.D079	22180	531	4792	214	5.64316e-23
GO:0030127.D091	5439	23	229	10	1.01843e-08	GO:0000978.D096	4277	97	892	45	1.09918e-08	GO:0052726.D078	20472	6	454	5	3.09194e-08	GO:0003899.D091	5439	120	1322	64	4.50917e-12	GO:0005935.D091	5439	260	952	136	1.62087e-39	GO:0005840.D080	18732	306	4949	237	1.09879e-78	GO:0043629.D091	5439	17	219	9	4.34167e-09	GO:0009507.D079	22180	6491	4792	2209	5.08694e-174
GO:0031011.D091	5439	35	229	11	9.90465e-08	GO:0001077.D096	4277	92	892	48	1.935e-11	GO:0004674.D078	20472	544	588	48	5.58452e-12	GO:0003917.D091	5439	12	1322	12	4.09334e-08	GO:0006096.D091	5439	94	952	41	2.43107e-09	GO:0006412.D080	18732	557	4949	427	1.16871e-139	GO:0055085.D091	5439	272	219	39	1.19234e-12	GO:0009534.D079	22180	210	4792	82	6.63069e-09
GO:0031938.D091	5439	11	229	7	6.12322e-08	GO:0004177.D096	4277	34	892	24	5.31439e-10	GO:0005634.D078	20472	10997	588	384	4.93914e-09	GO:0004004.D091	5439	43	1322	34	4.96215e-14	GO:0006278.D091	5439	42	952	41	1.5814e-30	GO:0006414.D080	18732	65	4949	46	9.69337e-14	GO:0000943.D091	5439	71	187	14	8.55412e-08	GO:0009535.D079	22180	747	4792	282	1.21973e-24
GO:0032196.D091	5439	41	229	17	1.40647e-13	GO:0004555.D096	4277	12	892	12	6.38472e-09	GO:0005886.D078	20472	4947	588	257	4.46635e-26	GO:0004386.D091	5439	60	1322	41	5.54602e-13	GO:0006310.D091	5439	85	952	46	1.37542e-14	GO:0008878.D080	18732	12	4949	12	1.14534e-07	GO:0003755.D091	5439	84	187	15	1.16868e-07	GO:0009536.D079	22180	343	4792	116	1.00505e-07
GO:0032197.D091	5439	72	229	20	5.99441e-12	GO:0004609.D096	4277	10	892	10	1.49569e-07	GO:0006468.D078	20472	707	588	54	6.58324e-11	GO:0004528.D091	5439	16	1322	16	1.38488e-10	GO:0006338.D091	5439	100	952	42	6.19847e-09	GO:0009409.D080	18732	342	4949	143	3.45119e-10	GO:0016233.D091	5439	10	187	7	5.59046e-09	GO:0009543.D079	22180	141	4792	76	4.32342e-17
GO:0032947.D091	5439	19	229	10	9.54644e-10	GO:0004672.D096	4277	324	892	133	5.37442e-18	GO:0006952.D078	20472	508	588	47	1.75822e-12	GO:0004551.D091	5439	17	1322	17	3.33516e-11	GO:0006351.D091	5439	541	952	144	1.46419e-08	GO:0009506.D080	18732	858	4949	336	5.22123e-17	GO:0032197.D091	5439	72	187	14	1.03025e-07	GO:0009570.D079	22180	1118	4792	491	4.66124e-66
GO:0051569.D091	5439	8	229	8	8.77157e-12	GO:0004674.D096	4277	282	892	98	1.47468e-08	GO:0009611.D078	20472	177	588	25	5.02994e-11	GO:0005487.D091	5439	74	1322	47	6.85253e-13	GO:0006355.D091	5439	550	952	148	3.93545e-09	GO:0009507.D080	18732	6321	4949	2683	1.42733e-266	GO:0000947.D091	5439	30	167	10	1.00639e-08	GO:0009579.D079	22180	357	4792	125	3.17982e-09
GO:0071897.D091	5439	45	229	17	8.80296e-13	GO:0004806.D096	4277	26	892	18	1.35117e-07	GO:0016301.D078	20472	896	588	67	7.21151e-13	GO:0005524.D091	5439	1221	1322	375	3.62081e-09	GO:0006406.D091	5439	55	952	27	6.7087e-08	GO:0009534.D080	18732	229	4949	150	1.55162e-35	GO:0003735.D091	5439	612	167	52	1.5484e-12	GO:0009941.D079	22180	887	4792	339	1.20059e-30
GO:0090305.D091	5439	144	229	42	4.21216e-25	GO:0005739.D096	4277	2962	892	737	3.33589e-24	GO:0046777.D078	20472	119	588	17	5.27999e-08	GO:0005634.D091	5439	4490	1322	1506	0	GO:0006418.D091	5439	60	952	32	2.59769e-10	GO:0009535.D080	18732	820	4949	515	4.32514e-111	GO:0003942.D091	5439	7	167	6	5.23435e-09	GO:0022625.D079	22180	134	4792	59	5.02636e-09
GO:0090501.D091	5439	62	229	17	3.11008e-10	GO:0005768.D096	4277	152	892	62	1.01375e-08	GO:0003729.D078	20472	316	1111	49	2.90706e-11	GO:0005654.D091	5439	54	1322	31	1.79598e-07	GO:0006468.D091	5439	425	952	155	1.06596e-22	GO:0009538.D080	18732	19	4949	17	1.40804e-08	GO:0004055.D091	5439	6	167	6	7.67253e-10	GO:0022626.D079	22180	416	4792	174	6.62808e-21
GO:0090502.D091	5439	74	229	17	6.13725e-09	GO:0005946.D096	4277	14	892	14	2.71567e-10	GO:0003735.D078	20472	501	1111	157	1.69218e-77	GO:0005666.D091	5439	39	1322	27	3.57596e-09	GO:0006506.D091	5439	102	952	46	6.2842e-11	GO:0009543.D080	18732	137	4949	97	1.78243e-27	GO:0004449.D091	5439	6	167	6	7.67253e-10	GO:0005515.D079	22180	8289	471	262	3.51002e-16
GO:0000145.D091	5439	15	118	7	1.05527e-08	GO:0005978.D096	4277	31	892	24	2.0477e-11	GO:0005618.D078	20472	498	1111	62	8.77425e-10	GO:0005730.D091	5439	511	1322	419	4.99429e-188	GO:0006508.D091	5439	255	952	121	8.58447e-30	GO:0009570.D080	18732	1140	4949	619	1.34202e-94	GO:0005739.D091	5439	3145	167	264	0	GO:0005634.D079	22180	13619	471	372	1.13853e-16
GO:0001174.D091	5439	18	118	9	3.23523e-11	GO:0005992.D096	4277	22	892	19	8.0211e-11	GO:0005730.D078	20472	407	1111	81	7.55054e-25	GO:0005736.D091	5439	33	1322	27	4.86926e-12	GO:0006606.D091	5439	54	952	32	5.7619e-12	GO:0009579.D080	18732	384	4949	275	7.4908e-78	GO:0005762.D091	5439	61	167	14	2.46662e-09	GO:0005515.D079	22180	8289	570	300	4.58157e-14
GO:0004420.D091	5439	17	118	8	7.99144e-10	GO:0006468.D096	4277	499	892	178	2.00256e-16	GO:0005737.D078	20472	4043	1111	301	6.96976e-10	GO:0005737.D091	5439	4580	1322	1213	4.02654e-20	GO:0006609.D091	5439	9	952	9	1.49439e-07	GO:0009735.D080	18732	179	4949	99	2.0914e-16	GO:0005763.D091	5439	39	167	13	5.49153e-11	GO:0003677.D079	22180	2105	931	143	4.04814e-09
GO:0004608.D091	5439	7	118	6	6.31897e-10	GO:0008177.D096	4277	14	892	13	1.49127e-08	GO:0005739.D078	20472	3805	1111	348	5.05253e-26	GO:0006351.D091	5439	541	1322	193	2.66088e-10	GO:0006614.D091	5439	21	952	17	3.54763e-10	GO:0009768.D080	18732	31	4949	24	4.40931e-09	GO:0005840.D091	5439	563	167	43	7.14658e-09	GO:0003700.D079	22180	2581	931	207	5.58132e-21
GO:0005737.D091	5439	4580	118	128	0	GO:0015758.D096	4277	21	892	17	5.9814e-09	GO:0005794.D078	20472	1829	1111	247	9.93605e-44	GO:0006364.D091	5439	277	1322	212	2.26382e-79	GO:0006750.D091	5439	11	952	11	4.50306e-09	GO:0009773.D080	18732	21	4949	20	4.19908e-11	GO:0006412.D091	5439	483	167	37	9.85201e-08	GO:0005515.D079	22180	8289	931	486	4.0271e-21
GO:0005934.D091	5439	119	118	15	2.83144e-08	GO:0016560.D096	4277	11	892	11	3.09163e-08	GO:0005829.D078	20472	2527	1111	287	1.10384e-36	GO:0006827.D091	5439	11	1322	11	1.69478e-07	GO:0006810.D091	5439	870	952	216	1.46736e-09	GO:0009853.D080	18732	50	4949	31	1.30202e-07	GO:0006526.D091	5439	34	167	17	1.25807e-17	GO:0005634.D079	22180	13619	931	755	4.18907e-40
GO:0005935.D091	5439	260	118	26	2.47064e-11	GO:0045944.D096	4277	308	892	110	2.66645e-10	GO:0005840.D078	20472	307	1111	89	1.04882e-40	GO:0008033.D091	5439	125	1322	78	6.29121e-20	GO:0006886.D091	5439	127	952	64	9.54201e-18	GO:0009941.D080	18732	900	4949	454	5.0315e-56	GO:0006950.D091	5439	31	167	10	1.44662e-08	GO:0006351.D079	22180	1476	931	106	3.49825e-08
GO:0006470.D091	5439	96	118	13	1.07551e-07	GO:0000076.D096	4277	16	806	13	1.10828e-07	GO:0006412.D078	20472	560	1111	181	2.53869e-92	GO:0008168.D091	5439	140	1322	76	1.16495e-14	GO:0006887.D091	5439	147	952	90	2.84281e-33	GO:0010287.D080	18732	157	4949	83	1.49316e-12	GO:0032543.D091	5439	118	167	31	2.20564e-21	GO:0006355.D079	22180	2268	931	179	2.68188e-17
GO:0006511.D091	5439	82	118	13	1.53423e-08	GO:0003887.D096	4277	59	806	30	2.42684e-08	GO:0008836.D078	20472	6	1111	6	2.52213e-08	GO:0009451.D091	5439	39	1322	28	4.75017e-10	GO:0006890.D091	5439	57	952	31	2.57998e-10	GO:0010319.D080	18732	38	4949	27	1.13504e-08	GO:0000293.D091	5439	15	103	12	4.80304e-19	GO:0003913.D079	22180	7	407	5	4.13666e-08
GO:0006887.D091	5439	147	118	30	5.92126e-22	GO:0004478.D096	4277	17	806	17	4.15308e-13	GO:0009506.D078	20472	825	1111	94	5.94337e-12	GO:0009982.D091	5439	69	1322	42	8.74774e-11	GO:0006891.D091	5439	35	952	20	1.37811e-07	GO:0010598.D080	18732	23	4949	21	9.97073e-11	GO:0003855.D091	5439	5	103	5	2.21104e-09	GO:0004514.D079	22180	7	407	5	4.13666e-08
GO:0006897.D091	5439	163	118	17	5.61599e-08	GO:0005525.D096	4277	271	806	87	4.57212e-08	GO:0015934.D078	20472	48	1111	14	1.50594e-07	GO:0010501.D091	5439	23	1322	18	7.42687e-08	GO:0006892.D091	5439	21	952	15	7.61903e-08	GO:0015934.D080	18732	46	4949	36	3.00662e-13	GO:0003856.D091	5439	4	103	4	1.21384e-07	GO:0003723.D079	22180	759	1097	77	1.72848e-09
GO:0015031.D091	5439	366	118	25	1.75602e-07	GO:0005634.D096	4277	4107	806	875	0	GO:0016020.D078	20472	1508	1111	152	3.57836e-14	GO:0017150.D091	5439	16	1322	16	1.38488e-10	GO:0006897.D091	5439	163	952	63	6.744e-11	GO:0015935.D080	18732	24	4949	21	5.97387e-10	GO:0003866.D091	5439	4	103	4	1.21384e-07	GO:0003729.D079	22180	341	1097	41	1.45084e-07
GO:0015616.D091	5439	82	118	14	1.49721e-09	GO:0005783.D096	4277	1018	806	262	2.31767e-10	GO:0022625.D078	20472	130	1111	61	2.70125e-42	GO:0030488.D091	5439	32	1322	24	2.00671e-09	GO:0007266.D091	5439	14	952	13	1.58882e-09	GO:0015979.D080	18732	146	4949	95	1.13455e-22	GO:0004375.D091	5439	8	103	5	1.18321e-07	GO:0003735.D079	22180	463	1097	90	1.27987e-29
GO:0016192.D091	5439	194	118	20	4.00416e-09	GO:0005789.D096	4277	424	806	126	7.13097e-09	GO:0022626.D078	20472	384	1111	156	2.42979e-96	GO:0030515.D091	5439	23	1322	23	6.42725e-15	GO:0008152.D091	5439	341	952	103	1.86192e-09	GO:0015995.D080	18732	67	4949	53	2.86041e-19	GO:0004392.D091	5439	4	103	4	1.21384e-07	GO:0005730.D079	22180	440	1097	59	3.15016e-12
GO:0017049.D091	5439	8	118	6	2.48294e-09	GO:0005874.D096	4277	59	806	31	5.03136e-09	GO:0022627.D078	20472	148	1111	63	1.91927e-40	GO:0030686.D091	5439	92	1322	78	6.86716e-35	GO:0008233.D091	5439	190	952	107	7.54852e-35	GO:0016020.D080	18732	1586	4949	654	3.4511e-41	GO:0004764.D091	5439	5	103	5	2.21104e-09	GO:0005739.D079	22180	4291	1097	389	5.40124e-38
GO:0017148.D091	5439	28	118	8	8.36815e-08	GO:0006368.D096	4277	109	806	49	2.31447e-10	GO:0042254.D078	20472	109	1111	47	9.04894e-31	GO:0030687.D091	5439	157	1322	123	1.84083e-47	GO:0008250.D091	5439	29	952	20	1.23769e-09	GO:0016168.D080	18732	69	4949	53	3.08736e-18	GO:0004834.D091	5439	10	103	10	3.80995e-18	GO:0005829.D079	22180	2871	1097	244	1.95331e-18
GO:0035544.D091	5439	6	118	6	9.18948e-11	GO:0006457.D096	4277	155	806	58	2.57028e-08	GO:0005634.D078	20472	10997	415	277	3.49309e-08	GO:0031428.D091	5439	25	1322	25	3.69515e-16	GO:0008299.D091	5439	22	952	18	7.46385e-11	GO:0019252.D080	18732	41	4949	28	2.42973e-08	GO:0005381.D091	5439	11	103	9	1.17305e-14	GO:0005840.D079	22180	303	1097	41	5.03951e-09
GO:0036095.D091	5439	11	118	6	3.88362e-08	GO:0006556.D096	4277	15	806	14	8.05506e-10	GO:0005730.D078	20472	407	531	33	8.42455e-09	GO:0032040.D091	5439	66	1322	59	2.61112e-29	GO:0010494.D091	5439	127	952	52	2.85701e-10	GO:0019253.D080	18732	23	4949	19	2.83894e-08	GO:0005507.D091	5439	34	103	11	1.30223e-11	GO:0006412.D079	22180	531	1097	100	1.18812e-31
GO:0060304.D091	5439	31	118	10	4.75796e-10	GO:0006888.D096	4277	155	806	62	3.60122e-10	GO:0005739.D078	20472	3805	531	150	2.46993e-08	GO:0032259.D091	5439	96	1322	48	3.50906e-08	GO:0010696.D091	5439	28	952	18	4.6106e-08	GO:0019843.D080	18732	77	4949	53	8.21742e-15	GO:0005886.D091	5439	814	103	43	2.99564e-11	GO:0009507.D079	22180	6491	1097	452	3.40844e-18
GO:0070772.D091	5439	8	118	6	2.48294e-09	GO:0007017.D096	4277	18	806	14	9.28942e-08	GO:0009507.D078	20472	5309	531	194	3.16624e-08	GO:0034388.D091	5439	12	1322	12	4.09334e-08	GO:0015031.D091	5439	366	952	120	1.34444e-13	GO:0022625.D080	18732	133	4949	118	6.08687e-52	GO:0006810.D091	5439	870	103	39	4.97899e-08	GO:0009570.D079	22180	1118	1097	119	1.37247e-15
GO:0070823.D091	5439	10	118	6	1.79701e-08	GO:0007064.D096	4277	53	806	34	3.77894e-13	GO:0005515.D078	20472	7208	320	161	1.70285e-08	GO:0035066.D091	5439	21	1322	18	4.91717e-09	GO:0015074.D091	5439	80	952	78	1.38884e-57	GO:0022626.D080	18732	409	4949	349	3.35337e-141	GO:0006811.D091	5439	110	103	22	2.49617e-17	GO:0022626.D079	22180	416	1097	73	1.91883e-21
GO:0090158.D091	5439	30	118	10	3.28251e-10	GO:0008250.D096	4277	25	806	19	7.9213e-10	GO:0005515.D078	20472	7208	457	266	3.62043e-24	GO:0042254.D091	5439	226	1322	182	2.50632e-74	GO:0015616.D091	5439	82	952	45	1.34568e-14	GO:0022627.D080	18732	142	4949	116	2.76747e-43	GO:0006826.D091	5439	8	103	5	1.18321e-07	GO:0022627.D079	22180	141	1097	46	1.25417e-25
GO:0004298.D091	5439	43	131	10	4.54539e-08	GO:0016126.D096	4277	33	806	21	1.69279e-08	GO:0005634.D078	20472	10997	457	319	9.37524e-13	GO:0042273.D091	5439	79	1322	64	1.57716e-26	GO:0016192.D091	5439	194	952	70	2.23031e-10	GO:0031977.D080	18732	56	4949	39	1.65227e-11	GO:0006827.D091	5439	11	103	11	6.52653e-20	GO:0008441.D079	22180	19	397	7	2.33725e-08
GO:0005096.D091	5439	109	131	15	3.54352e-08	GO:0035066.D096	4277	21	806	17	1.15255e-09	GO:0003852.D078	20472	7	477	5	1.35906e-07	GO:0042274.D091	5439	43	1322	34	4.96215e-14	GO:0016593.D091	5439	33	952	20	3.47211e-08	GO:0042254.D080	18732	112	4949	86	9.71164e-29	GO:0006879.D091	5439	54	103	18	1.17694e-18	GO:0009507.D079	22180	6491	364	155	3.48658e-08
GO:0005634.D091	5439	4490	131	145	0	GO:0051082.D096	4277	136	806	52	6.11416e-08	GO:0005739.D078	20472	3805	477	155	1.3767e-13	GO:0042790.D091	5439	40	1322	32	1.55026e-13	GO:0016740.D091	5439	628	952	182	2.25795e-14	GO:0046686.D080	18732	424	4949	181	1.71622e-13	GO:0015343.D091	5439	6	103	6	3.98753e-11	GO:0010011.D079	22180	9	364	5	1.38262e-07
GO:0006367.D091	5439	37	131	10	9.33648e-09	GO:0051292.D096	4277	26	806	18	2.57785e-08	GO:0009507.D078	20472	5309	477	203	1.14936e-15	GO:0042797.D091	5439	27	1322	20	6.7088e-08	GO:0016757.D091	5439	107	952	43	2.00916e-08	GO:0046933.D080	18732	31	4949	26	3.51105e-11	GO:0015677.D091	5439	8	103	5	1.18321e-07	GO:0010287.D079	22180	145	364	17	2.72872e-10
GO:0006368.D091	5439	107	131	18	4.38579e-11	GO:0000027.D096	4277	55	770	49	8.70895e-31	GO:0009941.D078	20472	783	477	44	7.13285e-08	GO:0043565.D091	5439	238	1322	109	1.10131e-13	GO:0016779.D091	5439	90	952	51	3.4683e-17	GO:0048046.D080	18732	437	4949	218	3.028e-26	GO:0015891.D091	5439	9	103	9	2.20085e-16	GO:0009507.D079	22180	6491	546	307	2.51595e-40
GO:0006895.D091	5439	20	131	8	9.03529e-09	GO:0000028.D096	4277	29	770	20	2.00365e-09	GO:0005515.D079	22180	8289	346	192	4.19485e-12	GO:0043629.D091	5439	17	1322	15	4.68497e-08	GO:0016787.D091	5439	612	952	167	9.13695e-11	GO:0000293.D091	5439	15	90	13	2.91187e-22	GO:0015893.D091	5439	14	103	11	2.26663e-17	GO:0009535.D079	22180	747	546	52	1.70217e-11
GO:0008290.D091	5439	13	131	7	6.09686e-09	GO:0000054.D096	4277	16	770	13	6.2654e-08	GO:0003735.D079	22180	463	901	47	8.55249e-09	GO:0055072.D091	5439	25	1322	20	6.73727e-09	GO:0017056.D091	5439	72	952	40	2.38034e-13	GO:0003855.D091	5439	5	90	5	1.11003e-09	GO:0016020.D091	5439	2137	103	89	2.19577e-23	GO:0009570.D079	22180	1118	546	62	1.99944e-09
GO:0016560.D091	5439	24	131	10	6.85917e-11	GO:0000055.D096	4277	57	770	39	4.57305e-17	GO:0005840.D079	22180	303	901	37	2.57189e-09	GO:0055085.D091	5439	272	1322	106	2.59044e-08	GO:0017148.D091	5439	28	952	18	4.6106e-08	GO:0003856.D091	5439	4	90	4	7.01516e-08	GO:0016021.D091	5439	2159	103	106	0	GO:0005634.D079	22180	13619	405	322	2.3727e-15
GO:0032436.D091	5439	7	131	5	1.51809e-07	GO:0000447.D096	4277	46	770	43	3.12667e-29	GO:0006412.D079	22180	531	901	51	1.26762e-08	GO:0071035.D091	5439	39	1322	34	1.45151e-16	GO:0030011.D091	5439	52	952	29	4.41067e-10	GO:0003866.D091	5439	4	90	4	7.01516e-08	GO:0031146.D091	5439	65	103	12	1.94604e-09	GO:0003994.D079	22180	10	1003	7	4.03316e-08
GO:0036003.D091	5439	19	131	7	1.58641e-07	GO:0000462.D096	4277	76	770	64	8.49995e-37	GO:0009102.D079	22180	11	901	7	5.10245e-08	GO:0071038.D091	5439	43	1322	32	5.27084e-12	GO:0030127.D091	5439	23	952	17	4.19663e-09	GO:0003876.D091	5439	4	90	4	7.01516e-08	GO:0032218.D091	5439	5	103	5	2.21104e-09	GO:0004407.D079	22180	37	1003	13	3.96535e-09
GO:0061395.D091	5439	16	131	11	4.09335e-15	GO:0000463.D096	4277	33	770	33	1.50753e-25	GO:0009507.D079	22180	6491	901	368	2.41142e-14	GO:0071039.D091	5439	20	1322	18	9.09425e-10	GO:0031081.D091	5439	21	952	15	7.61903e-08	GO:0003951.D091	5439	8	90	5	5.97631e-08	GO:0033573.D091	5439	5	103	5	2.21104e-09	GO:0003774.D079	22180	43	698	11	6.36675e-08
[truncated: 3,232 more rows]

## Sheet: Comparisons
Statistical tests comparing GO term -log-p-values for clust versus the other methods
The set of 503 terms is the set of GO terms identified by all methods over the 20 datasets									Green:	Clust is significantly better (p-value < 0.01)
[truncated: 47 more rows]
