# Supplementary material for: Clust: automatic extraction of optimal co-expressed gene clusters from gene expression data
Source: Genome Biol. 2018 Oct 25;19:172. doi: 10.1186/s13059-018-1536-8 (PMC6203272; doi:10.1186/s13059-018-1536-8)
Supplement: Supplementary file 11 — Table S9. Lists of REACTOME pathways enriched in whole clustering results generated by each of the eight methods when applied to each of the datasets. (XLSX 282 kb) [file 13059_2018_1536_MOESM11_ESM.xlsx]

## Sheet: Sheet1
The pathways are formatted as: R-###-#######.D###, where R-###-####### is the ID of the REACTOME pathway and D### is the dataset ID.
A pathway is enriched in a dataset if enriched in any cluster produced by the corresponding method when applied to that dataset.
Six columns are given for each methods terms:
* Pathway
* N (Genes in the entire dataset)
* M (Genes assigned to that pathway in the entire dataset)
* n (Genes in the cluster under consideration)
* m (Genes assigned to that pathway in the cluster under consideration)
* adj. p.v. (Adjusted p-value of enrichment based on the hyper-geometric test)
Clust						CC						KM						SOMs						MCL						HC						Click						WGCNA
Pathway	N	M	n	m	adj. p.v.	Pathway	N	M	n	m	adj. p.v.	Pathway	N	M	n	m	adj. p.v.	Pathway	N	M	n	m	adj. p.v.	Pathway	N	M	n	m	adj. p.v.	Pathway	N	M	n	m	adj. p.v.	Pathway	N	M	n	m	adj. p.v.	Pathway	N	M	n	m	adj. p.v.
R-ATH-1236975.D071	25990	55	3269	23	5.83254e-08	R-ATH-1236975.D071	25990	55	5717	30	1.43687e-07	R-ATH-111932.D071	25990	42	1364	12	1.05941e-06	R-ATH-1430728.D071	25990	1094	3860	229	2.0869e-08	R-ATH-1236975.D071	25990	55	15158	51	1.27593e-08	R-ATH-1236975.D071	25990	55	10634	48	1.26104e-12	R-ATH-156827.D071	25990	254	4074	120	1.54005e-32	R-ATH-1430728.D071	25990	1094	2264	146	1.17912e-07
R-ATH-1236978.D071	25990	55	3269	23	5.83254e-08	R-ATH-1236978.D071	25990	55	5717	30	1.43687e-07	R-ATH-111933.D071	25990	42	1364	12	1.05941e-06	R-ATH-156827.D071	25990	254	3684	73	1.19978e-09	R-ATH-1236978.D071	25990	55	15158	51	1.27593e-08	R-ATH-1236978.D071	25990	55	10634	48	1.26104e-12	R-ATH-1799339.D071	25990	213	4074	101	9.24691e-28	R-ATH-156827.D071	25990	254	2726	94	2.21418e-29
R-ATH-156827.D071	25990	254	3269	92	3.08716e-22	R-ATH-156827.D071	25990	254	5717	139	4.22162e-30	R-ATH-111996.D071	25990	42	1364	12	1.05941e-06	R-ATH-1799339.D071	25990	213	3684	58	4.35178e-07	R-ATH-1430728.D071	25990	1094	15158	713	1.26445e-06	R-ATH-1280218.D071	25990	270	10634	153	1.14025e-07	R-ATH-392499.D071	25990	831	4074	259	5.39849e-30	R-ATH-1799339.D071	25990	213	2726	88	9.14004e-32
R-ATH-1799339.D071	25990	213	3269	89	1.08296e-26	R-ATH-1799339.D071	25990	213	5717	131	1.37385e-35	R-ATH-111997.D071	25990	42	1364	12	1.05941e-06	R-ATH-1852241.D071	25990	21	3684	14	5.604e-08	R-ATH-156827.D071	25990	254	15158	239	7.25039e-39	R-ATH-156827.D071	25990	254	10634	217	3.77005e-49	R-ATH-72613.D071	25990	269	4074	123	1.34512e-31	R-ATH-211000.D071	25990	76	2726	24	4.65396e-07
R-ATH-349425.D071	25990	63	3269	23	1.06853e-06	R-ATH-392499.D071	25990	831	5717	290	3.55787e-18	R-ATH-112314.D071	25990	47	1364	13	5.71254e-07	R-ATH-211000.D071	25990	76	3684	29	1.9734e-07	R-ATH-1799339.D071	25990	213	15158	202	1.73825e-34	R-ATH-162582.D071	25990	456	10634	243	5.10278e-08	R-ATH-72689.D071	25990	227	4074	108	9.51879e-30	R-ATH-212165.D071	25990	52	2726	22	3.10498e-09
R-ATH-392499.D071	25990	831	3269	190	5.72399e-17	R-ATH-432040.D071	25990	22	5717	17	5.35967e-08	R-ATH-1489509.D071	25990	42	1364	12	1.05941e-06	R-ATH-212165.D071	25990	52	3684	26	9.11724e-10	R-ATH-392499.D071	25990	831	15158	642	1.5693e-31	R-ATH-1799339.D071	25990	213	10634	192	1.20544e-51	R-ATH-72695.D071	25990	114	4074	51	1.7768e-13	R-ATH-212300.D071	25990	52	2726	22	3.10498e-09
R-ATH-5689603.D071	25990	66	3269	25	1.60922e-07	R-ATH-432047.D071	25990	22	5717	17	5.35967e-08	R-ATH-438064.D071	25990	47	1364	13	5.71254e-07	R-ATH-212300.D071	25990	52	3684	26	9.11724e-10	R-ATH-5358351.D071	25990	79	15158	70	3.66443e-09	R-ATH-349425.D071	25990	63	10634	49	2.68569e-09	R-ATH-72702.D071	25990	126	4074	58	8.108e-16	R-ATH-2299718.D071	25990	48	2726	19	1.32853e-07
R-ATH-69229.D071	25990	58	3269	23	1.88134e-07	R-ATH-445717.D071	25990	22	5717	17	5.35967e-08	R-ATH-442745.D071	25990	42	1364	12	1.05941e-06	R-ATH-2299718.D071	25990	48	3684	23	2.3946e-08	R-ATH-5632684.D071	25990	69	15158	61	4.64039e-08	R-ATH-392499.D071	25990	831	10634	524	4.46957e-39	R-ATH-72706.D071	25990	209	4074	98	1.67812e-26	R-ATH-2559580.D071	25990	65	2726	23	7.71067e-08
R-ATH-69541.D071	25990	63	3269	23	1.06853e-06	R-ATH-69229.D071	25990	58	5717	30	6.66523e-07	R-ATH-442755.D071	25990	47	1364	13	5.71254e-07	R-ATH-2559580.D071	25990	65	3684	27	6.54889e-08	R-ATH-5688426.D071	25990	142	15158	115	7.36247e-09	R-ATH-5358351.D071	25990	79	10634	64	3.19774e-13	R-ATH-72737.D071	25990	261	4074	121	8.16998e-32	R-ATH-2559582.D071	25990	58	2726	20	8.65402e-07
R-ATH-69563.D071	25990	63	3269	23	1.06853e-06	R-ATH-72613.D071	25990	269	5717	141	6.15123e-28	R-ATH-69473.D071	25990	41	1364	12	7.94565e-07	R-ATH-2559582.D071	25990	58	3684	27	3.27328e-09	R-ATH-5689880.D071	25990	111	15158	92	2.61812e-08	R-ATH-5632684.D071	25990	69	10634	57	1.31339e-12	R-ATH-72766.D071	25990	299	4074	136	1.67301e-34	R-ATH-392499.D071	25990	831	2726	187	1.35843e-24
R-ATH-69580.D071	25990	63	3269	23	1.06853e-06	R-ATH-72689.D071	25990	227	5717	132	2.8669e-32	R-ATH-69481.D071	25990	41	1364	12	7.94565e-07	R-ATH-2559583.D071	25990	88	3684	31	6.07383e-07	R-ATH-69229.D071	25990	58	15158	51	8.95876e-07	R-ATH-5683057.D071	25990	72	10634	50	9.01742e-07	R-ATH-8953854.D071	25990	594	4074	182	1.78474e-20	R-ATH-5578749.D071	25990	74	2726	24	2.66712e-07
R-ATH-69615.D071	25990	63	3269	23	1.06853e-06	R-ATH-72695.D071	25990	114	5717	57	4.41129e-11	R-ATH-156827.D071	25990	254	830	37	1.28069e-14	R-ATH-392499.D071	25990	831	3684	188	1.93268e-11	R-ATH-71291.D071	25990	218	15158	162	5.5973e-07	R-ATH-5687128.D071	25990	69	10634	50	1.06548e-07	R-ATH-927802.D071	25990	239	4074	108	2.26601e-27	R-ATH-68875.D071	25990	50	2726	19	2.84628e-07
R-ATH-72613.D071	25990	269	3269	94	2.03118e-21	R-ATH-72702.D071	25990	126	5717	62	1.52414e-11	R-ATH-1799339.D071	25990	213	830	35	1.58072e-15	R-ATH-5578749.D071	25990	74	3684	29	1.00027e-07	R-ATH-72163.D071	25990	201	15158	154	3.61614e-08	R-ATH-5688426.D071	25990	142	10634	90	5.21096e-08	R-ATH-975956.D071	25990	223	4074	104	8.49467e-28	R-ATH-72613.D071	25990	269	2726	96	1.51895e-28
R-ATH-72689.D071	25990	227	3269	89	2.45678e-24	R-ATH-72706.D071	25990	209	5717	126	4.88429e-33	R-ATH-392499.D071	25990	831	830	64	8.89872e-11	R-ATH-5617833.D071	25990	17	3684	13	1.24244e-08	R-ATH-72172.D071	25990	207	15158	159	1.59872e-08	R-ATH-5689603.D071	25990	66	10634	52	3.73518e-10	R-ATH-975957.D071	25990	239	4074	108	2.26601e-27	R-ATH-72689.D071	25990	227	2726	88	2.58345e-29
R-ATH-72695.D071	25990	114	3269	36	8.55351e-08	R-ATH-72737.D071	25990	261	5717	141	9.93673e-30	R-ATH-72613.D071	25990	269	830	38	1.53944e-14	R-ATH-68875.D071	25990	50	3684	23	6.26536e-08	R-ATH-72203.D071	25990	223	15158	172	2.40533e-09	R-ATH-5689880.D071	25990	111	10634	74	3.64125e-08	R-ATH-72163.D071	25990	201	2804	47	2.31839e-07	R-ATH-72695.D071	25990	114	2726	40	1.88453e-12
R-ATH-72702.D071	25990	126	3269	38	1.46693e-07	R-ATH-72766.D071	25990	299	5717	154	2.76876e-29	R-ATH-72689.D071	25990	227	830	35	1.16424e-14	R-ATH-72613.D071	25990	269	3684	77	5.24101e-10	R-ATH-72613.D071	25990	269	15158	248	4.79296e-36	R-ATH-597592.D071	25990	488	10634	253	5.65589e-07	R-ATH-72165.D071	25990	83	2804	28	1.92861e-08	R-ATH-72702.D071	25990	126	2726	46	7.66356e-15
R-ATH-72706.D071	25990	209	3269	86	2.79208e-25	R-ATH-75815.D071	25990	58	5717	30	6.66523e-07	R-ATH-72695.D071	25990	114	830	20	5.52837e-10	R-ATH-72689.D071	25990	227	3684	61	3.65986e-07	R-ATH-72689.D071	25990	227	15158	217	1.20261e-38	R-ATH-69229.D071	25990	58	10634	48	7.04318e-11	R-ATH-72172.D071	25990	207	2804	47	5.77203e-07	R-ATH-72706.D071	25990	209	2726	85	3.92047e-30
R-ATH-72737.D071	25990	261	3269	93	6.94272e-22	R-ATH-8953854.D071	25990	594	5717	228	4.65895e-20	R-ATH-72702.D071	25990	126	830	22	8.40859e-11	R-ATH-72702.D071	25990	126	3684	40	3.7852e-07	R-ATH-72695.D071	25990	114	15158	109	5.11229e-20	R-ATH-69541.D071	25990	63	10634	49	2.68569e-09	R-ATH-72203.D071	25990	223	2804	49	9.37868e-07	R-ATH-72737.D071	25990	261	2726	96	9.81308e-30
R-ATH-72766.D071	25990	299	3269	100	4.2815e-21	R-ATH-927802.D071	25990	239	5717	132	3.48069e-29	R-ATH-72706.D071	25990	209	830	34	5.46752e-15	R-ATH-72706.D071	25990	209	3684	56	1.19242e-06	R-ATH-72702.D071	25990	126	15158	121	1.26294e-22	R-ATH-69563.D071	25990	63	10634	49	2.68569e-09	R-ATH-8953854.D071	25990	594	2804	110	9.91405e-09	R-ATH-72766.D071	25990	299	2726	107	8.57927e-32
R-ATH-75815.D071	25990	58	3269	23	1.88134e-07	R-ATH-975956.D071	25990	223	5717	130	5.92886e-32	R-ATH-72737.D071	25990	261	830	38	5.69964e-15	R-ATH-72737.D071	25990	261	3684	77	1.10268e-10	R-ATH-72706.D071	25990	209	15158	197	1.49217e-32	R-ATH-69580.D071	25990	63	10634	49	2.68569e-09	R-ATH-111885.D071	25990	55	2426	21	7.9506e-09	R-ATH-8878171.D071	25990	46	2726	19	5.88069e-08
R-ATH-8953854.D071	25990	594	3269	149	3.57034e-17	R-ATH-975957.D071	25990	239	5717	132	3.48069e-29	R-ATH-72766.D071	25990	299	830	41	3.96232e-15	R-ATH-72766.D071	25990	299	3684	89	2.33615e-12	R-ATH-72737.D071	25990	261	15158	244	2.85527e-38	R-ATH-69615.D071	25990	63	10634	49	2.68569e-09	R-ATH-112040.D071	25990	55	2426	21	7.9506e-09	R-ATH-8936459.D071	25990	46	2726	19	5.88069e-08
R-ATH-927802.D071	25990	239	3269	91	8.80993e-24	R-ATH-111885.D071	25990	55	3139	21	6.79509e-07	R-ATH-8953854.D071	25990	594	830	54	6.16796e-12	R-ATH-8878171.D071	25990	46	3684	24	1.31817e-09	R-ATH-72766.D071	25990	299	15158	274	2.01554e-38	R-ATH-72163.D071	25990	201	10634	124	2.06047e-09	R-ATH-112043.D071	25990	55	2426	21	7.9506e-09	R-ATH-8939211.D071	25990	73	2726	24	2.00013e-07
R-ATH-975956.D071	25990	223	3269	89	5.54207e-25	R-ATH-112040.D071	25990	55	3139	21	6.79509e-07	R-ATH-927802.D071	25990	239	830	35	5.68511e-14	R-ATH-8936459.D071	25990	46	3684	24	1.31817e-09	R-ATH-75815.D071	25990	58	15158	51	8.95876e-07	R-ATH-72165.D071	25990	83	10634	57	2.86734e-07	R-ATH-372790.D071	25990	117	2426	31	6.47716e-08	R-ATH-8953854.D071	25990	594	2726	147	9.81811e-24
R-ATH-975957.D071	25990	239	3269	91	8.80993e-24	R-ATH-112043.D071	25990	55	3139	21	6.79509e-07	R-ATH-975956.D071	25990	223	830	34	3.91563e-14	R-ATH-8939211.D071	25990	73	3684	28	2.80906e-07	R-ATH-8953854.D071	25990	594	15158	478	3.54106e-31	R-ATH-72172.D071	25990	207	10634	129	3.82415e-10	R-ATH-388396.D071	25990	117	2426	31	6.47716e-08	R-ATH-9018519.D071	25990	73	2726	24	2.00013e-07
R-ATH-156827.D071	25990	254	811	31	1.04734e-10	R-ATH-112314.D071	25990	47	3139	19	8.19379e-07	R-ATH-975957.D071	25990	239	830	35	5.68511e-14	R-ATH-8953854.D071	25990	594	3684	131	1.05623e-07	R-ATH-927802.D071	25990	239	15158	222	9.89518e-34	R-ATH-72203.D071	25990	223	10634	140	3.2361e-11	R-ATH-418594.D071	25990	80	2426	24	1.56572e-07	R-ATH-927802.D071	25990	239	2726	88	2.10509e-27
R-ATH-1799339.D071	25990	213	811	27	7.17767e-10	R-ATH-438064.D071	25990	47	3139	19	8.19379e-07	R-ATH-156827.D071	25990	254	1078	60	1.31851e-28	R-ATH-9018519.D071	25990	73	3684	28	2.80906e-07	R-ATH-975956.D071	25990	223	15158	209	2.09115e-33	R-ATH-72613.D071	25990	269	10634	223	6.53598e-46	R-ATH-983189.D071	25990	52	2254	17	9.60092e-07	R-ATH-975956.D071	25990	223	2726	86	1.7388e-28
R-ATH-392499.D071	25990	831	811	66	4.24422e-12	R-ATH-442717.D071	25990	43	3139	18	8.60895e-07	R-ATH-1799339.D071	25990	213	1078	58	2.98494e-31	R-ATH-975956.D071	25990	223	3684	59	9.86205e-07	R-ATH-975957.D071	25990	239	15158	222	9.89518e-34	R-ATH-72689.D071	25990	227	10634	201	4.86452e-51	R-ATH-156827.D072	17114	238	3127	84	2.60575e-10	R-ATH-975957.D071	25990	239	2726	88	2.10509e-27
R-ATH-72613.D071	25990	269	811	32	1.024e-10	R-ATH-442755.D071	25990	47	3139	19	8.19379e-07	R-ATH-392499.D071	25990	831	1078	95	2.76787e-19	R-ATH-156827.D071	25990	254	5328	131	3.07959e-28	R-ATH-936837.D071	25990	30	4087	17	3.215e-07	R-ATH-72695.D071	25990	114	10634	97	2.02954e-22	R-ATH-1640170.D072	17114	260	3127	90	1.94664e-10	R-ATH-111885.D071	25990	55	3667	24	1.03734e-07
R-ATH-72689.D071	25990	227	811	30	2.85679e-11	R-ATH-156827.D072	17114	238	3907	90	1.15892e-07	R-ATH-72613.D071	25990	269	1078	61	5.07341e-28	R-ATH-1799339.D071	25990	213	5328	127	7.75409e-36	R-ATH-1236975.D072	17114	53	9866	53	1.97736e-13	R-ATH-72702.D071	25990	126	10634	108	2.29007e-25	R-ATH-174143.D072	17114	87	3127	36	4.36641e-07	R-ATH-112040.D071	25990	55	3667	24	1.03734e-07
R-ATH-72695.D071	25990	114	811	21	5.17532e-11	R-ATH-1799339.D072	17114	207	3907	87	5.05483e-10	R-ATH-72689.D071	25990	227	1078	60	1.66788e-31	R-ATH-392499.D071	25990	831	5328	270	1.262e-16	R-ATH-1236978.D072	17114	53	9866	53	1.97736e-13	R-ATH-72706.D071	25990	209	10634	186	4.45391e-48	R-ATH-174184.D072	17114	87	3127	36	4.36641e-07	R-ATH-112043.D071	25990	55	3667	24	1.03734e-07
R-ATH-72702.D071	25990	126	811	23	7.62883e-12	R-ATH-392499.D072	17114	765	3907	250	1.12211e-10	R-ATH-72695.D071	25990	114	1078	30	2.35984e-16	R-ATH-72163.D071	25990	201	5328	77	4.67823e-09	R-ATH-156827.D072	17114	238	9866	235	3.29936e-52	R-ATH-72737.D071	25990	261	10634	221	1.18944e-48	R-ATH-176409.D072	17114	87	3127	36	4.36641e-07	R-ATH-936837.D071	25990	30	3667	16	4.81796e-07
R-ATH-72706.D071	25990	209	811	27	4.67692e-10	R-ATH-72613.D072	17114	250	3907	93	1.74393e-07	R-ATH-72702.D071	25990	126	1078	30	4.56154e-15	R-ATH-72165.D071	25990	83	5328	43	2.53317e-10	R-ATH-1640170.D072	17114	260	9866	207	4.03174e-14	R-ATH-72766.D071	25990	299	10634	248	5.14913e-51	R-ATH-176814.D072	17114	87	3127	36	4.36641e-07	R-ATH-156827.D071	25990	254	2890	67	9.29833e-12
R-ATH-72737.D071	25990	261	811	32	4.64209e-11	R-ATH-72689.D072	17114	221	3907	88	9.69569e-09	R-ATH-72706.D071	25990	209	1078	56	8.15234e-30	R-ATH-72172.D071	25990	207	5328	79	3.63224e-09	R-ATH-168249.D072	17114	520	9866	352	1.15639e-06	R-ATH-75815.D071	25990	58	10634	48	7.04318e-11	R-ATH-179419.D072	17114	87	3127	36	4.36641e-07	R-ATH-1799339.D071	25990	213	2890	62	5.32412e-13
R-ATH-72766.D071	25990	299	811	37	1.0658e-12	R-ATH-72706.D072	17114	201	3907	84	1.39215e-09	R-ATH-72737.D071	25990	261	1078	61	8.62403e-29	R-ATH-72203.D071	25990	223	5328	83	5.85396e-09	R-ATH-174143.D072	17114	87	9866	75	7.95571e-09	R-ATH-8953854.D071	25990	594	10634	411	4.87301e-45	R-ATH-392499.D072	17114	765	3127	236	4.68671e-18	R-ATH-72613.D071	25990	269	2890	68	5.16261e-11
R-ATH-8953854.D071	25990	594	811	49	7.65379e-10	R-ATH-72737.D072	17114	247	3907	93	9.09404e-08	R-ATH-72766.D071	25990	299	1078	64	7.99323e-28	R-ATH-72613.D071	25990	269	5328	132	9.41438e-26	R-ATH-174184.D072	17114	87	9866	75	7.95571e-09	R-ATH-927802.D071	25990	239	10634	206	4.94018e-48	R-ATH-453276.D072	17114	87	3127	36	4.36641e-07	R-ATH-72689.D071	25990	227	2890	65	3.3922e-13
R-ATH-927802.D071	25990	239	811	28	2.13288e-09	R-ATH-72766.D072	17114	278	3907	102	1.00072e-07	R-ATH-8953854.D071	25990	594	1078	75	8.1422e-18	R-ATH-72689.D071	25990	227	5328	128	1.11818e-32	R-ATH-176409.D072	17114	87	9866	75	7.95571e-09	R-ATH-975956.D071	25990	223	10634	196	1.19416e-48	R-ATH-453279.D072	17114	58	3127	30	8.47531e-09	R-ATH-72695.D071	25990	114	2890	34	4.55035e-08
R-ATH-975956.D071	25990	223	811	27	1.99913e-09	R-ATH-927802.D072	17114	228	3907	87	1.17296e-07	R-ATH-927802.D071	25990	239	1078	58	2.36018e-28	R-ATH-72695.D071	25990	114	5328	61	6.92824e-15	R-ATH-176814.D072	17114	87	9866	75	7.95571e-09	R-ATH-975957.D071	25990	239	10634	206	4.94018e-48	R-ATH-597592.D072	17114	448	3127	123	8.34741e-07	R-ATH-72702.D071	25990	126	2890	34	6.36339e-07
R-ATH-975957.D071	25990	239	811	28	2.13288e-09	R-ATH-975956.D072	17114	212	3907	86	5.0178e-09	R-ATH-975956.D071	25990	223	1078	56	3.09665e-28	R-ATH-72702.D071	25990	126	5328	62	6.16445e-13	R-ATH-179419.D072	17114	87	9866	75	7.95571e-09	R-ATH-983168.D071	25990	226	10634	129	6.33395e-07	R-ATH-6791226.D072	17114	97	3127	62	3.35644e-23	R-ATH-72706.D071	25990	209	2890	61	7.17844e-13
R-ATH-1236975.D072	17114	53	2386	37	2.55676e-20	R-ATH-975957.D072	17114	228	3907	87	1.17296e-07	R-ATH-975957.D071	25990	239	1078	58	2.36018e-28	R-ATH-72706.D071	25990	209	5328	124	1.01849e-34	R-ATH-1799339.D072	17114	207	9866	204	7.5663e-45	R-ATH-983169.D071	25990	241	10634	139	1.02082e-07	R-ATH-68874.D072	17114	31	3127	18	8.81888e-07	R-ATH-72737.D071	25990	261	2890	68	1.19977e-11
R-ATH-1236978.D072	17114	53	2386	37	2.55676e-20	R-ATH-110314.D072	17114	24	3801	18	5.51356e-08	R-ATH-156827.D071	25990	254	998	31	1.4669e-08	R-ATH-72737.D071	25990	261	5328	132	2.28989e-27	R-ATH-199977.D072	17114	80	9866	71	1.17501e-09	R-ATH-111885.D071	25990	55	3709	23	5.95754e-07	R-ATH-68949.D072	17114	75	3127	35	1.62074e-08	R-ATH-72766.D071	25990	299	2890	70	1.02566e-09
R-ATH-156827.D072	17114	238	2386	169	8.08914e-91	R-ATH-113501.D072	17114	14	3801	12	8.18762e-07	R-ATH-1799339.D071	25990	213	998	30	8.39147e-10	R-ATH-72766.D071	25990	299	5328	139	3.82926e-24	R-ATH-199991.D072	17114	243	9866	180	6.05999e-08	R-ATH-112040.D071	25990	55	3709	23	5.95754e-07	R-ATH-68962.D072	17114	28	3127	17	7.40037e-07	R-ATH-8953854.D071	25990	594	2890	114	3.63872e-09
R-ATH-162582.D072	17114	380	2386	103	7.3187e-12	R-ATH-113510.D072	17114	14	3801	12	8.18762e-07	R-ATH-392499.D071	25990	831	998	73	4.56745e-11	R-ATH-8953854.D071	25990	594	5328	236	1.94021e-27	R-ATH-349425.D072	17114	59	9866	54	8.94567e-09	R-ATH-112043.D071	25990	55	3709	23	5.95754e-07	R-ATH-69002.D072	17114	31	3127	18	8.81888e-07	R-ATH-927802.D071	25990	239	2890	64	1.32795e-11
R-ATH-1640170.D072	17114	260	2386	67	2.69099e-07	R-ATH-157579.D072	17114	25	3801	20	1.33761e-09	R-ATH-72613.D071	25990	269	998	32	1.60487e-08	R-ATH-927802.D071	25990	239	5328	130	4.93356e-31	R-ATH-392499.D072	17114	765	9866	638	9.07053e-55	R-ATH-1236975.D072	17114	53	7902	50	5.90634e-14	R-ATH-69052.D072	17114	75	3127	35	1.62074e-08	R-ATH-975956.D071	25990	223	2890	62	4.82185e-12
R-ATH-168256.D072	17114	724	2386	152	7.62451e-08	R-ATH-1640170.D072	17114	260	3801	101	8.11878e-10	R-ATH-72689.D071	25990	227	998	29	1.52915e-08	R-ATH-975956.D071	25990	223	5328	126	2.62427e-32	R-ATH-446203.D072	17114	158	9866	130	3.12641e-11	R-ATH-1236978.D072	17114	53	7902	50	5.90634e-14	R-ATH-69206.D072	17114	42	3127	25	3.18846e-09	R-ATH-975957.D071	25990	239	2890	64	1.32795e-11
R-ATH-174143.D072	17114	87	2386	39	2.73161e-12	R-ATH-174411.D072	17114	15	3801	13	2.08679e-07	R-ATH-72706.D071	25990	209	998	29	2.27478e-09	R-ATH-975957.D071	25990	239	5328	130	4.93356e-31	R-ATH-453276.D072	17114	87	9866	75	7.95571e-09	R-ATH-156827.D072	17114	238	7902	221	1.75944e-54	R-ATH-69239.D072	17114	104	3127	50	3.616e-12	R-ATH-392499.D072	17114	765	3241	201	2.19027e-07
R-ATH-174184.D072	17114	87	2386	39	2.73161e-12	R-ATH-174417.D072	17114	24	3801	19	4.85252e-09	R-ATH-72737.D071	25990	261	998	32	7.7022e-09	R-ATH-983189.D071	25990	52	2768	19	7.35973e-07	R-ATH-453279.D072	17114	58	9866	52	9.59377e-08	R-ATH-162582.D072	17114	380	7902	222	8.5229e-07	R-ATH-69242.D072	17114	118	3127	54	5.91505e-12	R-ATH-446193.D072	17114	30	3241	18	7.77234e-07
R-ATH-176409.D072	17114	87	2386	39	2.73161e-12	R-ATH-180786.D072	17114	25	3801	20	1.33761e-09	R-ATH-72766.D071	25990	299	998	38	1.07442e-10	R-ATH-983231.D071	25990	77	2768	24	8.04563e-07	R-ATH-5358351.D072	17114	75	9866	63	9.38356e-07	R-ATH-174143.D072	17114	87	7902	64	1.84228e-07	R-ATH-69278.D072	17114	223	3127	84	5.4684e-12	R-ATH-446203.D072	17114	158	3241	57	2.78711e-07
R-ATH-176814.D072	17114	87	2386	39	2.73161e-12	R-ATH-3247509.D072	17114	58	3801	30	8.14603e-07	R-ATH-927802.D071	25990	239	998	30	1.30707e-08	R-ATH-111885.D071	25990	55	4002	24	5.4673e-07	R-ATH-5632684.D072	17114	66	9866	57	4.52969e-07	R-ATH-174184.D072	17114	87	7902	64	1.84228e-07	R-ATH-69306.D072	17114	110	3127	51	1.2407e-11	R-ATH-597592.D072	17114	448	3241	128	3.54454e-07
R-ATH-179419.D072	17114	87	2386	39	2.73161e-12	R-ATH-453279.D072	17114	58	3801	36	7.36223e-11	R-ATH-975956.D071	25990	223	998	30	2.54759e-09	R-ATH-112040.D071	25990	55	4002	24	5.4673e-07	R-ATH-5653656.D072	17114	243	9866	180	6.05999e-08	R-ATH-176409.D072	17114	87	7902	64	1.84228e-07	R-ATH-72312.D072	17114	97	3127	62	3.35644e-23	R-ATH-983189.D072	17114	39	1455	18	5.35677e-10
R-ATH-1799339.D072	17114	207	2386	151	6.81777e-84	R-ATH-4839726.D072	17114	58	3801	30	8.14603e-07	R-ATH-975957.D071	25990	239	998	30	1.30707e-08	R-ATH-112043.D071	25990	55	4002	24	5.4673e-07	R-ATH-5683057.D072	17114	68	9866	62	1.00296e-09	R-ATH-176814.D072	17114	87	7902	64	1.84228e-07	R-ATH-72613.D072	17114	250	3127	88	1.15205e-10	R-ATH-983231.D072	17114	61	1455	22	2.08261e-09
R-ATH-199977.D072	17114	80	2386	33	1.8201e-09	R-ATH-6791226.D072	17114	97	3801	67	7.09625e-23	R-ATH-71291.D072	17114	187	4547	82	2.25113e-07	R-ATH-936837.D071	25990	30	4002	17	2.35498e-07	R-ATH-5687128.D072	17114	65	9866	60	5.27937e-10	R-ATH-179419.D072	17114	87	7902	64	1.84228e-07	R-ATH-72689.D072	17114	221	3127	75	1.6376e-08	R-ATH-392499.D072	17114	765	2666	179	4.69821e-09
R-ATH-349425.D072	17114	59	2386	37	6.52205e-18	R-ATH-6811434.D072	17114	76	3801	39	2.52184e-08	R-ATH-1236975.D072	17114	53	4886	39	1.36493e-11	R-ATH-71291.D072	17114	187	4382	80	2.09824e-07	R-ATH-5689603.D072	17114	62	9866	58	2.48465e-10	R-ATH-1799339.D072	17114	207	7902	197	1.54116e-53	R-ATH-72695.D072	17114	108	3127	43	1.28839e-07	R-ATH-453279.D072	17114	58	2666	26	1.18944e-07
R-ATH-392499.D072	17114	765	2386	325	7.81564e-88	R-ATH-68874.D072	17114	31	3801	22	9.57696e-09	R-ATH-1236978.D072	17114	53	4886	39	1.36493e-11	R-ATH-110314.D072	17114	24	4451	19	7.76613e-08	R-ATH-5689880.D072	17114	102	9866	83	3.03357e-07	R-ATH-199977.D072	17114	80	7902	65	1.05749e-10	R-ATH-72702.D072	17114	119	3127	47	4.58002e-08	R-ATH-6791226.D072	17114	97	2666	64	4.44256e-29
R-ATH-446203.D072	17114	158	2386	60	4.16201e-14	R-ATH-68962.D072	17114	28	3801	21	4.09814e-09	R-ATH-156827.D072	17114	238	4886	176	3.31035e-48	R-ATH-157579.D072	17114	25	4451	21	2.04622e-09	R-ATH-597592.D072	17114	448	9866	343	1.61528e-17	R-ATH-349425.D072	17114	59	7902	52	1.65303e-11	R-ATH-72737.D072	17114	247	3127	85	8.57882e-10	R-ATH-68874.D072	17114	31	2666	19	9.04557e-09
R-ATH-453276.D072	17114	87	2386	39	2.73161e-12	R-ATH-69002.D072	17114	31	3801	22	9.57696e-09	R-ATH-1799339.D072	17114	207	4886	162	3.30463e-50	R-ATH-1640170.D072	17114	260	4451	112	1.38812e-09	R-ATH-6791226.D072	17114	97	9866	88	5.7028e-13	R-ATH-392499.D072	17114	765	7902	580	1.9053e-65	R-ATH-72766.D072	17114	278	3127	101	5.43906e-13	R-ATH-68962.D072	17114	28	2666	18	7.48878e-09
R-ATH-5358351.D072	17114	75	2386	41	1.15738e-16	R-ATH-69091.D072	17114	15	3801	13	2.08679e-07	R-ATH-199977.D072	17114	80	4886	47	1.58269e-08	R-ATH-174417.D072	17114	24	4451	20	6.65011e-09	R-ATH-6811434.D072	17114	76	9866	65	1.54772e-07	R-ATH-446203.D072	17114	158	7902	119	6.51736e-14	R-ATH-8868773.D072	17114	97	3127	62	3.35644e-23	R-ATH-69002.D072	17114	31	2666	19	9.04557e-09
R-ATH-5632684.D072	17114	66	2386	37	1.19136e-15	R-ATH-69109.D072	17114	15	3801	13	2.08679e-07	R-ATH-349425.D072	17114	59	4886	40	4.46679e-10	R-ATH-180786.D072	17114	25	4451	21	2.04622e-09	R-ATH-6811442.D072	17114	116	9866	95	2.26668e-08	R-ATH-453276.D072	17114	87	7902	64	1.84228e-07	R-ATH-8953854.D072	17114	545	3127	200	3.75152e-25	R-ATH-69206.D072	17114	42	2666	23	5.28202e-09
R-ATH-5683057.D072	17114	68	2386	37	4.38023e-15	R-ATH-69186.D072	17114	21	3801	16	2.1691e-07	R-ATH-392499.D072	17114	765	4886	415	1.46933e-52	R-ATH-453279.D072	17114	58	4451	42	1.80903e-13	R-ATH-68874.D072	17114	31	9866	30	8.97765e-07	R-ATH-5358351.D072	17114	75	7902	59	8.06572e-09	R-ATH-927802.D072	17114	228	3127	79	2.34257e-09	R-ATH-69239.D072	17114	104	2666	40	1.20834e-08
R-ATH-5687128.D072	17114	65	2386	37	6.04264e-16	R-ATH-69190.D072	17114	26	3801	18	4.00785e-07	R-ATH-446203.D072	17114	158	4886	89	2.1293e-13	R-ATH-5617833.D072	17114	16	4451	14	4.39963e-07	R-ATH-68949.D072	17114	75	9866	72	2.94305e-14	R-ATH-5632684.D072	17114	66	7902	52	5.70119e-08	R-ATH-975956.D072	17114	212	3127	70	1.64178e-07	R-ATH-69242.D072	17114	118	2666	41	2.19217e-07
R-ATH-5688426.D072	17114	130	2386	52	1.83951e-13	R-ATH-69206.D072	17114	42	3801	31	1.53228e-12	R-ATH-5358351.D072	17114	75	4886	43	1.69497e-07	R-ATH-5696400.D072	17114	40	4451	26	2.49292e-07	R-ATH-68962.D072	17114	28	9866	28	1.97266e-07	R-ATH-5683057.D072	17114	68	7902	54	1.90513e-08	R-ATH-975957.D072	17114	228	3127	79	2.34257e-09	R-ATH-69278.D072	17114	223	2666	65	1.84084e-07
R-ATH-5689603.D072	17114	62	2386	39	7.09513e-19	R-ATH-69239.D072	17114	104	3801	49	1.65264e-08	R-ATH-5632684.D072	17114	66	4886	39	2.10937e-07	R-ATH-6782210.D072	17114	76	4451	40	6.57188e-07	R-ATH-69002.D072	17114	31	9866	30	8.97765e-07	R-ATH-5687128.D072	17114	65	7902	52	2.19746e-08	R-ATH-1236975.D072	17114	53	3042	29	1.39634e-09	R-ATH-69306.D072	17114	110	2666	42	6.78227e-09
R-ATH-5689880.D072	17114	102	2386	45	1.18053e-13	R-ATH-69242.D072	17114	118	3801	57	3.46839e-10	R-ATH-5683057.D072	17114	68	4886	40	1.75353e-07	R-ATH-6791226.D072	17114	97	4451	74	4.50095e-25	R-ATH-69017.D072	17114	63	9866	60	1.34105e-11	R-ATH-5688426.D072	17114	130	7902	90	8.24074e-08	R-ATH-1236978.D072	17114	53	3042	29	1.39634e-09	R-ATH-72312.D072	17114	97	2666	64	4.44256e-29
R-ATH-597592.D072	17114	448	2386	135	2.42895e-19	R-ATH-69278.D072	17114	223	3801	94	1.70714e-11	R-ATH-5687128.D072	17114	65	4886	39	1.1902e-07	R-ATH-6811434.D072	17114	76	4451	44	3.9222e-09	R-ATH-69052.D072	17114	75	9866	72	2.94305e-14	R-ATH-5689603.D072	17114	62	7902	56	2.4148e-13	R-ATH-156827.D072	17114	238	3042	140	4.16301e-46	R-ATH-8868773.D072	17114	97	2666	64	4.44256e-29
R-ATH-6807878.D072	17114	52	2386	23	1.10529e-07	R-ATH-69306.D072	17114	110	3801	51	1.6663e-08	R-ATH-5688426.D072	17114	130	4886	65	1.84477e-07	R-ATH-68867.D072	17114	16	4451	14	4.39963e-07	R-ATH-69206.D072	17114	42	9866	40	4.32941e-08	R-ATH-5689880.D072	17114	102	7902	73	1.67492e-07	R-ATH-1799339.D072	17114	207	3042	130	2.07336e-47	R-ATH-8953854.D072	17114	545	2666	163	7.73192e-18
R-ATH-68949.D072	17114	75	2386	39	6.00566e-15	R-ATH-72163.D072	17114	179	3801	68	1.16385e-06	R-ATH-5689603.D072	17114	62	4886	44	5.21982e-12	R-ATH-68874.D072	17114	31	4451	25	3.00384e-10	R-ATH-69229.D072	17114	54	9866	53	4.64995e-12	R-ATH-597592.D072	17114	448	7902	307	3.27483e-22	R-ATH-349425.D072	17114	59	3042	29	3.47671e-08	R-ATH-1236975.D072	17114	53	1836	23	1.12124e-09
R-ATH-69017.D072	17114	63	2386	38	1.58735e-17	R-ATH-72203.D072	17114	199	3801	74	1.04466e-06	R-ATH-5689880.D072	17114	102	4886	54	1.83566e-07	R-ATH-68962.D072	17114	28	4451	23	7.99136e-10	R-ATH-69239.D072	17114	104	9866	98	2.89401e-17	R-ATH-68949.D072	17114	75	7902	61	3.68529e-10	R-ATH-392499.D072	17114	765	3042	291	3.5026e-42	R-ATH-1236978.D072	17114	53	1836	23	1.12124e-09
R-ATH-69052.D072	17114	75	2386	39	6.00566e-15	R-ATH-72312.D072	17114	97	3801	67	7.09625e-23	R-ATH-597592.D072	17114	448	4886	209	1.47423e-16	R-ATH-69002.D072	17114	31	4451	25	3.00384e-10	R-ATH-69242.D072	17114	118	9866	110	3.30181e-18	R-ATH-69017.D072	17114	63	7902	54	7.29416e-11	R-ATH-446203.D072	17114	158	3042	54	5.08608e-07	R-ATH-156827.D072	17114	238	1836	117	7.5283e-51
R-ATH-69229.D072	17114	54	2386	37	7.03474e-20	R-ATH-73886.D072	17114	25	3801	20	1.33761e-09	R-ATH-68949.D072	17114	75	4886	42	5.68212e-07	R-ATH-69186.D072	17114	21	4451	17	2.17165e-07	R-ATH-69278.D072	17114	223	9866	187	2.85435e-17	R-ATH-69052.D072	17114	75	7902	61	3.68529e-10	R-ATH-5358351.D072	17114	75	3042	32	4.39653e-07	R-ATH-1799339.D072	17114	207	1836	108	2.80039e-50
R-ATH-69239.D072	17114	104	2386	42	2.63482e-11	R-ATH-8856688.D072	17114	83	3801	41	4.5422e-08	R-ATH-69017.D072	17114	63	4886	41	1.80895e-09	R-ATH-69190.D072	17114	26	4451	19	6.84777e-07	R-ATH-69306.D072	17114	110	9866	103	1.62914e-17	R-ATH-69229.D072	17114	54	7902	50	4.37937e-13	R-ATH-5632684.D072	17114	66	3042	29	7.18555e-07	R-ATH-349425.D072	17114	59	1836	23	1.36839e-08
R-ATH-69242.D072	17114	118	2386	44	2.01501e-10	R-ATH-8868773.D072	17114	97	3801	67	7.09625e-23	R-ATH-69052.D072	17114	75	4886	42	5.68212e-07	R-ATH-69206.D072	17114	42	4451	35	1.08918e-14	R-ATH-69541.D072	17114	59	9866	54	8.94567e-09	R-ATH-69239.D072	17114	104	7902	75	6.76199e-08	R-ATH-5683057.D072	17114	68	3042	30	4.17028e-07	R-ATH-392499.D072	17114	765	1836	222	1.02028e-46
R-ATH-69278.D072	17114	223	2386	65	2.38955e-09	R-ATH-8953854.D072	17114	545	3801	210	1.64422e-18	R-ATH-69229.D072	17114	54	4886	39	3.55784e-11	R-ATH-69239.D072	17114	104	4451	53	4.44126e-08	R-ATH-69563.D072	17114	59	9866	54	8.94567e-09	R-ATH-69306.D072	17114	110	7902	78	1.21164e-07	R-ATH-5687128.D072	17114	65	3042	29	4.84768e-07	R-ATH-5358351.D072	17114	75	1836	27	5.94961e-09
R-ATH-69306.D072	17114	110	2386	44	1.3095e-11	R-ATH-983189.D072	17114	39	3801	31	4.52418e-14	R-ATH-69541.D072	17114	59	4886	40	4.46679e-10	R-ATH-69242.D072	17114	118	4451	64	6.04421e-11	R-ATH-69580.D072	17114	59	9866	54	8.94567e-09	R-ATH-69541.D072	17114	59	7902	52	1.65303e-11	R-ATH-5688426.D072	17114	130	3042	46	1.15555e-06	R-ATH-5632684.D072	17114	66	1836	23	1.5701e-07
R-ATH-69541.D072	17114	59	2386	37	6.52205e-18	R-ATH-983231.D072	17114	61	3801	37	1.05654e-10	R-ATH-69563.D072	17114	59	4886	40	4.46679e-10	R-ATH-69278.D072	17114	223	4451	102	1.30959e-10	R-ATH-69615.D072	17114	59	9866	54	8.94567e-09	R-ATH-69563.D072	17114	59	7902	52	1.65303e-11	R-ATH-5689603.D072	17114	62	3042	30	3.20264e-08	R-ATH-5683057.D072	17114	68	1836	23	2.92088e-07
R-ATH-69563.D072	17114	59	2386	37	6.52205e-18	R-ATH-72163.D073	20176	187	7843	108	1.20737e-07	R-ATH-69580.D072	17114	59	4886	40	4.46679e-10	R-ATH-69306.D072	17114	110	4451	56	1.95257e-08	R-ATH-72312.D072	17114	97	9866	88	5.7028e-13	R-ATH-69580.D072	17114	59	7902	52	1.65303e-11	R-ATH-5689880.D072	17114	102	3042	39	7.99717e-07	R-ATH-5687128.D072	17114	65	1836	23	1.13772e-07
R-ATH-69580.D072	17114	59	2386	37	6.52205e-18	R-ATH-72172.D073	20176	193	7843	112	4.98938e-08	R-ATH-69615.D072	17114	59	4886	40	4.46679e-10	R-ATH-72203.D072	17114	199	4451	84	4.35077e-07	R-ATH-72613.D072	17114	250	9866	243	6.46371e-49	R-ATH-69615.D072	17114	59	7902	52	1.65303e-11	R-ATH-597592.D072	17114	448	3042	131	1.11762e-09	R-ATH-5689603.D072	17114	62	1836	24	7.83599e-09
R-ATH-69615.D072	17114	59	2386	37	6.52205e-18	R-ATH-72203.D073	20176	208	7843	121	1.20986e-08	R-ATH-72613.D072	17114	250	4886	181	2.62186e-47	R-ATH-72312.D072	17114	97	4451	74	4.50095e-25	R-ATH-72689.D072	17114	221	9866	218	3.63285e-48	R-ATH-69620.D072	17114	97	7902	69	5.29059e-07	R-ATH-68949.D072	17114	75	3042	32	4.39653e-07	R-ATH-5689880.D072	17114	102	1836	29	5.99986e-07
R-ATH-69620.D072	17114	97	2386	38	6.56623e-10	R-ATH-1237044.D073	20176	30	5135	21	3.8139e-07	R-ATH-72689.D072	17114	221	4886	169	8.34483e-50	R-ATH-73886.D072	17114	25	4451	21	2.04622e-09	R-ATH-72695.D072	17114	108	9866	108	1.14008e-26	R-ATH-72613.D072	17114	250	7902	228	1.71951e-52	R-ATH-69017.D072	17114	63	3042	31	1.1399e-08	R-ATH-597592.D072	17114	448	1836	86	5.18324e-08
R-ATH-72613.D072	17114	250	2386	173	4.87512e-90	R-ATH-1247673.D073	20176	30	5135	21	3.8139e-07	R-ATH-72695.D072	17114	108	4886	77	3.49096e-20	R-ATH-73893.D072	17114	40	4451	26	2.49292e-07	R-ATH-72702.D072	17114	119	9866	119	2.52486e-29	R-ATH-72689.D072	17114	221	7902	206	1.37343e-51	R-ATH-69052.D072	17114	75	3042	32	4.39653e-07	R-ATH-68949.D072	17114	75	1836	25	1.24388e-07
R-ATH-72689.D072	17114	221	2386	159	7.78002e-87	R-ATH-1480926.D073	20176	30	5135	21	3.8139e-07	R-ATH-72702.D072	17114	119	4886	83	1.17565e-20	R-ATH-8856688.D072	17114	83	4451	46	1.1762e-08	R-ATH-72706.D072	17114	201	9866	197	7.42184e-42	R-ATH-72695.D072	17114	108	7902	99	7.19696e-24	R-ATH-69229.D072	17114	54	3042	29	2.50452e-09	R-ATH-69017.D072	17114	63	1836	25	2.08113e-09
R-ATH-72695.D072	17114	108	2386	80	1.20553e-45	R-ATH-156827.D073	20176	238	5135	105	2.53399e-10	R-ATH-72706.D072	17114	201	4886	159	1.95481e-50	R-ATH-8868773.D072	17114	97	4451	74	4.50095e-25	R-ATH-72737.D072	17114	247	9866	240	3.19433e-48	R-ATH-72702.D072	17114	119	7902	108	5.16456e-25	R-ATH-69541.D072	17114	59	3042	29	3.47671e-08	R-ATH-69052.D072	17114	75	1836	25	1.24388e-07
R-ATH-72702.D072	17114	119	2386	87	9.36096e-49	R-ATH-1799339.D073	20176	205	5135	103	1.81881e-14	R-ATH-72737.D072	17114	247	4886	181	1.41366e-48	R-ATH-8953854.D072	17114	545	4451	237	2.05871e-19	R-ATH-72766.D072	17114	278	9866	269	1.18158e-52	R-ATH-72706.D072	17114	201	7902	191	1.27328e-51	R-ATH-69563.D072	17114	59	3042	29	3.47671e-08	R-ATH-69229.D072	17114	54	1836	23	1.75558e-09
R-ATH-72706.D072	17114	201	2386	150	9.86762e-86	R-ATH-432040.D073	20176	21	5135	18	1.14511e-08	R-ATH-72766.D072	17114	278	4886	193	6.82947e-46	R-ATH-983189.D072	17114	39	4451	34	1.60442e-15	R-ATH-75815.D072	17114	54	9866	53	4.64995e-12	R-ATH-72737.D072	17114	247	7902	225	1.38365e-51	R-ATH-69580.D072	17114	59	3042	29	3.47671e-08	R-ATH-69541.D072	17114	59	1836	23	1.36839e-08
R-ATH-72737.D072	17114	247	2386	172	3.22224e-90	R-ATH-432047.D073	20176	21	5135	18	1.14511e-08	R-ATH-75815.D072	17114	54	4886	39	3.55784e-11	R-ATH-983231.D072	17114	61	4451	42	2.81637e-12	R-ATH-8856688.D072	17114	83	9866	70	1.67119e-07	R-ATH-72766.D072	17114	278	7902	251	1.40212e-55	R-ATH-69615.D072	17114	59	3042	29	3.47671e-08	R-ATH-69563.D072	17114	59	1836	23	1.36839e-08
R-ATH-72766.D072	17114	278	2386	181	2.64799e-87	R-ATH-445717.D073	20176	21	5135	18	1.14511e-08	R-ATH-8953854.D072	17114	545	4886	239	7.50299e-15	R-ATH-1236975.D072	17114	53	5014	38	2.09313e-10	R-ATH-8868773.D072	17114	97	9866	88	5.7028e-13	R-ATH-75815.D072	17114	54	7902	50	4.37937e-13	R-ATH-72613.D072	17114	250	3042	144	7.37721e-46	R-ATH-69580.D072	17114	59	1836	23	1.36839e-08
R-ATH-75815.D072	17114	54	2386	37	7.03474e-20	R-ATH-72613.D073	20176	252	5135	105	1.15963e-08	R-ATH-927802.D072	17114	228	4886	164	2.39823e-42	R-ATH-1236978.D072	17114	53	5014	38	2.09313e-10	R-ATH-8953854.D072	17114	545	9866	468	1.78947e-47	R-ATH-8953854.D072	17114	545	7902	358	9.37082e-21	R-ATH-72689.D072	17114	221	3042	133	1.99588e-45	R-ATH-69615.D072	17114	59	1836	23	1.36839e-08
R-ATH-8953854.D072	17114	545	2386	208	1.44836e-46	R-ATH-72689.D073	20176	219	5135	104	1.34526e-12	R-ATH-948021.D072	17114	85	4886	50	5.2278e-09	R-ATH-156827.D072	17114	238	5014	168	5.50143e-40	R-ATH-927802.D072	17114	228	9866	224	3.35853e-48	R-ATH-927802.D072	17114	228	7902	206	6.8086e-46	R-ATH-72695.D072	17114	108	3042	58	2.91148e-17	R-ATH-72613.D072	17114	250	1836	121	1.25138e-51
R-ATH-927802.D072	17114	228	2386	156	4.92157e-80	R-ATH-72706.D073	20176	200	5135	102	6.92513e-15	R-ATH-975956.D072	17114	212	4886	161	8.58489e-47	R-ATH-162582.D072	17114	380	5014	155	8.7267e-07	R-ATH-948021.D072	17114	85	9866	76	1.29471e-10	R-ATH-948021.D072	17114	85	7902	69	3.03727e-11	R-ATH-72702.D072	17114	119	3042	64	6.02936e-19	R-ATH-72689.D072	17114	221	1836	113	2.15973e-51
R-ATH-948021.D072	17114	85	2386	34	2.7191e-09	R-ATH-72737.D073	20176	248	5135	105	4.12993e-09	R-ATH-975957.D072	17114	228	4886	164	2.39823e-42	R-ATH-1799339.D072	17114	207	5014	155	3.31399e-42	R-ATH-975956.D072	17114	212	9866	209	4.95145e-46	R-ATH-975956.D072	17114	212	7902	200	1.71021e-52	R-ATH-72706.D072	17114	201	3042	129	1.29501e-48	R-ATH-72695.D072	17114	108	1836	53	1.33314e-23
R-ATH-975956.D072	17114	212	2386	154	4.09097e-85	R-ATH-72766.D073	20176	282	5135	109	6.26538e-07	R-ATH-110314.D072	17114	24	4390	19	6.10669e-08	R-ATH-199977.D072	17114	80	5014	46	1.31592e-07	R-ATH-975957.D072	17114	228	9866	224	3.35853e-48	R-ATH-975957.D072	17114	228	7902	206	6.8086e-46	R-ATH-72737.D072	17114	247	3042	144	9.68872e-47	R-ATH-72702.D072	17114	119	1836	55	7.79768e-23
R-ATH-975957.D072	17114	228	2386	156	4.92157e-80	R-ATH-927802.D073	20176	226	5135	106	2.18529e-12	R-ATH-157579.D072	17114	25	4390	21	1.55825e-09	R-ATH-211000.D072	17114	65	5014	40	6.61092e-08	R-ATH-72172.D073	20176	193	9716	126	1.08073e-06	R-ATH-72163.D072	17114	179	4138	76	4.98723e-08	R-ATH-72766.D072	17114	278	3042	152	1.79317e-44	R-ATH-72706.D072	17114	201	1836	107	5.92426e-51
R-ATH-71291.D072	17114	187	1655	43	5.47769e-08	R-ATH-975956.D073	20176	210	5135	102	3.8056e-13	R-ATH-1640170.D072	17114	260	4390	109	6.24306e-09	R-ATH-349425.D072	17114	59	5014	39	5.15074e-09	R-ATH-72203.D073	20176	208	9716	137	1.71737e-07	R-ATH-72172.D072	17114	185	4138	79	2.0195e-08	R-ATH-75815.D072	17114	54	3042	29	2.50452e-09	R-ATH-72737.D072	17114	247	1836	121	2.33741e-52
R-ATH-2470946.D072	17114	7	1097	6	4.53157e-07	R-ATH-975957.D073	20176	226	5135	106	2.18529e-12	R-ATH-174411.D072	17114	15	4390	13	1.25433e-06	R-ATH-392499.D072	17114	765	5014	406	4.61217e-45	R-ATH-156827.D073	20176	238	7623	190	1.48876e-40	R-ATH-72187.D072	17114	48	4138	28	4.39408e-07	R-ATH-8953854.D072	17114	545	3042	180	1.88482e-18	R-ATH-72766.D072	17114	278	1836	128	1.81405e-51
R-ATH-68884.D072	17114	7	1097	6	4.53157e-07	R-ATH-983189.D073	20176	50	5135	35	4.75064e-11	R-ATH-174417.D072	17114	24	4390	20	5.13461e-09	R-ATH-446203.D072	17114	158	5014	87	1.02517e-11	R-ATH-1799339.D073	20176	205	7623	179	2.0998e-49	R-ATH-72203.D072	17114	199	4138	85	5.8598e-09	R-ATH-927802.D072	17114	228	3042	131	1.23426e-41	R-ATH-75815.D072	17114	54	1836	23	1.75558e-09
R-ATH-983189.D072	17114	39	1097	13	4.86766e-07	R-ATH-983231.D073	20176	73	5135	43	1.39237e-09	R-ATH-180786.D072	17114	25	4390	21	1.55825e-09	R-ATH-5358351.D072	17114	75	5014	42	1.21309e-06	R-ATH-432040.D073	20176	21	7623	19	7.93535e-07	R-ATH-983189.D072	17114	39	4138	24	7.50727e-07	R-ATH-975956.D072	17114	212	3042	131	1.31713e-46	R-ATH-8953854.D072	17114	545	1836	144	1.13457e-25
R-ATH-983231.D072	17114	61	1097	16	9.51056e-07	R-ATH-8856688.D074	25551	104	11596	72	7.3543e-07	R-ATH-453279.D072	17114	58	4390	41	7.95774e-13	R-ATH-5578749.D072	17114	63	5014	40	1.85277e-08	R-ATH-432047.D073	20176	21	7623	19	7.93535e-07	R-ATH-72203.D073	20176	208	1146	32	2.62472e-07	R-ATH-975957.D072	17114	228	3042	131	1.23426e-41	R-ATH-927802.D072	17114	228	1836	110	8.12748e-47
R-ATH-392499.D072	17114	765	864	73	1.0948e-07	R-ATH-983189.D074	25551	52	11596	44	5.39938e-09	R-ATH-5617833.D072	17114	16	4390	14	3.65755e-07	R-ATH-5683057.D072	17114	68	5014	39	1.28019e-06	R-ATH-445717.D073	20176	21	7623	19	7.93535e-07	R-ATH-936837.D073	20176	26	5556	20	2.2992e-07	R-ATH-1430728.D072	17114	898	2337	175	3.83613e-07	R-ATH-975956.D072	17114	212	1836	108	6.07954e-49
R-ATH-453279.D072	17114	58	864	15	1.21139e-07	R-ATH-1799339.D075	17434	206	4798	91	1.92041e-07	R-ATH-5696400.D072	17114	40	4390	26	1.8535e-07	R-ATH-5687128.D072	17114	65	5014	38	9.04403e-07	R-ATH-6811434.D073	20176	91	7623	58	4.49708e-07	R-ATH-156827.D073	20176	238	440	21	6.62497e-08	R-ATH-1237044.D073	20176	30	6035	22	1.14949e-06	R-ATH-975957.D072	17114	228	1836	110	8.12748e-47
R-ATH-6791226.D072	17114	97	864	27	1.63463e-13	R-ATH-6791226.D075	17434	98	4798	63	3.07888e-14	R-ATH-6781827.D072	17114	89	4390	44	1.18262e-06	R-ATH-5688426.D072	17114	130	5014	66	2.05042e-07	R-ATH-72613.D073	20176	252	7623	191	4.98474e-35	R-ATH-1799339.D073	20176	205	440	19	1.29844e-07	R-ATH-1247673.D073	20176	30	6035	22	1.14949e-06	R-ATH-983189.D073	20176	50	3356	24	2.59817e-07
R-ATH-68962.D072	17114	28	864	10	5.83566e-07	R-ATH-72312.D075	17434	98	4798	63	3.07888e-14	R-ATH-6782135.D072	17114	78	4390	40	1.07989e-06	R-ATH-5689603.D072	17114	62	5014	43	7.79287e-11	R-ATH-72689.D073	20176	219	7623	182	1.26053e-43	R-ATH-392499.D073	20176	784	440	45	3.53009e-09	R-ATH-1480926.D073	20176	30	6035	22	1.14949e-06	R-ATH-72163.D073	20176	187	761	23	6.43822e-07
R-ATH-69206.D072	17114	42	864	15	8.57747e-10	R-ATH-72689.D075	17434	219	4798	94	6.03981e-07	R-ATH-6782210.D072	17114	76	4390	40	4.45439e-07	R-ATH-5689880.D072	17114	102	5014	55	1.61592e-07	R-ATH-72695.D073	20176	106	7623	80	2.78022e-15	R-ATH-72613.D073	20176	252	440	21	1.75104e-07	R-ATH-156827.D073	20176	238	6035	171	6.08603e-41	R-ATH-72172.D073	20176	193	761	23	1.12599e-06
R-ATH-69239.D072	17114	104	864	20	2.12026e-07	R-ATH-72706.D075	17434	200	4798	90	7.9567e-08	R-ATH-6791226.D072	17114	97	4390	75	1.85472e-26	R-ATH-597592.D072	17114	448	5014	208	6.49117e-15	R-ATH-72702.D073	20176	118	7623	82	2.56127e-12	R-ATH-72689.D073	20176	219	440	19	3.64447e-07	R-ATH-1799339.D073	20176	205	6035	160	2.64881e-46	R-ATH-72203.D073	20176	208	761	27	2.22401e-08
R-ATH-69242.D072	17114	118	864	22	9.43011e-08	R-ATH-8868773.D075	17434	98	4798	63	3.07888e-14	R-ATH-6811434.D072	17114	76	4390	42	3.6788e-08	R-ATH-69017.D072	17114	63	5014	40	1.85277e-08	R-ATH-72706.D073	20176	200	7623	177	8.74338e-51	R-ATH-72706.D073	20176	200	440	19	8.77859e-08	R-ATH-212165.D073	20176	45	6035	31	7.6692e-08	R-ATH-156827.D073	20176	238	1405	121	6.76872e-76
R-ATH-69278.D072	17114	223	864	30	9.32714e-07	R-ATH-8953854.D075	17434	545	4798	228	1.93203e-13	R-ATH-68874.D072	17114	31	4390	24	2.31368e-09	R-ATH-69229.D072	17114	54	5014	38	5.06585e-10	R-ATH-72737.D073	20176	248	7623	188	1.62684e-34	R-ATH-72737.D073	20176	248	440	20	5.80449e-07	R-ATH-212300.D073	20176	45	6035	31	7.6692e-08	R-ATH-157579.D073	20176	26	1405	11	5.22715e-07
R-ATH-69306.D072	17114	110	864	20	5.47466e-07	R-ATH-975956.D075	17434	210	4798	91	5.47377e-07	R-ATH-68962.D072	17114	28	4390	23	5.94654e-10	R-ATH-69541.D072	17114	59	5014	39	5.15074e-09	R-ATH-72766.D073	20176	282	7623	199	2.73043e-29	R-ATH-72766.D073	20176	282	440	24	1.53283e-08	R-ATH-432040.D073	20176	21	6035	18	1.77331e-07	R-ATH-1640170.D073	20176	277	1405	58	2.5659e-14
R-ATH-72312.D072	17114	97	864	27	1.63463e-13	R-ATH-1430728.D075	17434	904	2426	194	1.43268e-10	R-ATH-69002.D072	17114	31	4390	24	2.31368e-09	R-ATH-69563.D072	17114	59	5014	39	5.15074e-09	R-ATH-927802.D073	20176	226	7623	187	3.05979e-44	R-ATH-927802.D073	20176	226	440	21	2.70449e-08	R-ATH-432047.D073	20176	21	6035	18	1.77331e-07	R-ATH-174143.D073	20176	90	1405	22	1.60213e-07
R-ATH-8868773.D072	17114	97	864	27	1.63463e-13	R-ATH-1236975.D076	13218	53	5339	39	9.41449e-07	R-ATH-69091.D072	17114	15	4390	13	1.25433e-06	R-ATH-69580.D072	17114	59	5014	39	5.15074e-09	R-ATH-975956.D073	20176	210	7623	180	4.03986e-47	R-ATH-975956.D073	20176	210	440	20	3.84927e-08	R-ATH-445717.D073	20176	21	6035	18	1.77331e-07	R-ATH-174184.D073	20176	90	1405	22	1.60213e-07
R-ATH-8953854.D072	17114	545	864	73	1.71109e-14	R-ATH-1236978.D076	13218	53	5339	39	9.41449e-07	R-ATH-69109.D072	17114	15	4390	13	1.25433e-06	R-ATH-69615.D072	17114	59	5014	39	5.15074e-09	R-ATH-975957.D073	20176	226	7623	187	3.05979e-44	R-ATH-975957.D073	20176	226	440	21	2.70449e-08	R-ATH-6811434.D073	20176	91	6035	53	1.79305e-08	R-ATH-174417.D073	20176	25	1405	11	3.2183e-07
R-ATH-6811434.D073	20176	91	3409	37	6.70774e-08	R-ATH-156827.D076	13218	228	5339	218	5.92777e-73	R-ATH-69186.D072	17114	21	4390	17	1.74754e-07	R-ATH-72613.D072	17114	250	5014	172	1.44916e-38	R-ATH-983189.D073	20176	50	7623	43	2.49824e-12	R-ATH-1640170.D073	20176	277	442	22	2.2309e-07	R-ATH-72613.D073	20176	252	6035	171	8.75726e-36	R-ATH-176409.D073	20176	90	1405	22	1.60213e-07
R-ATH-8856688.D073	20176	99	3409	37	8.27922e-07	R-ATH-1799339.D076	13218	198	5339	196	5.5898e-75	R-ATH-69190.D072	17114	26	4390	19	5.4325e-07	R-ATH-72689.D072	17114	221	5014	161	3.3639e-41	R-ATH-983231.D073	20176	73	7623	54	3.37719e-10	R-ATH-68949.D073	20176	79	442	12	1.43043e-07	R-ATH-72689.D073	20176	219	6035	164	3.224e-43	R-ATH-176814.D073	20176	90	1405	22	1.60213e-07
R-ATH-983189.D073	20176	50	3409	32	1.28282e-13	R-ATH-349425.D076	13218	58	5339	43	1.81481e-07	R-ATH-69206.D072	17114	42	4390	35	6.92747e-15	R-ATH-72695.D072	17114	108	5014	74	3.45672e-17	R-ATH-1236975.D073	20176	55	1124	15	2.03999e-07	R-ATH-69052.D073	20176	80	442	12	1.64991e-07	R-ATH-72695.D073	20176	106	6035	77	1.21316e-19	R-ATH-179419.D073	20176	90	1405	22	1.60213e-07
R-ATH-983231.D073	20176	73	3409	36	1.67001e-10	R-ATH-392499.D076	13218	694	5339	405	8.77351e-23	R-ATH-69239.D072	17114	104	4390	51	2.38755e-07	R-ATH-72702.D072	17114	119	5014	80	1.06545e-17	R-ATH-1236978.D073	20176	55	1124	15	2.03999e-07	R-ATH-69239.D073	20176	110	442	14	1.29328e-07	R-ATH-72702.D073	20176	118	6035	78	4.54694e-16	R-ATH-1799339.D073	20176	205	1405	113	5.21425e-76
R-ATH-156827.D073	20176	238	274	17	2.99075e-08	R-ATH-5687128.D076	13218	64	5339	45	1.16937e-06	R-ATH-69242.D072	17114	118	4390	62	3.68714e-10	R-ATH-72706.D072	17114	201	5014	151	1.92007e-41	R-ATH-174143.D073	20176	90	1124	19	4.21081e-07	R-ATH-69242.D073	20176	126	442	14	7.05662e-07	R-ATH-72706.D073	20176	200	6035	157	4.80349e-46	R-ATH-180786.D073	20176	26	1405	11	5.22715e-07
R-ATH-1799339.D073	20176	205	274	14	8.70907e-07	R-ATH-5689603.D076	13218	60	5339	43	8.76694e-07	R-ATH-69278.D072	17114	223	4390	99	8.13375e-10	R-ATH-72737.D072	17114	247	5014	172	1.17254e-39	R-ATH-174184.D073	20176	90	1124	19	4.21081e-07	R-ATH-69278.D073	20176	236	442	19	1.21931e-06	R-ATH-72737.D073	20176	248	6035	168	4.92309e-35	R-ATH-2299718.D073	20176	45	1405	15	1.91679e-07
R-ATH-392499.D073	20176	784	274	30	3.4187e-07	R-ATH-6791226.D076	13218	85	5339	80	5.92565e-26	R-ATH-69306.D072	17114	110	4390	53	2.87711e-07	R-ATH-72766.D072	17114	278	5014	185	2.80357e-38	R-ATH-176409.D073	20176	90	1124	19	4.21081e-07	R-ATH-69306.D073	20176	116	442	14	2.52907e-07	R-ATH-72766.D073	20176	282	6035	176	6.99842e-30	R-ATH-349425.D073	20176	61	1405	17	5.48866e-07
R-ATH-72613.D073	20176	252	274	17	6.89481e-08	R-ATH-69229.D076	13218	53	5339	39	9.41449e-07	R-ATH-72203.D072	17114	199	4390	83	4.99405e-07	R-ATH-75815.D072	17114	54	5014	38	5.06585e-10	R-ATH-176814.D073	20176	90	1124	19	4.21081e-07	R-ATH-156827.D073	20176	238	5825	178	4.48022e-49	R-ATH-8856688.D073	20176	99	6035	54	2.69093e-07	R-ATH-392499.D073	20176	784	1405	186	1.41135e-52
R-ATH-72689.D073	20176	219	274	15	3.39566e-07	R-ATH-69239.D076	13218	74	5339	51	6.15725e-07	R-ATH-72312.D072	17114	97	4390	75	1.85472e-26	R-ATH-8878171.D072	17114	43	5014	28	1.20514e-06	R-ATH-179419.D073	20176	90	1124	19	4.21081e-07	R-ATH-1799339.D073	20176	205	5825	167	1.74124e-55	R-ATH-9006931.D073	20176	120	6035	61	1.21647e-06	R-ATH-453276.D073	20176	90	1405	22	1.60213e-07
R-ATH-72706.D073	20176	200	274	14	6.47148e-07	R-ATH-69242.D076	13218	86	5339	58	3.38485e-07	R-ATH-73886.D072	17114	25	4390	21	1.55825e-09	R-ATH-8936459.D072	17114	43	5014	28	1.20514e-06	R-ATH-349425.D073	20176	61	1124	15	8.82549e-07	R-ATH-212165.D073	20176	45	5825	31	3.10299e-08	R-ATH-927802.D073	20176	226	6035	165	4.95536e-41	R-ATH-5683057.D073	20176	70	1405	20	3.51748e-08
R-ATH-72737.D073	20176	248	274	17	5.46377e-08	R-ATH-69306.D076	13218	74	5339	51	6.15725e-07	R-ATH-73893.D072	17114	40	4390	26	1.8535e-07	R-ATH-8939211.D072	17114	66	5014	41	3.08134e-08	R-ATH-392499.D073	20176	784	1124	78	4.50217e-07	R-ATH-212300.D073	20176	45	5825	31	3.10299e-08	R-ATH-975956.D073	20176	210	6035	160	7.20839e-44	R-ATH-5687128.D073	20176	67	1405	19	8.7965e-08
R-ATH-72766.D073	20176	282	274	17	3.44394e-07	R-ATH-69541.D076	13218	58	5339	43	1.81481e-07	R-ATH-8856688.D072	17114	83	4390	44	9.10699e-08	R-ATH-8953854.D072	17114	545	5014	234	4.26524e-12	R-ATH-453276.D073	20176	90	1124	19	4.21081e-07	R-ATH-2299718.D073	20176	45	5825	30	1.62203e-07	R-ATH-975957.D073	20176	226	6035	165	4.95536e-41	R-ATH-5693538.D073	20176	43	1405	14	6.80593e-07
R-ATH-975956.D073	20176	210	274	14	1.16166e-06	R-ATH-69563.D076	13218	58	5339	43	1.81481e-07	R-ATH-8868773.D072	17114	97	4390	75	1.85472e-26	R-ATH-9006931.D072	17114	109	5014	58	1.38556e-07	R-ATH-5358351.D073	20176	77	1124	17	8.70704e-07	R-ATH-392499.D073	20176	784	5825	310	4.04463e-11	R-ATH-983189.D073	20176	50	6035	42	3.01353e-15	R-ATH-68875.D073	20176	47	1405	15	3.6589e-07
R-ATH-936837.D073	20176	26	3196	17	1.7636e-08	R-ATH-69580.D076	13218	58	5339	43	1.81481e-07	R-ATH-8953854.D072	17114	545	4390	230	9.28578e-18	R-ATH-9018519.D072	17114	66	5014	41	3.08134e-08	R-ATH-5632684.D073	20176	67	1124	16	5.88933e-07	R-ATH-6811434.D073	20176	91	5825	53	4.67508e-09	R-ATH-983231.D073	20176	73	6035	51	2.1044e-12	R-ATH-68949.D073	20176	79	1405	20	3.14819e-07
R-ATH-983712.D073	20176	33	3196	18	3.50129e-07	R-ATH-69615.D076	13218	58	5339	43	1.81481e-07	R-ATH-983189.D072	17114	39	4390	34	1.02521e-15	R-ATH-927802.D072	17114	228	5014	156	1.23314e-34	R-ATH-5683057.D073	20176	70	1124	16	1.10991e-06	R-ATH-68875.D073	20176	47	5825	30	6.7485e-07	R-ATH-73857.D073	20176	170	1214	28	1.1032e-06	R-ATH-69017.D073	20176	67	1405	19	8.7965e-08
R-ATH-156827.D074	25551	254	1775	41	3.75522e-07	R-ATH-72163.D076	13218	167	5339	106	1.19773e-09	R-ATH-983231.D072	17114	61	4390	42	1.71817e-12	R-ATH-948021.D072	17114	85	5014	49	4.62098e-08	R-ATH-5687128.D073	20176	67	1124	16	5.88933e-07	R-ATH-69278.D073	20176	236	5825	105	2.12368e-07	R-ATH-174143.D073	20176	90	499	13	3.21199e-07	R-ATH-69052.D073	20176	80	1405	21	8.17067e-08
R-ATH-1799339.D074	25551	214	1775	39	2.65515e-08	R-ATH-72165.D076	13218	70	5339	51	3.46693e-08	R-ATH-156827.D073	20176	238	705	46	1.58804e-21	R-ATH-975956.D072	17114	212	5014	153	2.16912e-38	R-ATH-597592.D073	20176	462	1124	57	1.4773e-08	R-ATH-72613.D073	20176	252	5825	179	5.17643e-44	R-ATH-174184.D073	20176	90	499	13	3.21199e-07	R-ATH-69166.D073	20176	16	1405	10	1.41235e-08
R-ATH-72689.D074	25551	228	1775	40	5.26532e-08	R-ATH-72172.D076	13218	171	5339	108	1.27426e-09	R-ATH-1640170.D073	20176	277	705	44	3.13448e-17	R-ATH-975957.D072	17114	228	5014	156	1.23314e-34	R-ATH-69229.D073	20176	56	1124	15	2.64375e-07	R-ATH-72689.D073	20176	219	5825	171	8.00418e-52	R-ATH-176409.D073	20176	90	499	13	3.21199e-07	R-ATH-69183.D073	20176	17	1405	10	3.21498e-08
R-ATH-72706.D074	25551	209	1775	39	1.3522e-08	R-ATH-72203.D076	13218	184	5339	118	5.29054e-11	R-ATH-1799339.D073	20176	205	705	44	1.49619e-22	R-ATH-156827.D073	20176	238	4293	177	2.03098e-69	R-ATH-69541.D073	20176	61	1124	15	8.82549e-07	R-ATH-72695.D073	20176	106	5825	78	1.75435e-21	R-ATH-176814.D073	20176	90	499	13	3.21199e-07	R-ATH-69186.D073	20176	22	1405	11	6.19179e-08
R-ATH-72737.D074	25551	261	1775	41	7.81906e-07	R-ATH-72312.D076	13218	85	5339	80	5.92565e-26	R-ATH-211000.D073	20176	68	705	18	1.20752e-11	R-ATH-1640170.D073	20176	277	4293	97	8.03572e-08	R-ATH-69563.D073	20176	61	1124	15	8.82549e-07	R-ATH-72702.D073	20176	118	5825	80	1.96204e-18	R-ATH-179419.D073	20176	90	499	13	3.21199e-07	R-ATH-69190.D073	20176	27	1405	11	8.26569e-07
R-ATH-927802.D074	25551	239	1775	40	1.9532e-07	R-ATH-72613.D076	13218	237	5339	224	4.97578e-72	R-ATH-212165.D073	20176	45	705	18	3.45555e-15	R-ATH-1799339.D073	20176	205	4293	166	4.06211e-75	R-ATH-69580.D073	20176	61	1124	15	8.82549e-07	R-ATH-72706.D073	20176	200	5825	165	2.38271e-56	R-ATH-453276.D073	20176	90	499	13	3.21199e-07	R-ATH-69229.D073	20176	56	1405	16	8.14434e-07
R-ATH-975956.D074	25551	223	1775	39	8.38878e-08	R-ATH-72689.D076	13218	212	5339	207	7.92961e-75	R-ATH-212300.D073	20176	45	705	18	3.45555e-15	R-ATH-211000.D073	20176	68	4293	35	3.84366e-08	R-ATH-69615.D073	20176	61	1124	15	8.82549e-07	R-ATH-72737.D073	20176	248	5825	177	5.32095e-44	R-ATH-69017.D073	20176	67	499	11	6.98375e-07	R-ATH-69239.D073	20176	110	1405	32	1.73694e-12
R-ATH-975957.D074	25551	239	1775	40	1.9532e-07	R-ATH-72695.D076	13218	101	5339	98	5.63006e-35	R-ATH-2262752.D073	20176	189	705	23	2.05397e-07	R-ATH-212165.D073	20176	45	4293	32	1.05458e-12	R-ATH-75815.D073	20176	56	1124	15	2.64375e-07	R-ATH-72766.D073	20176	282	5825	184	3.73553e-37	R-ATH-156827.D073	20176	238	416	21	2.54615e-08	R-ATH-69242.D073	20176	126	1405	33	1.88035e-11
R-ATH-156827.D074	25551	254	500	21	3.45118e-08	R-ATH-72702.D076	13218	111	5339	104	6.21969e-33	R-ATH-2299718.D073	20176	45	705	18	3.45555e-15	R-ATH-212300.D073	20176	45	4293	32	1.05458e-12	R-ATH-156827.D074	25551	254	11465	215	8.80556e-40	R-ATH-8856688.D073	20176	99	5825	54	7.47297e-08	R-ATH-1799339.D073	20176	205	416	19	5.4089e-08	R-ATH-69278.D073	20176	236	1405	55	9.74372e-16
R-ATH-1799339.D074	25551	214	500	18	2.54075e-07	R-ATH-72706.D076	13218	194	5339	192	2.20168e-73	R-ATH-2559580.D073	20176	56	705	18	2.98199e-13	R-ATH-2299718.D073	20176	45	4293	30	7.09274e-11	R-ATH-1799339.D074	25551	214	11465	184	3.62707e-36	R-ATH-8953854.D073	20176	558	5825	221	2.24659e-08	R-ATH-392499.D073	20176	784	416	42	1.71751e-08	R-ATH-69306.D073	20176	116	1405	33	1.56019e-12
R-ATH-72613.D074	25551	269	500	21	9.22404e-08	R-ATH-72737.D076	13218	234	5339	222	2.60523e-72	R-ATH-2559582.D073	20176	54	705	17	2.00968e-12	R-ATH-2559580.D073	20176	56	4293	33	9.79091e-10	R-ATH-211000.D074	25551	77	11465	61	6.98438e-10	R-ATH-9006931.D073	20176	120	5825	60	8.26677e-07	R-ATH-72613.D073	20176	252	416	21	6.83819e-08	R-ATH-69541.D073	20176	61	1405	17	5.48866e-07
R-ATH-72689.D074	25551	228	500	20	2.73289e-08	R-ATH-72766.D076	13218	262	5339	244	1.12051e-74	R-ATH-2559583.D073	20176	78	705	19	1.61043e-11	R-ATH-2559582.D073	20176	54	4293	31	7.58552e-09	R-ATH-212165.D074	25551	51	11465	45	1.18419e-10	R-ATH-927802.D073	20176	226	5825	171	2.12136e-48	R-ATH-72689.D073	20176	219	416	19	1.54248e-07	R-ATH-69563.D073	20176	61	1405	17	5.48866e-07
R-ATH-72706.D074	25551	209	500	18	1.78356e-07	R-ATH-75815.D076	13218	53	5339	39	9.41449e-07	R-ATH-2990846.D073	20176	38	705	11	4.46135e-08	R-ATH-2559583.D073	20176	78	4293	37	2.42169e-07	R-ATH-212300.D074	25551	51	11465	45	1.18419e-10	R-ATH-975956.D073	20176	210	5825	166	1.08207e-51	R-ATH-72706.D073	20176	200	416	19	3.63619e-08	R-ATH-69580.D073	20176	61	1405	17	5.48866e-07
R-ATH-72737.D074	25551	261	500	20	2.51727e-07	R-ATH-8868773.D076	13218	85	5339	80	5.92565e-26	R-ATH-3108232.D073	20176	33	705	11	8.41641e-09	R-ATH-392499.D073	20176	784	4293	274	1.59112e-19	R-ATH-212436.D074	25551	156	11465	103	7.61337e-08	R-ATH-975957.D073	20176	226	5825	171	2.12136e-48	R-ATH-72737.D073	20176	248	416	21	5.19559e-08	R-ATH-69615.D073	20176	61	1405	17	5.48866e-07
R-ATH-72766.D074	25551	299	500	22	1.29299e-07	R-ATH-8953854.D076	13218	508	5339	403	1.2612e-74	R-ATH-3214842.D073	20176	36	705	10	2.84086e-07	R-ATH-5578749.D073	20176	66	4293	34	5.83156e-08	R-ATH-2299718.D074	25551	48	11465	40	4.44569e-08	R-ATH-983189.D073	20176	50	5825	42	7.59039e-16	R-ATH-72766.D073	20176	282	416	24	5.18389e-09	R-ATH-72613.D073	20176	252	1405	121	3.6313e-72
R-ATH-8953854.D074	25551	582	500	34	1.78227e-08	R-ATH-927802.D076	13218	220	5339	204	1.28886e-61	R-ATH-3214858.D073	20176	27	705	10	1.25383e-08	R-ATH-6811434.D073	20176	91	4293	46	6.3741e-10	R-ATH-2559580.D074	25551	61	11465	47	2.98718e-07	R-ATH-983231.D073	20176	73	5825	52	7.90558e-14	R-ATH-927802.D073	20176	226	416	20	5.22583e-08	R-ATH-72689.D073	20176	219	1405	115	3.46414e-74
R-ATH-927802.D074	25551	239	500	20	5.99035e-08	R-ATH-975956.D076	13218	205	5339	199	2.29633e-70	R-ATH-392499.D073	20176	784	705	80	5.03011e-18	R-ATH-68875.D073	20176	47	4293	30	3.57235e-10	R-ATH-3214858.D074	25551	29	11465	29	7.91644e-11	R-ATH-156827.D074	25551	254	1386	45	1.95419e-12	R-ATH-975956.D073	20176	210	416	19	7.94679e-08	R-ATH-72695.D073	20176	106	1405	47	1.12597e-26
R-ATH-975956.D074	25551	223	500	19	9.65241e-08	R-ATH-975957.D076	13218	220	5339	204	1.28886e-61	R-ATH-453279.D073	20176	65	705	13	3.18771e-07	R-ATH-68886.D073	20176	66	4293	33	2.27943e-07	R-ATH-392499.D074	25551	831	11465	474	5.71538e-13	R-ATH-1799339.D074	25551	214	1386	44	1.49623e-14	R-ATH-975957.D073	20176	226	416	20	5.22583e-08	R-ATH-72702.D073	20176	118	1405	49	3.64632e-26
R-ATH-975957.D074	25551	239	500	20	5.99035e-08	R-ATH-168249.D076	13218	457	3777	183	5.53545e-08	R-ATH-5578749.D073	20176	66	705	18	6.93282e-12	R-ATH-68962.D073	20176	30	4293	19	7.64835e-07	R-ATH-5578749.D074	25551	75	11465	59	2.19779e-09	R-ATH-72613.D074	25551	269	1386	45	1.49517e-11	R-ATH-156827.D074	25551	254	6077	158	4.20148e-39	R-ATH-72706.D073	20176	200	1405	113	1.24314e-77
R-ATH-212165.D075	17434	46	1884	19	9.32176e-08	R-ATH-191273.D076	13218	28	3777	22	5.78574e-08	R-ATH-5693532.D073	20176	125	705	22	3.72314e-10	R-ATH-69278.D073	20176	236	4293	89	5.08975e-09	R-ATH-6791226.D074	25551	102	11465	89	4.2043e-19	R-ATH-72689.D074	25551	228	1386	43	6.79792e-13	R-ATH-174417.D074	25551	27	6077	19	3.99537e-07	R-ATH-72737.D073	20176	248	1405	120	4.63756e-72
R-ATH-212300.D075	17434	46	1884	19	9.32176e-08	R-ATH-199977.D076	13218	75	3777	52	2.7058e-13	R-ATH-5693565.D073	20176	84	705	14	1.17414e-06	R-ATH-72613.D073	20176	252	4293	177	4.80817e-63	R-ATH-68875.D074	25551	50	11465	40	3.86199e-07	R-ATH-72695.D074	25551	118	1386	23	7.92806e-08	R-ATH-1799339.D074	25551	214	6077	138	8.02293e-37	R-ATH-72766.D073	20176	282	1405	122	3.30166e-66
R-ATH-3214847.D075	17434	12	1884	9	3.20329e-07	R-ATH-199991.D076	13218	215	3777	139	1.97876e-28	R-ATH-5693606.D073	20176	84	705	14	1.17414e-06	R-ATH-72689.D073	20176	219	4293	169	1.54381e-70	R-ATH-69190.D074	25551	28	11465	25	1.18797e-06	R-ATH-72702.D074	25551	129	1386	24	1.05357e-07	R-ATH-211000.D074	25551	77	6077	41	2.27438e-08	R-ATH-73884.D073	20176	28	1405	11	1.27577e-06
R-ATH-8878171.D075	17434	43	1884	17	9.31084e-07	R-ATH-432040.D076	13218	18	3777	16	1.58338e-07	R-ATH-68874.D073	20176	33	705	10	1.13751e-07	R-ATH-72695.D073	20176	106	4293	76	1.07354e-28	R-ATH-72312.D074	25551	102	11465	89	4.2043e-19	R-ATH-72706.D074	25551	209	1386	43	2.90649e-14	R-ATH-212165.D074	25551	51	6077	31	1.86739e-08	R-ATH-73886.D073	20176	26	1405	11	5.22715e-07
R-ATH-8936459.D075	17434	43	1884	17	9.31084e-07	R-ATH-432047.D076	13218	18	3777	16	1.58338e-07	R-ATH-68875.D073	20176	47	705	18	8.61686e-15	R-ATH-72702.D073	20176	118	4293	78	1.02674e-25	R-ATH-72613.D074	25551	269	11465	221	1.00307e-36	R-ATH-72737.D074	25551	261	1386	45	5.16428e-12	R-ATH-212300.D074	25551	51	6077	31	1.86739e-08	R-ATH-73933.D073	20176	28	1405	11	1.27577e-06
R-ATH-8953854.D075	17434	545	433	35	3.0226e-07	R-ATH-445717.D076	13218	18	3777	16	1.58338e-07	R-ATH-68886.D073	20176	66	705	18	6.93282e-12	R-ATH-72706.D073	20176	200	4293	164	8.26256e-76	R-ATH-72689.D074	25551	228	11465	199	3.96711e-41	R-ATH-72766.D074	25551	299	1386	46	1.6522e-10	R-ATH-2299718.D074	25551	48	6077	28	3.09529e-07	R-ATH-75815.D073	20176	56	1405	16	8.14434e-07
R-ATH-927802.D075	17434	226	433	20	9.78314e-07	R-ATH-446203.D076	13218	146	3777	87	4.16834e-15	R-ATH-68949.D073	20176	79	705	14	5.40827e-07	R-ATH-72737.D073	20176	248	4293	174	7.13406e-62	R-ATH-72695.D074	25551	118	11465	100	2.67453e-19	R-ATH-8953854.D074	25551	582	1386	61	7.04767e-07	R-ATH-2559580.D074	25551	61	6077	33	3.2177e-07	R-ATH-8953854.D073	20176	558	1405	138	4.97264e-41
R-ATH-975957.D075	17434	226	433	20	9.78314e-07	R-ATH-5617833.D076	13218	16	3777	15	7.94749e-08	R-ATH-68962.D073	20176	30	705	10	4.06035e-08	R-ATH-72766.D073	20176	282	4293	180	2.49909e-54	R-ATH-72702.D074	25551	129	11465	106	2.44489e-18	R-ATH-927802.D074	25551	239	1386	44	8.77905e-13	R-ATH-392499.D074	25551	831	6077	288	4.47387e-13	R-ATH-927802.D073	20176	226	1405	116	2.30614e-73
R-ATH-199977.D075	17434	81	999	18	5.60955e-07	R-ATH-5653656.D076	13218	215	3777	139	1.97876e-28	R-ATH-69002.D073	20176	33	705	10	1.13751e-07	R-ATH-8856688.D073	20176	99	4293	47	5.82329e-09	R-ATH-72706.D074	25551	209	11465	180	1.29024e-35	R-ATH-975956.D074	25551	223	1386	43	3.08196e-13	R-ATH-5578749.D074	25551	75	6077	40	3.16764e-08	R-ATH-975956.D073	20176	210	1405	114	1.10808e-75
R-ATH-199991.D075	17434	249	999	42	2.56232e-10	R-ATH-6798695.D076	13218	381	3777	157	5.65552e-08	R-ATH-69052.D073	20176	80	705	14	6.34744e-07	R-ATH-8878171.D073	20176	42	4293	28	3.07293e-10	R-ATH-72737.D074	25551	261	11465	216	7.06931e-37	R-ATH-975957.D074	25551	239	1386	44	8.77905e-13	R-ATH-6791226.D074	25551	102	6077	57	3.20976e-12	R-ATH-975957.D073	20176	226	1405	116	2.30614e-73
R-ATH-446203.D075	17434	158	999	30	5.58409e-09	R-ATH-6807878.D076	13218	50	3777	35	1.45659e-09	R-ATH-69206.D073	20176	48	705	11	6.09209e-07	R-ATH-8936459.D073	20176	42	4293	28	3.07293e-10	R-ATH-72766.D074	25551	299	11465	240	1.50682e-36	R-ATH-156827.D074	25551	254	1179	47	2.94112e-16	R-ATH-68875.D074	25551	50	6077	28	9.80822e-07	R-ATH-1430728.D073	20176	983	2014	151	3.83401e-08
R-ATH-5653656.D075	17434	249	999	42	2.56232e-10	R-ATH-6811434.D076	13218	61	3777	44	2.10197e-12	R-ATH-69239.D073	20176	110	705	21	1.94072e-10	R-ATH-8939211.D073	20176	67	4293	34	9.42487e-08	R-ATH-73894.D074	25551	281	11465	174	5.74308e-09	R-ATH-1799339.D074	25551	214	1179	41	6.77772e-15	R-ATH-69186.D074	25551	23	6077	17	5.41773e-07	R-ATH-211859.D073	20176	144	2014	35	4.88471e-07
R-ATH-597592.D075	17434	454	999	55	1.17516e-07	R-ATH-6811442.D076	13218	95	3777	67	2.38032e-17	R-ATH-69242.D073	20176	126	705	22	4.36491e-10	R-ATH-8953854.D073	20176	558	4293	213	2.13135e-20	R-ATH-8868773.D074	25551	102	11465	89	4.2043e-19	R-ATH-392499.D074	25551	831	1179	74	5.23031e-08	R-ATH-69190.D074	25551	28	6077	21	1.53075e-08	R-ATH-1640170.D073	20176	277	381	21	7.78469e-08
R-ATH-6811442.D075	17434	118	999	24	4.70932e-08	R-ATH-8856688.D076	13218	68	3777	48	7.7623e-13	R-ATH-69278.D073	20176	236	705	43	3.57121e-19	R-ATH-9006931.D073	20176	120	4293	54	4.92031e-09	R-ATH-8878171.D074	25551	46	11465	40	3.46406e-09	R-ATH-6791226.D074	25551	102	1179	19	1.88327e-07	R-ATH-72312.D074	25551	102	6077	57	3.20976e-12	R-ATH-392499.D073	20176	784	381	39	3.85363e-08
R-ATH-948021.D075	17434	86	999	20	5.95171e-08	R-ATH-948021.D076	13218	80	3777	55	9.71693e-14	R-ATH-69306.D073	20176	116	705	22	8.21466e-11	R-ATH-9018519.D073	20176	67	4293	34	9.42487e-08	R-ATH-8936459.D074	25551	46	11465	40	3.46406e-09	R-ATH-72312.D074	25551	102	1179	19	1.88327e-07	R-ATH-72613.D074	25551	269	6077	163	3.12848e-38	R-ATH-69239.D073	20176	110	381	14	2.05692e-08
R-ATH-1430728.D075	17434	904	1142	115	2.87786e-12	R-ATH-983189.D076	13218	24	3777	20	3.81745e-08	R-ATH-72613.D073	20176	252	705	46	1.83464e-20	R-ATH-927802.D073	20176	226	4293	170	5.54037e-68	R-ATH-8939211.D074	25551	74	11465	59	8.35007e-10	R-ATH-72613.D074	25551	269	1179	50	2.70521e-17	R-ATH-72689.D074	25551	228	6077	147	3.99682e-39	R-ATH-69242.D073	20176	126	381	14	1.17432e-07
R-ATH-1640170.D075	17434	265	1142	43	2.96472e-08	R-ATH-156827.D077	14670	226	6030	207	1.71138e-58	R-ATH-72689.D073	20176	219	705	44	2.43698e-21	R-ATH-975956.D073	20176	210	4293	167	2.63384e-73	R-ATH-8953854.D074	25551	582	11465	411	5.44386e-37	R-ATH-72689.D074	25551	228	1179	43	2.67973e-15	R-ATH-72695.D074	25551	118	6077	76	7.31425e-21	R-ATH-69278.D073	20176	236	381	18	6.10086e-07
R-ATH-390918.D075	17434	27	1142	11	4.4628e-07	R-ATH-1799339.D077	14670	196	6030	190	2.46378e-65	R-ATH-72706.D073	20176	200	705	44	5.19587e-23	R-ATH-975957.D073	20176	226	4293	170	5.54037e-68	R-ATH-9018519.D074	25551	74	11465	59	8.35007e-10	R-ATH-72702.D074	25551	129	1179	21	4.68024e-07	R-ATH-72702.D074	25551	129	6077	79	1.18863e-19	R-ATH-69306.D073	20176	116	381	14	4.09136e-08
R-ATH-453279.D075	17434	61	1142	17	2.28816e-07	R-ATH-212165.D077	14670	43	6030	34	4.18288e-07	R-ATH-72737.D073	20176	248	705	46	9.29012e-21	R-ATH-983189.D073	20176	50	4293	37	2.14104e-15	R-ATH-927802.D074	25551	239	11465	196	1.65551e-32	R-ATH-72706.D074	25551	209	1179	41	2.89172e-15	R-ATH-72706.D074	25551	209	6077	136	6.02837e-37	R-ATH-382551.D074	25551	416	2367	72	1.58885e-07
R-ATH-68874.D075	17434	31	1142	13	2.59491e-08	R-ATH-212300.D077	14670	43	6030	34	4.18288e-07	R-ATH-72766.D073	20176	282	705	46	1.98586e-18	R-ATH-983231.D073	20176	73	4293	46	1.46455e-14	R-ATH-975956.D074	25551	223	11465	190	3.96648e-36	R-ATH-72737.D074	25551	261	1179	49	3.69197e-17	R-ATH-72737.D074	25551	261	6077	160	1.92582e-38	R-ATH-156827.D074	25551	254	2556	76	6.27264e-19
R-ATH-68962.D075	17434	28	1142	13	5.66959e-09	R-ATH-392499.D077	14670	713	6030	461	1.20496e-38	R-ATH-73894.D073	20176	259	705	30	9.42185e-09	R-ATH-72163.D073	20176	187	2733	51	4.90557e-07	R-ATH-975957.D074	25551	239	11465	196	1.65551e-32	R-ATH-72766.D074	25551	299	1179	52	1.18593e-16	R-ATH-72766.D074	25551	299	6077	173	8.30828e-37	R-ATH-1799339.D074	25551	214	2556	74	1.33958e-22
R-ATH-69002.D075	17434	31	1142	13	2.59491e-08	R-ATH-6811434.D077	14670	61	6030	48	2.2395e-09	R-ATH-8878171.D073	20176	42	705	17	1.60694e-14	R-ATH-72172.D073	20176	193	2733	53	2.32581e-07	R-ATH-168249.D074	25551	624	6978	231	5.51014e-08	R-ATH-8868773.D074	25551	102	1179	19	1.88327e-07	R-ATH-73894.D074	25551	281	6077	103	8.04205e-07	R-ATH-392499.D074	25551	831	2556	130	1.61114e-07
R-ATH-69206.D075	17434	44	1142	16	7.5149e-09	R-ATH-68949.D077	14670	63	6030	46	2.71719e-07	R-ATH-8936459.D073	20176	42	705	17	1.60694e-14	R-ATH-72203.D073	20176	208	2733	61	1.93211e-09	R-ATH-168256.D074	25551	864	6978	320	1.46045e-10	R-ATH-8953854.D074	25551	582	1179	79	6.7397e-18	R-ATH-8868773.D074	25551	102	6077	57	3.20976e-12	R-ATH-69190.D074	25551	28	2556	13	8.58507e-07
R-ATH-69239.D075	17434	104	1142	26	2.0193e-09	R-ATH-69052.D077	14670	63	6030	46	2.71719e-07	R-ATH-8939211.D073	20176	67	705	17	9.39638e-11	R-ATH-1237044.D073	20176	30	2425	16	4.99332e-08	R-ATH-72163.D074	25551	197	3067	50	1.73137e-07	R-ATH-927802.D074	25551	239	1179	44	3.1841e-15	R-ATH-8878171.D074	25551	46	6077	28	8.73023e-08	R-ATH-72613.D074	25551	269	2556	76	2.34513e-17
R-ATH-69242.D075	17434	120	1142	30	1.174e-10	R-ATH-69239.D077	14670	80	6030	55	5.05764e-07	R-ATH-8953854.D073	20176	558	705	56	1.31631e-12	R-ATH-1247673.D073	20176	30	2425	16	4.99332e-08	R-ATH-72172.D074	25551	203	3067	50	4.64256e-07	R-ATH-975956.D074	25551	223	1179	42	5.93357e-15	R-ATH-8936459.D074	25551	46	6077	28	8.73023e-08	R-ATH-72689.D074	25551	228	2556	73	4.26255e-20
R-ATH-69278.D075	17434	227	1142	41	2.60438e-09	R-ATH-69278.D077	14670	179	6030	107	3.15747e-07	R-ATH-9006931.D073	20176	120	705	21	1.04124e-09	R-ATH-1480926.D073	20176	30	2425	16	4.99332e-08	R-ATH-72187.D074	25551	50	3067	21	8.91995e-08	R-ATH-975957.D074	25551	239	1179	44	3.1841e-15	R-ATH-8939211.D074	25551	74	6077	37	8.63364e-07	R-ATH-72695.D074	25551	118	2556	39	6.8697e-12
R-ATH-69306.D075	17434	110	1142	27	1.53825e-09	R-ATH-72613.D077	14670	236	6030	210	4.52018e-54	R-ATH-9018519.D073	20176	67	705	17	9.39638e-11	R-ATH-432040.D073	20176	21	2425	14	6.46016e-09	R-ATH-72203.D074	25551	218	3067	54	1.35001e-07	R-ATH-156827.D074	25551	254	858	33	3.2649e-11	R-ATH-8953854.D074	25551	582	6077	263	2.19459e-30	R-ATH-72702.D074	25551	129	2556	40	3.54602e-11
R-ATH-1237044.D075	17434	24	311	8	5.37818e-09	R-ATH-72689.D077	14670	210	6030	194	2.0151e-56	R-ATH-927802.D073	20176	226	705	45	1.24481e-21	R-ATH-432047.D073	20176	21	2425	14	6.46016e-09	R-ATH-983189.D074	25551	52	3067	20	9.86058e-07	R-ATH-1799339.D074	25551	214	858	26	1.63984e-08	R-ATH-9018519.D074	25551	74	6077	37	8.63364e-07	R-ATH-72706.D074	25551	209	2556	73	1.30794e-22
R-ATH-1247673.D075	17434	24	311	8	5.37818e-09	R-ATH-72695.D077	14670	100	6030	88	1.55902e-22	R-ATH-975956.D073	20176	210	705	44	4.1678e-22	R-ATH-445717.D073	20176	21	2425	14	6.46016e-09	R-ATH-212165.D075	17434	46	5596	31	9.53143e-07	R-ATH-392499.D074	25551	831	858	59	5.95827e-08	R-ATH-927802.D074	25551	239	6077	144	1.54888e-33	R-ATH-72737.D074	25551	261	2556	76	3.55139e-18
R-ATH-1480926.D075	17434	24	311	8	5.37818e-09	R-ATH-72702.D077	14670	110	6030	96	7.35605e-24	R-ATH-975957.D073	20176	226	705	45	1.24481e-21	R-ATH-1236975.D073	20176	55	1397	21	3.29937e-11	R-ATH-212300.D075	17434	46	5596	31	9.53143e-07	R-ATH-6791226.D074	25551	102	858	27	3.4927e-17	R-ATH-975956.D074	25551	223	6077	141	3.52312e-36	R-ATH-72766.D074	25551	299	2556	79	3.69753e-16
R-ATH-432040.D075	17434	19	311	8	5.97374e-10	R-ATH-72706.D077	14670	191	6030	184	7.70825e-62	R-ATH-156827.D073	20176	238	1068	72	3.85938e-35	R-ATH-1236978.D073	20176	55	1397	21	3.29937e-11	R-ATH-446203.D075	17434	158	5596	87	1.86526e-09	R-ATH-72312.D074	25551	102	858	27	3.4927e-17	R-ATH-975957.D074	25551	239	6077	144	1.54888e-33	R-ATH-8953854.D074	25551	582	2556	119	2.24243e-14
R-ATH-432047.D075	17434	19	311	8	5.97374e-10	R-ATH-72737.D077	14670	233	6030	208	4.08484e-54	R-ATH-1799339.D073	20176	205	1068	70	4.85374e-38	R-ATH-1640170.D073	20176	277	1397	50	3.55951e-10	R-ATH-597592.D075	17434	454	5596	200	4.48534e-08	R-ATH-72613.D074	25551	269	858	35	7.9225e-12	R-ATH-382551.D074	25551	416	3022	83	1.11466e-06	R-ATH-927802.D074	25551	239	2556	76	1.15016e-20
R-ATH-445717.D075	17434	19	311	8	5.97374e-10	R-ATH-72766.D077	14670	263	6030	229	5.51756e-55	R-ATH-392499.D073	20176	784	1068	95	2.64293e-14	R-ATH-174143.D073	20176	90	1397	26	2.17657e-10	R-ATH-8878171.D075	17434	43	5596	31	8.61854e-08	R-ATH-72689.D074	25551	228	858	29	8.41681e-10	R-ATH-1236975.D074	25551	55	2172	18	3.37238e-07	R-ATH-975956.D074	25551	223	2556	74	2.20339e-21
R-ATH-156827.D076	13218	228	1969	136	1.88387e-55	R-ATH-8856688.D077	14670	69	6030	50	1.23006e-07	R-ATH-6811434.D073	20176	91	1068	19	2.31149e-07	R-ATH-174184.D073	20176	90	1397	26	2.17657e-10	R-ATH-8936459.D075	17434	43	5596	31	8.61854e-08	R-ATH-72706.D074	25551	209	858	25	4.20957e-08	R-ATH-1236978.D074	25551	55	2172	18	3.37238e-07	R-ATH-975957.D074	25551	239	2556	76	1.15016e-20
R-ATH-1799339.D076	13218	198	1969	132	2.41362e-62	R-ATH-8953854.D077	14670	493	6030	278	2.57506e-12	R-ATH-72613.D073	20176	252	1068	72	2.46153e-33	R-ATH-176409.D073	20176	90	1397	26	2.17657e-10	R-ATH-156827.D075	17434	237	5067	165	1.54261e-38	R-ATH-72737.D074	25551	261	858	33	6.80732e-11	R-ATH-5683057.D074	25551	72	2172	21	3.30386e-07	R-ATH-72163.D074	25551	197	2041	38	3.05804e-07
R-ATH-392499.D076	13218	694	1969	178	2.15613e-14	R-ATH-927802.D077	14670	217	6030	195	7.33523e-52	R-ATH-72689.D073	20176	219	1068	71	7.11791e-37	R-ATH-176814.D073	20176	90	1397	26	2.17657e-10	R-ATH-1799339.D075	17434	206	5067	148	3.14441e-37	R-ATH-72766.D074	25551	299	858	38	2.08573e-12	R-ATH-5687128.D074	25551	69	2172	20	6.99512e-07	R-ATH-72172.D074	25551	203	2041	38	6.71666e-07
R-ATH-6791226.D076	13218	85	1969	33	5.66804e-08	R-ATH-975956.D077	14670	202	6030	191	4.54996e-60	R-ATH-72695.D073	20176	106	1068	38	4.6117e-22	R-ATH-179419.D073	20176	90	1397	26	2.17657e-10	R-ATH-450531.D075	17434	18	5067	17	9.66142e-09	R-ATH-8868773.D074	25551	102	858	27	3.4927e-17	R-ATH-69017.D074	25551	70	2172	20	9.01482e-07	R-ATH-156827.D074	25551	254	1418	52	1.8871e-16
R-ATH-72312.D076	13218	85	1969	33	5.66804e-08	R-ATH-975957.D077	14670	217	6030	195	7.33523e-52	R-ATH-72702.D073	20176	118	1068	38	3.53465e-20	R-ATH-349425.D073	20176	61	1397	22	4.21685e-11	R-ATH-450604.D075	17434	18	5067	17	9.66142e-09	R-ATH-8953854.D074	25551	582	858	69	7.58182e-20	R-ATH-69229.D074	25551	58	2172	18	8.22332e-07	R-ATH-1799339.D074	25551	214	1418	46	1.49677e-15
R-ATH-72613.D076	13218	237	1969	136	1.29428e-52	R-ATH-983189.D077	14670	24	6030	22	3.19359e-07	R-ATH-72706.D073	20176	200	1068	69	7.67144e-38	R-ATH-392499.D073	20176	784	1397	105	4.02881e-11	R-ATH-6791226.D075	17434	98	5067	70	4.39625e-18	R-ATH-927802.D074	25551	239	858	28	1.04333e-08	R-ATH-75815.D074	25551	58	2172	18	8.22332e-07	R-ATH-392499.D074	25551	831	1418	95	1.69534e-11
R-ATH-72689.D076	13218	212	1969	132	5.30956e-57	R-ATH-156827.D078	20472	233	5104	140	3.01639e-30	R-ATH-72737.D073	20176	248	1068	72	7.76506e-34	R-ATH-446203.D073	20176	160	1397	32	4.39757e-08	R-ATH-72165.D075	17434	76	5067	45	4.13272e-08	R-ATH-975956.D074	25551	223	858	27	9.39898e-09	R-ATH-983169.D074	25551	233	2172	43	1.03313e-06	R-ATH-6791226.D074	25551	102	1418	27	6.1479e-12
R-ATH-72695.D076	13218	101	1969	53	8.85906e-19	R-ATH-1799339.D078	20472	207	5104	129	3.41986e-30	R-ATH-72766.D073	20176	282	1068	74	1.49585e-31	R-ATH-453276.D073	20176	90	1397	26	2.17657e-10	R-ATH-72312.D075	17434	98	5067	70	4.39625e-18	R-ATH-975957.D074	25551	239	858	28	1.04333e-08	R-ATH-72766.D074	25551	299	1811	48	8.59965e-08	R-ATH-72312.D074	25551	102	1418	27	6.1479e-12
R-ATH-72702.D076	13218	111	1969	56	1.02046e-18	R-ATH-392499.D078	20472	746	5104	273	3.8289e-13	R-ATH-8856688.D073	20176	99	1068	20	1.98113e-07	R-ATH-5358351.D073	20176	77	1397	24	1.874e-10	R-ATH-72613.D075	17434	250	5067	167	1.95575e-35	R-ATH-156827.D075	17434	237	204	21	6.18172e-13	R-ATH-8953854.D074	25551	582	1811	78	4.13209e-08	R-ATH-72613.D074	25551	269	1418	55	2.70077e-17
R-ATH-72706.D076	13218	194	1969	131	6.5392e-63	R-ATH-72613.D078	20472	245	5104	142	2.31646e-28	R-ATH-8953854.D073	20176	558	1068	80	3.2077e-16	R-ATH-5632684.D073	20176	67	1397	23	4.90632e-11	R-ATH-72689.D075	17434	219	5067	154	7.17699e-37	R-ATH-1799339.D075	17434	206	204	15	2.05549e-08	R-ATH-72163.D074	25551	197	1548	33	1.01172e-07	R-ATH-72689.D074	25551	228	1418	50	3.6571e-17
R-ATH-72737.D076	13218	234	1969	136	1.54801e-53	R-ATH-72689.D078	20472	216	5104	136	1.92785e-32	R-ATH-927802.D073	20176	226	1068	69	5.38028e-34	R-ATH-5683057.D073	20176	70	1397	22	8.93278e-10	R-ATH-72695.D075	17434	109	5067	72	1.2007e-15	R-ATH-392499.D075	17434	774	204	29	2.92697e-08	R-ATH-72172.D074	25551	203	1548	33	2.08922e-07	R-ATH-72706.D074	25551	209	1418	45	2.84795e-15
R-ATH-72766.D076	13218	262	1969	142	9.7442e-51	R-ATH-72695.D078	20472	105	5104	67	3.95895e-17	R-ATH-975956.D073	20176	210	1068	69	2.77327e-36	R-ATH-5687128.D073	20176	67	1397	22	3.45239e-10	R-ATH-72702.D075	17434	120	5067	76	6.17872e-15	R-ATH-6791226.D075	17434	98	204	13	1.18027e-10	R-ATH-72203.D074	25551	218	1548	35	1.23952e-07	R-ATH-72737.D074	25551	261	1418	54	3.04881e-17
R-ATH-8868773.D076	13218	85	1969	33	5.66804e-08	R-ATH-72702.D078	20472	114	5104	69	7.51609e-16	R-ATH-975957.D073	20176	226	1068	69	5.38028e-34	R-ATH-5688426.D073	20176	134	1397	28	1.15095e-07	R-ATH-72706.D075	17434	200	5067	146	4.56989e-38	R-ATH-72312.D075	17434	98	204	13	1.18027e-10	R-ATH-8953854.D074	25551	582	1548	71	1.54655e-08	R-ATH-72766.D074	25551	299	1418	61	5.49127e-19
R-ATH-8953854.D076	13218	508	1969	197	2.08292e-41	R-ATH-72706.D078	20472	202	5104	127	2.73449e-30	R-ATH-983189.D073	20176	50	1068	16	3.04653e-09	R-ATH-5689603.D073	20176	63	1397	21	6.3296e-10	R-ATH-72737.D075	17434	247	5067	165	5.01338e-35	R-ATH-72613.D075	17434	250	204	22	1.94332e-13	R-ATH-1236975.D077	14670	53	4118	32	8.73417e-07	R-ATH-8868773.D074	25551	102	1418	27	6.1479e-12
R-ATH-927802.D076	13218	220	1969	136	3.66018e-58	R-ATH-72737.D078	20472	241	5104	141	9.35203e-29	R-ATH-983231.D073	20176	73	1068	18	3.18569e-08	R-ATH-5689880.D073	20176	105	1397	24	1.5665e-07	R-ATH-72766.D075	17434	280	5067	175	1.41531e-31	R-ATH-72689.D075	17434	219	204	19	1.1911e-11	R-ATH-1236978.D077	14670	53	4118	32	8.73417e-07	R-ATH-8953854.D074	25551	582	1418	94	6.2376e-21
R-ATH-975956.D076	13218	205	1969	135	9.58478e-63	R-ATH-72766.D078	20472	273	5104	151	4.47874e-27	R-ATH-69239.D073	20176	110	356	12	5.6481e-07	R-ATH-597592.D073	20176	462	1397	77	4.56277e-13	R-ATH-8868773.D075	17434	98	5067	70	4.39625e-18	R-ATH-72706.D075	17434	200	204	15	1.3806e-08	R-ATH-156827.D077	14670	226	4118	187	1.34875e-66	R-ATH-927802.D074	25551	239	1418	48	5.9414e-15
R-ATH-975957.D076	13218	220	1969	136	3.66018e-58	R-ATH-8953854.D078	20472	532	5104	204	3.00701e-12	R-ATH-69306.D073	20176	116	356	12	1.00472e-06	R-ATH-68949.D073	20176	79	1397	24	3.39818e-10	R-ATH-8953854.D075	17434	545	5067	306	5.62863e-41	R-ATH-72737.D075	17434	247	204	21	1.38183e-12	R-ATH-1640170.D077	14670	214	4118	96	9.80305e-08	R-ATH-975956.D074	25551	223	1418	46	7.67785e-15
R-ATH-156827.D076	13218	228	862	49	6.34932e-14	R-ATH-927802.D078	20472	227	5104	131	5.09345e-26	R-ATH-983189.D073	20176	50	1229	16	2.23634e-08	R-ATH-69017.D073	20176	67	1397	21	2.27377e-09	R-ATH-927802.D075	17434	226	5067	153	1.36641e-33	R-ATH-72766.D075	17434	280	204	22	1.92673e-12	R-ATH-1799339.D077	14670	196	4118	175	2.17272e-73	R-ATH-975957.D074	25551	239	1418	48	5.9414e-15
R-ATH-1799339.D076	13218	198	862	38	1.37561e-09	R-ATH-975956.D078	20472	212	5104	129	9.95346e-29	R-ATH-156827.D073	20176	238	407	41	2.48732e-26	R-ATH-69052.D073	20176	80	1397	24	4.53847e-10	R-ATH-975956.D075	17434	210	5067	150	3.1375e-37	R-ATH-8868773.D075	17434	98	204	13	1.18027e-10	R-ATH-2299718.D077	14670	40	4118	26	1.25002e-06	R-ATH-156827.D074	25551	254	664	23	2.45014e-07
R-ATH-392499.D076	13218	694	862	78	1.31632e-06	R-ATH-975957.D078	20472	227	5104	131	5.09345e-26	R-ATH-1799339.D073	20176	205	407	36	1.56452e-23	R-ATH-69229.D073	20176	56	1397	21	4.93628e-11	R-ATH-975957.D075	17434	226	5067	153	1.36641e-33	R-ATH-8953854.D075	17434	545	204	30	1.58167e-12	R-ATH-349425.D077	14670	59	4118	35	4.92921e-07	R-ATH-72613.D074	25551	269	664	26	1.0694e-08
R-ATH-6791226.D076	13218	85	862	39	3.53537e-24	R-ATH-72163.D078	20472	175	2428	46	1.20417e-07	R-ATH-392499.D073	20176	784	407	60	3.98461e-19	R-ATH-69239.D073	20176	110	1397	31	8.34447e-12	R-ATH-1222556.D075	17434	25	3234	16	7.01973e-07	R-ATH-927802.D075	17434	226	204	16	1.02061e-08	R-ATH-392499.D077	14670	713	4118	369	1.20774e-42	R-ATH-72689.D074	25551	228	664	21	6.13541e-07
R-ATH-72203.D076	13218	184	862	33	9.20543e-08	R-ATH-72172.D078	20472	181	2428	47	1.31285e-07	R-ATH-72613.D073	20176	252	407	41	2.49697e-25	R-ATH-69242.D073	20176	126	1397	32	7.83921e-11	R-ATH-1430728.D075	17434	904	3234	272	4.1718e-18	R-ATH-975956.D075	17434	210	204	16	3.55903e-09	R-ATH-68949.D077	14670	63	4118	39	2.10492e-08	R-ATH-72737.D074	25551	261	664	25	2.45158e-08
R-ATH-72312.D076	13218	85	862	39	3.53537e-24	R-ATH-72203.D078	20472	194	2428	48	4.62751e-07	R-ATH-72689.D073	20176	219	407	37	1.52399e-23	R-ATH-69278.D073	20176	236	1397	44	1.42244e-09	R-ATH-168249.D075	17434	530	3234	145	2.88178e-07	R-ATH-975957.D075	17434	226	204	16	1.02061e-08	R-ATH-69017.D077	14670	57	4118	35	1.48981e-07	R-ATH-72766.D074	25551	299	664	27	2.369e-08
R-ATH-72613.D076	13218	237	862	50	7.52022e-14	R-ATH-73776.D078	20472	53	2428	20	1.15163e-06	R-ATH-72695.D073	20176	106	407	16	3.94816e-10	R-ATH-69306.D073	20176	116	1397	31	3.7703e-11	R-ATH-2132295.D075	17434	13	3234	11	4.74867e-07	R-ATH-156827.D075	17434	237	605	66	2.80228e-41	R-ATH-69052.D077	14670	63	4118	39	2.10492e-08	R-ATH-8953854.D074	25551	582	664	41	9.57218e-09
R-ATH-72689.D076	13218	212	862	44	4.37924e-12	R-ATH-73779.D078	20472	53	2428	20	1.15163e-06	R-ATH-72702.D073	20176	118	407	18	2.60995e-11	R-ATH-69541.D073	20176	61	1397	22	4.21685e-11	R-ATH-382551.D075	17434	323	3234	101	1.97286e-08	R-ATH-1799339.D075	17434	206	605	61	6.41534e-40	R-ATH-69229.D077	14670	53	4118	32	8.73417e-07	R-ATH-156827.D075	17434	237	473	24	3.22969e-08
R-ATH-72695.D076	13218	101	862	29	4.94141e-12	R-ATH-75953.D078	20472	53	2428	20	1.15163e-06	R-ATH-72706.D073	20176	200	407	36	6.45587e-24	R-ATH-69563.D073	20176	61	1397	22	4.21685e-11	R-ATH-390918.D075	17434	27	3234	18	5.4265e-08	R-ATH-392499.D075	17434	774	605	90	1.44472e-24	R-ATH-69239.D077	14670	80	4118	47	8.67816e-09	R-ATH-1799339.D075	17434	206	473	25	3.87973e-10
R-ATH-72702.D076	13218	111	862	30	1.16519e-11	R-ATH-76042.D078	20472	53	2428	20	1.15163e-06	R-ATH-72737.D073	20176	248	407	39	1.4128e-23	R-ATH-69580.D073	20176	61	1397	22	4.21685e-11	R-ATH-453279.D075	17434	61	3234	29	2.30344e-07	R-ATH-6791226.D075	17434	98	605	35	1.85501e-26	R-ATH-69242.D077	14670	92	4118	48	8.76808e-07	R-ATH-430039.D075	17434	17	473	7	1.59078e-07
R-ATH-72706.D076	13218	194	862	38	7.49247e-10	R-ATH-156827.D079	22180	245	9037	189	2.11754e-31	R-ATH-72766.D073	20176	282	407	42	2.30433e-24	R-ATH-69615.D073	20176	61	1397	22	4.21685e-11	R-ATH-556833.D075	17434	311	3234	102	9.77554e-10	R-ATH-72163.D075	17434	179	605	23	6.43614e-08	R-ATH-69278.D077	14670	179	4118	84	5.38967e-08	R-ATH-6781823.D075	17434	67	473	12	2.14325e-07
R-ATH-72737.D076	13218	234	862	49	1.81396e-13	R-ATH-1799339.D079	22180	206	9037	167	1.18101e-32	R-ATH-8953854.D073	20176	558	407	45	2.36081e-15	R-ATH-69620.D073	20176	102	1397	28	1.66833e-10	R-ATH-6798695.D075	17434	443	3234	129	2.91099e-08	R-ATH-72165.D075	17434	76	605	19	8.43607e-12	R-ATH-69306.D077	14670	82	4118	47	2.57235e-08	R-ATH-72165.D075	17434	76	473	14	1.42703e-08
R-ATH-72766.D076	13218	262	862	50	4.15597e-12	R-ATH-212165.D079	22180	52	9037	40	1.17694e-07	R-ATH-927802.D073	20176	226	407	38	4.47613e-24	R-ATH-75815.D073	20176	56	1397	21	4.93628e-11	R-ATH-68874.D075	17434	31	3234	21	2.62655e-09	R-ATH-72172.D075	17434	185	605	24	2.76276e-08	R-ATH-69541.D077	14670	59	4118	35	4.92921e-07	R-ATH-72613.D075	17434	250	473	24	8.95852e-08
R-ATH-8868773.D076	13218	85	862	39	3.53537e-24	R-ATH-212300.D079	22180	52	9037	40	1.17694e-07	R-ATH-975956.D073	20176	210	407	38	2.80919e-25	R-ATH-168256.D074	25551	864	4506	208	7.23479e-07	R-ATH-68962.D075	17434	28	3234	20	1.47248e-09	R-ATH-72203.D075	17434	200	605	24	1.24513e-07	R-ATH-69563.D077	14670	59	4118	35	4.92921e-07	R-ATH-72689.D075	17434	219	473	24	6.87618e-09
R-ATH-8953854.D076	13218	508	862	113	1.97887e-32	R-ATH-392499.D079	22180	805	9037	418	4.56504e-11	R-ATH-975957.D073	20176	226	407	38	4.47613e-24	R-ATH-156827.D074	25551	254	2647	58	5.45822e-09	R-ATH-69002.D075	17434	31	3234	21	2.62655e-09	R-ATH-72312.D075	17434	98	605	35	1.85501e-26	R-ATH-69580.D077	14670	59	4118	35	4.92921e-07	R-ATH-72706.D075	17434	200	473	24	1.10214e-09
R-ATH-927802.D076	13218	220	862	41	7.77347e-10	R-ATH-6791226.D079	22180	99	9037	73	2.59756e-11	R-ATH-72613.D074	25551	269	683	24	2.95788e-07	R-ATH-390466.D074	25551	10	2647	9	1.23153e-08	R-ATH-69206.D075	17434	44	3234	24	9.32111e-08	R-ATH-72613.D075	17434	250	605	67	9.99889e-41	R-ATH-69615.D077	14670	59	4118	35	4.92921e-07	R-ATH-72737.D075	17434	247	473	24	7.12641e-08
R-ATH-975956.D076	13218	205	862	40	3.01302e-10	R-ATH-72312.D079	22180	99	9037	73	2.59756e-11	R-ATH-72737.D074	25551	261	683	23	6.47096e-07	R-ATH-391251.D074	25551	10	2647	9	1.23153e-08	R-ATH-69242.D075	17434	120	3234	45	7.93554e-07	R-ATH-72689.D075	17434	219	605	63	2.30375e-40	R-ATH-72613.D077	14670	236	4118	189	7.84342e-63	R-ATH-72766.D075	17434	280	473	26	5.10159e-08
R-ATH-975957.D076	13218	220	862	41	7.77347e-10	R-ATH-72613.D079	22180	257	9037	191	4.72548e-28	R-ATH-8953854.D074	25551	582	683	43	2.3123e-09	R-ATH-392499.D074	25551	831	2647	136	4.31309e-08	R-ATH-71387.D075	17434	132	3234	48	9.85885e-07	R-ATH-72695.D075	17434	109	605	29	4.09491e-18	R-ATH-72689.D077	14670	210	4118	177	1.43288e-65	R-ATH-8953854.D075	17434	545	473	51	1.02511e-14
R-ATH-72163.D076	13218	167	672	27	8.3952e-08	R-ATH-72689.D079	22180	220	9037	179	2.61493e-35	R-ATH-156827.D074	25551	254	785	34	6.07246e-13	R-ATH-6791226.D074	25551	102	2647	39	9.90894e-14	R-ATH-8978868.D075	17434	116	3234	46	8.80799e-08	R-ATH-72702.D075	17434	120	605	31	7.2351e-19	R-ATH-72695.D077	14670	100	4118	77	3.14658e-24	R-ATH-927802.D075	17434	226	473	24	1.28013e-08
R-ATH-72172.D076	13218	171	672	28	3.65168e-08	R-ATH-72695.D079	22180	110	9037	85	5.8129e-15	R-ATH-1799339.D074	25551	214	785	33	2.2412e-14	R-ATH-6814122.D074	25551	10	2647	9	1.23153e-08	R-ATH-109582.D076	13218	100	7444	81	1.57786e-07	R-ATH-72706.D075	17434	200	605	61	9.13545e-41	R-ATH-72702.D077	14670	110	4118	84	7.17976e-26	R-ATH-975956.D075	17434	210	473	24	2.96972e-09
R-ATH-72203.D076	13218	184	672	30	1.31525e-08	R-ATH-72702.D079	22180	121	9037	90	5.35496e-14	R-ATH-392499.D074	25551	831	785	56	3.8303e-08	R-ATH-72163.D074	25551	197	2647	50	1.44103e-09	R-ATH-168249.D076	13218	457	7444	317	3.97769e-09	R-ATH-72737.D075	17434	247	605	67	4.28862e-41	R-ATH-72706.D077	14670	191	4118	171	3.74464e-72	R-ATH-975957.D075	17434	226	473	24	1.28013e-08
R-ATH-168249.D076	13218	457	1633	92	1.06797e-06	R-ATH-72706.D079	22180	201	9037	164	9.62646e-33	R-ATH-72613.D074	25551	269	785	34	3.16088e-12	R-ATH-72172.D074	25551	203	2647	50	4.29671e-09	R-ATH-168256.D076	13218	642	7444	445	3.05357e-12	R-ATH-72766.D075	17434	280	605	68	2.46453e-38	R-ATH-72737.D077	14670	233	4118	188	1.70613e-63	R-ATH-156827.D075	17434	237	1225	63	7.82464e-21
R-ATH-199991.D076	13218	215	1633	68	5.61703e-14	R-ATH-72737.D079	22180	249	9037	187	1.81957e-28	R-ATH-72689.D074	25551	228	785	32	7.91183e-13	R-ATH-72203.D074	25551	218	2647	53	2.44697e-09	R-ATH-199977.D076	13218	75	7444	69	8.75499e-12	R-ATH-8868773.D075	17434	98	605	35	1.85501e-26	R-ATH-72766.D077	14670	263	4118	199	1.1746e-58	R-ATH-1799339.D075	17434	206	1225	55	1.92799e-18
R-ATH-5653656.D076	13218	215	1633	68	5.61703e-14	R-ATH-72766.D079	22180	287	9037	206	9.12896e-27	R-ATH-72695.D074	25551	118	785	19	3.50219e-09	R-ATH-72312.D074	25551	102	2647	39	9.90894e-14	R-ATH-199991.D076	13218	215	7444	192	1.93112e-26	R-ATH-8953854.D075	17434	545	605	118	3.92357e-61	R-ATH-75815.D077	14670	53	4118	32	8.73417e-07	R-ATH-6791226.D075	17434	98	1225	29	1.43766e-11
R-ATH-6811442.D076	13218	95	1633	31	1.83005e-07	R-ATH-8868773.D079	22180	99	9037	73	2.59756e-11	R-ATH-72702.D074	25551	129	785	19	1.59247e-08	R-ATH-72613.D074	25551	269	2647	63	4.12077e-10	R-ATH-382551.D076	13218	268	7444	193	6.30291e-08	R-ATH-927802.D075	17434	226	605	63	1.88914e-39	R-ATH-8953854.D077	14670	493	4118	238	3.21819e-22	R-ATH-72312.D075	17434	98	1225	29	1.43766e-11
R-ATH-199977.D076	13218	75	754	18	1.4753e-07	R-ATH-8953854.D079	22180	568	9037	349	6.44113e-24	R-ATH-72706.D074	25551	209	785	32	6.81833e-14	R-ATH-72689.D074	25551	228	2647	50	2.28663e-07	R-ATH-446203.D076	13218	146	7444	124	1.0005e-13	R-ATH-975956.D075	17434	210	605	61	2.25814e-39	R-ATH-927802.D077	14670	217	4118	179	2.3463e-63	R-ATH-72613.D075	17434	250	1225	64	3.28705e-20
R-ATH-199991.D076	13218	215	754	34	5.56375e-08	R-ATH-927802.D079	22180	231	9037	176	3.58404e-28	R-ATH-72737.D074	25551	261	785	34	1.33242e-12	R-ATH-72737.D074	25551	261	2647	61	8.47004e-10	R-ATH-5653656.D076	13218	215	7444	192	1.93112e-26	R-ATH-975957.D075	17434	226	605	63	1.88914e-39	R-ATH-975956.D077	14670	202	4118	175	9.6579e-69	R-ATH-72689.D075	17434	219	1225	58	3.40726e-19
R-ATH-446203.D076	13218	146	754	25	7.0356e-07	R-ATH-975956.D079	22180	215	9037	173	5.34351e-33	R-ATH-72766.D074	25551	299	785	37	6.65505e-13	R-ATH-72766.D074	25551	299	2647	69	1.23462e-10	R-ATH-6807878.D076	13218	50	7444	47	3.20154e-09	R-ATH-1430728.D075	17434	904	1542	139	4.28124e-11	R-ATH-975957.D077	14670	217	4118	179	2.3463e-63	R-ATH-72695.D075	17434	109	1225	30	4.84628e-11
R-ATH-5653656.D076	13218	215	754	34	5.56375e-08	R-ATH-975957.D079	22180	231	9037	176	3.58404e-28	R-ATH-8953854.D074	25551	582	785	50	7.19508e-11	R-ATH-8868773.D074	25551	102	2647	39	9.90894e-14	R-ATH-6811434.D076	13218	61	7444	56	1.07553e-09	R-ATH-68874.D075	17434	31	1542	14	1.05936e-07	R-ATH-1237044.D077	14670	24	1007	11	1.64272e-07	R-ATH-72702.D075	17434	120	1225	33	5.39092e-12
R-ATH-6807878.D076	13218	50	754	15	6.62236e-08	R-ATH-1430728.D080	18732	934	4928	312	4.75291e-07	R-ATH-927802.D074	25551	239	785	33	5.52795e-13	R-ATH-8953854.D074	25551	582	2647	139	1.75134e-21	R-ATH-6811442.D076	13218	95	7444	89	3.48694e-16	R-ATH-68962.D075	17434	28	1542	14	2.06755e-08	R-ATH-1247673.D077	14670	24	1007	11	1.64272e-07	R-ATH-72706.D075	17434	200	1225	55	4.39579e-19
R-ATH-6811434.D076	13218	61	754	17	3.00902e-08	R-ATH-156827.D080	18732	238	4928	191	1.64867e-68	R-ATH-975956.D074	25551	223	785	33	7.50535e-14	R-ATH-156827.D074	25551	254	3649	127	6.57476e-42	R-ATH-8856688.D076	13218	68	7444	63	3.27011e-11	R-ATH-69002.D075	17434	31	1542	14	1.05936e-07	R-ATH-1480926.D077	14670	24	1007	11	1.64272e-07	R-ATH-72737.D075	17434	247	1225	63	7.98789e-20
R-ATH-6811442.D076	13218	95	754	23	2.31681e-09	R-ATH-1799339.D080	18732	204	4928	170	8.18239e-66	R-ATH-975957.D074	25551	239	785	33	5.52795e-13	R-ATH-1799339.D074	25551	214	3649	119	1.40412e-45	R-ATH-948021.D076	13218	80	7444	74	7.20753e-13	R-ATH-1237044.D075	17434	24	202	8	1.77367e-10	R-ATH-6791226.D077	14670	70	778	34	3.79459e-25	R-ATH-72766.D075	17434	280	1225	66	9.3848e-19
R-ATH-8856688.D076	13218	68	754	18	2.86688e-08	R-ATH-1852241.D080	18732	20	4928	16	8.072e-07	R-ATH-156827.D074	25551	254	757	37	1.22324e-15	R-ATH-392499.D074	25551	831	3649	205	5.33237e-16	R-ATH-156827.D076	13218	228	5325	220	2.61879e-76	R-ATH-1247673.D075	17434	24	202	8	1.77367e-10	R-ATH-72163.D077	14670	168	778	27	2.28771e-07	R-ATH-8868773.D075	17434	98	1225	29	1.43766e-11
R-ATH-948021.D076	13218	80	754	18	4.18592e-07	R-ATH-392499.D080	18732	777	4928	344	1.89358e-28	R-ATH-1799339.D074	25551	214	757	34	1.24959e-15	R-ATH-6791226.D074	25551	102	3649	37	2.58711e-08	R-ATH-1799339.D076	13218	198	5325	194	2.51873e-71	R-ATH-1480926.D075	17434	24	202	8	1.77367e-10	R-ATH-72172.D077	14670	171	778	27	3.30278e-07	R-ATH-8953854.D075	17434	545	1225	113	3.02178e-26
R-ATH-1430728.D076	13218	783	627	70	1.79515e-07	R-ATH-5617833.D080	18732	16	4928	14	5.13496e-07	R-ATH-392499.D074	25551	831	757	52	3.81535e-07	R-ATH-69190.D074	25551	28	3649	16	1.58599e-07	R-ATH-392499.D076	13218	694	5325	394	1.73937e-19	R-ATH-432040.D075	17434	19	202	8	1.91558e-11	R-ATH-72203.D077	14670	185	778	31	1.07118e-08	R-ATH-927802.D075	17434	226	1225	58	1.73579e-18
R-ATH-71387.D076	13218	117	627	20	5.52527e-07	R-ATH-6811434.D080	18732	74	4928	41	1.04046e-07	R-ATH-72613.D074	25551	269	757	37	7.89763e-15	R-ATH-72312.D074	25551	102	3649	37	2.58711e-08	R-ATH-6791226.D076	13218	85	5325	82	6.32524e-29	R-ATH-432047.D075	17434	19	202	8	1.91558e-11	R-ATH-72312.D077	14670	70	778	34	3.79459e-25	R-ATH-975956.D075	17434	210	1225	56	9.99538e-19
R-ATH-156827.D077	14670	226	2179	96	5.20496e-24	R-ATH-6811442.D080	18732	114	4928	55	4.02601e-07	R-ATH-72689.D074	25551	228	757	36	2.20591e-16	R-ATH-72613.D074	25551	269	3649	129	4.69667e-40	R-ATH-72163.D076	13218	167	5325	112	1.86901e-12	R-ATH-445717.D075	17434	19	202	8	1.91558e-11	R-ATH-8868773.D077	14670	70	778	34	3.79459e-25	R-ATH-975957.D075	17434	226	1225	58	1.73579e-18
R-ATH-1640170.D077	14670	214	2179	60	4.27958e-07	R-ATH-72613.D080	18732	252	4928	195	4.91814e-65	R-ATH-72695.D074	25551	118	757	17	7.48164e-08	R-ATH-72689.D074	25551	228	3649	122	2.56541e-44	R-ATH-72165.D076	13218	70	5325	51	3.13033e-08	R-ATH-156827.D075	17434	237	260	41	7.51959e-32	R-ATH-8953854.D077	14670	493	778	70	3.00265e-14	R-ATH-382551.D075	17434	323	671	39	2.5201e-10
R-ATH-1799339.D077	14670	196	2179	94	2.02421e-28	R-ATH-72689.D080	18732	218	4928	182	1.14508e-70	R-ATH-72702.D074	25551	129	757	17	2.80086e-07	R-ATH-72695.D074	25551	118	3649	59	3.34295e-20	R-ATH-72172.D076	13218	171	5325	115	7.08852e-13	R-ATH-1799339.D075	17434	206	260	36	3.49248e-28	R-ATH-156827.D078	20472	233	4316	125	5.20149e-28	R-ATH-425407.D075	17434	169	671	22	5.76781e-07
R-ATH-211000.D077	14670	59	2179	27	1.40164e-08	R-ATH-72695.D080	18732	108	4928	80	3.76875e-25	R-ATH-72706.D074	25551	209	757	34	5.99647e-16	R-ATH-72702.D074	25551	129	3649	60	1.52161e-18	R-ATH-72203.D076	13218	184	5325	126	6.84645e-15	R-ATH-392499.D075	17434	774	260	49	4.85752e-18	R-ATH-1799339.D078	20472	207	4316	115	1.17521e-27	R-ATH-372790.D075	17434	86	1181	22	4.03662e-08
R-ATH-212165.D077	14670	43	2179	27	8.75946e-13	R-ATH-72702.D080	18732	119	4928	84	5.77412e-24	R-ATH-72737.D074	25551	261	757	37	2.97273e-15	R-ATH-72706.D074	25551	209	3649	118	3.88008e-46	R-ATH-72312.D076	13218	85	5325	82	6.32524e-29	R-ATH-72613.D075	17434	250	260	41	6.99176e-31	R-ATH-392499.D078	20472	746	4316	240	4.11374e-13	R-ATH-388396.D075	17434	86	1181	22	4.03662e-08
R-ATH-212300.D077	14670	43	2179	27	8.75946e-13	R-ATH-72706.D080	18732	199	4928	169	5.82746e-68	R-ATH-72766.D074	25551	299	757	39	8.76134e-15	R-ATH-72737.D074	25551	261	3649	128	4.51685e-41	R-ATH-72613.D076	13218	237	5325	227	1.11391e-76	R-ATH-72689.D075	17434	219	260	39	8.11373e-31	R-ATH-72613.D078	20472	245	4316	127	1.40824e-26	R-ATH-418594.D075	17434	56	1181	16	5.58474e-07
R-ATH-2299718.D077	14670	40	2179	25	7.19724e-12	R-ATH-72737.D080	18732	247	4928	192	1.25904e-64	R-ATH-8953854.D074	25551	582	757	58	7.3189e-16	R-ATH-72766.D074	25551	299	3649	137	1.11981e-39	R-ATH-72689.D076	13218	212	5325	208	7.14397e-77	R-ATH-72695.D075	17434	109	260	17	5.07568e-13	R-ATH-72689.D078	20472	216	4316	120	8.41354e-29	R-ATH-1640170.D075	17434	265	433	28	1.158e-10
R-ATH-2559580.D077	14670	49	2179	27	6.58276e-11	R-ATH-72766.D080	18732	282	4928	213	1.25389e-67	R-ATH-927802.D074	25551	239	757	35	6.16576e-15	R-ATH-8868773.D074	25551	102	3649	37	2.58711e-08	R-ATH-72695.D076	13218	101	5325	99	8.70203e-37	R-ATH-72702.D075	17434	120	260	18	2.06698e-13	R-ATH-72695.D078	20472	105	4316	61	1.35999e-16	R-ATH-453279.D075	17434	61	433	15	1.64722e-11
R-ATH-2559582.D077	14670	47	2179	24	5.85056e-09	R-ATH-8953854.D080	18732	553	4928	237	9.30153e-18	R-ATH-975956.D074	25551	223	757	34	4.43619e-15	R-ATH-8953854.D074	25551	582	3649	191	1.79593e-30	R-ATH-72702.D076	13218	111	5325	105	2.0945e-34	R-ATH-72706.D075	17434	200	260	36	1.17192e-28	R-ATH-72702.D078	20472	114	4316	63	1.22212e-15	R-ATH-597592.D075	17434	454	433	31	3.96343e-07
R-ATH-2559583.D077	14670	64	2179	27	1.148e-07	R-ATH-927802.D080	18732	226	4928	179	1.36659e-62	R-ATH-975957.D074	25551	239	757	35	6.16576e-15	R-ATH-927802.D074	25551	239	3649	125	5.7248e-44	R-ATH-72706.D076	13218	194	5325	192	1.32229e-73	R-ATH-72737.D075	17434	247	260	41	4.23111e-31	R-ATH-72706.D078	20472	202	4316	113	1.4916e-27	R-ATH-68874.D075	17434	31	433	11	1.05847e-10
R-ATH-392499.D077	14670	713	2179	187	3.80403e-16	R-ATH-975956.D080	18732	210	4928	174	1.40884e-66	R-ATH-3371497.D074	25551	15	582	6	5.71946e-07	R-ATH-975956.D074	25551	223	3649	122	1.11165e-45	R-ATH-72737.D076	13218	234	5325	225	4.62829e-77	R-ATH-72766.D075	17434	280	260	41	7.41114e-29	R-ATH-72737.D078	20472	241	4316	125	3.27961e-26	R-ATH-68949.D075	17434	75	433	14	3.88594e-09
R-ATH-5578749.D077	14670	57	2179	27	5.50552e-09	R-ATH-975957.D080	18732	226	4928	179	1.36659e-62	R-ATH-156827.D074	25551	254	586	24	5.64872e-09	R-ATH-975957.D074	25551	239	3649	125	5.7248e-44	R-ATH-72766.D076	13218	262	5325	248	2.04081e-80	R-ATH-8953854.D075	17434	545	260	47	8.47944e-23	R-ATH-72766.D078	20472	273	4316	138	2.44932e-27	R-ATH-68962.D075	17434	28	433	11	2.8711e-11
R-ATH-68875.D077	14670	42	2179	25	3.36227e-11	R-SCE-72613.D092	4696	143	636	41	1.11243e-06	R-ATH-1799339.D074	25551	214	586	22	5.18674e-09	R-ATH-199991.D074	25551	290	3128	65	8.2874e-07	R-ATH-8868773.D076	13218	85	5325	82	6.32524e-29	R-ATH-927802.D075	17434	226	260	37	6.97109e-28	R-ATH-8953854.D078	20472	532	4316	175	9.27243e-11	R-ATH-69002.D075	17434	31	433	11	1.05847e-10
R-ATH-68886.D077	14670	57	2179	26	2.81982e-08	R-SCE-72737.D092	4696	142	636	41	9.07748e-07	R-ATH-392499.D074	25551	831	586	48	5.39322e-09	R-ATH-5653656.D074	25551	290	3128	65	8.2874e-07	R-ATH-8953854.D076	13218	508	5325	414	5.76998e-84	R-ATH-975956.D075	17434	210	260	37	4.37951e-29	R-ATH-927802.D078	20472	227	4316	117	2.59838e-24	R-ATH-69052.D075	17434	75	433	14	3.88594e-09
R-ATH-68949.D077	14670	63	2179	26	3.32074e-07	R-SCE-72766.D092	4696	150	636	43	6.07081e-07	R-ATH-6791226.D074	25551	102	586	15	1.18752e-08	R-ATH-6811442.D074	25551	139	3128	38	1.13873e-06	R-ATH-927802.D076	13218	220	5325	205	3.88179e-63	R-ATH-975957.D075	17434	226	260	37	6.97109e-28	R-ATH-975956.D078	20472	212	4316	116	4.28643e-27	R-ATH-69206.D075	17434	44	433	12	4.86357e-10
R-ATH-69052.D077	14670	63	2179	26	3.32074e-07	R-SCE-156827.D093	5328	130	2389	122	9.71208e-34	R-ATH-72312.D074	25551	102	586	15	1.18752e-08	R-ATH-983189.D074	25551	52	3128	22	5.38089e-08	R-ATH-975956.D076	13218	205	5325	200	2.64755e-72	R-ATH-72163.D075	17434	179	935	33	3.99082e-10	R-ATH-975957.D078	20472	227	4316	117	2.59838e-24	R-ATH-69239.D075	17434	104	433	20	9.68128e-13
R-ATH-69239.D077	14670	80	2179	31	1.41501e-07	R-SCE-1799339.D093	5328	116	2389	109	2.34407e-30	R-ATH-72613.D074	25551	269	586	26	8.03757e-10	R-ATH-6791226.D075	17434	98	1397	25	1.41822e-07	R-ATH-975957.D076	13218	220	5325	205	3.88179e-63	R-ATH-72172.D075	17434	185	935	33	9.6917e-10	R-ATH-1236975.D078	20472	51	3298	24	2.24558e-07	R-ATH-69242.D075	17434	120	433	22	1.95e-13
R-ATH-69278.D077	14670	179	2179	59	7.90614e-10	R-SCE-392499.D093	5328	401	2389	266	1.70224e-19	R-ATH-72689.D074	25551	228	586	22	1.66576e-08	R-ATH-72312.D075	17434	98	1397	25	1.41822e-07	R-ATH-72163.D077	14670	168	4709	88	3.60063e-08	R-ATH-72203.D075	17434	200	935	33	7.45867e-09	R-ATH-1236978.D078	20472	51	3298	24	2.24558e-07	R-ATH-69278.D075	17434	227	433	28	2.79382e-12
R-ATH-69306.D077	14670	82	2179	31	2.71877e-07	R-SCE-72613.D093	5328	137	2389	129	4.44884e-36	R-ATH-72706.D074	25551	209	586	21	1.73223e-08	R-ATH-8868773.D075	17434	98	1397	25	1.41822e-07	R-ATH-72172.D077	14670	171	4709	91	7.67385e-09	R-ATH-162582.D075	17434	382	863	43	4.33199e-07	R-ATH-1280218.D078	20472	229	3298	76	1.26364e-10	R-ATH-69306.D075	17434	110	433	20	2.90393e-12
R-ATH-72613.D077	14670	236	2179	96	2.37936e-22	R-SCE-72689.D093	5328	117	2389	110	1.09015e-30	R-ATH-72737.D074	25551	261	586	25	2.05214e-09	R-ATH-8953854.D075	17434	545	1505	82	4.41962e-07	R-ATH-72203.D077	14670	185	4709	98	2.8372e-09	R-ATH-1640170.D075	17434	265	863	36	3.70561e-08	R-ATH-1632852.D078	20472	25	3298	16	9.38084e-08	R-ATH-1430728.D075	17434	904	1145	103	2.21317e-08
R-ATH-72689.D077	14670	210	2179	94	1.39459e-25	R-SCE-72695.D093	5328	55	2389	52	2.67665e-15	R-ATH-72766.D074	25551	299	586	29	7.76115e-11	R-ATH-199977.D075	17434	81	1243	20	6.99062e-07	R-ATH-1236975.D077	14670	53	4489	34	4.67762e-07	R-ATH-168256.D075	17434	736	863	70	1.09831e-07	R-ATH-168256.D078	20472	749	3298	176	6.0976e-08	R-ATH-597592.D075	17434	454	987	55	7.89431e-08
R-ATH-72695.D077	14670	100	2179	39	2.89112e-09	R-SCE-72702.D093	5328	59	2389	56	1.27373e-16	R-ATH-8868773.D074	25551	102	586	15	1.18752e-08	R-ATH-199991.D075	17434	249	1243	51	5.12394e-12	R-ATH-1236978.D077	14670	53	4489	34	4.67762e-07	R-ATH-199977.D075	17434	81	863	17	3.55698e-07	R-ATH-349425.D078	20472	59	3298	26	3.61011e-07	R-ATH-983169.D075	17434	207	987	31	6.65389e-07
R-ATH-72702.D077	14670	110	2179	41	5.53702e-09	R-SCE-72706.D093	5328	117	2389	110	1.09015e-30	R-ATH-8953854.D074	25551	582	586	48	2.19015e-14	R-ATH-446203.D075	17434	158	1243	33	1.75563e-08	R-ATH-156827.D077	14670	226	4489	188	4.28899e-61	R-ATH-199991.D075	17434	249	863	36	7.10482e-09	R-ATH-5688426.D078	20472	130	3298	45	1.81458e-07	R-ATH-156827.D075	17434	237	398	23	5.7091e-09
R-ATH-72706.D077	14670	191	2179	92	5.08537e-28	R-SCE-72737.D093	5328	136	2389	128	9.62332e-36	R-ATH-927802.D074	25551	239	586	23	8.29165e-09	R-ATH-5653656.D075	17434	249	1243	51	5.12394e-12	R-ATH-1640170.D077	14670	214	4489	104	2.20317e-08	R-ATH-3214858.D075	17434	27	863	10	3.27736e-07	R-ATH-5689603.D078	20472	63	3298	27	4.30111e-07	R-ATH-1799339.D075	17434	206	398	21	1.11232e-08
R-ATH-72737.D077	14670	233	2179	96	7.80423e-23	R-SCE-72766.D093	5328	142	2389	133	1.81012e-36	R-ATH-975956.D074	25551	223	586	22	1.11038e-08	R-ATH-597592.D075	17434	454	1243	65	5.07513e-08	R-ATH-1799339.D077	14670	196	4489	177	1.22608e-69	R-ATH-392499.D075	17434	774	863	72	1.71387e-07	R-ATH-69229.D078	20472	54	3298	24	8.35415e-07	R-ATH-6791226.D075	17434	98	398	18	7.49768e-12
R-ATH-72766.D077	14670	263	2179	100	1.16452e-20	R-SCE-8953854.D093	5328	223	2389	171	4.46996e-23	R-ATH-975957.D074	25551	239	586	23	8.29165e-09	R-ATH-6811434.D075	17434	78	1243	23	2.62679e-09	R-ATH-211000.D077	14670	59	4489	37	3.42085e-07	R-ATH-446203.D075	17434	158	863	29	8.24339e-10	R-ATH-69541.D078	20472	59	3298	26	3.61011e-07	R-ATH-72312.D075	17434	98	398	18	7.49768e-12
R-ATH-8878171.D077	14670	39	2179	24	3.06738e-11	R-SCE-927802.D093	5328	124	2389	114	2.3843e-29	R-ATH-382551.D075	17434	323	225	20	7.76701e-09	R-ATH-6811442.D075	17434	118	1243	32	2.48308e-11	R-ATH-212165.D077	14670	43	4489	34	7.23954e-11	R-ATH-5653656.D075	17434	249	863	36	7.10482e-09	R-ATH-69563.D078	20472	59	3298	26	3.61011e-07	R-ATH-72613.D075	17434	250	398	23	1.57639e-08
R-ATH-8936459.D077	14670	39	2179	24	3.06738e-11	R-SCE-975956.D093	5328	122	2389	113	7.19392e-30	R-ATH-425393.D075	17434	76	225	9	5.69605e-07	R-ATH-8856688.D075	17434	86	1243	25	7.51032e-10	R-ATH-212300.D077	14670	43	4489	34	7.23954e-11	R-ATH-597592.D075	17434	454	863	59	1.00631e-11	R-ATH-69580.D078	20472	59	3298	26	3.61011e-07	R-ATH-72689.D075	17434	219	398	23	1.23072e-09
R-ATH-8939211.D077	14670	60	2179	26	1.02339e-07	R-SCE-975957.D093	5328	124	2389	114	2.3843e-29	R-ATH-425407.D075	17434	169	225	15	5.25504e-09	R-ATH-948021.D075	17434	86	1243	23	2.07023e-08	R-ATH-2299718.D077	14670	40	4489	31	1.25571e-09	R-ATH-69278.D075	17434	227	863	35	2.06279e-09	R-ATH-69615.D078	20472	59	3298	26	3.61011e-07	R-ATH-72706.D075	17434	200	398	21	6.55905e-09
R-ATH-9006931.D077	14670	96	2179	34	4.49622e-07	R-SCE-1430728.D093	5328	407	1538	162	5.37236e-07	R-ATH-199991.D075	17434	249	458	23	1.88397e-07	R-ATH-983169.D075	17434	207	1243	36	5.23908e-07	R-ATH-2559580.D077	14670	49	4489	35	4.58539e-09	R-ATH-69306.D075	17434	110	863	20	4.02308e-07	R-ATH-75815.D078	20472	54	3298	24	8.35415e-07	R-ATH-72737.D075	17434	247	398	23	1.25494e-08
R-ATH-9018519.D077	14670	60	2179	26	1.02339e-07	R-SCE-72706.D094	5476	122	2238	76	1.14218e-06	R-ATH-5653656.D075	17434	249	458	23	1.88397e-07	R-ATH-983231.D075	17434	63	1243	18	2.37621e-07	R-ATH-349425.D077	14670	59	4489	37	3.42085e-07	R-ATH-948021.D075	17434	86	863	19	3.05261e-08	R-ATH-983168.D078	20472	194	3298	66	6.38053e-10	R-ATH-72766.D075	17434	280	398	24	3.02151e-08
R-ATH-927802.D077	14670	217	2179	93	1.23524e-23	R-SCE-927802.D094	5476	130	2238	80	1.2248e-06	R-ATH-6807878.D075	17434	52	458	10	8.35662e-07	R-ATH-156827.D075	17434	237	540	80	2.60697e-61	R-ATH-392499.D077	14670	713	4489	382	3.81308e-39	R-ATH-6811442.D075	17434	118	628	17	1.10245e-06	R-ATH-983169.D078	20472	205	3298	68	1.19951e-09	R-ATH-8868773.D075	17434	98	398	18	7.49768e-12
R-ATH-975956.D077	14670	202	2179	92	9.56618e-26	R-SCE-975956.D094	5476	127	2238	79	7.64158e-07	R-ATH-6811442.D075	17434	118	458	15	4.74069e-07	R-ATH-1799339.D075	17434	206	540	73	1.14785e-57	R-ATH-5578749.D077	14670	57	4489	37	9.27727e-08	R-ATH-156827.D076	13218	228	6102	221	6.39502e-65	R-ATH-72613.D078	20472	245	2810	62	8.71641e-07	R-ATH-8953854.D075	17434	545	398	48	8.5022e-16
R-ATH-975957.D077	14670	217	2179	93	1.23524e-23	R-SCE-975957.D094	5476	130	2238	80	1.2248e-06	R-ATH-453279.D075	17434	61	407	11	1.43744e-07	R-ATH-392499.D075	17434	774	540	101	4.32903e-36	R-ATH-5689603.D077	14670	61	4489	37	1.12991e-06	R-ATH-1799339.D076	13218	198	6102	193	3.70276e-58	R-ATH-72737.D078	20472	241	2810	61	1.05637e-06	R-ATH-927802.D075	17434	226	398	21	5.64549e-08
R-ATH-72172.D077	14670	171	2061	49	4.65328e-07	R-SCE-1236975.D094	5476	33	1352	26	8.82891e-11	R-ATH-68874.D075	17434	31	407	8	4.05802e-07	R-ATH-72165.D075	17434	76	540	15	9.50637e-09	R-ATH-6811434.D077	14670	61	4489	40	1.82115e-08	R-ATH-392499.D076	13218	694	6102	422	1.31155e-15	R-ATH-72766.D078	20472	273	2810	69	2.2707e-07	R-ATH-975956.D075	17434	210	398	21	1.56446e-08
R-ATH-72203.D077	14670	185	2061	51	9.98445e-07	R-SCE-1236978.D094	5476	33	1352	26	8.82891e-11	R-ATH-68962.D075	17434	28	407	8	1.70008e-07	R-ATH-72613.D075	17434	250	540	81	1.86112e-60	R-ATH-68875.D077	14670	42	4489	31	9.80019e-09	R-ATH-674695.D076	13218	64	6102	49	6.60891e-07	R-ATH-69242.D078	20472	113	1776	28	2.70534e-07	R-ATH-975957.D075	17434	226	398	21	5.64549e-08
R-ATH-6791226.D077	14670	70	22	6	6.66233e-10	R-SCE-1280215.D094	5476	73	1352	46	3.35827e-12	R-ATH-69002.D075	17434	31	407	8	4.05802e-07	R-ATH-72689.D075	17434	219	540	77	1.50865e-60	R-ATH-68949.D077	14670	63	4489	43	7.93861e-10	R-ATH-6791226.D076	13218	85	6102	83	1.08437e-25	R-ATH-6791226.D078	20472	89	1480	26	4.2232e-10	R-ATH-156827.D075	17434	237	191	24	1.32325e-16
R-ATH-72312.D077	14670	70	22	6	6.66233e-10	R-SCE-1280218.D094	5476	94	1352	56	4.38372e-13	R-ATH-69206.D075	17434	44	407	9	6.48306e-07	R-ATH-72695.D075	17434	109	540	37	9.44265e-29	R-ATH-69017.D077	14670	57	4489	37	9.27727e-08	R-ATH-72163.D076	13218	167	6102	137	7.00002e-22	R-ATH-72312.D078	20472	89	1480	26	4.2232e-10	R-ATH-1799339.D075	17434	206	191	19	1.24222e-12
R-ATH-8868773.D077	14670	70	22	6	6.66233e-10	R-SCE-162582.D094	5476	211	1352	85	2.55237e-07	R-ATH-69239.D075	17434	104	407	14	1.34698e-07	R-ATH-72702.D075	17434	120	540	39	2.02212e-29	R-ATH-69052.D077	14670	63	4489	43	7.93861e-10	R-ATH-72165.D076	13218	70	6102	59	3.95509e-11	R-ATH-8868773.D078	20472	89	1480	26	4.2232e-10	R-ATH-392499.D075	17434	774	191	32	8.02594e-11
R-ATH-5632684.D078	20472	65	744	13	4.98303e-07	R-SCE-1640170.D094	5476	116	1352	58	2.45911e-09	R-ATH-69242.D075	17434	120	407	15	1.30823e-07	R-ATH-72706.D075	17434	200	540	72	1.92058e-57	R-ATH-69229.D077	14670	53	4489	34	4.67762e-07	R-ATH-72172.D076	13218	171	6102	141	6.61297e-23	R-ATH-156827.D079	22180	245	5295	163	8.36428e-46	R-ATH-72613.D075	17434	250	191	24	4.50491e-16
R-ATH-5688426.D078	20472	130	744	23	2.88163e-10	R-SCE-168256.D094	5476	272	1352	109	6.72495e-09	R-ATH-69306.D075	17434	110	407	14	2.7408e-07	R-ATH-72737.D075	17434	247	540	80	1.09366e-59	R-ATH-69239.D077	14670	80	4489	53	4.97539e-11	R-ATH-72203.D076	13218	184	6102	153	1.60359e-25	R-ATH-1799339.D079	22180	206	5295	151	5.57561e-51	R-ATH-72689.D075	17434	219	191	23	2.6472e-16
R-ATH-5689603.D078	20472	63	744	14	4.44913e-08	R-SCE-174113.D094	5476	40	1352	30	2.72567e-11	R-ATH-156827.D075	17434	237	278	23	4.68674e-12	R-ATH-72766.D075	17434	280	540	82	3.12281e-57	R-ATH-69242.D077	14670	92	4489	55	6.21931e-09	R-ATH-72312.D076	13218	85	6102	83	1.08437e-25	R-ATH-392499.D079	22180	805	5295	309	6.58794e-21	R-ATH-72695.D075	17434	109	191	12	2.62323e-09
R-ATH-5689880.D078	20472	103	744	19	4.94374e-09	R-SCE-174143.D094	5476	51	1352	36	5.40304e-12	R-ATH-1799339.D075	17434	206	278	23	2.43798e-13	R-ATH-8953854.D075	17434	545	540	102	3.86566e-51	R-ATH-69278.D077	14670	179	4489	94	6.92364e-10	R-ATH-72613.D076	13218	237	6102	229	2.3387e-66	R-ATH-6791226.D079	22180	99	5295	62	2.45052e-16	R-ATH-72702.D075	17434	120	191	13	6.84311e-10
R-ATH-156827.D078	20472	233	2434	141	7.40302e-71	R-SCE-176408.D094	5476	50	1352	36	2.07765e-12	R-ATH-392499.D075	17434	774	278	37	2.34907e-09	R-ATH-927802.D075	17434	226	540	74	1.44871e-55	R-ATH-69306.D077	14670	82	4489	53	2.01175e-10	R-ATH-72689.D076	13218	212	6102	208	1.61543e-64	R-ATH-72312.D079	22180	99	5295	62	2.45052e-16	R-ATH-72706.D075	17434	200	191	19	7.30237e-13
R-ATH-1799339.D078	20472	207	2434	133	1.33558e-71	R-SCE-187577.D094	5476	46	1352	34	2.51924e-12	R-ATH-429914.D075	17434	34	278	7	9.04606e-07	R-ATH-975956.D075	17434	210	540	74	2.97568e-58	R-ATH-69541.D077	14670	59	4489	37	3.42085e-07	R-ATH-72695.D076	13218	101	6102	100	9.58872e-33	R-ATH-72613.D079	22180	257	5295	166	4.95298e-44	R-ATH-72737.D075	17434	247	191	24	3.41817e-16
R-ATH-1852241.D078	20472	19	2434	12	1.74929e-07	R-SCE-349425.D094	5476	38	1352	29	2.82431e-11	R-ATH-72165.D075	17434	76	278	10	3.41659e-07	R-ATH-975957.D075	17434	226	540	74	1.44871e-55	R-ATH-69563.D077	14670	59	4489	37	3.42085e-07	R-ATH-72702.D076	13218	111	6102	108	1.20698e-32	R-ATH-72689.D079	22180	220	5295	156	1.70187e-49	R-ATH-72766.D075	17434	280	191	26	5.59571e-17
R-ATH-392499.D078	20472	746	2434	224	6.91418e-42	R-SCE-382556.D094	5476	46	1352	30	6.42127e-09	R-ATH-72613.D075	17434	250	278	23	1.41158e-11	R-ATH-1430728.D075	17434	904	1406	135	9.61827e-13	R-ATH-69580.D077	14670	59	4489	37	3.42085e-07	R-ATH-72706.D076	13218	194	6102	190	1.71396e-58	R-ATH-72695.D079	22180	110	5295	73	3.73504e-21	R-ATH-8953854.D075	17434	545	191	34	1.37033e-16
R-ATH-5617833.D078	20472	16	2434	12	8.92901e-09	R-SCE-450408.D094	5476	41	1352	28	4.33148e-09	R-ATH-72689.D075	17434	219	278	23	8.95717e-13	R-ATH-556833.D075	17434	311	1406	52	3.56977e-07	R-ATH-69615.D077	14670	59	4489	37	3.42085e-07	R-ATH-72737.D076	13218	234	6102	227	6.60671e-67	R-ATH-72702.D079	22180	121	5295	78	2.55259e-21	R-ATH-927802.D075	17434	226	191	23	5.31234e-16
R-ATH-6791226.D078	20472	89	2434	33	7.70506e-10	R-SCE-450531.D094	5476	48	1352	32	8.54994e-10	R-ATH-72695.D075	17434	109	278	12	1.69064e-07	R-ATH-68962.D075	17434	28	1406	12	6.48827e-07	R-ATH-70263.D077	14670	35	4489	26	1.26283e-07	R-ATH-72766.D076	13218	262	6102	252	1.32931e-71	R-ATH-72706.D079	22180	201	5295	148	2.09654e-50	R-ATH-975956.D075	17434	210	191	21	1.51401e-14
R-ATH-72312.D078	20472	89	2434	33	7.70506e-10	R-SCE-453274.D094	5476	58	1352	40	1.15944e-12	R-ATH-72702.D075	17434	120	278	12	4.86904e-07	R-ATH-8978868.D075	17434	116	1406	29	2.73004e-08	R-ATH-70326.D077	14670	51	4489	33	5.13513e-07	R-ATH-8868773.D076	13218	85	6102	83	1.08437e-25	R-ATH-72737.D079	22180	249	5295	163	2.13909e-44	R-ATH-975957.D075	17434	226	191	23	5.31234e-16
R-ATH-72613.D078	20472	245	2434	144	5.89562e-70	R-SCE-453276.D094	5476	51	1352	36	5.40304e-12	R-ATH-72706.D075	17434	200	278	22	1.11515e-12	R-ATH-372790.D075	17434	86	1307	21	1.02833e-06	R-ATH-72613.D077	14670	236	4489	189	2.56061e-56	R-ATH-8953854.D076	13218	508	6102	448	1.7743e-91	R-ATH-72766.D079	22180	287	5295	176	4.8021e-42	R-ATH-156827.D075	17434	237	84	13	1.03802e-10
R-ATH-72689.D078	20472	216	2434	137	1.15382e-72	R-SCE-453279.D094	5476	68	1352	41	3.78264e-10	R-ATH-72737.D075	17434	247	278	23	1.10144e-11	R-ATH-388396.D075	17434	86	1307	21	1.02833e-06	R-ATH-72689.D077	14670	210	4489	178	2.05311e-60	R-ATH-927802.D076	13218	220	6102	205	1.85385e-51	R-ATH-8868773.D079	22180	99	5295	62	2.45052e-16	R-ATH-1799339.D075	17434	206	84	12	2.88126e-10
R-ATH-72695.D078	20472	105	2434	65	4.4803e-34	R-SCE-5668541.D094	5476	36	1352	28	2.82284e-11	R-ATH-72766.D075	17434	280	278	25	3.42388e-12	R-ATH-156827.D075	17434	237	978	38	4.37773e-09	R-ATH-72695.D077	14670	100	4489	77	1.14197e-21	R-ATH-975956.D076	13218	205	6102	200	1.74529e-60	R-ATH-8953854.D079	22180	568	5295	263	2.44169e-32	R-ATH-392499.D075	17434	774	84	18	2.22352e-08
R-ATH-72702.D078	20472	114	2434	66	4.61251e-32	R-SCE-5683057.D094	5476	56	1352	37	5.95e-11	R-ATH-8953854.D075	17434	545	278	42	1.74341e-17	R-ATH-1799339.D075	17434	206	978	34	1.34952e-08	R-ATH-72702.D077	14670	110	4489	83	3.13065e-22	R-ATH-975957.D076	13218	220	6102	205	1.85385e-51	R-ATH-927802.D079	22180	231	5295	156	3.72631e-45	R-ATH-72613.D075	17434	250	84	13	2.01291e-10
R-ATH-72706.D078	20472	202	2434	130	3.97538e-70	R-SCE-5687128.D094	5476	50	1352	34	1.09212e-10	R-ATH-927802.D075	17434	226	278	22	1.3071e-11	R-ATH-6791226.D075	17434	98	978	28	3.77898e-13	R-ATH-72706.D077	14670	191	4489	171	6.32765e-66	R-ATH-1236975.D076	13218	53	2166	29	1.86815e-10	R-ATH-975956.D079	22180	215	5295	153	6.88628e-49	R-ATH-72689.D075	17434	219	84	12	5.826e-10
R-ATH-72737.D078	20472	241	2434	142	3.45521e-69	R-SCE-5688426.D094	5476	78	1352	41	9.36313e-08	R-ATH-975956.D075	17434	210	278	22	3.00199e-12	R-ATH-72312.D075	17434	98	978	28	3.77898e-13	R-ATH-72737.D077	14670	233	4489	187	5.27969e-56	R-ATH-1236978.D076	13218	53	2166	29	1.86815e-10	R-ATH-975957.D079	22180	231	5295	156	3.72631e-45	R-ATH-72706.D075	17434	200	84	12	2.04744e-10
R-ATH-72766.D078	20472	273	2434	154	2.7721e-71	R-SCE-5689880.D094	5476	72	1352	40	1.72113e-08	R-ATH-975957.D075	17434	226	278	22	1.3071e-11	R-ATH-72613.D075	17434	250	978	38	1.95715e-08	R-ATH-72766.D077	14670	263	4489	202	1.19725e-54	R-ATH-1640170.D076	13218	201	2166	78	1.3869e-14	R-ATH-1430728.D080	18732	934	3082	210	5.78421e-07	R-ATH-72737.D075	17434	247	84	13	1.73357e-10
R-ATH-8868773.D078	20472	89	2434	33	7.70506e-10	R-SCE-68949.D094	5476	50	1352	33	6.9121e-10	R-ATH-1237044.D075	17434	24	270	9	4.78802e-11	R-ATH-72689.D075	17434	219	978	37	1.60183e-09	R-ATH-75815.D077	14670	53	4489	34	4.67762e-07	R-ATH-174143.D076	13218	74	2166	38	3.88797e-12	R-ATH-156827.D080	18732	238	3082	167	8.88076e-77	R-ATH-72766.D075	17434	280	84	13	8.10667e-10
R-ATH-8953854.D078	20472	532	2434	183	2.90154e-43	R-SCE-69017.D094	5476	44	1352	32	2.33104e-11	R-ATH-1247673.D075	17434	24	270	9	4.78802e-11	R-ATH-72706.D075	17434	200	978	33	2.21725e-08	R-ATH-8856688.D077	14670	69	4489	42	1.87422e-07	R-ATH-174184.D076	13218	74	2166	38	3.88797e-12	R-ATH-156842.D080	18732	12	3082	10	6.86309e-07	R-ATH-8953854.D075	17434	545	84	16	5.98287e-09
R-ATH-927802.D078	20472	227	2434	134	1.8614e-65	R-SCE-69052.D094	5476	50	1352	33	6.9121e-10	R-ATH-1480926.D075	17434	24	270	9	4.78802e-11	R-ATH-72737.D075	17434	247	978	38	1.4009e-08	R-ATH-8878171.D077	14670	39	4489	29	2.24127e-08	R-ATH-176409.D076	13218	74	2166	38	3.88797e-12	R-ATH-1799339.D080	18732	204	3082	147	3.54331e-70	R-ATH-927802.D075	17434	226	84	13	5.74002e-11
R-ATH-975956.D078	20472	212	2434	133	1.1095e-69	R-SCE-69202.D094	5476	51	1352	37	6.92071e-13	R-ATH-432040.D075	17434	19	270	9	3.62011e-12	R-ATH-72766.D075	17434	280	978	42	5.26578e-09	R-ATH-8936459.D077	14670	39	4489	29	2.24127e-08	R-ATH-176814.D076	13218	74	2166	38	3.88797e-12	R-ATH-390466.D080	18732	10	3082	9	7.45723e-07	R-ATH-975956.D075	17434	210	84	13	2.28561e-11
R-ATH-975957.D078	20472	227	2434	134	1.8614e-65	R-SCE-69206.D094	5476	68	1352	41	3.78264e-10	R-ATH-432047.D075	17434	19	270	9	3.62011e-12	R-ATH-8868773.D075	17434	98	978	28	3.77898e-13	R-ATH-8939211.D077	14670	60	4489	37	6.29801e-07	R-ATH-179419.D076	13218	74	2166	38	3.88797e-12	R-ATH-391251.D080	18732	10	3082	9	7.45723e-07	R-ATH-975957.D075	17434	226	84	13	5.74002e-11
R-ATH-6791226.D078	20472	89	497	15	3.56934e-09	R-SCE-69239.D094	5476	69	1352	38	5.40467e-08	R-ATH-445717.D075	17434	19	270	9	3.62011e-12	R-ATH-8953854.D075	17434	545	978	86	1.50556e-18	R-ATH-8953854.D077	14670	493	4489	231	1.01787e-14	R-ATH-211000.D076	13218	58	2166	27	7.40393e-08	R-ATH-392499.D080	18732	777	3082	268	3.52809e-36	R-ATH-72172.D076	13218	171	809	29	4.99163e-07
R-ATH-72312.D078	20472	89	497	15	3.56934e-09	R-SCE-69242.D094	5476	76	1352	42	9.30966e-09	R-ATH-1430728.D075	17434	904	373	47	1.5858e-08	R-ATH-927802.D075	17434	226	978	35	4.38657e-08	R-ATH-9018519.D077	14670	60	4489	37	6.29801e-07	R-ATH-212165.D076	13218	41	2166	25	1.40674e-10	R-ATH-6814122.D080	18732	10	3082	9	7.45723e-07	R-ATH-72203.D076	13218	184	809	30	7.59612e-07
R-ATH-8868773.D078	20472	89	497	15	3.56934e-09	R-SCE-69275.D094	5476	58	1352	40	1.15944e-12	R-ATH-168249.D075	17434	530	373	32	1.39775e-07	R-ATH-975956.D075	17434	210	978	34	2.21552e-08	R-ATH-927802.D077	14670	217	4489	178	4.6468e-56	R-ATH-212300.D076	13218	41	2166	25	1.40674e-10	R-ATH-72613.D080	18732	252	3082	168	6.73172e-72	R-ATH-156827.D076	13218	228	3311	186	3.99311e-73
R-ATH-372790.D078	20472	98	652	15	4.73815e-07	R-SCE-69278.D094	5476	111	1352	57	9.21865e-10	R-ATH-2132295.D075	17434	13	373	6	1.39281e-07	R-ATH-975957.D075	17434	226	978	35	4.38657e-08	R-ATH-975956.D077	14670	202	4489	177	7.36602e-65	R-ATH-2299718.D076	13218	38	2166	26	1.17616e-12	R-ATH-72689.D080	18732	218	3082	159	3.75587e-77	R-ATH-1799339.D076	13218	198	3311	168	3.08852e-71
R-ATH-388396.D078	20472	98	652	15	4.73815e-07	R-SCE-69306.D094	5476	72	1352	39	6.62452e-08	R-ATH-390918.D075	17434	27	373	9	2.84551e-09	R-ATH-162582.D075	17434	382	1348	57	1.16751e-06	R-ATH-975957.D077	14670	217	4489	178	4.6468e-56	R-ATH-2559580.D076	13218	44	2166	24	7.57338e-09	R-ATH-72695.D080	18732	108	3082	70	2.0645e-29	R-ATH-392499.D076	13218	694	3311	280	6.48524e-20
R-ATH-156827.D079	22180	245	1035	36	1.0395e-09	R-SCE-69541.D094	5476	38	1352	29	2.82431e-11	R-ATH-6798695.D075	17434	443	373	31	7.73423e-09	R-ATH-212165.D075	17434	46	1348	17	2.30496e-08	R-ATH-425407.D077	14670	143	1660	38	3.20877e-07	R-ATH-2559582.D076	13218	45	2166	25	2.20136e-09	R-ATH-72702.D080	18732	119	3082	73	2.32562e-28	R-ATH-6791226.D076	13218	85	3311	76	3.56453e-36
R-ATH-1799339.D079	22180	206	1035	33	5.39368e-10	R-SCE-69563.D094	5476	38	1352	29	2.82431e-11	R-ATH-8978868.D075	17434	116	373	14	1.85395e-07	R-ATH-212300.D075	17434	46	1348	17	2.30496e-08	R-ATH-1237044.D077	14670	24	1092	11	3.7381e-07	R-ATH-2559583.D076	13218	58	2166	25	1.35697e-06	R-ATH-72706.D080	18732	199	3082	146	1.83836e-71	R-ATH-72163.D076	13218	167	3311	77	2.3916e-09
R-ATH-72613.D079	22180	257	1035	37	1.09159e-09	R-SCE-69580.D094	5476	38	1352	29	2.82431e-11	R-ATH-156827.D075	17434	237	465	41	7.67349e-22	R-ATH-2299718.D075	17434	45	1348	15	7.32433e-07	R-ATH-1247673.D077	14670	24	1092	11	3.7381e-07	R-ATH-349425.D076	13218	58	2166	29	3.08804e-09	R-ATH-72737.D080	18732	247	3082	165	8.03116e-71	R-ATH-72172.D076	13218	171	3311	78	3.47023e-09
R-ATH-72689.D079	22180	220	1035	35	1.97213e-10	R-SCE-69601.D094	5476	38	1352	29	2.82431e-11	R-ATH-1799339.D075	17434	206	465	37	2.16543e-20	R-ATH-68875.D075	17434	47	1348	16	2.24891e-07	R-ATH-1480926.D077	14670	24	1092	11	3.7381e-07	R-ATH-453276.D076	13218	74	2166	38	3.88797e-12	R-ATH-72766.D080	18732	282	3082	184	2.26584e-76	R-ATH-72203.D076	13218	184	3311	87	4.3425e-11
R-ATH-72695.D079	22180	110	1035	19	7.47764e-07	R-SCE-69610.D094	5476	38	1352	29	2.82431e-11	R-ATH-392499.D075	17434	774	465	53	2.89305e-10	R-ATH-69278.D075	17434	227	1348	41	2.64216e-07	R-ATH-6791226.D077	14670	70	293	22	6.70858e-21	R-ATH-5358351.D076	13218	73	2166	30	4.31173e-07	R-ATH-8953854.D080	18732	553	3082	200	3.45868e-30	R-ATH-72312.D076	13218	85	3311	76	3.56453e-36
R-ATH-72702.D079	22180	121	1035	20	7.98007e-07	R-SCE-69613.D094	5476	38	1352	29	2.82431e-11	R-ATH-6791226.D075	17434	98	465	27	2.67765e-20	R-ATH-8878171.D075	17434	43	1348	15	3.73023e-07	R-ATH-72312.D077	14670	70	293	22	6.70858e-21	R-ATH-5578749.D076	13218	56	2166	27	2.9196e-08	R-ATH-927802.D080	18732	226	3082	156	3.99893e-70	R-ATH-72613.D076	13218	237	3311	189	3.71113e-71
R-ATH-72706.D079	22180	201	1035	32	1.15357e-09	R-SCE-69615.D094	5476	40	1352	30	2.72567e-11	R-ATH-72165.D075	17434	76	465	12	7.42693e-07	R-ATH-8936459.D075	17434	43	1348	15	3.73023e-07	R-ATH-8868773.D077	14670	70	293	22	6.70858e-21	R-ATH-5632684.D076	13218	64	2166	29	5.16467e-08	R-ATH-975956.D080	18732	210	3082	152	5.36943e-73	R-ATH-72689.D076	13218	212	3311	176	1.48341e-71
R-ATH-72737.D079	22180	249	1035	37	4.424e-10	R-SCE-69620.D094	5476	52	1352	36	1.34314e-11	R-ATH-72312.D075	17434	98	465	27	2.67765e-20	R-ATH-156827.D076	13218	228	4623	213	5.97436e-79	R-ATH-8953854.D077	14670	493	293	35	6.81624e-11	R-ATH-5683057.D076	13218	66	2166	30	2.78812e-08	R-ATH-975957.D080	18732	226	3082	156	3.99893e-70	R-ATH-72695.D076	13218	101	3311	85	6.51028e-36
R-ATH-72766.D079	22180	287	1035	40	6.19508e-10	R-SCE-69656.D094	5476	52	1352	37	1.83486e-12	R-ATH-72613.D075	17434	250	465	42	7.6717e-22	R-ATH-1799339.D076	13218	198	4623	192	1.18287e-79	R-ATH-1236975.D078	20472	51	9921	45	2.56597e-09	R-ATH-5687128.D076	13218	64	2166	30	1.14918e-08	R-ATH-1430728.D080	18732	934	1958	145	5.63514e-07	R-ATH-72702.D076	13218	111	3311	90	2.10507e-35
R-ATH-8953854.D079	22180	568	1035	56	1.1503e-07	R-SCE-8854050.D094	5476	40	1352	30	2.72567e-11	R-ATH-72689.D075	17434	219	465	39	2.69354e-21	R-ATH-392499.D076	13218	694	4623	352	1.74155e-18	R-ATH-1236978.D078	20472	51	9921	45	2.56597e-09	R-ATH-5688426.D076	13218	117	2166	43	7.4486e-08	R-ATH-168249.D080	18732	542	1958	93	9.83345e-07	R-ATH-72706.D076	13218	194	3311	165	2.7067e-70
R-ATH-927802.D079	22180	231	1035	32	3.68176e-08	R-SCE-983168.D094	5476	69	1352	43	2.96272e-11	R-ATH-72695.D075	17434	109	465	19	7.547e-11	R-ATH-6791226.D076	13218	85	4623	79	2.08622e-29	R-ATH-1280218.D078	20472	229	9921	168	1.10826e-14	R-ATH-5689603.D076	13218	60	2166	31	3.05543e-10	R-ATH-199991.D080	18732	250	1958	55	6.58099e-08	R-ATH-72737.D076	13218	234	3311	187	1.09454e-70
R-ATH-975956.D079	22180	215	1035	32	6.35419e-09	R-SCE-983169.D094	5476	75	1352	44	3.01346e-10	R-ATH-72702.D075	17434	120	465	20	5.5648e-11	R-ATH-72163.D076	13218	167	4623	90	3.73649e-07	R-ATH-168256.D078	20472	749	9921	434	7.26797e-08	R-ATH-5689880.D076	13218	91	2166	36	9.94305e-08	R-ATH-446203.D080	18732	159	1958	40	9.63535e-08	R-ATH-72766.D076	13218	262	3311	198	2.77147e-67
R-ATH-975957.D079	22180	231	1035	32	3.68176e-08	R-SCE-1236975.D095	5723	33	2769	33	3.56516e-11	R-ATH-72706.D075	17434	200	465	37	7.51917e-21	R-ATH-72172.D076	13218	171	4623	92	3.08215e-07	R-ATH-174143.D078	20472	88	9921	65	1.0351e-06	R-ATH-597592.D076	13218	395	2166	114	2.07299e-10	R-ATH-5653656.D080	18732	250	1958	55	6.58099e-08	R-ATH-8868773.D076	13218	85	3311	76	3.56453e-36
R-ATH-1430728.D080	18732	934	921	95	9.50796e-12	R-SCE-1236978.D095	5723	33	2769	33	3.56516e-11	R-ATH-72737.D075	17434	247	465	42	4.74021e-22	R-ATH-72203.D076	13218	184	4623	102	9.07227e-09	R-ATH-174184.D078	20472	88	9921	65	1.0351e-06	R-ATH-68875.D076	13218	40	2166	26	7.1844e-12	R-ATH-6798695.D080	18732	455	1958	82	5.73026e-07	R-ATH-8953854.D076	13218	508	3311	329	7.18039e-83
R-ATH-156827.D080	18732	238	921	120	5.71341e-93	R-SCE-1280215.D095	5723	71	2769	61	3.31737e-11	R-ATH-72766.D075	17434	280	465	42	6.53413e-20	R-ATH-72312.D076	13218	85	4623	79	2.08622e-29	R-ATH-176409.D078	20472	88	9921	65	1.0351e-06	R-ATH-68886.D076	13218	55	2166	26	8.73697e-08	R-ATH-8856688.D080	18732	82	1958	25	5.24417e-07	R-ATH-927802.D076	13218	220	3311	175	1.37988e-65
R-ATH-156842.D080	18732	12	921	7	4.32873e-07	R-SCE-1280218.D095	5723	97	2769	80	2.49169e-12	R-ATH-8868773.D075	17434	98	465	27	2.67765e-20	R-ATH-72613.D076	13218	237	4623	216	1.02616e-74	R-ATH-176814.D078	20472	88	9921	65	1.0351e-06	R-ATH-68949.D076	13218	63	2166	36	2.0027e-13	R-ATH-6791226.D080	18732	97	1093	23	5.85108e-09	R-ATH-975956.D076	13218	205	3311	172	2.2793e-71
R-ATH-1799339.D080	18732	204	921	108	1.42596e-86	R-SCE-162582.D095	5723	211	2769	145	9.45359e-10	R-ATH-8953854.D075	17434	545	465	76	2.11716e-33	R-ATH-72689.D076	13218	212	4623	202	2.467e-79	R-ATH-179419.D078	20472	88	9921	65	1.0351e-06	R-ATH-69017.D076	13218	57	2166	31	5.43162e-11	R-ATH-72312.D080	18732	97	1093	23	5.85108e-09	R-ATH-975957.D076	13218	220	3311	175	1.37988e-65
R-ATH-1852241.D080	18732	20	921	11	4.27487e-10	R-SCE-168256.D095	5723	275	2769	177	3.36598e-08	R-ATH-927802.D075	17434	226	465	38	7.14592e-20	R-ATH-72695.D076	13218	101	4623	94	6.44639e-35	R-ATH-349425.D078	20472	59	9921	50	6.84956e-09	R-ATH-69052.D076	13218	63	2166	36	2.0027e-13	R-ATH-8868773.D080	18732	97	1093	23	5.85108e-09	R-ATH-1236975.D076	13218	53	967	20	3.15503e-10
R-ATH-199991.D080	18732	250	921	34	7.47528e-08	R-SCE-174113.D095	5723	40	2769	37	2.83801e-09	R-ATH-975956.D075	17434	210	465	37	4.29076e-20	R-ATH-72702.D076	13218	111	4623	100	5.62684e-34	R-ATH-453276.D078	20472	88	9921	65	1.0351e-06	R-ATH-69229.D076	13218	53	2166	29	1.86815e-10	R-ATH-113418.D080	18732	43	1047	14	4.54388e-08	R-ATH-1236978.D076	13218	53	967	20	3.15503e-10
R-ATH-392499.D080	18732	777	921	167	8.30275e-63	R-SCE-349425.D095	5723	37	2769	34	2.01969e-08	R-ATH-975957.D075	17434	226	465	38	7.14592e-20	R-ATH-72706.D076	13218	194	4623	189	1.27164e-79	R-ATH-5358351.D078	20472	75	9921	60	1.78338e-08	R-ATH-69239.D076	13218	74	2166	39	6.85583e-13	R-ATH-6796648.D080	18732	51	1047	15	7.00794e-08	R-ATH-162582.D076	13218	348	967	51	1.33544e-06
R-ATH-5617833.D080	18732	16	921	10	4.81101e-10	R-SCE-450408.D095	5723	41	2769	35	8.5286e-07	R-ATH-156827.D075	17434	237	334	22	1.12201e-09	R-ATH-72737.D076	13218	234	4623	214	9.97784e-75	R-ATH-5632684.D078	20472	65	9921	54	7.30334e-09	R-ATH-69242.D076	13218	86	2166	42	2.53842e-12	R-ATH-72086.D080	18732	43	1047	13	3.67046e-07	R-ATH-1640170.D076	13218	201	967	50	6.64199e-15
R-ATH-5653656.D080	18732	250	921	34	7.47528e-08	R-SCE-450531.D095	5723	48	2769	41	8.98018e-08	R-ATH-1799339.D075	17434	206	334	18	9.53029e-08	R-ATH-72766.D076	13218	262	4623	229	8.8526e-71	R-ATH-5683057.D078	20472	67	9921	55	1.24182e-08	R-ATH-69278.D076	13218	168	2166	75	4.45699e-18	R-ATH-72165.D080	18732	78	1047	19	3.89183e-08	R-ATH-174143.D076	13218	74	967	25	3.26179e-11
R-ATH-6807878.D080	18732	53	921	14	1.74661e-07	R-SCE-453274.D095	5723	57	2769	47	9.51907e-08	R-ATH-72613.D075	17434	250	334	23	5.54925e-10	R-ATH-8868773.D076	13218	85	4623	79	2.08622e-29	R-ATH-5687128.D078	20472	65	9921	53	3.59873e-08	R-ATH-69306.D076	13218	74	2166	39	6.85583e-13	R-ATH-75955.D080	18732	43	1047	14	4.54388e-08	R-ATH-174184.D076	13218	74	967	25	3.26179e-11
R-ATH-6811434.D080	18732	74	921	21	3.39101e-11	R-SCE-5668541.D095	5723	35	2769	35	8.24147e-12	R-ATH-72689.D075	17434	219	334	20	8.61766e-09	R-ATH-8953854.D076	13218	508	4623	377	1.38843e-75	R-ATH-5688426.D078	20472	130	9921	94	2.59006e-08	R-ATH-69541.D076	13218	58	2166	29	3.08804e-09	R-ATH-77075.D080	18732	41	1047	13	1.96299e-07	R-ATH-176409.D076	13218	74	967	25	3.26179e-11
R-ATH-6811442.D080	18732	114	921	27	6.01769e-12	R-SCE-69202.D095	5723	50	2769	41	8.67256e-07	R-ATH-72706.D075	17434	200	334	18	6.06621e-08	R-ATH-8956320.D076	13218	13	4623	13	1.159e-06	R-ATH-5689603.D078	20472	63	9921	52	2.16672e-08	R-ATH-69563.D076	13218	58	2166	29	3.08804e-09	R-ATH-212165.D080	18732	46	394	9	4.07181e-07	R-ATH-176814.D076	13218	74	967	25	3.26179e-11
R-ATH-72613.D080	18732	252	921	120	3.73264e-89	R-SCE-69275.D095	5723	57	2769	47	9.51907e-08	R-ATH-72737.D075	17434	247	334	22	2.44203e-09	R-ATH-927802.D076	13218	220	4623	200	1.00249e-68	R-ATH-69229.D078	20472	54	9921	46	1.99367e-08	R-ATH-69580.D076	13218	58	2166	29	3.08804e-09	R-ATH-212300.D080	18732	46	394	9	4.07181e-07	R-ATH-179419.D076	13218	74	967	25	3.26179e-11
R-ATH-72689.D080	18732	218	921	116	2.08868e-93	R-SCE-69541.D095	5723	37	2769	34	2.01969e-08	R-ATH-72766.D075	17434	280	334	27	5.55817e-12	R-ATH-975956.D076	13218	205	4623	197	2.05041e-79	R-ATH-69541.D078	20472	59	9921	50	6.84956e-09	R-ATH-69615.D076	13218	58	2166	29	3.08804e-09	R-ATH-2299718.D080	18732	45	394	9	3.33656e-07	R-ATH-212165.D076	13218	41	967	15	8.59676e-08
R-ATH-72695.D080	18732	108	921	51	7.20708e-38	R-SCE-69563.D095	5723	37	2769	34	2.01969e-08	R-ATH-8953854.D075	17434	545	334	40	2.98732e-13	R-ATH-975957.D076	13218	220	4623	200	1.00249e-68	R-ATH-69563.D078	20472	59	9921	50	6.84956e-09	R-ATH-69620.D076	13218	88	2166	35	1.27558e-07	R-ATH-2559582.D080	18732	52	394	9	1.21641e-06	R-ATH-212300.D076	13218	41	967	15	8.59676e-08
R-ATH-72702.D080	18732	119	921	53	1.16965e-37	R-SCE-69580.D095	5723	37	2769	34	2.01969e-08	R-ATH-927802.D075	17434	226	334	24	1.13624e-11	R-ATH-1640170.D076	13218	201	2144	72	8.22626e-12	R-ATH-69580.D078	20472	59	9921	50	6.84956e-09	R-ATH-75815.D076	13218	53	2166	29	1.86815e-10	R-ATH-68875.D080	18732	47	394	9	4.94351e-07	R-ATH-2299718.D076	13218	38	967	15	2.58342e-08
R-ATH-72706.D080	18732	199	921	108	3.88386e-88	R-SCE-69601.D095	5723	39	2769	34	4.26687e-07	R-ATH-975956.D075	17434	210	334	22	1.09533e-10	R-ATH-174143.D076	13218	74	2144	32	3.30042e-08	R-ATH-69615.D078	20472	59	9921	50	6.84956e-09	R-ATH-8878171.D076	13218	37	2166	24	4.9893e-11	R-ATH-8878171.D080	18732	42	394	9	1.77511e-07	R-ATH-349425.D076	13218	58	967	20	2.02465e-09
R-ATH-72737.D080	18732	247	921	118	7.43412e-88	R-SCE-69610.D095	5723	39	2769	34	4.26687e-07	R-ATH-975957.D075	17434	226	334	24	1.13624e-11	R-ATH-174184.D076	13218	74	2144	32	3.30042e-08	R-ATH-69620.D078	20472	98	9921	72	3.9086e-07	R-ATH-8936459.D076	13218	37	2166	24	4.9893e-11	R-ATH-8936459.D080	18732	42	394	9	1.77511e-07	R-ATH-453276.D076	13218	74	967	25	3.26179e-11
R-ATH-72766.D080	18732	282	921	127	1.28949e-90	R-SCE-69613.D095	5723	39	2769	34	4.26687e-07	R-ATH-156827.D075	17434	237	260	25	1.69953e-14	R-ATH-176409.D076	13218	74	2144	32	3.30042e-08	R-ATH-75815.D078	20472	54	9921	46	1.99367e-08	R-ATH-8939211.D076	13218	59	2166	26	4.9525e-07	R-SCE-156827.D091	5439	136	370	30	4.63619e-09	R-ATH-5358351.D076	13218	73	967	20	1.63906e-07
R-ATH-8856688.D080	18732	82	921	21	2.82165e-10	R-SCE-69615.D095	5723	40	2769	35	2.33709e-07	R-ATH-1799339.D075	17434	206	260	19	2.75114e-10	R-ATH-176814.D076	13218	74	2144	32	3.30042e-08	R-ATH-983168.D078	20472	194	9921	148	1.56418e-15	R-ATH-9006931.D076	13218	94	2166	35	8.326e-07	R-SCE-1799339.D091	5439	121	370	28	4.97876e-09	R-ATH-5632684.D076	13218	64	967	20	1.40924e-08
R-ATH-8953854.D080	18732	553	921	115	2.69753e-41	R-SCE-69656.D095	5723	51	2769	42	5.03682e-07	R-ATH-392499.D075	17434	774	260	35	4.71802e-09	R-ATH-179419.D076	13218	74	2144	32	3.30042e-08	R-ATH-983169.D078	20472	205	9921	151	1.39499e-13	R-ATH-9018519.D076	13218	59	2166	26	4.9525e-07	R-SCE-72613.D091	5439	143	370	30	1.60963e-08	R-ATH-5683057.D076	13218	66	967	21	4.25505e-09
R-ATH-927802.D080	18732	226	921	111	2.82502e-84	R-SCE-8854050.D095	5723	40	2769	37	2.83801e-09	R-ATH-6791226.D075	17434	98	260	13	2.33044e-09	R-ATH-199977.D076	13218	75	2144	31	1.88149e-07	R-ATH-156827.D078	20472	233	8754	206	1.60086e-48	R-ATH-112315.D076	13218	52	4950	39	3.8308e-08	R-SCE-72689.D091	5439	122	370	28	6.06448e-09	R-ATH-5687128.D076	13218	64	967	21	2.26148e-09
R-ATH-975956.D080	18732	210	921	110	1.62292e-87	R-SCE-983168.D095	5723	72	2769	65	3.71343e-14	R-ATH-72312.D075	17434	98	260	13	2.33044e-09	R-ATH-211000.D076	13218	58	2144	26	2.6659e-07	R-ATH-1799339.D078	20472	207	8754	184	3.07398e-44	R-ATH-112316.D076	13218	52	4950	39	3.8308e-08	R-SCE-72706.D091	5439	122	370	28	6.06448e-09	R-ATH-5688426.D076	13218	117	967	26	2.45562e-07
R-ATH-975957.D080	18732	226	921	111	2.82502e-84	R-SCE-983169.D095	5723	78	2769	66	2.17759e-11	R-ATH-72613.D075	17434	250	260	26	6.96542e-15	R-ATH-212165.D076	13218	41	2144	24	8.72411e-10	R-ATH-392499.D078	20472	746	8754	445	2.71894e-21	R-ATH-199991.D076	13218	215	4950	142	1.06345e-17	R-SCE-72737.D091	5439	142	370	30	1.35523e-08	R-ATH-5689603.D076	13218	60	967	22	7.91412e-11
R-ATH-983189.D080	18732	36	921	11	7.40114e-07	R-SCE-156827.D095	5723	136	2269	122	6.6647e-35	R-ATH-72689.D075	17434	219	260	23	2.18796e-13	R-ATH-212300.D076	13218	41	2144	24	8.72411e-10	R-ATH-6791226.D078	20472	89	8754	77	1.11019e-17	R-ATH-556833.D076	13218	263	4950	144	6.50719e-09	R-SCE-72766.D091	5439	150	370	30	5.1044e-08	R-ATH-5689880.D076	13218	91	967	23	1.00855e-07
R-ATH-1799339.D080	18732	204	18	5	1.11363e-06	R-SCE-1799339.D095	5723	121	2269	109	1.18517e-31	R-ATH-72706.D075	17434	200	260	19	1.65453e-10	R-ATH-2299718.D076	13218	38	2144	25	9.73041e-12	R-ATH-72312.D078	20472	89	8754	77	1.11019e-17	R-ATH-5653656.D076	13218	215	4950	142	1.06345e-17	R-SCE-927802.D091	5439	129	370	28	2.25992e-08	R-ATH-597592.D076	13218	395	967	56	1.19525e-06
R-ATH-72706.D080	18732	199	18	5	9.85315e-07	R-SCE-392499.D095	5723	409	2269	223	1.99258e-10	R-ATH-72737.D075	17434	247	260	25	4.42357e-14	R-ATH-2559580.D076	13218	44	2144	23	3.72268e-08	R-ATH-72613.D078	20472	245	8754	213	2.04934e-47	R-ATH-6811442.D076	13218	95	4950	61	1.03129e-07	R-SCE-975956.D091	5439	127	370	28	1.56947e-08	R-ATH-68875.D076	13218	40	967	15	5.84427e-08
R-SCE-162582.D091	5439	199	118	18	2.0015e-07	R-SCE-72613.D095	5723	143	2269	129	1.70706e-37	R-ATH-72766.D075	17434	280	260	26	1.03782e-13	R-ATH-2559582.D076	13218	45	2144	23	6.44882e-08	R-ATH-72689.D078	20472	216	8754	196	2.05713e-50	R-ATH-936837.D076	13218	18	4950	17	6.4154e-07	R-SCE-975957.D091	5439	129	370	28	2.25992e-08	R-ATH-68949.D076	13218	63	967	25	4.96308e-13
R-SCE-194840.D091	5439	17	118	6	9.3497e-07	R-SCE-72689.D095	5723	122	2269	110	5.06476e-32	R-ATH-8868773.D075	17434	98	260	13	2.33044e-09	R-ATH-446203.D076	13218	146	2144	49	1.83085e-07	R-ATH-72695.D078	20472	105	8754	92	1.00663e-21	R-ATH-983712.D076	13218	25	4950	22	2.45257e-07	R-SCE-1236975.D093	5328	33	1403	24	3.12144e-08	R-ATH-69017.D076	13218	57	967	20	1.42334e-09
R-SCE-156827.D091	5439	136	72	13	1.69086e-08	R-SCE-72695.D095	5723	56	2269	52	4.7512e-17	R-ATH-8953854.D075	17434	545	260	37	1.07513e-14	R-ATH-453276.D076	13218	74	2144	32	3.30042e-08	R-ATH-72702.D078	20472	114	8754	98	1.06309e-21	R-ATH-1430728.D077	14670	829	7090	481	5.38337e-09	R-SCE-1236978.D093	5328	33	1403	24	3.12144e-08	R-ATH-69052.D076	13218	63	967	25	4.96308e-13
R-SCE-1799339.D091	5439	121	72	13	4.00185e-09	R-SCE-72702.D095	5723	61	2269	56	1.10532e-17	R-ATH-927802.D075	17434	226	260	21	2.65704e-11	R-ATH-5578749.D076	13218	56	2144	26	1.11636e-07	R-ATH-72706.D078	20472	202	8754	182	8.73246e-46	R-ATH-156827.D077	14670	226	7090	206	1.02952e-43	R-SCE-156827.D093	5328	130	1403	100	3.98892e-34	R-ATH-69229.D076	13218	53	967	20	3.15503e-10
R-SCE-72613.D091	5439	143	72	13	3.11272e-08	R-SCE-72706.D095	5723	122	2269	110	5.06476e-32	R-ATH-975956.D075	17434	210	260	20	5.13662e-11	R-ATH-597592.D076	13218	395	2144	109	4.64517e-09	R-ATH-72737.D078	20472	241	8754	210	4.07639e-47	R-ATH-15869.D077	14670	67	7090	52	8.37833e-07	R-SCE-1640170.D093	5328	111	1403	66	1.10146e-13	R-ATH-69239.D076	13218	74	967	28	8.18931e-14
R-SCE-72689.D091	5439	122	72	13	4.43334e-09	R-SCE-72737.D095	5723	142	2269	128	4.01653e-37	R-ATH-975957.D075	17434	226	260	21	2.65704e-11	R-ATH-6807878.D076	13218	50	2144	23	7.38125e-07	R-ATH-72766.D078	20472	273	8754	232	8.53207e-48	R-ATH-1799339.D077	14670	196	7090	190	4.1053e-52	R-SCE-174113.D093	5328	40	1403	27	5.36719e-08	R-ATH-69242.D076	13218	86	967	29	9.12912e-13
R-SCE-72706.D091	5439	122	72	13	4.43334e-09	R-SCE-72766.D095	5723	150	2269	134	8.34693e-38	R-ATH-199991.D075	17434	249	528	25	1.65323e-07	R-ATH-6811434.D076	13218	61	2144	28	4.9582e-08	R-ATH-8868773.D078	20472	89	8754	77	1.11019e-17	R-ATH-392499.D077	14670	713	7090	487	1.94298e-28	R-SCE-174143.D093	5328	49	1403	33	1.87254e-09	R-ATH-69278.D076	13218	168	967	49	1.13809e-17
R-SCE-72737.D091	5439	142	72	13	2.85905e-08	R-SCE-8953854.D095	5723	228	2269	146	2.89274e-14	R-ATH-5653656.D075	17434	249	528	25	1.65323e-07	R-ATH-68875.D076	13218	40	2144	25	5.1737e-11	R-ATH-8953854.D078	20472	532	8754	349	5.24869e-27	R-ATH-5689603.D077	14670	61	7090	48	1.07492e-06	R-SCE-176408.D093	5328	48	1403	33	8.15857e-10	R-ATH-69306.D076	13218	74	967	28	8.18931e-14
R-SCE-72766.D091	5439	150	72	13	5.53807e-08	R-SCE-927802.D095	5723	129	2269	116	1.84937e-33	R-ATH-597592.D075	17434	454	528	34	1.24337e-06	R-ATH-68886.D076	13218	55	2144	25	3.25219e-07	R-ATH-927802.D078	20472	227	8754	194	6.65192e-41	R-ATH-6811434.D077	14670	61	7090	54	3.96954e-11	R-SCE-1799339.D093	5328	116	1403	92	2.36857e-33	R-ATH-69541.D076	13218	58	967	20	2.02465e-09
R-SCE-8953854.D091	5439	221	72	16	1.74831e-08	R-SCE-975956.D095	5723	127	2269	114	1.00914e-32	R-ATH-68874.D075	17434	31	382	8	2.50617e-07	R-ATH-68949.D076	13218	63	2144	30	5.65706e-09	R-ATH-975956.D078	20472	212	8754	188	7.9959e-45	R-ATH-68949.D077	14670	63	7090	51	9.07527e-08	R-SCE-187577.D093	5328	44	1403	32	1.44773e-10	R-ATH-69563.D076	13218	58	967	20	2.02465e-09
R-SCE-927802.D091	5439	129	72	13	8.8433e-09	R-SCE-975957.D095	5723	129	2269	116	1.84937e-33	R-ATH-68962.D075	17434	28	382	8	1.0459e-07	R-ATH-69017.D076	13218	57	2144	25	7.50365e-07	R-ATH-975957.D078	20472	227	8754	194	6.65192e-41	R-ATH-69052.D077	14670	63	7090	51	9.07527e-08	R-SCE-199991.D093	5328	89	1403	46	2.46425e-07	R-ATH-69580.D076	13218	58	967	20	2.02465e-09
R-SCE-975956.D091	5439	127	72	13	7.29295e-09	R-SCE-156827.D096	4277	130	770	106	3.22903e-58	R-ATH-69002.D075	17434	31	382	8	2.50617e-07	R-ATH-69052.D076	13218	63	2144	30	5.65706e-09	R-ATH-156827.D079	22180	245	11802	214	1.68212e-30	R-ATH-69239.D077	14670	80	7090	63	2.10338e-08	R-SCE-349425.D093	5328	38	1403	28	1.29087e-09	R-ATH-69615.D076	13218	58	967	20	2.02465e-09
R-SCE-975957.D091	5439	129	72	13	8.8433e-09	R-SCE-1799339.D096	4277	116	770	96	8.50932e-54	R-ATH-69242.D075	17434	120	382	14	3.78451e-07	R-ATH-69239.D076	13218	74	2144	33	7.91125e-09	R-ATH-1799339.D079	22180	206	11802	187	6.55213e-32	R-ATH-69306.D077	14670	82	7090	64	3.06928e-08	R-SCE-382556.D093	5328	47	1403	29	3.23833e-07	R-ATH-69620.D076	13218	88	967	23	5.14231e-08
R-SCE-1430728.D093	5328	407	786	108	7.68142e-11	R-SCE-392499.D096	4277	374	770	135	1.4796e-18	R-ATH-69278.D075	17434	227	382	20	1.44614e-07	R-ATH-69242.D076	13218	86	2144	35	4.95817e-08	R-ATH-212165.D079	22180	52	11802	45	3.59139e-07	R-ATH-70263.D077	14670	35	7090	32	7.49501e-08	R-SCE-392499.D093	5328	401	1403	218	1.84323e-35	R-ATH-75815.D076	13218	53	967	20	3.15503e-10
R-SCE-71291.D093	5328	89	786	34	3.6881e-08	R-SCE-72613.D096	4277	137	770	112	8.07453e-62	R-ATH-69306.D075	17434	110	382	13	8.5112e-07	R-ATH-69278.D076	13218	168	2144	67	1.35066e-13	R-ATH-212300.D079	22180	52	11802	45	3.59139e-07	R-ATH-70326.D077	14670	51	7090	43	9.77292e-08	R-SCE-446203.D093	5328	59	1403	33	1.24349e-06	R-ATH-8878171.D076	13218	37	967	14	1.42218e-07
R-SCE-156827.D093	5328	130	685	102	1.07074e-67	R-SCE-72689.D096	4277	117	770	97	1.66174e-54	R-ATH-156827.D075	17434	237	210	41	8.83082e-36	R-ATH-69306.D076	13218	74	2144	33	7.91125e-09	R-ATH-392499.D079	22180	805	11802	522	6.67595e-12	R-ATH-72613.D077	14670	236	7090	209	1.35844e-39	R-SCE-450408.D093	5328	41	1403	28	2.03179e-08	R-ATH-8936459.D076	13218	37	967	14	1.42218e-07
R-SCE-1799339.D093	5328	116	685	94	1.0443e-64	R-SCE-72695.D096	4277	56	770	52	7.87736e-35	R-ATH-1799339.D075	17434	206	210	36	1.36151e-31	R-ATH-8856688.D076	13218	68	2144	28	8.01148e-07	R-ATH-6791226.D079	22180	99	11802	85	5.21966e-12	R-ATH-72689.D077	14670	210	7090	194	1.78765e-43	R-SCE-450531.D093	5328	48	1403	31	2.67104e-08	R-ATH-70263.D076	13218	32	1234	15	4.02323e-08
R-SCE-392499.D093	5328	401	685	163	6.31933e-49	R-SCE-72702.D096	4277	60	770	54	2.1541e-34	R-ATH-392499.D075	17434	774	210	48	2.22781e-21	R-ATH-8878171.D076	13218	37	2144	23	3.62103e-10	R-ATH-72312.D079	22180	99	11802	85	5.21966e-12	R-ATH-72695.D077	14670	100	7090	87	4.22709e-16	R-SCE-453274.D093	5328	56	1403	37	4.42158e-10	R-ATH-70326.D076	13218	48	1234	17	7.16485e-07
R-SCE-6814122.D093	5328	9	685	8	5.74892e-07	R-SCE-72706.D096	4277	117	770	97	1.66174e-54	R-ATH-72613.D075	17434	250	210	41	8.52221e-35	R-ATH-8936459.D076	13218	37	2144	23	3.62103e-10	R-ATH-72613.D079	22180	257	11802	221	2.79427e-29	R-ATH-72702.D077	14670	110	7090	94	3.52104e-16	R-SCE-453276.D093	5328	49	1403	33	1.87254e-09	R-ATH-71387.D076	13218	117	1234	29	7.29687e-07
R-SCE-72613.D093	5328	137	685	104	1.89864e-66	R-SCE-72737.D096	4277	136	770	112	1.74875e-62	R-ATH-72689.D075	17434	219	210	39	1.5213e-34	R-ATH-948021.D076	13218	80	2144	31	1.02751e-06	R-ATH-72689.D079	22180	220	11802	200	2.86622e-34	R-ATH-72706.D077	14670	191	7090	184	4.15069e-49	R-SCE-453279.D093	5328	63	1403	40	5.2631e-10	R-ATH-1237044.D076	13218	22	2311	15	2.06667e-07
R-SCE-72689.D093	5328	117	685	95	1.45784e-65	R-SCE-72766.D096	4277	143	770	114	1.07559e-60	R-ATH-72695.D075	17434	109	210	17	1.51839e-14	R-ATH-112315.D076	13218	52	3909	34	9.46977e-08	R-ATH-72695.D079	22180	110	11802	95	1.32846e-13	R-ATH-72737.D077	14670	233	7090	207	1.02922e-39	R-SCE-5653656.D093	5328	89	1403	46	2.46425e-07	R-ATH-1247673.D076	13218	22	2311	15	2.06667e-07
R-SCE-72695.D093	5328	55	685	43	1.46103e-28	R-SCE-8953854.D096	4277	214	770	110	2.88551e-30	R-ATH-72702.D075	17434	120	210	18	5.05237e-15	R-ATH-112316.D076	13218	52	3909	34	9.46977e-08	R-ATH-72702.D079	22180	121	11802	103	9.57617e-14	R-ATH-72766.D077	14670	263	7090	228	1.18715e-39	R-SCE-5668541.D093	5328	36	1403	24	4.29867e-07	R-ATH-1480926.D076	13218	22	2311	15	2.06667e-07
R-SCE-72702.D093	5328	59	685	46	2.12969e-30	R-SCE-927802.D096	4277	124	770	99	1.11475e-52	R-ATH-72706.D075	17434	200	210	36	4.49125e-32	R-ATH-168249.D076	13218	457	3909	190	1.83013e-08	R-ATH-72706.D079	22180	201	11802	183	1.12891e-31	R-ATH-8856688.D077	14670	69	7090	56	1.76445e-08	R-SCE-5683057.D093	5328	56	1403	34	5.48083e-08	R-ATH-199977.D076	13218	75	2311	42	5.33566e-14
R-SCE-72706.D093	5328	117	685	95	1.45784e-65	R-SCE-975956.D096	4277	122	770	98	1.332e-52	R-ATH-72737.D075	17434	247	210	41	5.11316e-35	R-ATH-168256.D076	13218	642	3909	250	1.20005e-07	R-ATH-72737.D079	22180	249	11802	217	1.36592e-30	R-ATH-927802.D077	14670	217	7090	198	3.18007e-42	R-SCE-5687128.D093	5328	50	1403	31	1.07631e-07	R-ATH-199991.D076	13218	215	2311	88	3.41162e-16
R-SCE-72737.D093	5328	136	685	104	5.14317e-67	R-SCE-975957.D096	4277	124	770	99	1.11475e-52	R-ATH-72766.D075	17434	280	210	42	5.56233e-34	R-ATH-199991.D076	13218	215	3909	124	5.72806e-18	R-ATH-72766.D079	22180	287	11802	239	3.71393e-27	R-ATH-975956.D077	14670	202	7090	192	2.4322e-48	R-SCE-5688426.D093	5328	78	1403	43	5.37597e-08	R-ATH-432040.D076	13218	18	2311	14	3.63985e-08
R-SCE-72766.D093	5328	142	685	105	4.29232e-65	R-SCE-71406.D096	4277	24	565	14	2.32714e-07	R-ATH-8953854.D075	17434	545	210	43	3.56752e-23	R-ATH-556833.D076	13218	263	3909	115	6.24399e-07	R-ATH-8868773.D079	22180	99	11802	85	5.21966e-12	R-ATH-975957.D077	14670	217	7090	198	3.18007e-42	R-SCE-5689880.D093	5328	72	1403	42	8.04297e-09	R-ATH-432047.D076	13218	18	2311	14	3.63985e-08
R-SCE-8953854.D093	5328	223	685	117	1.50095e-48	R-SCE-156827.D098	5472	136	2819	135	1.79457e-38	R-ATH-927802.D075	17434	226	210	37	2.22935e-31	R-ATH-5653656.D076	13218	215	3909	124	5.72806e-18	R-ATH-8878171.D079	22180	46	11802	40	1.25619e-06	R-ATH-1280218.D078	20472	229	1782	44	4.51238e-07	R-SCE-597592.D093	5328	221	1403	102	7.50097e-11	R-ATH-445717.D076	13218	18	2311	14	3.63985e-08
R-SCE-927802.D093	5328	124	685	96	1.17952e-62	R-SCE-1799339.D098	5472	121	2819	121	3.90433e-36	R-ATH-975956.D075	17434	210	210	37	1.33813e-32	R-ATH-6798695.D076	13218	381	3909	157	6.08983e-07	R-ATH-8936459.D079	22180	46	11802	40	1.25619e-06	R-ATH-1236975.D078	20472	51	692	15	7.61469e-11	R-SCE-6811442.D093	5328	36	1403	24	4.29867e-07	R-ATH-446203.D076	13218	146	2311	67	1.39496e-15
R-SCE-975956.D093	5328	122	685	96	7.41329e-64	R-SCE-392499.D098	5472	417	2819	317	1.12007e-26	R-ATH-975957.D075	17434	226	210	37	2.22935e-31	R-ATH-6811442.D076	13218	95	3909	52	2.49618e-07	R-ATH-8953854.D079	22180	568	11802	413	4.05267e-22	R-ATH-1236978.D078	20472	51	692	15	7.61469e-11	R-SCE-68949.D093	5328	48	1403	32	4.88537e-09	R-ATH-5653656.D076	13218	215	2311	88	3.41162e-16
R-SCE-975957.D093	5328	124	685	96	1.17952e-62	R-SCE-72613.D098	5472	143	2819	142	1.53063e-40	R-ATH-112315.D076	13218	52	3826	32	1.00007e-06	R-ATH-72163.D077	14670	168	5240	94	6.05962e-08	R-ATH-927802.D079	22180	231	11802	199	1.02878e-26	R-ATH-174143.D078	20472	88	692	17	5.27635e-09	R-SCE-69017.D093	5328	42	1403	31	1.51678e-10	R-ATH-6807878.D076	13218	50	2311	29	1.36513e-10
R-SCE-1430728.D094	5476	386	528	69	1.43547e-07	R-SCE-72689.D098	5472	122	2819	122	1.96858e-36	R-ATH-112316.D076	13218	52	3826	32	1.00007e-06	R-ATH-72172.D077	14670	171	5240	97	1.47075e-08	R-ATH-975956.D079	22180	215	11802	194	3.6008e-32	R-ATH-174184.D078	20472	88	692	17	5.27635e-09	R-SCE-69052.D093	5328	48	1403	32	4.88537e-09	R-ATH-6811434.D076	13218	61	2311	34	1.62273e-11
R-SCE-15869.D094	5476	44	528	17	2.41053e-07	R-SCE-72695.D098	5472	56	2819	55	3.09993e-15	R-ATH-168256.D076	13218	642	3826	242	6.04496e-07	R-ATH-72203.D077	14670	185	5240	105	3.63099e-09	R-ATH-975957.D079	22180	231	11802	199	1.02878e-26	R-ATH-176409.D078	20472	88	692	17	5.27635e-09	R-SCE-69202.D093	5328	49	1403	33	1.87254e-09	R-ATH-6811442.D076	13218	95	2311	50	6.1966e-15
R-SCE-156827.D094	5476	136	62	11	2.54978e-07	R-SCE-72702.D098	5472	61	2819	60	1.16508e-16	R-ATH-199991.D076	13218	215	3826	113	2.1932e-13	R-ATH-1236975.D077	14670	53	5335	38	1.74095e-07	R-ATH-1430728.D080	18732	934	630	66	9.04814e-09	R-ATH-176814.D078	20472	88	692	17	5.27635e-09	R-SCE-69206.D093	5328	63	1403	40	5.2631e-10	R-ATH-8856688.D076	13218	68	2311	36	3.08712e-11
R-SCE-1799339.D094	5476	121	62	11	7.61769e-08	R-SCE-72706.D098	5472	122	2819	122	1.96858e-36	R-ATH-5653656.D076	13218	215	3826	113	2.1932e-13	R-ATH-1236978.D077	14670	53	5335	38	1.74095e-07	R-ATH-189445.D080	18732	11	630	6	5.65334e-07	R-ATH-179419.D078	20472	88	692	17	5.27635e-09	R-SCE-69239.D093	5328	67	1403	46	3.75518e-13	R-ATH-948021.D076	13218	80	2311	44	3.23121e-14
R-SCE-392499.D094	5476	395	62	18	1.83117e-07	R-SCE-72737.D098	5472	142	2819	141	3.02525e-40	R-ATH-674695.D076	13218	64	2419	29	6.00247e-07	R-ATH-156827.D077	14670	226	5335	193	4.62655e-53	R-ATH-189451.D080	18732	11	630	6	5.65334e-07	R-ATH-349425.D078	20472	59	692	15	7.41064e-10	R-SCE-69242.D093	5328	74	1403	48	2.96541e-12	R-ATH-156827.D077	14670	226	1300	107	6.79767e-53
R-SCE-72613.D094	5476	143	62	11	4.25462e-07	R-SCE-72766.D098	5472	150	2819	149	1.29061e-42	R-ATH-72163.D076	13218	167	2419	58	2.78497e-07	R-ATH-1640170.D077	14670	214	5335	116	6.50428e-08	R-ATH-156827.D080	18732	238	627	146	3.29081e-157	R-ATH-453276.D078	20472	88	692	17	5.27635e-09	R-SCE-69275.D093	5328	56	1403	37	4.42158e-10	R-ATH-1799339.D077	14670	196	1300	97	3.37626e-50
R-SCE-72689.D094	5476	122	62	11	8.30015e-08	R-SCE-8953854.D098	5472	229	2819	190	3.08358e-24	R-ATH-72172.D076	13218	171	2419	61	4.56864e-08	R-ATH-174143.D077	14670	74	5335	48	5.67415e-07	R-ATH-156842.D080	18732	12	627	8	6.62921e-10	R-ATH-5358351.D078	20472	75	692	15	2.56401e-08	R-SCE-69278.D093	5328	106	1403	64	9.56712e-14	R-ATH-392499.D077	14670	713	1300	152	1.16022e-25
R-SCE-72706.D094	5476	122	62	11	8.30015e-08	R-SCE-927802.D098	5472	130	2819	129	1.05544e-36	R-ATH-72203.D076	13218	184	2419	63	1.56679e-07	R-ATH-174184.D077	14670	74	5335	48	5.67415e-07	R-ATH-1799339.D080	18732	204	627	142	5.0097e-165	R-ATH-5632684.D078	20472	65	692	15	3.19089e-09	R-SCE-69306.D093	5328	67	1403	46	3.75518e-13	R-ATH-72613.D077	14670	236	1300	110	1.68292e-53
R-SCE-72737.D094	5476	142	62	11	3.96169e-07	R-SCE-975956.D098	5472	127	2819	127	6.3972e-38	R-ATH-1640170.D076	13218	201	2410	71	5.05296e-09	R-ATH-176409.D077	14670	74	5335	48	5.67415e-07	R-ATH-199977.D080	18732	80	627	15	5.55652e-08	R-ATH-5683057.D078	20472	67	692	17	5.62609e-11	R-SCE-69541.D093	5328	38	1403	28	1.29087e-09	R-ATH-72689.D077	14670	210	1300	101	9.32832e-51
R-SCE-72766.D094	5476	150	62	11	6.90039e-07	R-SCE-975957.D098	5472	130	2819	129	1.05544e-36	R-ATH-199977.D076	13218	75	2410	35	1.49206e-08	R-ATH-176814.D077	14670	74	5335	48	5.67415e-07	R-ATH-199991.D080	18732	250	627	26	3.31321e-07	R-ATH-5687128.D078	20472	65	692	16	3.38993e-10	R-SCE-69563.D093	5328	38	1403	28	1.29087e-09	R-ATH-72695.D077	14670	100	1300	42	5.89639e-19
R-SCE-927802.D094	5476	130	62	11	1.60347e-07	R-SCE-156827.D099	5493	136	1701	134	6.57866e-67	R-ATH-199991.D076	13218	215	2410	74	8.73827e-09	R-ATH-179419.D077	14670	74	5335	48	5.67415e-07	R-ATH-392499.D080	18732	777	627	176	2.87932e-99	R-ATH-5688426.D078	20472	130	692	24	1.04221e-11	R-SCE-69580.D093	5328	38	1403	28	1.29087e-09	R-ATH-72702.D077	14670	110	1300	44	8.39723e-19
R-SCE-975956.D094	5476	127	62	11	1.25969e-07	R-SCE-1799339.D099	5493	121	1701	121	1.1954e-63	R-ATH-211000.D076	13218	58	2410	27	6.97349e-07	R-ATH-1799339.D077	14670	196	5335	181	6.51233e-62	R-ATH-5617833.D080	18732	16	627	7	4.00302e-07	R-ATH-5689603.D078	20472	63	692	18	1.66475e-12	R-SCE-69601.D093	5328	39	1403	28	3.43328e-09	R-ATH-72706.D077	14670	191	1300	97	1.61914e-51
R-SCE-975957.D094	5476	130	62	11	1.60347e-07	R-SCE-392499.D099	5493	406	1701	203	7.0183e-17	R-ATH-212165.D076	13218	41	2410	25	1.46586e-09	R-ATH-211000.D077	14670	59	5335	41	2.2965e-07	R-ATH-5653656.D080	18732	250	627	26	3.31321e-07	R-ATH-5689880.D078	20472	103	692	18	9.9736e-09	R-SCE-69610.D093	5328	39	1403	28	3.43328e-09	R-ATH-72737.D077	14670	233	1300	108	3.13864e-52
R-SCE-1236975.D095	5723	33	1001	20	3.45041e-08	R-SCE-72613.D099	5493	143	1701	141	1.32024e-70	R-ATH-212300.D076	13218	41	2410	25	1.46586e-09	R-ATH-212165.D077	14670	43	5335	35	1.77735e-09	R-ATH-6807878.D080	18732	53	627	14	1.38141e-09	R-ATH-68949.D078	20472	75	692	15	2.56401e-08	R-SCE-69613.D093	5328	39	1403	28	3.43328e-09	R-ATH-72766.D077	14670	263	1300	114	2.32674e-51
R-SCE-1236978.D095	5723	33	1001	20	3.45041e-08	R-SCE-72689.D099	5493	122	1701	122	3.51587e-64	R-ATH-2299718.D076	13218	38	2410	26	1.48465e-11	R-ATH-212300.D077	14670	43	5335	35	1.77735e-09	R-ATH-6811434.D080	18732	74	627	18	2.76396e-11	R-ATH-69017.D078	20472	65	692	15	3.19089e-09	R-SCE-69615.D093	5328	41	1403	29	3.13901e-09	R-ATH-8953854.D077	14670	493	1300	143	1.36754e-39
R-SCE-1280215.D095	5723	71	1001	31	2.14374e-07	R-SCE-72695.D099	5493	56	1701	55	2.13166e-27	R-ATH-2559580.D076	13218	44	2410	25	1.13321e-08	R-ATH-2299718.D077	14670	40	5335	32	2.00513e-08	R-ATH-6811442.D080	18732	114	627	23	3.28582e-12	R-ATH-69052.D078	20472	75	692	15	2.56401e-08	R-SCE-69620.D093	5328	51	1403	36	4.09041e-11	R-ATH-8956320.D077	14670	9	1300	7	1.29655e-06
R-SCE-1280218.D095	5723	97	1001	42	2.02794e-09	R-SCE-72702.D099	5493	61	1701	59	4.10004e-28	R-ATH-2559582.D076	13218	45	2410	24	1.15623e-07	R-ATH-2559580.D077	14670	49	5335	37	2.60942e-08	R-ATH-72613.D080	18732	252	627	146	7.13714e-152	R-ATH-69229.D078	20472	54	692	15	1.88083e-10	R-SCE-69656.D093	5328	50	1403	33	4.12785e-09	R-ATH-927802.D077	14670	217	1300	102	4.59887e-50
R-SCE-162582.D095	5723	211	1001	65	1.0137e-06	R-SCE-72706.D099	5493	122	1701	122	3.51587e-64	R-ATH-446203.D076	13218	146	2410	57	2.56721e-09	R-ATH-349425.D077	14670	59	5335	41	2.2965e-07	R-ATH-72689.D080	18732	218	627	144	4.12879e-162	R-ATH-69239.D078	20472	98	692	15	1.00032e-06	R-SCE-72613.D093	5328	137	1403	103	1.31472e-33	R-ATH-975956.D077	14670	202	1300	101	8.57207e-53
R-SCE-168249.D095	5723	203	1001	65	2.12464e-07	R-SCE-72737.D099	5493	142	1701	140	4.4626e-70	R-ATH-5578749.D076	13218	56	2410	27	2.8673e-07	R-ATH-392499.D077	14670	713	5335	420	4.24985e-36	R-ATH-72695.D080	18732	108	627	54	1.05411e-50	R-ATH-69541.D078	20472	59	692	15	7.41064e-10	R-SCE-72689.D093	5328	117	1403	93	7.48727e-34	R-ATH-975957.D077	14670	217	1300	102	4.59887e-50
R-SCE-168256.D095	5723	275	1001	88	1.38386e-09	R-SCE-72766.D099	5493	150	1701	146	2.79434e-70	R-ATH-5653656.D076	13218	215	2410	74	8.73827e-09	R-ATH-453276.D077	14670	74	5335	48	5.67415e-07	R-ATH-72702.D080	18732	119	627	55	3.32181e-49	R-ATH-69563.D078	20472	59	692	15	7.41064e-10	R-SCE-72695.D093	5328	55	1403	41	8.4898e-14	R-ATH-1236975.D077	14670	53	3409	32	7.38838e-09
R-SCE-174113.D095	5723	40	1001	22	8.19215e-08	R-SCE-8953854.D099	5493	223	1701	149	2.52567e-29	R-ATH-597592.D076	13218	395	2410	115	5.66815e-08	R-ATH-5578749.D077	14670	57	5335	40	2.12186e-07	R-ATH-72706.D080	18732	199	627	142	1.31958e-167	R-ATH-69580.D078	20472	59	692	15	7.41064e-10	R-SCE-72702.D093	5328	59	1403	44	9.93203e-15	R-ATH-1236978.D077	14670	53	3409	32	7.38838e-09
R-SCE-187577.D095	5723	45	1001	23	2.4869e-07	R-SCE-927802.D099	5493	129	1701	126	3.25991e-61	R-ATH-6807878.D076	13218	50	2410	26	6.79766e-08	R-ATH-5689603.D077	14670	61	5335	42	2.45753e-07	R-ATH-72737.D080	18732	247	627	145	5.41886e-152	R-ATH-69615.D078	20472	59	692	15	7.41064e-10	R-SCE-72706.D093	5328	117	1403	93	7.48727e-34	R-ATH-156827.D077	14670	226	3409	88	7.66612e-08
R-SCE-349425.D095	5723	37	1001	21	7.77368e-08	R-SCE-975956.D099	5493	127	1701	124	3.60241e-60	R-ATH-6811434.D076	13218	61	2410	33	3.00715e-10	R-ATH-597592.D077	14670	412	5335	198	5.50494e-07	R-ATH-72766.D080	18732	282	627	154	5.90944e-155	R-ATH-69620.D078	20472	98	692	16	1.75726e-07	R-SCE-72737.D093	5328	136	1403	103	4.33701e-34	R-ATH-1640170.D077	14670	214	3409	86	1.97392e-08
R-SCE-450531.D095	5723	48	1001	23	1.09459e-06	R-SCE-975957.D099	5493	129	1701	126	3.25991e-61	R-ATH-6811442.D076	13218	95	2410	41	1.52527e-08	R-ATH-6811434.D077	14670	61	5335	43	6.02589e-08	R-ATH-8856688.D080	18732	82	627	18	1.73366e-10	R-ATH-75815.D078	20472	54	692	15	1.88083e-10	R-SCE-72766.D093	5328	142	1403	104	3.07457e-32	R-ATH-174143.D077	14670	74	3409	37	4.54675e-07
R-SCE-453274.D095	5723	57	1001	30	1.44678e-09	R-SCE-156827.D100	5497	136	1150	70	1.4493e-15	R-ATH-68875.D076	13218	40	2410	26	8.69298e-11	R-ATH-68875.D077	14670	42	5335	32	1.6218e-07	R-ATH-8953854.D080	18732	553	627	148	1.51454e-93	R-ATH-156827.D078	20472	233	1725	114	3.99835e-60	R-SCE-8854050.D093	5328	40	1403	27	5.36719e-08	R-ATH-174184.D077	14670	74	3409	37	4.54675e-07
R-SCE-5668541.D095	5723	35	1001	21	2.00109e-08	R-SCE-1799339.D100	5497	121	1150	63	1.97801e-14	R-ATH-68886.D076	13218	55	2410	26	7.71398e-07	R-ATH-68949.D077	14670	63	5335	47	6.74951e-10	R-ATH-927802.D080	18732	226	627	145	2.11834e-160	R-ATH-1799339.D078	20472	207	1725	111	5.09213e-64	R-SCE-8953854.D093	5328	223	1403	136	8.7838e-29	R-ATH-176409.D077	14670	74	3409	37	4.54675e-07
R-SCE-5683057.D095	5723	55	1001	26	3.04691e-07	R-SCE-72613.D100	5497	143	1150	73	6.20898e-16	R-ATH-69278.D076	13218	168	2410	65	3.11296e-10	R-ATH-69017.D077	14670	57	5335	41	4.88209e-08	R-ATH-948021.D080	18732	85	627	15	1.29006e-07	R-ATH-392499.D078	20472	746	1725	171	5.22827e-35	R-SCE-927802.D093	5328	124	1403	94	3.19894e-31	R-ATH-176814.D077	14670	74	3409	37	4.54675e-07
R-SCE-5687128.D095	5723	50	1001	25	1.29952e-07	R-SCE-72689.D100	5497	122	1150	64	7.58812e-15	R-ATH-8856688.D076	13218	68	2410	34	2.53847e-09	R-ATH-69052.D077	14670	63	5335	47	6.74951e-10	R-ATH-975956.D080	18732	210	627	143	5.53647e-164	R-ATH-6791226.D078	20472	89	1725	29	8.43038e-11	R-SCE-975956.D093	5328	122	1403	94	3.23112e-32	R-ATH-179419.D077	14670	74	3409	37	4.54675e-07
R-SCE-6798695.D095	5723	159	1001	53	7.14502e-07	R-SCE-72695.D100	5497	56	1150	32	2.78701e-09	R-ATH-8878171.D076	13218	37	2410	24	4.9752e-10	R-ATH-69229.D077	14670	53	5335	38	1.74095e-07	R-ATH-975957.D080	18732	226	627	145	2.11834e-160	R-ATH-72312.D078	20472	89	1725	29	8.43038e-11	R-SCE-975957.D093	5328	124	1403	94	3.19894e-31	R-ATH-1799339.D077	14670	196	3409	85	2.94381e-10
R-SCE-68949.D095	5723	49	1001	24	3.81054e-07	R-SCE-72702.D100	5497	61	1150	34	2.16972e-09	R-ATH-8936459.D076	13218	37	2410	24	4.9752e-10	R-ATH-69239.D077	14670	80	5335	57	2.18477e-10	R-ATH-6791226.D080	18732	97	24	6	2.05789e-09	R-ATH-72613.D078	20472	245	1725	117	3.16227e-60	R-SCE-1640170.D094	5476	116	1387	58	6.90269e-09	R-ATH-211000.D077	14670	59	3409	32	2.48704e-07
R-SCE-69052.D095	5723	49	1001	24	3.81054e-07	R-SCE-72706.D100	5497	122	1150	63	3.27987e-14	R-ATH-948021.D076	13218	80	2410	35	1.12791e-07	R-ATH-69242.D077	14670	92	5335	59	5.43861e-08	R-ATH-72312.D080	18732	97	24	6	2.05789e-09	R-ATH-72689.D078	20472	216	1725	111	1.92679e-61	R-SCE-174143.D094	5476	51	1387	30	3.57836e-07	R-ATH-212165.D077	14670	43	3409	29	8.74665e-10
R-SCE-69202.D095	5723	50	1001	26	2.54907e-08	R-SCE-72737.D100	5497	142	1150	73	3.78766e-16	R-ATH-156827.D076	13218	228	4563	210	5.88907e-76	R-ATH-69278.D077	14670	179	5335	104	2.26566e-09	R-ATH-8868773.D080	18732	97	24	6	2.05789e-09	R-ATH-72695.D078	20472	105	1725	44	1.54583e-20	R-SCE-176408.D094	5476	50	1387	29	8.48968e-07	R-ATH-212300.D077	14670	43	3409	29	8.74665e-10
R-SCE-69275.D095	5723	57	1001	30	1.44678e-09	R-SCE-72766.D100	5497	150	1150	75	1.06871e-15	R-ATH-1799339.D076	13218	198	4563	191	5.17624e-79	R-ATH-69306.D077	14670	82	5335	58	2.42482e-10	R-SCE-156827.D091	5439	136	367	36	2.91882e-13	R-ATH-72702.D078	20472	114	1725	44	7.24241e-19	R-SCE-453274.D094	5476	58	1387	35	1.48525e-08	R-ATH-2299718.D077	14670	40	3409	28	4.48165e-10
R-SCE-69541.D095	5723	37	1001	21	7.77368e-08	R-SCE-8953854.D100	5497	229	1150	80	3.7483e-07	R-ATH-392499.D076	13218	694	4563	350	6.67091e-19	R-ATH-69541.D077	14670	59	5335	41	2.2965e-07	R-SCE-1799339.D091	5439	121	367	34	2.09214e-13	R-ATH-72706.D078	20472	202	1725	109	2.97015e-63	R-SCE-453276.D094	5476	51	1387	30	3.57836e-07	R-ATH-2559580.D077	14670	49	3409	29	6.99542e-08
R-SCE-69563.D095	5723	37	1001	21	7.77368e-08	R-SCE-927802.D100	5497	130	1150	65	9.35063e-14	R-ATH-6791226.D076	13218	85	4563	77	3.18672e-27	R-ATH-69563.D077	14670	59	5335	41	2.2965e-07	R-SCE-72613.D091	5439	143	367	36	1.5129e-12	R-ATH-72737.D078	20472	241	1725	115	3.70139e-59	R-SCE-453279.D094	5476	68	1387	38	6.64568e-08	R-ATH-2559582.D077	14670	47	3409	27	4.59444e-07
R-SCE-69580.D095	5723	37	1001	21	7.77368e-08	R-SCE-975956.D100	5497	127	1150	65	2.21358e-14	R-ATH-72163.D076	13218	167	4563	88	9.53476e-07	R-ATH-69580.D077	14670	59	5335	41	2.2965e-07	R-SCE-72689.D091	5439	122	367	34	2.72508e-13	R-ATH-72766.D078	20472	273	1725	127	1.19217e-63	R-SCE-69017.D094	5476	44	1387	27	4.20577e-07	R-ATH-349425.D077	14670	59	3409	32	2.48704e-07
R-SCE-69615.D095	5723	40	1001	21	4.644e-07	R-SCE-975957.D100	5497	130	1150	65	9.35063e-14	R-ATH-72165.D076	13218	70	4563	44	1.16789e-06	R-ATH-69615.D077	14670	59	5335	41	2.2965e-07	R-SCE-72695.D091	5439	56	367	16	4.58444e-07	R-ATH-8868773.D078	20472	89	1725	29	8.43038e-11	R-SCE-69202.D094	5476	51	1387	30	3.57836e-07	R-ATH-392499.D077	14670	713	3409	249	2.91098e-13
R-SCE-69656.D095	5723	51	1001	26	4.34624e-08	R-SCE-1799339.D100	5497	121	1083	48	2.44733e-07	R-ATH-72203.D076	13218	184	4563	99	5.32724e-08	R-ATH-70263.D077	14670	35	5335	29	2.12739e-08	R-SCE-72706.D091	5439	122	367	34	2.72508e-13	R-ATH-8953854.D078	20472	532	1725	161	1.71802e-49	R-SCE-69206.D094	5476	68	1387	38	6.64568e-08	R-ATH-453276.D077	14670	74	3409	37	4.54675e-07
R-SCE-8854050.D095	5723	40	1001	23	1.31044e-08	R-SCE-72689.D100	5497	122	1083	48	3.28201e-07	R-ATH-72312.D076	13218	85	4563	77	3.18672e-27	R-ATH-70326.D077	14670	51	5335	37	1.54057e-07	R-SCE-72737.D091	5439	142	367	36	1.20479e-12	R-ATH-927802.D078	20472	227	1725	111	1.60286e-58	R-SCE-69275.D094	5476	58	1387	35	1.48525e-08	R-ATH-5578749.D077	14670	57	3409	32	8.43368e-08
R-SCE-983168.D095	5723	72	1001	33	2.01948e-08	R-SCE-72706.D100	5497	122	1083	48	3.28201e-07	R-ATH-72613.D076	13218	237	4563	212	7.21358e-71	R-ATH-72613.D077	14670	236	5335	195	5.38603e-49	R-SCE-72766.D091	5439	150	367	36	6.99069e-12	R-ATH-975956.D078	20472	212	1725	110	1.8257e-61	R-SCE-69278.D094	5476	111	1387	58	7.87184e-10	R-ATH-5683057.D077	14670	66	3409	35	1.44463e-07
R-SCE-983169.D095	5723	78	1001	34	5.81408e-08							R-ATH-72689.D076	13218	212	4563	199	6.60241e-76	R-ATH-72689.D077	14670	210	5335	182	3.87472e-52	R-SCE-8953854.D091	5439	221	367	41	1.3097e-09	R-ATH-975957.D078	20472	227	1725	111	1.60286e-58	R-SCE-69656.D094	5476	52	1387	31	1.48836e-07	R-ATH-5687128.D077	14670	64	3409	34	2.05283e-07
R-SCE-156827.D095	5723	136	1088	59	3.52316e-11							R-ATH-72695.D076	13218	101	4563	91	1.61066e-31	R-ATH-72695.D077	14670	100	5335	79	2.73488e-18	R-SCE-927802.D091	5439	129	367	34	1.59255e-12	R-ATH-156827.D078	20472	233	1331	39	4.71405e-08	R-SCE-1430728.D094	5476	386	1270	138	4.76632e-09	R-ATH-5689603.D077	14670	61	3409	34	4.25722e-08
R-SCE-1799339.D095	5723	121	1088	46	6.39588e-07							R-ATH-72702.D076	13218	111	4563	97	5.31729e-31	R-ATH-72702.D077	14670	110	5335	86	2.96127e-19	R-SCE-975956.D091	5439	127	367	34	9.75798e-13	R-ATH-1799339.D078	20472	207	1331	35	1.76331e-07	R-SCE-1280218.D094	5476	94	602	29	1.17734e-07	R-ATH-5689880.D077	14670	92	3409	46	1.88401e-08
R-SCE-72613.D095	5723	143	1088	66	6.40569e-14							R-ATH-72706.D076	13218	194	4563	189	1.05806e-80	R-ATH-72706.D077	14670	191	5335	175	1.51603e-58	R-SCE-975957.D091	5439	129	367	34	1.59255e-12	R-ATH-392499.D078	20472	746	1331	90	8.81509e-09	R-SCE-168249.D094	5476	202	602	46	7.57041e-07	R-ATH-597592.D077	14670	412	3409	144	3.22061e-08
R-SCE-72689.D095	5723	122	1088	47	3.05236e-07							R-ATH-72737.D076	13218	234	4563	210	8.19852e-71	R-ATH-72737.D077	14670	233	5335	193	7.867e-49	R-SCE-156827.D092	4696	136	1196	63	7.63723e-08	R-ATH-72613.D078	20472	245	1331	40	6.43098e-08	R-SCE-168256.D094	5476	272	602	65	3.92943e-10	R-ATH-6811434.D077	14670	61	3409	37	4.12158e-10
R-SCE-72706.D095	5723	122	1088	47	3.05236e-07							R-ATH-72766.D076	13218	262	4563	223	1.86163e-65	R-ATH-72766.D077	14670	263	5335	209	3.90204e-47	R-SCE-72613.D092	4696	143	1196	70	7.24411e-10	R-ATH-72689.D078	20472	216	1331	38	1.77373e-08	R-SCE-1799339.D094	5476	121	114	13	1.032e-06	R-ATH-6811442.D077	14670	100	3409	46	4.44099e-07
R-SCE-72737.D095	5723	142	1088	65	1.62173e-13							R-ATH-8868773.D076	13218	85	4563	77	3.18672e-27	R-ATH-75815.D077	14670	53	5335	38	1.74095e-07	R-SCE-72702.D092	4696	61	1196	36	2.39445e-08	R-ATH-72695.D078	20472	105	1331	22	8.60017e-07	R-SCE-72613.D094	5476	143	114	14	1.20786e-06	R-ATH-68875.D077	14670	42	3409	28	2.56614e-09
R-SCE-72766.D095	5723	150	1088	70	5.31341e-15							R-ATH-8953854.D076	13218	508	4563	371	6.79751e-73	R-ATH-8856688.D077	14670	69	5335	45	1.01639e-06	R-SCE-72737.D092	4696	142	1196	69	1.44356e-09	R-ATH-72702.D078	20472	114	1331	23	9.85773e-07	R-SCE-72689.D094	5476	122	114	13	1.13511e-06	R-ATH-68886.D077	14670	57	3409	30	1.37614e-06
R-SCE-927802.D095	5723	129	1088	52	1.18519e-08							R-ATH-8956320.D076	13218	13	4563	13	9.77765e-07	R-ATH-8878171.D077	14670	39	5335	31	4.446e-08	R-SCE-72766.D092	4696	150	1196	73	4.32572e-10	R-ATH-72706.D078	20472	202	1331	35	9.49258e-08	R-SCE-72706.D094	5476	122	114	13	1.13511e-06	R-ATH-68949.D077	14670	63	3409	39	5.72106e-11
R-SCE-975956.D095	5723	127	1088	51	1.90917e-08							R-ATH-927802.D076	13218	220	4563	199	1.50507e-68	R-ATH-8936459.D077	14670	39	5335	31	4.446e-08	R-SCE-8953854.D092	4696	226	1196	93	9.00122e-08	R-ATH-72737.D078	20472	241	1331	40	4.04439e-08	R-SCE-72737.D094	5476	142	114	14	1.10875e-06	R-ATH-69017.D077	14670	57	3409	34	3.92385e-09
R-SCE-975957.D095	5723	129	1088	52	1.18519e-08							R-ATH-975956.D076	13218	205	4563	197	1.56177e-80	R-ATH-8953854.D077	14670	493	5335	253	3.99253e-12	R-SCE-1430728.D093	5328	407	1752	186	1.46326e-08	R-ATH-72766.D078	20472	273	1331	45	7.26351e-09	R-SCE-1236975.D095	5723	33	1573	30	2.66675e-14	R-ATH-69052.D077	14670	63	3409	39	5.72106e-11
R-SCE-156827.D096	4277	130	493	37	7.28042e-08							R-ATH-975957.D076	13218	220	4563	199	1.50507e-68	R-ATH-927802.D077	14670	217	5335	185	1.16378e-50	R-SCE-71291.D093	5328	89	1752	53	1.75428e-07	R-ATH-927802.D078	20472	227	1331	36	5.96868e-07	R-SCE-1236978.D095	5723	33	1573	30	2.66675e-14	R-ATH-69229.D077	14670	53	3409	32	7.38838e-09
R-SCE-72613.D096	4277	137	493	42	7.42286e-10							R-ATH-1236975.D077	14670	53	6930	43	3.84518e-07	R-ATH-975956.D077	14670	202	5335	181	7.63006e-57	R-SCE-156827.D093	5328	130	1598	119	1.84512e-50	R-ATH-975956.D078	20472	212	1331	36	1.05713e-07	R-SCE-1280215.D095	5723	71	1573	44	1.03841e-09	R-ATH-69239.D077	14670	80	3409	47	9.08123e-12
R-SCE-72695.D096	4277	56	493	21	3.62818e-07							R-ATH-1236978.D077	14670	53	6930	43	3.84518e-07	R-ATH-975957.D077	14670	217	5335	185	1.16378e-50	R-SCE-1640170.D093	5328	111	1598	60	8.05162e-08	R-ATH-975957.D078	20472	227	1331	36	5.96868e-07	R-SCE-1280218.D095	5723	97	1573	61	2.22844e-13	R-ATH-69242.D077	14670	92	3409	49	3.9854e-10
R-SCE-72702.D096	4277	60	493	23	6.15876e-08							R-ATH-1430728.D077	14670	829	6930	467	4.14634e-08	R-ATH-1236975.D078	20472	51	1268	17	5.15979e-09	R-SCE-1799339.D093	5328	116	1598	108	1.07653e-47	R-ATH-156827.D079	22180	245	774	35	1.4322e-12	R-SCE-162582.D095	5723	211	1573	103	1.57395e-11	R-ATH-69278.D077	14670	179	3409	82	2.11426e-11
R-SCE-72737.D096	4277	136	493	42	5.75405e-10							R-ATH-156827.D077	14670	226	6930	205	1.49188e-44	R-ATH-1236978.D078	20472	51	1268	17	5.15979e-09	R-SCE-187577.D093	5328	44	1598	29	8.44011e-07	R-ATH-1799339.D079	22180	206	774	33	2.40394e-13	R-SCE-168249.D095	5723	203	1573	90	1.19524e-07	R-ATH-69306.D077	14670	82	3409	47	3.04868e-11
R-SCE-72766.D096	4277	143	493	44	2.49116e-10							R-ATH-1640170.D077	14670	214	6930	136	9.74642e-07	R-ATH-1280218.D078	20472	229	1268	37	7.73676e-08	R-SCE-392499.D093	5328	401	1598	245	3.43105e-41	R-ATH-392499.D079	22180	805	774	58	1.57932e-07	R-SCE-168256.D095	5723	275	1573	126	2.08289e-11	R-ATH-69541.D077	14670	59	3409	32	2.48704e-07
R-SCE-156827.D096	4277	130	86	33	2.23452e-29							R-ATH-1799339.D077	14670	196	6930	190	5.72683e-54	R-ATH-174143.D078	20472	88	1268	22	1.29954e-08	R-SCE-450408.D093	5328	41	1598	28	4.2912e-07	R-ATH-72613.D079	22180	257	774	35	5.81848e-12	R-SCE-174113.D095	5723	40	1573	33	5.35037e-13	R-ATH-69563.D077	14670	59	3409	32	2.48704e-07
R-SCE-1799339.D096	4277	116	86	33	3.40216e-31							R-ATH-191273.D077	14670	34	6930	30	6.68119e-07	R-ATH-174184.D078	20472	88	1268	22	1.29954e-08	R-SCE-597592.D093	5328	221	1598	106	7.47693e-09	R-ATH-72689.D079	22180	220	774	33	1.58928e-12	R-SCE-174143.D095	5723	50	1573	35	4.12993e-10	R-ATH-69580.D077	14670	59	3409	32	2.48704e-07
R-SCE-392499.D096	4277	374	86	34	3.75028e-15							R-ATH-212165.D077	14670	43	6930	36	7.99449e-07	R-ATH-176409.D078	20472	88	1268	22	1.29954e-08	R-SCE-69239.D093	5328	67	1598	41	1.02149e-07	R-ATH-72702.D079	22180	121	774	17	1.05211e-06	R-SCE-176408.D095	5723	49	1573	35	1.67964e-10	R-ATH-69615.D077	14670	59	3409	32	2.48704e-07
R-SCE-72613.D096	4277	137	86	34	5.86594e-30							R-ATH-212300.D077	14670	43	6930	36	7.99449e-07	R-ATH-176814.D078	20472	88	1268	22	1.29954e-08	R-SCE-69242.D093	5328	74	1598	44	1.15977e-07	R-ATH-72706.D079	22180	201	774	32	6.61047e-13	R-SCE-187577.D095	5723	45	1573	33	1.80325e-10	R-ATH-72613.D077	14670	236	3409	88	7.14453e-07
R-SCE-72689.D096	4277	117	86	33	4.68023e-31							R-ATH-2559580.D077	14670	49	6930	40	7.2591e-07	R-ATH-179419.D078	20472	88	1268	22	1.29954e-08	R-SCE-69278.D093	5328	106	1598	58	7.48836e-08	R-ATH-72737.D079	22180	249	774	34	1.08611e-11	R-SCE-349425.D095	5723	37	1573	31	1.23591e-12	R-ATH-72689.D077	14670	210	3409	83	8.29796e-08
R-SCE-72695.D096	4277	56	86	9	1.23249e-06							R-ATH-349425.D077	14670	59	6930	47	3.11983e-07	R-ATH-349425.D078	20472	59	1268	17	6.0411e-08	R-SCE-69306.D093	5328	67	1598	41	1.02149e-07	R-ATH-72766.D079	22180	287	774	37	7.60474e-12	R-SCE-382556.D095	5723	46	1573	32	3.03318e-09	R-ATH-72706.D077	14670	191	3409	79	1.65926e-08
R-SCE-72706.D096	4277	117	86	33	4.68023e-31							R-ATH-392499.D077	14670	713	6930	479	2.96986e-28	R-ATH-453276.D078	20472	88	1268	22	1.29954e-08	R-SCE-72613.D093	5328	137	1598	124	3.2459e-51	R-ATH-8953854.D079	22180	568	774	51	7.65021e-10	R-SCE-450408.D095	5723	41	1573	30	1.36031e-09	R-ATH-72737.D077	14670	233	3409	88	3.75904e-07
R-SCE-72737.D096	4277	136	86	34	4.46453e-30							R-ATH-5689603.D077	14670	61	6930	49	1.06585e-07	R-ATH-5358351.D078	20472	75	1268	18	5.20198e-07	R-SCE-72689.D093	5328	117	1598	109	3.30247e-48	R-ATH-927802.D079	22180	231	774	33	6.27296e-12	R-SCE-450531.D095	5723	48	1573	34	4.44508e-10	R-ATH-72766.D077	14670	263	3409	99	8.68184e-08
R-SCE-72766.D096	4277	143	86	34	2.87403e-29							R-ATH-6811434.D077	14670	61	6930	53	1.02738e-10	R-ATH-5632684.D078	20472	65	1268	18	4.89639e-08	R-SCE-72695.D093	5328	55	1598	52	3.35739e-24	R-ATH-975956.D079	22180	215	774	33	8.25205e-13	R-SCE-453274.D095	5723	57	1573	41	3.00942e-12	R-ATH-75815.D077	14670	53	3409	32	7.38838e-09
R-SCE-8953854.D096	4277	214	86	34	4.80518e-23							R-ATH-68949.D077	14670	63	6930	52	7.18677e-09	R-ATH-5683057.D078	20472	67	1268	19	1.3576e-08	R-SCE-72702.D093	5328	59	1598	56	3.06051e-26	R-ATH-975957.D079	22180	231	774	33	6.27296e-12	R-SCE-453276.D095	5723	50	1573	35	4.12993e-10	R-ATH-8856688.D077	14670	69	3409	38	1.07799e-08
R-SCE-927802.D096	4277	124	86	34	1.37727e-31							R-ATH-69017.D077	14670	57	6930	46	2.02789e-07	R-ATH-5687128.D078	20472	65	1268	19	7.79972e-09	R-SCE-72706.D093	5328	117	1598	109	3.30247e-48	R-ATH-156827.D079	22180	245	1217	34	6.14243e-07	R-SCE-453279.D095	5723	66	1573	37	8.44901e-07	R-ATH-8878171.D077	14670	39	3409	26	9.5892e-09
R-SCE-975956.D096	4277	122	86	34	7.412e-32							R-ATH-69052.D077	14670	63	6930	52	7.18677e-09	R-ATH-5688426.D078	20472	130	1268	29	1.20604e-09	R-SCE-72737.D093	5328	136	1598	124	4.28697e-52	R-ATH-72613.D079	22180	257	1217	35	6.63531e-07	R-SCE-5668541.D095	5723	35	1573	32	2.34608e-15	R-ATH-8936459.D077	14670	39	3409	26	9.5892e-09
R-SCE-975957.D096	4277	124	86	34	1.37727e-31							R-ATH-69229.D077	14670	53	6930	43	3.84518e-07	R-ATH-5689603.D078	20472	63	1268	19	4.3708e-09	R-SCE-72766.D093	5328	142	1598	125	1.84879e-48	R-ATH-72689.D079	22180	220	1217	33	1.44698e-07	R-SCE-5683057.D095	5723	55	1573	37	7.71613e-10	R-ATH-927802.D077	14670	217	3409	82	9.04336e-07
R-SCE-597592.D096	4277	202	279	40	6.92353e-11							R-ATH-69239.D077	14670	80	6930	63	6.98651e-09	R-ATH-5689880.D078	20472	103	1268	24	1.28811e-08	R-SCE-8953854.D093	5328	223	1598	158	8.07058e-38	R-ATH-72737.D079	22180	249	1217	35	3.09038e-07	R-SCE-5687128.D095	5723	50	1573	35	4.12993e-10	R-ATH-975956.D077	14670	202	3409	81	5.65913e-08
R-SCE-1236975.D096	4277	33	371	19	1.13801e-12							R-ATH-69242.D077	14670	92	6930	67	5.16982e-07	R-ATH-68949.D078	20472	75	1268	18	5.20198e-07	R-SCE-927802.D093	5328	124	1598	112	4.74976e-46	R-ATH-72766.D079	22180	287	1217	37	1.24962e-06	R-SCE-68949.D095	5723	49	1573	34	1.07134e-09	R-ATH-975957.D077	14670	217	3409	82	9.04336e-07
R-SCE-1236978.D096	4277	33	371	19	1.13801e-12							R-ATH-69278.D077	14670	179	6930	118	3.1064e-07	R-ATH-69017.D078	20472	65	1268	18	4.89639e-08	R-SCE-975956.D093	5328	122	1598	111	2.0441e-46	R-ATH-674695.D080	18732	71	9065	55	4.82327e-07	R-SCE-69017.D095	5723	43	1573	31	1.31774e-09	R-ATH-6791226.D077	14670	70	954	33	3.92321e-21
R-SCE-1280215.D096	4277	71	371	26	4.898e-11							R-ATH-69306.D077	14670	82	6930	64	1.01659e-08	R-ATH-69052.D078	20472	75	1268	18	5.20198e-07	R-SCE-975957.D093	5328	124	1598	112	4.74976e-46	R-ATH-72163.D080	18732	184	9065	122	6.39625e-07	R-SCE-69052.D095	5723	49	1573	34	1.07134e-09	R-ATH-72203.D077	14670	185	954	32	3.26384e-07
R-SCE-1280218.D096	4277	91	371	25	9.77275e-08							R-ATH-69541.D077	14670	59	6930	47	3.11983e-07	R-ATH-69229.D078	20472	54	1268	17	1.37936e-08	R-SCE-1640170.D094	5476	116	1330	60	1.10273e-10	R-ATH-72172.D080	18732	190	9065	127	1.91297e-07	R-SCE-69202.D095	5723	50	1573	36	6.2951e-11	R-ATH-72312.D077	14670	70	954	33	3.92321e-21
R-SCE-162582.D096	4277	207	371	43	2.5688e-08							R-ATH-69563.D077	14670	59	6930	47	3.11983e-07	R-ATH-69239.D078	20472	98	1268	21	4.67674e-07	R-SCE-174143.D094	5476	51	1330	30	1.32125e-07	R-ATH-72203.D080	18732	205	9065	137	6.52457e-08	R-SCE-69206.D095	5723	66	1573	37	8.44901e-07	R-ATH-8868773.D077	14670	70	954	33	3.92321e-21
R-SCE-1640170.D096	4277	106	371	31	4.77198e-10							R-ATH-69580.D077	14670	59	6930	47	3.11983e-07	R-ATH-69242.D078	20472	113	1268	23	3.59772e-07	R-SCE-176408.D094	5476	50	1330	29	3.27001e-07	R-ATH-425407.D080	18732	184	4704	76	9.81161e-07	R-SCE-69275.D095	5723	57	1573	41	3.00942e-12	R-ATH-8953854.D077	14670	493	954	72	6.23393e-11
R-SCE-168256.D096	4277	260	371	52	3.06243e-09							R-ATH-69615.D077	14670	59	6930	47	3.11983e-07	R-ATH-69306.D078	20472	102	1268	21	9.41836e-07	R-SCE-187577.D094	5476	46	1330	28	1.26006e-07	R-ATH-156827.D080	18732	238	4949	195	1.52749e-72	R-SCE-69541.D095	5723	37	1573	31	1.23591e-12	R-ATH-1236975.D078	20472	51	2395	20	4.47392e-07
R-SCE-174113.D096	4277	40	371	19	1.02931e-10							R-ATH-70263.D077	14670	35	6930	31	3.54279e-07	R-ATH-69541.D078	20472	59	1268	17	6.0411e-08	R-SCE-453274.D094	5476	58	1330	36	8.98134e-10	R-ATH-1799339.D080	18732	204	4949	177	5.45275e-74	R-SCE-69563.D095	5723	37	1573	31	1.23591e-12	R-ATH-1236978.D078	20472	51	2395	20	4.47392e-07
R-SCE-174143.D096	4277	49	371	21	1.1771e-10							R-ATH-70326.D077	14670	51	6930	42	2.362e-07	R-ATH-69563.D078	20472	59	1268	17	6.0411e-08	R-SCE-453276.D094	5476	51	1330	30	1.32125e-07	R-ATH-392499.D080	18732	777	4949	342	2.34704e-27	R-SCE-69580.D095	5723	37	1573	31	1.23591e-12	R-ATH-1280218.D078	20472	229	2395	57	1.99587e-08
R-SCE-176408.D096	4277	48	371	21	7.29977e-11							R-ATH-72613.D077	14670	236	6930	208	1.61347e-40	R-ATH-69580.D078	20472	59	1268	17	6.0411e-08	R-SCE-453279.D094	5476	68	1330	40	1.04233e-09	R-ATH-72613.D080	18732	252	4949	201	7.60295e-71	R-SCE-69601.D095	5723	39	1573	30	1.67385e-10	R-ATH-168256.D078	20472	749	2395	132	7.85699e-07
R-SCE-187577.D096	4277	44	371	21	9.13304e-12							R-ATH-72689.D077	14670	210	6930	193	3.67262e-44	R-ATH-69615.D078	20472	59	1268	17	6.0411e-08	R-SCE-5688426.D094	5476	78	1330	40	2.00336e-07	R-ATH-72689.D080	18732	218	4949	186	4.1608e-75	R-SCE-69610.D095	5723	39	1573	30	1.67385e-10	R-ATH-5689603.D078	20472	63	2395	22	1.25654e-06
R-SCE-349425.D096	4277	38	371	19	3.26364e-11							R-ATH-72695.D077	14670	100	6930	86	5.31258e-16	R-ATH-75815.D078	20472	54	1268	17	1.37936e-08	R-SCE-5689880.D094	5476	72	1330	38	1.5257e-07	R-ATH-72695.D080	18732	108	4949	82	7.16698e-27	R-SCE-69613.D095	5723	39	1573	30	1.67385e-10	R-ATH-983168.D078	20472	194	2395	47	7.82816e-07
R-SCE-382556.D096	4277	46	371	20	2.41425e-10							R-ATH-72702.D077	14670	110	6930	93	3.56266e-16	R-ATH-983168.D078	20472	194	1268	32	3.56909e-07	R-SCE-69017.D094	5476	44	1330	27	1.67367e-07	R-ATH-72702.D080	18732	119	4949	87	2.10553e-26	R-SCE-69615.D095	5723	40	1573	31	5.84134e-11	R-ATH-983169.D078	20472	205	2395	49	7.05815e-07
R-SCE-450408.D096	4277	41	371	19	1.76765e-10							R-ATH-72706.D077	14670	191	6930	184	6.80387e-51	R-ATH-983169.D078	20472	205	1268	32	1.25527e-06	R-SCE-69202.D094	5476	51	1330	32	5.33689e-09	R-ATH-72706.D080	18732	199	4949	175	3.24647e-75	R-SCE-69620.D095	5723	51	1573	34	5.46876e-09	R-ATH-156827.D078	20472	233	2099	104	4.57537e-42
R-SCE-450531.D096	4277	49	371	19	7.08143e-09							R-ATH-72737.D077	14670	233	6930	206	1.28881e-40	R-ATH-156827.D078	20472	233	2394	150	6.29003e-82	R-SCE-69206.D094	5476	68	1330	40	1.04233e-09	R-ATH-72737.D080	18732	247	4949	198	1.69103e-70	R-SCE-69656.D095	5723	51	1573	36	1.57851e-10	R-ATH-1799339.D078	20472	207	2099	98	1.75392e-42
R-SCE-453274.D096	4277	54	371	23	1.73109e-11							R-ATH-72766.D077	14670	263	6930	226	6.41113e-40	R-ATH-1799339.D078	20472	207	2394	143	1.54023e-84	R-SCE-69242.D094	5476	76	1330	40	7.93075e-08	R-ATH-72766.D080	18732	282	4949	219	3.97782e-73	R-SCE-8854050.D095	5723	40	1573	34	4.03842e-14	R-ATH-212165.D078	20472	49	2099	18	7.43204e-07
R-SCE-453276.D096	4277	49	371	21	1.1771e-10							R-ATH-75815.D077	14670	53	6930	43	3.84518e-07	R-ATH-392499.D078	20472	746	2394	237	2.27269e-50	R-SCE-69273.D094	5476	18	1330	15	2.15505e-07	R-ATH-8953854.D080	18732	553	4949	258	2.9518e-25	R-SCE-983168.D095	5723	72	1573	49	6.54946e-13	R-ATH-212300.D078	20472	49	2099	18	7.43204e-07
R-SCE-453279.D096	4277	60	371	22	1.54932e-09							R-ATH-8856688.D077	14670	69	6930	57	1.25903e-09	R-ATH-6791226.D078	20472	89	2394	32	2.24031e-09	R-SCE-69275.D094	5476	58	1330	36	8.98134e-10	R-ATH-927802.D080	18732	226	4949	183	1.5657e-66	R-SCE-983169.D095	5723	78	1573	50	1.19766e-11	R-ATH-392499.D078	20472	746	2099	179	1.90736e-28
R-SCE-5668541.D096	4277	36	371	19	9.34926e-12							R-ATH-927802.D077	14670	217	6930	197	5.49198e-43	R-ATH-72312.D078	20472	89	2394	32	2.24031e-09	R-SCE-69278.D094	5476	111	1330	60	9.79977e-12	R-ATH-975956.D080	18732	210	4949	179	3.67332e-72	R-SCE-156827.D095	5723	136	1456	104	1.92868e-36	R-ATH-6791226.D078	20472	89	2099	37	1.30644e-14
R-SCE-5683057.D096	4277	56	371	21	2.28958e-09							R-ATH-975956.D077	14670	202	6930	192	3.51672e-50	R-ATH-72613.D078	20472	245	2394	154	7.15519e-82	R-SCE-69306.D094	5476	72	1330	37	5.37875e-07	R-ATH-975957.D080	18732	226	4949	183	1.5657e-66	R-SCE-1799339.D095	5723	121	1456	91	5.53663e-31	R-ATH-72312.D078	20472	89	2099	37	1.30644e-14
R-SCE-5687128.D096	4277	50	371	21	1.87005e-10							R-ATH-975957.D077	14670	217	6930	197	5.49198e-43	R-ATH-72689.D078	20472	216	2394	146	3.1401e-84	R-SCE-69620.D094	5476	52	1330	29	1.01689e-06	R-SCE-72613.D091	5439	143	144	16	8.7094e-07	R-SCE-392499.D095	5723	409	1456	172	1.85644e-14	R-ATH-72613.D078	20472	245	2099	107	3.72075e-42
R-SCE-5688426.D096	4277	74	371	27	2.25877e-11							R-ATH-72613.D078	20472	245	688	25	8.72418e-07	R-ATH-72695.D078	20472	105	2394	64	2.02075e-33	R-SCE-69656.D094	5476	52	1330	33	1.99938e-09	R-SCE-72737.D091	5439	142	144	16	7.91247e-07	R-SCE-72613.D095	5723	143	1456	111	5.65918e-40	R-ATH-72689.D078	20472	216	2099	99	2.41534e-41
R-SCE-5689880.D096	4277	69	371	25	1.53224e-10							R-ATH-72706.D078	20472	202	688	23	3.46693e-07	R-ATH-72702.D078	20472	114	2394	64	1.78596e-30	R-SCE-1430728.D094	5476	386	1284	146	3.45022e-11	R-SCE-72766.D091	5439	150	144	17	3.2019e-07	R-SCE-72689.D095	5723	122	1456	92	1.78661e-31	R-ATH-72695.D078	20472	105	2099	35	1.18515e-10
R-SCE-597592.D096	4277	202	371	49	6.87812e-12							R-ATH-72737.D078	20472	241	688	25	6.41729e-07	R-ATH-72706.D078	20472	202	2394	141	2.48496e-84	R-SCE-392499.D094	5476	395	1284	133	1.06517e-06	R-SCE-194840.D091	5439	17	905	12	1.15225e-06	R-SCE-72695.D095	5723	56	1456	44	8.43111e-17	R-ATH-72702.D078	20472	114	2099	37	8.49264e-11
R-SCE-68949.D096	4277	46	371	21	2.6753e-11							R-ATH-72766.D078	20472	273	688	30	1.32943e-08	R-ATH-72737.D078	20472	241	2394	151	5.48437e-80	R-SCE-446203.D094	5476	58	1284	31	6.60326e-07	R-SCE-450531.D092	4696	49	136	10	9.35181e-07	R-SCE-72702.D095	5723	61	1456	48	2.86005e-18	R-ATH-72706.D078	20472	202	2099	97	9.69289e-43
R-SCE-69017.D096	4277	41	371	21	1.56101e-12							R-ATH-1236975.D078	20472	51	645	13	4.23193e-09	R-ATH-72766.D078	20472	273	2394	167	4.29916e-86	R-SCE-1280215.D094	5476	73	354	18	5.20878e-07	R-SCE-156827.D093	5328	130	2740	128	5.18925e-35	R-SCE-72706.D095	5723	122	1456	92	1.78661e-31	R-ATH-72737.D078	20472	241	2099	105	2.87815e-41
R-SCE-69052.D096	4277	46	371	21	2.6753e-11							R-ATH-1236978.D078	20472	51	645	13	4.23193e-09	R-ATH-8868773.D078	20472	89	2394	32	2.24031e-09	R-SCE-1280218.D094	5476	94	354	22	7.60006e-08	R-SCE-1799339.D093	5328	116	2740	114	6.19466e-31	R-SCE-72737.D095	5723	142	1456	110	1.82317e-39	R-ATH-72766.D078	20472	273	2099	117	5.45727e-45
R-SCE-69202.D096	4277	48	371	22	8.00168e-12							R-ATH-174143.D078	20472	88	645	15	9.60283e-08	R-ATH-8953854.D078	20472	532	2394	198	4.21383e-54	R-SCE-162582.D094	5476	211	354	35	1.4604e-07	R-SCE-187577.D093	5328	44	2740	38	1.06793e-06	R-SCE-72766.D095	5723	150	1456	116	1.81604e-41	R-ATH-8868773.D078	20472	89	2099	37	1.30644e-14
R-SCE-69206.D096	4277	60	371	22	1.54932e-09							R-ATH-174184.D078	20472	88	645	15	9.60283e-08	R-ATH-927802.D078	20472	227	2394	145	1.65251e-78	R-SCE-168256.D094	5476	272	354	44	6.98012e-09	R-SCE-392499.D093	5328	401	2740	298	1.66998e-22	R-SCE-8953854.D095	5723	228	1456	110	3.08015e-14	R-ATH-8953854.D078	20472	532	2099	167	3.98118e-42
R-SCE-69239.D096	4277	62	371	22	3.18906e-09							R-ATH-176409.D078	20472	88	645	15	9.60283e-08	R-ATH-975956.D078	20472	212	2394	144	1.55519e-83	R-SCE-191273.D094	5476	18	47	8	6.47175e-13	R-SCE-450408.D093	5328	41	2740	36	8.67522e-07	R-SCE-927802.D095	5723	129	1456	97	5.73434e-33	R-ATH-927802.D078	20472	227	2099	102	1.34238e-41
R-SCE-69242.D096	4277	68	371	23	4.0664e-09							R-ATH-176814.D078	20472	88	645	15	9.60283e-08	R-ATH-975957.D078	20472	227	2394	145	1.65251e-78	R-SCE-556833.D094	5476	117	47	9	4.69713e-07	R-SCE-450531.D093	5328	48	2740	42	1.24708e-07	R-SCE-975956.D095	5723	127	1456	96	5.84439e-33	R-ATH-975956.D078	20472	212	2099	99	3.06146e-42
R-SCE-69275.D096	4277	54	371	23	1.73109e-11							R-ATH-179419.D078	20472	88	645	15	9.60283e-08	R-ATH-1236975.D078	20472	51	2529	20	1.07555e-06	R-SCE-8957322.D094	5476	27	47	8	3.10058e-11	R-SCE-69239.D093	5328	67	2740	54	6.16683e-07	R-SCE-975957.D095	5723	129	1456	97	5.73434e-33	R-ATH-975957.D078	20472	227	2099	102	1.34238e-41
R-SCE-69278.D096	4277	101	371	31	1.22168e-10							R-ATH-349425.D078	20472	59	645	13	2.85267e-08	R-ATH-1236978.D078	20472	51	2529	20	1.07555e-06	R-SCE-351202.D094	5476	13	30	4	5.05922e-07	R-SCE-69306.D093	5328	67	2740	54	6.16683e-07	R-SCE-156827.D096	4277	130	651	97	5.84755e-54	R-ATH-156827.D078	20472	233	2517	70	3.95516e-13
R-SCE-69306.D096	4277	63	371	22	4.51524e-09							R-ATH-453276.D078	20472	88	645	15	9.60283e-08	R-ATH-1280218.D078	20472	229	2529	62	1.17142e-09	R-SCE-70635.D094	5476	5	30	4	3.64737e-09	R-SCE-72613.D093	5328	137	2740	135	4.64176e-37	R-SCE-1799339.D096	4277	116	651	96	5.01334e-61	R-ATH-1799339.D078	20472	207	2517	66	8.43801e-14
R-SCE-69541.D096	4277	38	371	19	3.26364e-11							R-ATH-5358351.D078	20472	75	645	13	5.61842e-07	R-ATH-1632852.D078	20472	25	2529	15	2.2131e-08	R-SCE-156827.D094	5476	136	16	8	1.28313e-09	R-SCE-72689.D093	5328	117	2740	115	3.17488e-31	R-SCE-392499.D096	4277	374	651	110	1.54099e-13	R-ATH-392499.D078	20472	746	2517	139	2.60851e-07
R-SCE-69563.D096	4277	38	371	19	3.26364e-11							R-ATH-5632684.D078	20472	65	645	13	9.72947e-08	R-ATH-168256.D078	20472	749	2529	144	2.92142e-08	R-SCE-1799339.D094	5476	121	16	8	5.00421e-10	R-SCE-72695.D093	5328	55	2740	54	5.39632e-15	R-SCE-72613.D096	4277	137	651	99	6.80838e-53	R-ATH-72613.D078	20472	245	2517	71	1.85575e-12
R-SCE-69580.D096	4277	38	371	19	3.26364e-11							R-ATH-5683057.D078	20472	67	645	15	1.92974e-09	R-ATH-983168.D078	20472	194	2529	50	2.44748e-07	R-SCE-392499.D094	5476	395	16	9	3.51039e-07	R-SCE-72702.D093	5328	59	2740	58	3.88818e-16	R-SCE-72689.D096	4277	117	651	96	2.42458e-60	R-ATH-72689.D078	20472	216	2517	69	2.07878e-14
R-SCE-69601.D096	4277	38	371	19	3.26364e-11							R-ATH-5687128.D078	20472	65	645	14	1.14202e-08	R-ATH-983169.D078	20472	205	2529	52	2.4484e-07	R-SCE-72613.D094	5476	143	16	8	1.91935e-09	R-SCE-72706.D093	5328	117	2740	115	3.17488e-31	R-SCE-72695.D096	4277	56	651	36	5.97938e-17	R-ATH-72695.D078	20472	105	2517	38	2.52762e-10
R-SCE-69610.D096	4277	38	371	19	3.26364e-11							R-ATH-5688426.D078	20472	130	645	20	4.54641e-09	R-ATH-156827.D079	22180	245	11160	209	5.97628e-31	R-SCE-72689.D094	5476	122	16	8	5.3483e-10	R-SCE-72737.D093	5328	136	2740	134	9.11395e-37	R-SCE-72702.D096	4277	60	651	36	1.49132e-15	R-ATH-72702.D078	20472	114	2517	39	9.93671e-10
R-SCE-69613.D096	4277	38	371	19	3.26364e-11							R-ATH-5689603.D078	20472	63	645	16	7.25888e-11	R-ATH-1799339.D079	22180	206	11160	181	1.73645e-30	R-SCE-72706.D094	5476	122	16	8	5.3483e-10	R-SCE-72766.D093	5328	142	2740	138	2.57468e-35	R-SCE-72706.D096	4277	117	651	96	2.42458e-60	R-ATH-72706.D078	20472	202	2517	65	8.02054e-14
R-SCE-69615.D096	4277	40	371	19	1.02931e-10							R-ATH-5689880.D078	20472	103	645	15	7.98701e-07	R-ATH-212165.D079	22180	52	11160	45	4.2994e-08	R-SCE-72737.D094	5476	142	16	8	1.81438e-09	R-SCE-8953854.D093	5328	223	2740	187	3.83095e-25	R-SCE-72737.D096	4277	136	651	99	2.17533e-53	R-ATH-72737.D078	20472	241	2517	71	7.73864e-13
R-SCE-69620.D096	4277	50	371	21	1.87005e-10							R-ATH-68949.D078	20472	75	645	13	5.61842e-07	R-ATH-212300.D079	22180	52	11160	45	4.2994e-08	R-SCE-72766.D094	5476	150	16	8	2.81362e-09	R-SCE-927802.D093	5328	124	2740	120	3.56311e-30	R-SCE-72766.D096	4277	143	651	99	4.4057e-50	R-ATH-72766.D078	20472	273	2517	77	1.00024e-12
R-SCE-69656.D096	4277	49	371	22	1.33809e-11							R-ATH-69017.D078	20472	65	645	13	9.72947e-08	R-ATH-2299718.D079	22180	49	11160	41	1.18357e-06	R-SCE-8953854.D094	5476	229	16	8	7.98193e-08	R-SCE-975956.D093	5328	122	2740	119	4.44755e-31	R-SCE-8953854.D096	4277	214	651	105	2.20005e-33	R-ATH-927802.D078	20472	227	2517	66	9.45437e-12
R-SCE-8854050.D096	4277	39	371	19	5.86437e-11							R-ATH-69052.D078	20472	75	645	13	5.61842e-07	R-ATH-2559580.D079	22180	63	11160	52	1.04668e-07	R-SCE-927802.D094	5476	130	16	8	8.9263e-10	R-SCE-975957.D093	5328	124	2740	120	3.56311e-30	R-SCE-927802.D096	4277	124	651	97	2.5401e-57	R-ATH-975956.D078	20472	212	2517	66	2.96387e-13
R-SCE-983168.D096	4277	66	371	21	6.68157e-08							R-ATH-69229.D078	20472	54	645	13	9.02733e-09	R-ATH-392499.D079	22180	805	11160	499	7.74507e-12	R-SCE-975956.D094	5476	127	16	8	7.39573e-10	R-SCE-1236975.D094	5476	33	2631	30	2.1968e-07	R-SCE-975956.D096	4277	122	651	97	1.55148e-58	R-ATH-975957.D078	20472	227	2517	66	9.45437e-12
R-SCE-983169.D096	4277	72	371	23	1.42328e-08							R-ATH-69541.D078	20472	59	645	13	2.85267e-08	R-ATH-6791226.D079	22180	99	11160	84	5.72585e-13	R-SCE-975957.D094	5476	130	16	8	8.9263e-10	R-SCE-1236978.D094	5476	33	2631	30	2.1968e-07	R-SCE-975957.D096	4277	124	651	97	2.5401e-57	R-ATH-156827.D079	22180	245	4792	95	6.75321e-10
R-SCE-70370.D097	5256	6	81	5	4.55217e-09							R-ATH-69563.D078	20472	59	645	13	2.85267e-08	R-ATH-68875.D079	22180	51	11160	43	4.17629e-07	R-SCE-73817.D094	5476	8	14	3	7.39626e-07	R-SCE-1280215.D094	5476	73	2631	56	4.48344e-07	R-SCE-1430728.D097	5256	412	434	67	1.93964e-08	R-ATH-1799339.D079	22180	206	4792	82	2.30736e-09
R-SCE-156827.D098	5472	136	775	63	5.56494e-20							R-ATH-69580.D078	20472	59	645	13	2.85267e-08	R-ATH-72312.D079	22180	99	11160	84	5.72585e-13	R-SCE-70171.D094	5476	15	13	5	9.32166e-11	R-SCE-1640170.D094	5476	116	2631	89	1.67733e-10	R-SCE-71387.D097	5256	59	434	18	6.03952e-07	R-ATH-72613.D079	22180	257	4792	97	2.39382e-09
R-SCE-1799339.D098	5472	121	775	51	2.70701e-14							R-ATH-69615.D078	20472	59	645	13	2.85267e-08	R-ATH-72613.D079	22180	257	11160	215	2.76066e-29	R-SCE-70263.D094	5476	15	13	4	2.57027e-08	R-SCE-174113.D094	5476	40	2631	35	1.87595e-07	R-SCE-156827.D098	5472	136	1782	120	1.50544e-42	R-ATH-72689.D079	22180	220	4792	90	7.12008e-11
R-SCE-392499.D098	5472	417	775	112	9.14368e-13							R-ATH-69620.D078	20472	98	645	15	4.13349e-07	R-ATH-72689.D079	22180	220	11160	197	9.01449e-36	R-SCE-70326.D094	5476	22	13	5	8.10479e-10	R-SCE-174143.D094	5476	51	2631	45	1.62976e-09	R-SCE-1799339.D098	5472	121	1782	107	3.42365e-38	R-ATH-72706.D079	22180	201	4792	81	1.45654e-09
R-SCE-72613.D098	5472	143	775	69	4.33897e-23							R-ATH-75815.D078	20472	54	645	13	9.02733e-09	R-ATH-72695.D079	22180	110	11160	95	1.54052e-15	R-SCE-71387.D094	5476	54	13	5	9.35933e-08	R-SCE-176408.D094	5476	50	2631	44	3.02485e-09	R-SCE-392499.D098	5472	417	1782	225	5.34478e-21	R-ATH-72737.D079	22180	249	4792	95	1.82202e-09
R-SCE-72689.D098	5472	122	775	52	8.54819e-15							R-ATH-1632852.D078	20472	25	758	9	1.49516e-07	R-ATH-72702.D079	22180	121	11160	102	4.61674e-15	R-SCE-156827.D095	5723	136	1838	118	7.93423e-41	R-SCE-187577.D094	5476	46	2631	41	4.53214e-09	R-SCE-72613.D098	5472	143	1782	127	9.89035e-46	R-ATH-72766.D079	22180	287	4792	103	1.77125e-08
R-SCE-72695.D098	5472	56	775	34	6.89445e-16							R-ATH-156827.D078	20472	233	1111	100	3.09134e-64	R-ATH-72706.D079	22180	201	11160	178	5.45172e-31	R-SCE-1799339.D095	5723	121	1838	105	2.10854e-36	R-SCE-349425.D094	5476	38	2631	33	6.32185e-07	R-SCE-72689.D098	5472	122	1782	108	1.20988e-38	R-ATH-8953854.D079	22180	568	4792	178	2.9343e-08
R-SCE-72702.D098	5472	61	775	38	3.60476e-18							R-ATH-1799339.D078	20472	207	1111	98	5.10261e-68	R-ATH-72737.D079	22180	249	11160	211	2.27096e-30	R-SCE-392499.D095	5723	409	1838	201	8.28003e-14	R-SCE-450531.D094	5476	48	2631	40	4.04089e-07	R-SCE-72695.D098	5472	56	1782	51	5.06875e-20	R-ATH-927802.D079	22180	231	4792	88	7.72253e-09
R-SCE-72706.D098	5472	122	775	52	8.54819e-15							R-ATH-392499.D078	20472	746	1111	136	4.70693e-37	R-ATH-72766.D079	22180	287	11160	229	2.58715e-25	R-SCE-72613.D095	5723	143	1838	125	5.38164e-44	R-SCE-453274.D094	5476	58	2631	50	1.20066e-09	R-SCE-72702.D098	5472	61	1782	55	5.25017e-21	R-ATH-975956.D079	22180	215	4792	87	2.84993e-10
R-SCE-72737.D098	5472	142	775	68	1.58314e-22							R-ATH-6791226.D078	20472	89	1111	24	3.6205e-11	R-ATH-8868773.D079	22180	99	11160	84	5.72585e-13	R-SCE-72689.D095	5723	122	1838	106	7.50208e-37	R-SCE-453276.D094	5476	51	2631	45	1.62976e-09	R-SCE-72706.D098	5472	122	1782	108	1.20988e-38	R-ATH-975957.D079	22180	231	4792	88	7.72253e-09
R-SCE-72766.D098	5472	150	775	70	2.43029e-22							R-ATH-72312.D078	20472	89	1111	24	3.6205e-11	R-ATH-8878171.D079	22180	46	11160	40	1.87711e-07	R-SCE-72695.D095	5723	56	1838	49	7.59067e-18	R-SCE-453279.D094	5476	68	2631	56	4.2436e-09	R-SCE-72737.D098	5472	142	1782	126	2.82855e-45	R-ATH-156827.D079	22180	245	1097	44	8.58905e-14
R-SCE-8953854.D098	5472	229	775	69	1.52615e-10							R-ATH-72613.D078	20472	245	1111	100	1.10607e-61	R-ATH-8936459.D079	22180	46	11160	40	1.87711e-07	R-SCE-72702.D095	5723	61	1838	53	6.56578e-19	R-SCE-5668541.D094	5476	36	2631	32	2.89694e-07	R-SCE-72766.D098	5472	150	1782	133	1.07583e-47	R-ATH-1799339.D079	22180	206	1097	40	8.18359e-14
R-SCE-927802.D098	5472	130	775	55	2.0543e-15							R-ATH-72689.D078	20472	216	1111	97	1.34777e-64	R-ATH-8953854.D079	22180	568	11160	406	2.26754e-25	R-SCE-72706.D095	5723	122	1838	106	7.50208e-37	R-SCE-5683057.D094	5476	56	2631	46	1.25501e-07	R-SCE-8953854.D098	5472	229	1782	141	3.47572e-20	R-ATH-392499.D079	22180	805	1097	78	1.04671e-08
R-SCE-975956.D098	5472	127	775	54	2.88657e-15							R-ATH-72695.D078	20472	105	1111	42	4.80441e-26	R-ATH-927802.D079	22180	231	11160	195	1.02129e-27	R-SCE-72737.D095	5723	142	1838	124	1.53264e-43	R-SCE-5687128.D094	5476	50	2631	41	6.83464e-07	R-SCE-927802.D098	5472	130	1782	113	1.13102e-38	R-ATH-72613.D079	22180	257	1097	44	4.86964e-13
R-SCE-975957.D098	5472	130	775	55	2.0543e-15							R-ATH-72702.D078	20472	114	1111	42	2.28067e-24	R-ATH-975956.D079	22180	215	11160	189	7.66106e-32	R-SCE-72766.D095	5723	150	1838	130	8.01999e-45	R-SCE-5688426.D094	5476	78	2631	61	3.79527e-08	R-SCE-975956.D098	5472	127	1782	111	1.68247e-38	R-ATH-72689.D079	22180	220	1097	42	3.6038e-14
R-SCE-156827.D098	5472	136	50	19	1.44074e-18							R-ATH-72706.D078	20472	202	1111	95	1.33732e-65	R-ATH-975957.D079	22180	231	11160	195	1.02129e-27	R-SCE-8953854.D095	5723	228	1838	139	6.26693e-20	R-SCE-5689880.D094	5476	72	2631	59	2.35238e-09	R-SCE-975957.D098	5472	130	1782	113	1.13102e-38	R-ATH-72695.D079	22180	110	1097	25	1.11396e-10
R-SCE-1799339.D098	5472	121	50	19	1.42943e-19							R-ATH-72737.D078	20472	241	1111	98	2.8788e-60	R-SCE-162582.D091	5439	199	1448	91	2.81763e-09	R-SCE-927802.D095	5723	129	1838	112	7.75825e-39	R-SCE-68886.D094	5476	28	2631	26	5.4612e-07	R-SCE-1236975.D098	5472	33	58	10	6.10371e-13	R-ATH-72702.D079	22180	121	1097	25	9.56862e-10
R-SCE-392499.D098	5472	417	50	22	1.78441e-12							R-ATH-72766.D078	20472	273	1111	105	1.1391e-61	R-SCE-392499.D091	5439	389	1448	148	2.06539e-07	R-SCE-975956.D095	5723	127	1838	110	6.13678e-38	R-SCE-68949.D094	5476	50	2631	42	1.29736e-07	R-SCE-1236978.D098	5472	33	58	10	6.10371e-13	R-ATH-72706.D079	22180	201	1097	39	1.71702e-13
R-SCE-72613.D098	5472	143	50	19	3.84859e-18							R-ATH-8868773.D078	20472	89	1111	24	3.6205e-11	R-SCE-597592.D091	5439	205	1448	89	8.97188e-08	R-SCE-975957.D095	5723	129	1838	112	7.75825e-39	R-SCE-69017.D094	5476	44	2631	40	1.76128e-09	R-SCE-1280215.D098	5472	74	58	11	1.76586e-10	R-ATH-72737.D079	22180	249	1097	42	2.74701e-12
R-SCE-72689.D098	5472	122	50	19	1.68381e-19							R-ATH-8953854.D078	20472	532	1111	133	1.89477e-52	R-SCE-156827.D092	4696	136	1251	70	3.58973e-10	R-SCE-1236975.D095	5723	33	1745	29	9.64461e-12	R-SCE-69052.D094	5476	50	2631	42	1.29736e-07	R-SCE-1280218.D098	5472	100	58	11	4.86141e-09	R-ATH-72766.D079	22180	287	1097	47	4.19719e-13
R-SCE-72706.D098	5472	122	50	19	1.68381e-19							R-ATH-927802.D078	20472	227	1111	98	2.9924e-63	R-SCE-1799339.D092	4696	121	1251	57	8.12006e-07	R-SCE-1236978.D095	5723	33	1745	29	9.64461e-12	R-SCE-69202.D094	5476	51	2631	45	1.62976e-09	R-SCE-162582.D098	5472	216	58	14	3.18451e-08	R-ATH-8953854.D079	22180	568	1097	66	1.02285e-10
R-SCE-72737.D098	5472	142	50	19	3.35573e-18							R-ATH-975956.D078	20472	212	1111	97	1.48664e-65	R-SCE-392499.D092	4696	391	1251	146	8.26106e-07	R-SCE-1280215.D095	5723	71	1745	45	8.92777e-09	R-SCE-69206.D094	5476	68	2631	56	4.2436e-09	R-SCE-1640170.D098	5472	115	58	11	2.16595e-08	R-ATH-927802.D079	22180	231	1097	41	9.02691e-13
R-SCE-72766.D098	5472	150	50	20	3.73122e-19							R-ATH-975957.D078	20472	227	1111	98	2.9924e-63	R-SCE-72613.D092	4696	143	1251	77	2.30537e-12	R-SCE-1280218.D095	5723	97	1745	63	1.81895e-12	R-SCE-69275.D094	5476	58	2631	50	1.20066e-09	R-SCE-174113.D098	5472	40	58	10	5.28371e-12	R-ATH-975956.D079	22180	215	1097	41	7.55892e-14
R-SCE-8953854.D098	5472	229	50	19	2.97079e-14							R-ATH-6791226.D078	20472	89	531	15	8.68359e-09	R-SCE-72689.D092	4696	122	1251	57	1.13726e-06	R-SCE-162582.D095	5723	211	1745	109	5.2526e-11	R-SCE-69278.D094	5476	111	2631	88	8.57575e-12	R-SCE-174143.D098	5472	51	58	10	7.28983e-11	R-ATH-975957.D079	22180	231	1097	41	9.02691e-13
R-SCE-927802.D098	5472	130	50	19	5.92689e-19							R-ATH-72312.D078	20472	89	531	15	8.68359e-09	R-SCE-72702.D092	4696	61	1251	36	8.46541e-08	R-SCE-168256.D095	5723	275	1745	130	1.60589e-09	R-SCE-69541.D094	5476	38	2631	33	6.32185e-07	R-SCE-176408.D098	5472	50	58	10	5.90784e-11	R-ATH-113418.D080	18732	43	632	11	1.27242e-07
R-SCE-975956.D098	5472	127	50	19	3.73601e-19							R-ATH-8868773.D078	20472	89	531	15	8.68359e-09	R-SCE-72706.D092	4696	122	1251	58	4.41099e-07	R-SCE-174113.D095	5723	40	1745	33	1.27931e-11	R-SCE-69563.D094	5476	38	2631	33	6.32185e-07	R-SCE-187577.D098	5472	46	58	10	2.42114e-11	R-ATH-211000.D080	18732	71	632	14	8.74839e-08
R-SCE-975957.D098	5472	130	50	19	5.92689e-19							R-ATH-156827.D079	22180	245	483	25	1.77329e-10	R-SCE-72737.D092	4696	142	1251	76	4.83804e-12	R-SCE-174143.D095	5723	50	1745	35	8.8283e-09	R-SCE-69580.D094	5476	38	2631	33	6.32185e-07	R-SCE-349425.D098	5472	38	58	10	2.99447e-12	R-ATH-212436.D080	18732	145	632	19	4.36299e-07
R-SCE-156827.D099	5493	136	606	59	1.37514e-22							R-ATH-1799339.D079	22180	206	483	23	1.59312e-10	R-SCE-72766.D092	4696	150	1251	81	4.89753e-13	R-SCE-176408.D095	5723	49	1745	35	3.73794e-09	R-SCE-69601.D094	5476	38	2631	33	6.32185e-07	R-SCE-382551.D098	5472	141	58	11	1.817e-07	R-ATH-5578749.D080	18732	69	632	14	5.97939e-08
R-SCE-1799339.D099	5493	121	606	49	2.16078e-17							R-ATH-392499.D079	22180	805	483	40	1.21423e-06	R-SCE-8953854.D092	4696	226	1251	101	1.58777e-09	R-SCE-187577.D095	5723	45	1745	32	2.11441e-08	R-SCE-69610.D094	5476	38	2631	33	6.32185e-07	R-SCE-382556.D098	5472	48	58	10	3.82279e-11	R-ATH-674695.D080	18732	71	632	13	6.23826e-07
R-SCE-392499.D099	5493	406	606	84	2.55889e-09							R-ATH-72613.D079	22180	257	483	25	4.89467e-10	R-SCE-927802.D092	4696	129	1251	63	3.91449e-08	R-SCE-349425.D095	5723	37	1745	30	2.60187e-10	R-SCE-69613.D094	5476	38	2631	33	6.32185e-07	R-SCE-450408.D098	5472	41	58	10	6.93214e-12	R-ATH-6796648.D080	18732	51	632	12	9.32885e-08
R-SCE-72613.D099	5493	143	606	65	3.05801e-26							R-ATH-72689.D079	22180	220	483	23	5.93391e-10	R-SCE-975956.D092	4696	127	1251	61	1.39124e-07	R-SCE-382556.D095	5723	46	1745	31	2.48725e-07	R-SCE-69615.D094	5476	40	2631	34	1.23697e-06	R-SCE-450531.D098	5472	48	58	10	3.82279e-11	R-ATH-72086.D080	18732	43	632	11	1.27242e-07
R-SCE-72689.D099	5493	122	606	49	3.24576e-17							R-ATH-72706.D079	22180	201	483	23	9.68573e-11	R-SCE-975957.D092	4696	129	1251	63	3.91449e-08	R-SCE-450408.D095	5723	41	1745	29	1.19419e-07	R-SCE-69620.D094	5476	52	2631	45	6.47673e-09	R-SCE-453274.D098	5472	58	58	10	2.81367e-10	R-ATH-73776.D080	18732	55	632	12	2.2788e-07
R-SCE-72695.D099	5493	56	606	25	1.47169e-10							R-ATH-72737.D079	22180	249	483	25	2.50512e-10	R-SCE-156827.D093	5328	130	2093	125	5.0844e-45	R-SCE-450531.D095	5723	48	1745	34	8.90547e-09	R-SCE-69656.D094	5476	52	2631	46	8.7579e-10	R-SCE-453276.D098	5472	51	58	10	7.28983e-11	R-ATH-73779.D080	18732	55	632	12	2.2788e-07
R-SCE-72702.D099	5493	61	606	28	4.87061e-12							R-ATH-72766.D079	22180	287	483	25	4.81774e-09	R-SCE-1799339.D093	5328	116	2093	113	1.30631e-42	R-SCE-453274.D095	5723	57	1745	41	1.16264e-10	R-SCE-8854050.D094	5476	40	2631	34	1.23697e-06	R-SCE-453279.D098	5472	68	58	10	1.44637e-09	R-ATH-73857.D080	18732	171	632	21	3.30752e-07
R-SCE-72706.D099	5493	122	606	50	5.44384e-18							R-ATH-8953854.D079	22180	568	483	36	1.19698e-08	R-SCE-392499.D093	5328	401	2093	268	3.98821e-31	R-SCE-453276.D095	5723	50	1745	35	8.8283e-09	R-SCE-1430728.D094	5476	386	1510	163	9.04707e-11	R-SCE-5668541.D098	5472	36	58	10	1.63622e-12	R-ATH-75953.D080	18732	55	632	12	2.2788e-07
R-SCE-72737.D099	5493	142	606	64	1.3759e-25							R-ATH-927802.D079	22180	231	483	23	1.54939e-09	R-SCE-450408.D093	5328	41	2093	33	7.53942e-08	R-SCE-5668541.D095	5723	35	1745	31	1.11778e-12	R-SCE-1236975.D095	5723	33	2340	33	1.33116e-13	R-SCE-5683057.D098	5472	56	58	11	7.26086e-12	R-ATH-75955.D080	18732	43	632	11	1.27242e-07
R-SCE-72766.D099	5493	150	606	65	8.75733e-25							R-ATH-975956.D079	22180	215	483	23	3.75726e-10	R-SCE-450531.D093	5328	48	2093	37	9.72869e-08	R-SCE-5683057.D095	5723	55	1745	36	8.31237e-08	R-SCE-1236978.D095	5723	33	2340	33	1.33116e-13	R-SCE-5687128.D098	5472	50	58	10	5.90784e-11	R-ATH-76042.D080	18732	55	632	12	2.2788e-07
R-SCE-8953854.D099	5493	223	606	59	4.0581e-11							R-ATH-975957.D079	22180	231	483	23	1.54939e-09	R-SCE-69239.D093	5328	67	2093	47	2.60931e-07	R-SCE-5687128.D095	5723	50	1745	34	4.56728e-08	R-SCE-1280215.D095	5723	71	2340	58	1.61187e-12	R-SCE-5688426.D098	5472	80	58	11	4.21961e-10	R-ATH-77075.D080	18732	41	632	11	7.43175e-08
R-SCE-927802.D099	5493	129	606	54	7.26712e-20							R-ATH-156827.D079	22180	245	596	26	2.85759e-09	R-SCE-69306.D093	5328	67	2093	47	2.60931e-07	R-SCE-68949.D095	5723	49	1745	33	1.03655e-07	R-SCE-1280218.D095	5723	97	2340	77	6.67058e-15	R-SCE-5689880.D098	5472	74	58	10	3.40488e-09	R-ATH-8939211.D080	18732	68	632	15	5.99465e-09
R-SCE-975956.D099	5493	127	606	52	1.19265e-18							R-ATH-1799339.D079	22180	206	596	25	3.47123e-10	R-SCE-72613.D093	5328	137	2093	131	2.67156e-46	R-SCE-69017.D095	5723	43	1745	30	1.17749e-07	R-SCE-162582.D095	5723	211	2340	134	1.26542e-11	R-SCE-68949.D098	5472	50	58	10	5.90784e-11	R-ATH-9018519.D080	18732	68	632	15	5.99465e-09
R-SCE-975957.D099	5493	129	606	54	7.26712e-20							R-ATH-72613.D079	22180	257	596	26	7.83566e-09	R-SCE-72689.D093	5328	117	2093	114	5.0924e-43	R-SCE-69052.D095	5723	49	1745	33	1.03655e-07	R-SCE-168256.D095	5723	275	2340	163	2.35953e-10	R-SCE-69017.D098	5472	44	58	10	1.49765e-11	R-ATH-156827.D080	18732	238	1485	56	8.31456e-14
R-SCE-156827.D099	5493	136	178	70	1.79959e-72							R-ATH-72689.D079	22180	220	596	25	1.39794e-09	R-SCE-72695.D093	5328	55	2093	52	3.36282e-18	R-SCE-69202.D095	5723	50	1745	36	1.55636e-09	R-SCE-174113.D095	5723	40	2340	37	7.88718e-12	R-SCE-69052.D098	5472	50	58	10	5.90784e-11	R-ATH-156842.D080	18732	12	1485	8	5.67648e-07
R-SCE-1799339.D099	5493	121	178	69	1.22751e-75							R-ATH-72706.D079	22180	201	596	24	1.09311e-09	R-SCE-72702.D093	5328	59	2093	56	9.31226e-20	R-SCE-69275.D095	5723	57	1745	41	1.16264e-10	R-SCE-174143.D095	5723	50	2340	39	8.88258e-08	R-SCE-69202.D098	5472	51	58	10	7.28983e-11	R-ATH-1799339.D080	18732	204	1485	45	2.25432e-10
R-SCE-392499.D099	5493	406	178	77	4.98909e-42							R-ATH-72737.D079	22180	249	596	25	1.7713e-08	R-SCE-72706.D093	5328	117	2093	114	5.0924e-43	R-SCE-69541.D095	5723	37	1745	30	2.60187e-10	R-SCE-176408.D095	5723	49	2340	39	3.22206e-08	R-SCE-69206.D098	5472	68	58	10	1.44637e-09	R-ATH-392499.D080	18732	777	1485	105	3.86203e-08
R-SCE-72613.D099	5493	143	178	70	2.00574e-70							R-ATH-72766.D079	22180	287	596	28	4.67959e-09	R-SCE-72737.D093	5328	136	2093	130	6.75816e-46	R-SCE-69563.D095	5723	37	1745	30	2.60187e-10	R-SCE-187577.D095	5723	45	2340	36	8.70568e-08	R-SCE-69239.D098	5472	69	58	10	1.67793e-09	R-ATH-72613.D080	18732	252	1485	56	1.04161e-12
R-SCE-72689.D099	5493	122	178	70	4.3393e-77							R-ATH-8953854.D079	22180	568	596	38	2.77465e-07	R-SCE-72766.D093	5328	142	2093	134	2.29784e-45	R-SCE-69580.D095	5723	37	1745	30	2.60187e-10	R-SCE-349425.D095	5723	37	2340	34	9.35038e-11	R-SCE-69242.D098	5472	76	58	10	4.45152e-09	R-ATH-72689.D080	18732	218	1485	55	5.93692e-15
R-SCE-72695.D099	5493	56	178	28	8.12003e-28							R-ATH-927802.D079	22180	231	596	25	3.85335e-09	R-SCE-8953854.D093	5328	223	2093	169	1.09801e-29	R-SCE-69601.D095	5723	39	1745	29	1.90806e-08	R-SCE-382556.D095	5723	46	2340	36	2.43142e-07	R-SCE-69275.D098	5472	58	58	10	2.81367e-10	R-ATH-72695.D080	18732	108	1485	25	8.54342e-07
R-SCE-72702.D099	5493	61	178	28	1.77857e-26							R-ATH-975956.D079	22180	215	596	25	8.61879e-10	R-SCE-927802.D093	5328	124	2093	118	4.40506e-41	R-SCE-69610.D095	5723	39	1745	29	1.90806e-08	R-SCE-450408.D095	5723	41	2340	35	4.88967e-09	R-SCE-69278.D098	5472	111	58	10	1.81119e-07	R-ATH-72706.D080	18732	199	1485	45	9.4603e-11
R-SCE-72706.D099	5493	122	178	69	2.76909e-75							R-ATH-975957.D079	22180	231	596	25	3.85335e-09	R-SCE-975956.D093	5328	122	2093	117	8.63791e-42	R-SCE-69613.D095	5723	39	1745	29	1.90806e-08	R-SCE-450531.D095	5723	48	2340	41	2.11513e-10	R-SCE-69306.D098	5472	72	58	10	2.58272e-09	R-ATH-72737.D080	18732	247	1485	56	4.33822e-13
R-SCE-72737.D099	5493	142	178	70	1.04469e-70							R-ATH-156827.D079	22180	245	744	28	1.6969e-08	R-SCE-975957.D093	5328	124	2093	118	4.40506e-41	R-SCE-69615.D095	5723	40	1745	30	7.64045e-09	R-SCE-453274.D095	5723	57	2340	46	7.62921e-10	R-SCE-69541.D098	5472	38	58	10	2.99447e-12	R-ATH-72766.D080	18732	282	1485	67	1.74646e-16
R-SCE-72766.D099	5493	150	178	74	3.77802e-75							R-ATH-1799339.D079	22180	206	744	24	1.23263e-07	R-SCE-168256.D094	5476	272	1070	87	3.8914e-07	R-SCE-69620.D095	5723	51	1745	34	9.71368e-08	R-SCE-453276.D095	5723	50	2340	39	8.88258e-08	R-SCE-69563.D098	5472	38	58	10	2.99447e-12	R-ATH-927802.D080	18732	226	1485	48	2.27054e-10
R-SCE-8953854.D099	5493	223	178	69	1.23704e-52							R-ATH-72613.D079	22180	257	744	28	4.78547e-08	R-SCE-1430728.D094	5476	386	1611	166	2.72211e-09	R-SCE-69656.D095	5723	51	1745	37	6.43043e-10	R-SCE-5668541.D095	5723	35	2340	35	2.18771e-14	R-SCE-69580.D098	5472	38	58	10	2.99447e-12	R-ATH-975956.D080	18732	210	1485	46	1.82536e-10
R-SCE-927802.D099	5493	129	178	69	6.22094e-73							R-ATH-72689.D079	22180	220	744	27	6.6132e-09	R-SCE-1799339.D094	5476	121	1611	62	2.94892e-07	R-SCE-8854050.D095	5723	40	1745	33	1.27931e-11	R-SCE-5683057.D095	5723	55	2340	42	8.322e-08	R-SCE-69601.D098	5472	38	58	11	6.77071e-14	R-ATH-975957.D080	18732	226	1485	48	2.27054e-10
R-SCE-975956.D099	5493	127	178	69	1.38874e-73							R-ATH-72706.D079	22180	201	744	24	7.71923e-08	R-SCE-392499.D094	5476	395	1611	162	2.17757e-07	R-SCE-983168.D095	5723	72	1745	50	8.62377e-12	R-SCE-5687128.D095	5723	50	2340	39	8.88258e-08	R-SCE-69610.D098	5472	38	58	11	6.77071e-14	R-ATH-189200.D080	18732	39	1254	13	8.01835e-07
R-SCE-975957.D099	5493	129	178	69	6.22094e-73							R-ATH-72737.D079	22180	249	744	28	2.4167e-08	R-SCE-72689.D094	5476	122	1611	62	4.30505e-07	R-SCE-983169.D095	5723	78	1745	51	1.7052e-10	R-SCE-5688426.D095	5723	78	2340	53	1.07389e-06	R-SCE-69613.D098	5472	38	58	11	6.77071e-14	R-ATH-156827.D080	18732	238	1290	129	2.38631e-86
R-SCE-1430728.D099	5493	419	650	85	1.56696e-07							R-ATH-72766.D079	22180	287	744	29	1.42894e-07	R-SCE-72706.D094	5476	122	1611	62	4.30505e-07	R-SCE-1236975.D096	4277	33	1420	31	2.82712e-13	R-SCE-68949.D095	5723	49	2340	37	8.1864e-07	R-SCE-69615.D098	5472	40	58	11	1.28027e-13	R-ATH-1799339.D080	18732	204	1290	125	8.41503e-93
R-SCE-168249.D099	5493	205	650	49	6.53887e-07							R-ATH-927802.D079	22180	231	744	24	1.02357e-06	R-SCE-927802.D094	5476	130	1611	65	4.86828e-07	R-SCE-1236978.D096	4277	33	1420	31	2.82712e-13	R-SCE-69017.D095	5723	43	2340	34	3.39879e-07	R-SCE-69620.D098	5472	52	58	11	3.04071e-12	R-ATH-199977.D080	18732	80	1290	22	1.296e-08
R-SCE-70171.D099	5493	18	99	6	4.58725e-07							R-ATH-975956.D079	22180	215	744	24	2.75131e-07	R-SCE-975956.D094	5476	127	1611	65	1.60643e-07	R-SCE-1280215.D096	4277	71	1420	46	4.0289e-08	R-SCE-69052.D095	5723	49	2340	37	8.1864e-07	R-SCE-69656.D098	5472	52	58	10	8.95311e-11	R-ATH-199991.D080	18732	250	1290	45	2.43418e-09
R-SCE-70263.D099	5493	18	99	7	1.35019e-08							R-ATH-975957.D079	22180	231	744	24	1.02357e-06	R-SCE-975957.D094	5476	130	1611	65	4.86828e-07	R-SCE-1280218.D096	4277	91	1420	55	6.7953e-08	R-SCE-69202.D095	5723	50	2340	41	2.64079e-09	R-SCE-8854050.D098	5472	40	58	10	5.28371e-12	R-ATH-392499.D080	18732	777	1290	184	7.33493e-53
R-SCE-70326.D099	5493	25	99	7	1.83919e-07							R-ATH-199991.D080	18732	250	4732	101	9.13642e-08	R-SCE-1236975.D095	5723	33	2863	33	1.07961e-10	R-SCE-1640170.D096	4277	106	1420	67	1.50599e-10	R-SCE-69275.D095	5723	57	2340	46	7.62921e-10	R-SCE-983168.D098	5472	74	58	11	1.76586e-10	R-ATH-446203.D080	18732	159	1290	29	1.23632e-06
R-SCE-71387.D099	5493	65	99	11	1.48524e-08							R-ATH-5653656.D080	18732	250	4732	101	9.13642e-08	R-SCE-1236978.D095	5723	33	2863	33	1.07961e-10	R-SCE-168249.D096	4277	195	1420	99	1.622e-07	R-SCE-69541.D095	5723	37	2340	34	9.35038e-11	R-SCE-983169.D098	5472	80	58	11	4.21961e-10	R-ATH-5653656.D080	18732	250	1290	45	2.43418e-09
R-SCE-191273.D099	5493	18	14	4	7.92008e-08							R-ATH-8876198.D080	18732	40	4732	25	7.04374e-07	R-SCE-1280215.D095	5723	71	2863	62	2.95234e-11	R-SCE-168256.D096	4277	260	1420	134	2.35018e-10	R-SCE-69563.D095	5723	37	2340	34	9.35038e-11	R-SCE-1236975.D099	5493	33	1708	27	2.33995e-09	R-ATH-6807878.D080	18732	53	1290	16	3.03443e-07
R-SCE-8957322.D099	5493	30	14	4	6.96985e-07							R-ATH-674695.D080	18732	71	7462	49	6.00023e-07	R-SCE-1280218.D095	5723	97	2863	82	8.29048e-13	R-SCE-174113.D096	4277	40	1420	31	1.02037e-08	R-SCE-69580.D095	5723	37	2340	34	9.35038e-11	R-SCE-1236978.D099	5493	33	1708	27	2.33995e-09	R-ATH-6811434.D080	18732	74	1290	19	4.09403e-07
R-SCE-156827.D100	5497	136	803	42	7.69218e-07							R-ATH-72163.D080	18732	184	7462	106	7.54974e-07	R-SCE-162582.D095	5723	211	2863	142	1.78691e-07	R-SCE-174143.D096	4277	49	1420	36	7.87031e-09	R-SCE-69601.D095	5723	39	2340	34	2.55092e-09	R-SCE-1280215.D099	5493	72	1708	45	3.25058e-08	R-ATH-6811442.D080	18732	114	1290	27	1.05166e-08
R-SCE-1799339.D100	5497	121	803	41	6.08247e-08							R-ATH-72172.D080	18732	190	7462	110	3.3412e-07	R-SCE-168256.D095	5723	275	2863	181	4.45411e-08	R-SCE-176408.D096	4277	48	1420	36	3.05668e-09	R-SCE-69610.D095	5723	39	2340	34	2.55092e-09	R-SCE-1280218.D099	5493	96	1708	64	5.23435e-13	R-ATH-72613.D080	18732	252	1290	130	2.10608e-83
R-SCE-72689.D100	5497	122	803	41	7.90703e-08							R-ATH-72203.D080	18732	205	7462	120	4.25549e-08	R-SCE-174113.D095	5723	40	2863	37	8.97392e-09	R-SCE-187577.D096	4277	44	1420	35	2.99501e-10	R-SCE-69613.D095	5723	39	2340	34	2.55092e-09	R-SCE-168249.D099	5493	205	1708	105	7.87258e-10	R-ATH-72689.D080	18732	218	1290	125	9.4427e-88
R-SCE-72706.D100	5497	122	803	41	7.90703e-08							R-ATH-156827.D080	18732	238	6538	204	8.88349e-60	R-SCE-349425.D095	5723	37	2863	34	5.77304e-08	R-SCE-199977.D096	4277	29	1420	24	5.06538e-08	R-SCE-69615.D095	5723	40	2340	35	1.17934e-09	R-SCE-168256.D099	5493	277	1708	145	3.7097e-14	R-ATH-72695.D080	18732	108	1290	50	1.20969e-29
R-SCE-8953854.D100	5497	229	803	61	8.90945e-07							R-ATH-1799339.D080	18732	204	6538	177	1.13405e-53	R-SCE-450408.D095	5723	41	2863	36	3.67007e-07	R-SCE-349425.D096	4277	38	1420	32	1.05288e-10	R-SCE-69620.D095	5723	51	2340	39	2.29017e-07	R-SCE-174113.D099	5493	40	1708	30	1.26546e-08	R-ATH-72702.D080	18732	119	1290	52	2.97913e-29
R-SCE-927802.D100	5497	130	803	41	5.59976e-07							R-ATH-392499.D080	18732	777	6538	407	1.72752e-24	R-SCE-450531.D095	5723	48	2863	42	4.59695e-08	R-SCE-382556.D096	4277	46	1420	34	1.60845e-08	R-SCE-69656.D095	5723	51	2340	42	1.29454e-09	R-SCE-349425.D099	5493	37	1708	28	2.81296e-08	R-ATH-72706.D080	18732	199	1290	126	3.67489e-96
R-SCE-975956.D100	5497	127	803	41	2.7646e-07							R-ATH-453279.D080	18732	60	6538	40	5.22188e-07	R-SCE-453274.D095	5723	57	2863	47	3.40161e-07	R-SCE-446203.D096	4277	56	1420	40	4.45867e-09	R-SCE-8854050.D095	5723	40	2340	36	1.0927e-10	R-SCE-382556.D099	5493	47	1708	31	8.3439e-07	R-ATH-72737.D080	18732	247	1290	128	1.97002e-82
R-SCE-975957.D100	5497	130	803	41	5.59976e-07							R-ATH-68874.D080	18732	29	6538	24	1.6202e-07	R-SCE-5668541.D095	5723	35	2863	35	2.67016e-11	R-SCE-450408.D096	4277	41	1420	32	4.26584e-09	R-SCE-983168.D095	5723	72	2340	62	1.77126e-15	R-SCE-450408.D099	5493	41	1708	28	9.811e-07	R-ATH-72766.D080	18732	282	1290	134	4.99345e-80
R-SCE-156827.D100	5497	136	545	66	1.29389e-31							R-ATH-68962.D080	18732	26	6538	23	2.29789e-08	R-SCE-69275.D095	5723	57	2863	47	3.40161e-07	R-SCE-450531.D096	4277	49	1420	35	4.24659e-08	R-SCE-983169.D095	5723	78	2340	63	4.66793e-13	R-SCE-5668541.D099	5493	35	1708	29	3.2271e-10	R-ATH-8856688.D080	18732	82	1290	20	5.02546e-07
R-SCE-1799339.D100	5497	121	545	60	1.94867e-29							R-ATH-69002.D080	18732	29	6538	24	1.6202e-07	R-SCE-69541.D095	5723	37	2863	34	5.77304e-08	R-SCE-453274.D096	4277	54	1420	36	4.32864e-07	R-SCE-156827.D095	5723	136	3383	127	5.39177e-20	R-SCE-6798695.D099	5493	161	1708	86	2.01891e-09	R-ATH-8953854.D080	18732	553	1290	135	3.84655e-40
R-SCE-392499.D100	5497	417	545	90	1.06539e-13							R-ATH-69306.D080	18732	110	6538	63	1.28507e-06	R-SCE-69563.D095	5723	37	2863	34	5.77304e-08	R-SCE-453276.D096	4277	49	1420	36	7.87031e-09	R-SCE-1799339.D095	5723	121	3383	114	6.39125e-19	R-SCE-69541.D099	5493	37	1708	28	2.81296e-08	R-ATH-927802.D080	18732	226	1290	129	3.10831e-90
R-SCE-72613.D100	5497	143	545	67	6.64301e-31							R-ATH-72613.D080	18732	252	6538	212	4.0184e-59	R-SCE-69580.D095	5723	37	2863	34	5.77304e-08	R-SCE-453279.D096	4277	60	1420	43	9.7196e-10	R-SCE-72613.D095	5723	143	3383	134	1.94389e-21	R-SCE-69563.D099	5493	37	1708	28	2.81296e-08	R-ATH-948021.D080	18732	85	1290	22	4.33541e-08
R-SCE-72689.D100	5497	122	545	61	3.50907e-30							R-ATH-72689.D080	18732	218	6538	192	1.74681e-60	R-SCE-69601.D095	5723	39	2863	34	1.14796e-06	R-SCE-5668541.D096	4277	36	1420	32	4.81229e-12	R-SCE-72689.D095	5723	122	3383	115	3.95339e-19	R-SCE-69580.D099	5493	37	1708	28	2.81296e-08	R-ATH-975956.D080	18732	210	1290	127	2.90447e-93
R-SCE-72695.D100	5497	56	545	30	2.05008e-16							R-ATH-72695.D080	18732	108	6538	90	3.58575e-25	R-SCE-69610.D095	5723	39	2863	34	1.14796e-06	R-SCE-5683057.D096	4277	56	1420	37	4.2144e-07	R-SCE-72695.D095	5723	56	3383	55	5.47709e-12	R-SCE-69601.D099	5493	38	1708	29	1.12915e-08	R-ATH-975957.D080	18732	226	1290	129	3.10831e-90
R-SCE-72702.D100	5497	61	545	32	4.48972e-17							R-ATH-72702.D080	18732	119	6538	96	1.17867e-24	R-SCE-69613.D095	5723	39	2863	34	1.14796e-06	R-SCE-5687128.D096	4277	50	1420	36	1.92031e-08	R-SCE-72702.D095	5723	61	3383	59	8.98378e-12	R-SCE-69610.D099	5493	38	1708	29	1.12915e-08	R-ATH-390466.D080	18732	10	273	5	1.50485e-07
R-SCE-72706.D100	5497	122	545	60	3.4949e-29							R-ATH-72706.D080	18732	199	6538	176	3.88948e-56	R-SCE-69615.D095	5723	40	2863	35	6.50194e-07	R-SCE-5688426.D096	4277	74	1420	50	1.14905e-09	R-SCE-72706.D095	5723	122	3383	115	3.95339e-19	R-SCE-69613.D099	5493	38	1708	29	1.12915e-08	R-ATH-391251.D080	18732	10	273	5	1.50485e-07
R-SCE-72737.D100	5497	142	545	67	3.87027e-31							R-ATH-72737.D080	18732	247	6538	209	3.46079e-59	R-SCE-8854050.D095	5723	40	2863	37	8.97392e-09	R-SCE-5689880.D096	4277	69	1420	45	4.20975e-08	R-SCE-72737.D095	5723	142	3383	133	3.13044e-21	R-SCE-69615.D099	5493	39	1708	30	4.49643e-09	R-ATH-392499.D080	18732	777	273	30	1.20805e-06
R-SCE-72766.D100	5497	150	545	69	3.42136e-31							R-ATH-72766.D080	18732	282	6538	233	6.58233e-62	R-SCE-983168.D095	5723	72	2863	65	2.67763e-13	R-SCE-597592.D096	4277	202	1420	124	4.04352e-17	R-SCE-72766.D095	5723	150	3383	140	6.98213e-22	R-SCE-8854050.D099	5493	40	1708	29	7.93549e-08	R-ATH-6791226.D080	18732	97	273	11	1.69202e-07
R-SCE-8953854.D100	5497	229	545	67	3.12303e-17							R-ATH-8953854.D080	18732	553	6538	296	7.65788e-20	R-SCE-983169.D095	5723	78	2863	66	1.38965e-10	R-SCE-6798695.D096	4277	149	1420	81	5.1252e-08	R-SCE-927802.D095	5723	129	3383	121	1.48877e-19	R-SCE-983168.D099	5493	72	1708	48	4.49398e-10	R-ATH-6814122.D080	18732	10	273	5	1.50485e-07
R-SCE-927802.D100	5497	130	545	62	3.5687e-29							R-ATH-927802.D080	18732	226	6538	188	5.17685e-51	R-SCE-156827.D095	5723	136	2860	128	7.50848e-30	R-SCE-6811434.D096	4277	28	1420	22	1.02989e-06	R-SCE-975956.D095	5723	127	3383	119	3.85517e-19	R-SCE-983169.D099	5493	78	1708	51	3.69389e-10	R-ATH-72312.D080	18732	97	273	11	1.69202e-07
R-SCE-975956.D100	5497	127	545	62	6.59807e-30							R-ATH-975956.D080	18732	210	6538	181	6.45871e-54	R-SCE-1799339.D095	5723	121	2860	115	5.02116e-28	R-SCE-6811442.D096	4277	35	1420	27	1.12946e-07	R-SCE-975957.D095	5723	129	3383	121	1.48877e-19	R-SCE-156827.D099	5493	136	1526	134	1.83042e-73	R-ATH-8868773.D080	18732	97	273	11	1.69202e-07
R-SCE-975957.D100	5497	130	545	62	3.5687e-29							R-ATH-975957.D080	18732	226	6538	188	5.17685e-51	R-SCE-72613.D095	5723	143	2860	135	7.52363e-32	R-SCE-68949.D096	4277	46	1420	35	2.62992e-09	R-SCE-71291.D096	4277	85	868	37	7.99521e-07	R-SCE-1799339.D099	5493	121	1526	121	1.40789e-69	R-SCE-72613.D091	5439	143	145	16	9.57163e-07
												R-SCE-1799339.D091	5439	121	330	23	6.69061e-07	R-SCE-72689.D095	5723	122	2860	116	2.58647e-28	R-SCE-69017.D096	4277	41	1420	34	6.24174e-11	R-SCE-1236975.D096	4277	33	852	28	1.41031e-15	R-SCE-392499.D099	5493	406	1526	194	3.78185e-19	R-SCE-72737.D091	5439	142	145	16	8.69734e-07
												R-SCE-72689.D091	5439	122	330	23	7.795e-07	R-SCE-72695.D095	5723	56	2860	55	5.97094e-16	R-SCE-69052.D096	4277	46	1420	35	2.62992e-09	R-SCE-1236978.D096	4277	33	852	28	1.41031e-15	R-SCE-72613.D099	5493	143	1526	141	1.60083e-77	R-SCE-72766.D091	5439	150	145	17	3.54219e-07
												R-SCE-72706.D091	5439	122	330	23	7.795e-07	R-SCE-72702.D095	5723	61	2860	59	6.00353e-16	R-SCE-69202.D096	4277	48	1420	36	3.05668e-09	R-SCE-1280215.D096	4277	71	852	35	2.14163e-08	R-SCE-72689.D099	5493	122	1526	122	3.68222e-70	R-SCE-1430728.D091	5439	393	130	28	9.97166e-08
												R-SCE-1430728.D091	5439	393	287	50	2.05621e-09	R-SCE-72706.D095	5723	122	2860	116	2.58647e-28	R-SCE-69206.D096	4277	60	1420	43	9.7196e-10	R-SCE-1280218.D096	4277	91	852	38	1.22841e-06	R-SCE-72695.D099	5493	56	1526	55	5.12978e-30	R-SCE-1632852.D091	5439	11	170	6	3.46578e-07
												R-SCE-156827.D091	5439	136	287	24	1.17647e-07	R-SCE-72737.D095	5723	142	2860	134	1.45482e-31	R-SCE-69239.D096	4277	62	1420	44	1.02904e-09	R-SCE-1640170.D096	4277	106	852	51	3.66612e-11	R-SCE-72702.D099	5493	61	1526	59	6.5748e-31	R-SCE-156827.D091	5439	136	71	13	1.41545e-08
												R-SCE-1799339.D091	5439	121	287	22	2.35309e-07	R-SCE-72766.D095	5723	150	2860	140	1.82224e-31	R-SCE-69242.D096	4277	68	1420	46	5.10104e-09	R-SCE-168256.D096	4277	260	852	84	7.54387e-07	R-SCE-72706.D099	5493	122	1526	122	3.68222e-70	R-SCE-1799339.D091	5439	121	71	13	3.34129e-09
												R-SCE-392499.D091	5439	389	287	47	3.61694e-08	R-SCE-8953854.D095	5723	228	2860	156	6.80392e-09	R-SCE-69275.D096	4277	54	1420	36	4.32864e-07	R-SCE-174113.D096	4277	40	852	28	7.78423e-12	R-SCE-72737.D099	5493	142	1526	140	6.0942e-77	R-SCE-72613.D091	5439	143	71	13	2.60889e-08
												R-SCE-72613.D091	5439	143	287	25	7.66886e-08	R-SCE-927802.D095	5723	129	2860	122	4.52796e-29	R-SCE-69278.D096	4277	101	1420	66	2.34398e-11	R-SCE-174143.D096	4277	49	852	31	3.36763e-11	R-SCE-72766.D099	5493	150	1526	145	1.7155e-75	R-SCE-72689.D091	5439	122	71	13	3.7022e-09
												R-SCE-72689.D091	5439	122	287	22	2.73564e-07	R-SCE-975956.D095	5723	127	2860	120	1.69047e-28	R-SCE-69306.D096	4277	63	1420	45	4.67896e-10	R-SCE-176408.D096	4277	48	852	31	1.52207e-11	R-SCE-8953854.D099	5493	223	1526	146	5.08335e-33	R-SCE-72706.D091	5439	122	71	13	3.7022e-09
												R-SCE-72706.D091	5439	122	287	22	2.73564e-07	R-SCE-975957.D095	5723	129	2860	122	4.52796e-29	R-SCE-69541.D096	4277	38	1420	32	1.05288e-10	R-SCE-187577.D096	4277	44	852	30	3.96936e-12	R-SCE-927802.D099	5493	129	1526	126	2.43877e-67	R-SCE-72737.D091	5439	142	71	13	2.39586e-08
												R-SCE-72737.D091	5439	142	287	25	6.64024e-08	R-SCE-156827.D096	4277	130	1225	126	1.05322e-64	R-SCE-69563.D096	4277	38	1420	32	1.05288e-10	R-SCE-349425.D096	4277	38	852	29	8.19514e-14	R-SCE-975956.D099	5493	127	1526	124	3.40996e-66	R-SCE-72766.D091	5439	150	71	13	4.64733e-08
												R-SCE-72766.D091	5439	150	287	26	4.98121e-08	R-SCE-1799339.D096	4277	116	1225	114	9.06234e-61	R-SCE-69580.D096	4277	38	1420	32	1.05288e-10	R-SCE-382551.D096	4277	131	852	51	2.69297e-07	R-SCE-975957.D099	5493	129	1526	126	2.43877e-67	R-SCE-8953854.D091	5439	221	71	14	6.80698e-07
												R-SCE-927802.D091	5439	129	287	22	7.48178e-07	R-SCE-392499.D096	4277	374	1225	177	7.79386e-16	R-SCE-69601.D096	4277	38	1420	31	1.00736e-09	R-SCE-382556.D096	4277	46	852	31	2.77809e-12	R-SCE-8878171.D099	5493	12	583	9	2.64404e-07	R-SCE-927802.D091	5439	129	71	13	7.39388e-09
												R-SCE-975956.D091	5439	127	287	22	5.65954e-07	R-SCE-72613.D096	4277	137	1225	133	1.17792e-68	R-SCE-69610.D096	4277	38	1420	31	1.00736e-09	R-SCE-450408.D096	4277	41	852	29	2.13235e-12	R-SCE-8936459.D099	5493	12	583	9	2.64404e-07	R-SCE-975956.D091	5439	127	71	13	6.0955e-09
												R-SCE-975957.D091	5439	129	287	22	7.48178e-07	R-SCE-72689.D096	4277	117	1225	115	2.46161e-61	R-SCE-69613.D096	4277	38	1420	31	1.00736e-09	R-SCE-450531.D096	4277	49	852	29	1.45559e-09	R-SCE-70171.D099	5493	18	348	11	1.20516e-09	R-SCE-975957.D091	5439	129	71	13	7.39388e-09
												R-SCE-1236975.D091	5439	33	437	14	7.52012e-08	R-SCE-72695.D096	4277	56	1225	54	1.66087e-27	R-SCE-69615.D096	4277	40	1420	32	1.3699e-09	R-SCE-453274.D096	4277	54	852	32	1.91826e-10	R-SCE-70263.D099	5493	18	348	9	4.33473e-07	R-SCE-1640170.D093	5328	111	947	45	1.10059e-08
												R-SCE-1236978.D091	5439	33	437	14	7.52012e-08	R-SCE-72702.D096	4277	60	1225	57	5.72106e-28	R-SCE-69620.D096	4277	50	1420	37	3.46312e-09	R-SCE-453276.D096	4277	49	852	31	3.36763e-11	R-SCE-70326.D099	5493	25	348	12	8.52562e-09	R-SCE-69186.D093	5328	15	947	12	2.5111e-07
												R-SCE-1280215.D091	5439	69	437	24	2.17417e-10	R-SCE-72706.D096	4277	117	1225	115	2.46161e-61	R-SCE-69656.D096	4277	49	1420	36	7.87031e-09	R-SCE-453279.D096	4277	60	852	35	4.91977e-11	R-SCE-156827.D100	5497	136	689	68	3.88094e-27	R-SCE-69190.D093	5328	15	947	12	2.5111e-07
												R-SCE-1280218.D091	5439	92	437	25	2.96504e-08	R-SCE-72737.D096	4277	136	1225	132	4.33281e-68	R-SCE-8854050.D096	4277	39	1420	31	3.3575e-09	R-SCE-5668541.D096	4277	36	852	28	9.65644e-14	R-SCE-1799339.D100	5497	121	689	61	1.15914e-24	R-SCE-69239.D093	5328	67	947	29	9.25018e-07
												R-SCE-162582.D091	5439	199	437	47	4.64744e-12	R-SCE-72766.D096	4277	143	1225	136	1.29353e-66	R-SCE-8856688.D096	4277	29	1420	23	4.24776e-07	R-SCE-5683057.D096	4277	56	852	31	3.80849e-09	R-SCE-392499.D100	5497	417	689	95	9.93341e-10	R-SCE-69242.D093	5328	74	947	33	6.82495e-08
												R-SCE-168256.D091	5439	258	437	46	1.27418e-07	R-SCE-8953854.D096	4277	214	1225	138	5.0429e-29	R-SCE-948021.D096	4277	29	1420	24	5.06538e-08	R-SCE-5687128.D096	4277	50	852	31	7.20301e-11	R-SCE-72613.D100	5497	143	689	70	3.42602e-27	R-SCE-69278.D093	5328	106	947	43	2.29464e-08
												R-SCE-349425.D091	5439	37	437	15	5.32569e-08	R-SCE-927802.D096	4277	124	1225	119	1.644e-59	R-SCE-983168.D096	4277	66	1420	43	8.84902e-08	R-SCE-5688426.D096	4277	74	852	41	1.03992e-11	R-SCE-72689.D100	5497	122	689	62	2.65771e-25	R-SCE-69306.D093	5328	67	947	29	9.25018e-07
												R-SCE-382551.D091	5439	134	437	30	1.49596e-07	R-SCE-975956.D096	4277	122	1225	118	3.27106e-60	R-SCE-983169.D096	4277	72	1420	48	4.95645e-09	R-SCE-5689880.D096	4277	69	852	37	3.88822e-10	R-SCE-72695.D100	5497	56	689	31	1.51152e-14	R-SCE-156827.D093	5328	130	421	98	3.71878e-84
												R-SCE-382556.D091	5439	46	437	16	2.38727e-07	R-SCE-975957.D096	4277	124	1225	119	1.644e-59	R-SCE-156827.D096	4277	130	994	125	9.76446e-75	R-SCE-597592.D096	4277	202	852	84	4.06551e-13	R-SCE-72702.D100	5497	61	689	33	5.19528e-15	R-SCE-1799339.D093	5328	116	421	94	4.90598e-86
												R-SCE-450531.D091	5439	48	437	16	4.66784e-07	R-SCE-1236975.D096	4277	33	1410	31	2.2807e-13	R-SCE-1799339.D096	4277	116	994	113	1.8027e-69	R-SCE-68949.D096	4277	46	852	31	2.77809e-12	R-SCE-72706.D100	5497	122	689	61	2.0525e-24	R-SCE-392499.D093	5328	401	421	127	5.5634e-49
												R-SCE-453274.D091	5439	56	437	18	1.66383e-07	R-SCE-1236978.D096	4277	33	1410	31	2.2807e-13	R-SCE-392499.D096	4277	374	994	162	1.42954e-19	R-SCE-69017.D096	4277	41	852	30	2.03187e-13	R-SCE-72737.D100	5497	142	689	70	1.97331e-27	R-SCE-72613.D093	5328	137	421	99	6.22408e-82
												R-SCE-5668541.D091	5439	34	437	14	1.18576e-07	R-SCE-1280215.D096	4277	71	1410	48	1.85341e-09	R-SCE-72613.D096	4277	137	994	132	2.21658e-79	R-SCE-69052.D096	4277	46	852	31	2.77809e-12	R-SCE-72766.D100	5497	150	689	72	2.85266e-27	R-SCE-72689.D093	5328	117	421	95	3.79e-87
												R-SCE-5683057.D091	5439	54	437	18	8.83884e-08	R-SCE-1280218.D096	4277	91	1410	57	4.49058e-09	R-SCE-72689.D096	4277	117	994	114	3.91699e-70	R-SCE-69202.D096	4277	48	852	31	1.52207e-11	R-SCE-8953854.D100	5497	229	689	71	3.89066e-14	R-SCE-72695.D093	5328	55	421	41	1.56731e-34
												R-SCE-5687128.D091	5439	50	437	18	2.2298e-08	R-SCE-162582.D096	4277	207	1410	103	2.20882e-07	R-SCE-72695.D096	4277	56	994	54	1.81894e-32	R-SCE-69206.D096	4277	60	852	35	4.91977e-11	R-SCE-927802.D100	5497	130	689	63	3.13246e-24	R-SCE-72702.D093	5328	59	421	42	5.7838e-34
												R-SCE-69275.D091	5439	56	437	18	1.66383e-07	R-SCE-1640170.D096	4277	106	1410	62	4.18081e-08	R-SCE-72702.D096	4277	60	994	57	3.47891e-33	R-SCE-69239.D096	4277	62	852	36	3.11277e-11	R-SCE-975956.D100	5497	127	689	63	6.04054e-25	R-SCE-72706.D093	5328	117	421	94	2.34076e-85
												R-SCE-69541.D091	5439	37	437	15	5.32569e-08	R-SCE-168249.D096	4277	195	1410	101	2.13837e-08	R-SCE-72706.D096	4277	117	994	114	3.91699e-70	R-SCE-69242.D096	4277	68	852	37	2.21898e-10	R-SCE-975957.D100	5497	130	689	63	3.13246e-24	R-SCE-72737.D093	5328	136	421	99	1.83928e-82
												R-SCE-69563.D091	5439	37	437	15	5.32569e-08	R-SCE-168256.D096	4277	260	1410	139	1.67363e-12	R-SCE-72737.D096	4277	136	994	131	1.02487e-78	R-SCE-69275.D096	4277	54	852	32	1.91826e-10	R-SCE-1280215.D100	5497	74	515	22	5.3395e-07	R-SCE-72766.D093	5328	142	421	100	5.99979e-81
												R-SCE-69580.D091	5439	37	437	15	5.32569e-08	R-SCE-174113.D096	4277	40	1410	31	8.42483e-09	R-SCE-72766.D096	4277	143	994	135	9.49208e-78	R-SCE-69278.D096	4277	101	852	50	1.50982e-11	R-SCE-2262752.D100	5497	67	515	23	1.43277e-08	R-SCE-8953854.D093	5328	223	421	105	1.07663e-59
												R-SCE-69601.D091	5439	38	437	14	6.09737e-07	R-SCE-174143.D096	4277	49	1410	35	3.46393e-08	R-SCE-8953854.D096	4277	214	994	133	6.09763e-36	R-SCE-69306.D096	4277	63	852	36	5.90237e-11	R-SCE-3371497.D100	5497	8	515	7	4.48816e-07	R-SCE-927802.D093	5328	124	421	94	5.52498e-81
												R-SCE-69610.D091	5439	38	437	14	6.09737e-07	R-SCE-176408.D096	4277	48	1410	35	1.44346e-08	R-SCE-927802.D096	4277	124	994	118	6.62515e-69	R-SCE-69541.D096	4277	38	852	29	8.19514e-14							R-SCE-975956.D093	5328	122	421	94	3.583e-82
												R-SCE-69613.D091	5439	38	437	14	6.09737e-07	R-SCE-187577.D096	4277	44	1410	34	1.78076e-09	R-SCE-975956.D096	4277	122	994	117	1.84243e-69	R-SCE-69563.D096	4277	38	852	29	8.19514e-14							R-SCE-975957.D093	5328	124	421	94	5.52498e-81
												R-SCE-69615.D091	5439	39	437	15	1.22959e-07	R-SCE-199977.D096	4277	29	1410	24	4.33973e-08	R-SCE-975957.D096	4277	124	994	118	6.62515e-69	R-SCE-69580.D096	4277	38	852	29	8.19514e-14							R-SCE-156827.D094	5476	136	447	40	1.68973e-13
												R-SCE-1430728.D093	5328	407	2614	252	4.04814e-08	R-SCE-199991.D096	4277	87	1410	51	6.17938e-07	R-SCE-1430728.D097	5256	412	966	135	1.76058e-13	R-SCE-69601.D096	4277	38	852	28	9.96769e-13							R-SCE-1799339.D094	5476	121	447	40	2.0207e-15
												R-SCE-156827.D093	5328	130	2714	126	2.12692e-32	R-SCE-2262752.D096	4277	64	1410	41	2.845e-07	R-SCE-71387.D097	5256	59	966	28	2.79832e-07	R-SCE-69610.D096	4277	38	852	28	9.96769e-13							R-SCE-392499.D094	5476	395	447	73	5.19201e-12
												R-SCE-1640170.D093	5328	111	2714	82	5.17248e-07	R-SCE-349425.D096	4277	38	1410	32	8.54576e-11	R-SCE-156827.D098	5472	136	1848	128	2.41984e-51	R-SCE-69613.D096	4277	38	852	28	9.96769e-13							R-SCE-72613.D094	5476	143	447	42	4.24707e-14
												R-SCE-1799339.D093	5328	116	2714	113	8.01637e-30	R-SCE-382556.D096	4277	46	1410	34	1.31274e-08	R-SCE-1799339.D098	5472	121	1848	115	2.04689e-47	R-SCE-69615.D096	4277	40	852	29	7.67821e-13							R-SCE-72689.D094	5476	122	447	40	2.78458e-15
												R-SCE-392499.D093	5328	401	2714	296	2.06721e-22	R-SCE-446203.D096	4277	56	1410	42	1.09383e-10	R-SCE-392499.D098	5472	417	1848	241	1.14466e-25	R-SCE-69620.D096	4277	50	852	32	1.01691e-11							R-SCE-72706.D094	5476	122	447	40	2.78458e-15
												R-SCE-69239.D093	5328	67	2714	55	9.75499e-08	R-SCE-450408.D096	4277	41	1410	32	3.49699e-09	R-SCE-72613.D098	5472	143	1848	135	1.30789e-54	R-SCE-69656.D096	4277	49	852	31	3.36763e-11							R-SCE-72737.D094	5476	142	447	42	3.23847e-14
												R-SCE-69242.D093	5328	74	2714	59	2.45409e-07	R-SCE-450531.D096	4277	49	1410	36	6.3528e-09	R-SCE-72689.D098	5472	122	1848	116	6.97044e-48	R-SCE-8854050.D096	4277	39	852	28	2.87275e-12							R-SCE-72766.D094	5476	150	447	42	2.61994e-13
												R-SCE-69278.D093	5328	106	2714	79	4.51867e-07	R-SCE-453274.D096	4277	54	1410	36	3.55227e-07	R-SCE-72695.D098	5472	56	1848	54	1.45335e-23	R-SCE-983168.D096	4277	66	852	31	5.52064e-07							R-SCE-8953854.D094	5476	229	447	42	3.26146e-07
												R-SCE-69306.D093	5328	67	2714	55	9.75499e-08	R-SCE-453276.D096	4277	49	1410	35	3.46393e-08	R-SCE-72702.D098	5472	61	1848	58	2.75019e-24	R-SCE-983169.D096	4277	72	852	35	3.38712e-08							R-SCE-927802.D094	5476	130	447	41	5.66779e-15
												R-SCE-72613.D093	5328	137	2714	133	1.98277e-34	R-SCE-453279.D096	4277	60	1410	40	7.83259e-08	R-SCE-72706.D098	5472	122	1848	116	6.97044e-48	R-SCE-156827.D096	4277	130	186	32	1.33691e-16							R-SCE-975956.D094	5476	127	447	41	2.26385e-15
												R-SCE-72689.D093	5328	117	2714	114	4.10479e-30	R-SCE-5653656.D096	4277	87	1410	51	6.17938e-07	R-SCE-72737.D098	5472	142	1848	134	3.84046e-54	R-SCE-1799339.D096	4277	116	186	32	3.32374e-18							R-SCE-975957.D094	5476	130	447	41	5.66779e-15
												R-SCE-72695.D093	5328	55	2714	53	8.75687e-14	R-SCE-5668541.D096	4277	36	1410	32	3.88005e-12	R-SCE-72766.D098	5472	150	1848	141	2.27953e-56	R-SCE-72613.D096	4277	137	186	33	8.54462e-17							R-SCE-168256.D094	5476	272	396	43	5.55331e-07
												R-SCE-72702.D093	5328	59	2714	57	6.51905e-15	R-SCE-5683057.D096	4277	56	1410	39	1.76348e-08	R-SCE-8953854.D098	5472	229	1848	152	7.98445e-25	R-SCE-72689.D096	4277	117	186	32	4.41147e-18							R-SCE-174143.D094	5476	51	937	26	2.69657e-08
												R-SCE-72706.D093	5328	117	2714	114	4.10479e-30	R-SCE-5687128.D096	4277	50	1410	36	1.55519e-08	R-SCE-927802.D098	5472	130	1848	121	4.21586e-47	R-SCE-72706.D096	4277	117	186	32	4.41147e-18							R-SCE-176408.D094	5476	50	937	25	8.25053e-08
												R-SCE-72737.D093	5328	136	2714	132	3.87155e-34	R-SCE-5688426.D096	4277	74	1410	47	5.60636e-08	R-SCE-975956.D098	5472	127	1848	119	3.61309e-47	R-SCE-72737.D096	4277	136	186	33	6.72656e-17							R-SCE-187577.D094	5476	46	937	23	2.74077e-07
												R-SCE-72766.D093	5328	142	2714	136	4.55421e-33	R-SCE-597592.D096	4277	202	1410	124	2.12143e-17	R-SCE-975957.D098	5472	130	1848	121	4.21586e-47	R-SCE-72766.D096	4277	143	186	33	3.42488e-16							R-SCE-453274.D094	5476	58	937	26	7.08997e-07
												R-SCE-8953854.D093	5328	223	2714	184	1.09891e-23	R-SCE-6798695.D096	4277	149	1410	82	1.38977e-08	R-SCE-1236975.D098	5472	33	16	5	2.42356e-08	R-SCE-8953854.D096	4277	214	186	35	2.53233e-12							R-SCE-453276.D094	5476	51	937	26	2.69657e-08
												R-SCE-927802.D093	5328	124	2714	118	5.63516e-28	R-SCE-6811434.D096	4277	28	1410	22	8.97918e-07	R-SCE-1236978.D098	5472	33	16	5	2.42356e-08	R-SCE-927802.D096	4277	124	186	33	3.13536e-18							R-SCE-68949.D094	5476	50	937	25	8.25053e-08
												R-SCE-975956.D093	5328	122	2714	117	1.03749e-28	R-SCE-6811442.D096	4277	35	1410	26	6.08429e-07	R-SCE-174113.D098	5472	40	16	5	6.64054e-08	R-SCE-975956.D096	4277	122	186	33	1.81024e-18							R-SCE-69017.D094	5476	44	937	23	9.49233e-08
												R-SCE-975957.D093	5328	124	2714	118	5.63516e-28	R-SCE-68949.D096	4277	46	1410	34	1.31274e-08	R-SCE-174143.D098	5472	51	16	5	2.3271e-07	R-SCE-975957.D096	4277	124	186	33	3.13536e-18							R-SCE-69052.D094	5476	50	937	25	8.25053e-08
												R-SCE-1236975.D094	5476	33	2025	29	1.85592e-09	R-SCE-69017.D096	4277	41	1410	33	4.5056e-10	R-SCE-176408.D098	5472	50	16	5	2.10249e-07	R-SCE-156827.D096	4277	130	931	93	6.82297e-35							R-SCE-69275.D094	5476	58	937	26	7.08997e-07
												R-SCE-1236978.D094	5476	33	2025	29	1.85592e-09	R-SCE-69052.D096	4277	46	1410	34	1.31274e-08	R-SCE-187577.D098	5472	46	16	5	1.36943e-07	R-SCE-1799339.D096	4277	116	931	81	3.04417e-29							R-SCE-69278.D094	5476	111	937	40	1.02817e-06
												R-SCE-1280215.D094	5476	73	2025	52	2.31436e-09	R-SCE-69202.D096	4277	48	1410	35	1.44346e-08	R-SCE-349425.D098	5472	38	16	5	5.08263e-08	R-SCE-392499.D096	4277	374	931	137	4.016e-12							R-SCE-69656.D094	5476	52	937	24	9.89991e-07
												R-SCE-1280218.D094	5476	94	2025	60	9.20895e-08	R-SCE-69206.D096	4277	60	1410	40	7.83259e-08	R-SCE-382556.D098	5472	48	16	5	1.7049e-07	R-SCE-72613.D096	4277	137	931	99	9.21104e-38							R-SCE-191273.D094	5476	18	55	6	1.31367e-08
												R-SCE-162582.D094	5476	211	2025	120	1.71918e-09	R-SCE-69239.D096	4277	62	1410	41	7.60412e-08	R-SCE-450408.D098	5472	41	16	5	7.5501e-08	R-SCE-72689.D096	4277	117	931	82	8.8586e-30							R-SCE-70171.D094	5476	15	55	5	2.3629e-07
												R-SCE-1640170.D094	5476	116	2025	79	6.30824e-12	R-SCE-69242.D096	4277	68	1410	43	2.50234e-07	R-SCE-450531.D098	5472	48	16	5	1.7049e-07	R-SCE-72695.D096	4277	56	931	46	5.12934e-22							R-SCE-8957322.D094	5476	27	55	6	1.95433e-07
												R-SCE-174113.D094	5476	40	2025	34	4.73385e-10	R-SCE-69275.D096	4277	54	1410	36	3.55227e-07	R-SCE-453274.D098	5472	58	16	5	4.48598e-07	R-SCE-72702.D096	4277	60	931	49	3.59569e-23							R-SCE-1236975.D095	5723	33	1967	26	2.07765e-07
												R-SCE-174143.D094	5476	51	2025	44	3.84388e-13	R-SCE-69278.D096	4277	101	1410	61	9.86816e-09	R-SCE-453276.D098	5472	51	16	5	2.3271e-07	R-SCE-72706.D096	4277	117	931	82	8.8586e-30							R-SCE-1236978.D095	5723	33	1967	26	2.07765e-07
												R-SCE-176408.D094	5476	50	2025	43	9.09885e-13	R-SCE-69306.D096	4277	63	1410	41	1.49204e-07	R-SCE-453279.D098	5472	68	16	5	1.00345e-06	R-SCE-72737.D096	4277	136	931	98	3.31282e-37							R-SCE-1280215.D095	5723	71	1967	45	4.96453e-07
												R-SCE-187577.D094	5476	46	2025	40	2.73256e-12	R-SCE-69541.D096	4277	38	1410	32	8.54576e-11	R-SCE-5668541.D098	5472	36	16	5	3.83027e-08	R-SCE-72766.D096	4277	143	931	102	4.46756e-38							R-SCE-1280218.D095	5723	97	1967	63	5.83595e-10
												R-SCE-349425.D094	5476	38	2025	32	2.55211e-09	R-SCE-69563.D096	4277	38	1410	32	8.54576e-11	R-SCE-5683057.D098	5472	56	16	5	3.75232e-07	R-SCE-8953854.D096	4277	214	931	101	2.01501e-17							R-SCE-162582.D095	5723	211	1967	109	1.10203e-07
												R-SCE-382556.D094	5476	46	2025	34	3.47468e-07	R-SCE-69580.D096	4277	38	1410	32	8.54576e-11	R-SCE-5687128.D098	5472	50	16	5	2.10249e-07	R-SCE-927802.D096	4277	124	931	86	1.14063e-30							R-SCE-168256.D095	5723	275	1967	132	1.22823e-06
												R-SCE-450408.D094	5476	41	2025	33	1.34471e-08	R-SCE-69601.D096	4277	38	1410	31	8.26263e-10	R-SCE-68949.D098	5472	50	16	5	2.10249e-07	R-SCE-975956.D096	4277	122	931	85	1.50419e-30							R-SCE-174113.D095	5723	40	1967	30	1.65725e-07
												R-SCE-450531.D094	5476	48	2025	39	3.58751e-10	R-SCE-69610.D096	4277	38	1410	31	8.26263e-10	R-SCE-69017.D098	5472	44	16	5	1.08862e-07	R-SCE-975957.D096	4277	124	931	86	1.14063e-30							R-SCE-453274.D095	5723	57	1967	39	1.45059e-07
												R-SCE-453274.D094	5476	58	2025	48	8.12462e-13	R-SCE-69613.D096	4277	38	1410	31	8.26263e-10	R-SCE-69052.D098	5472	50	16	5	2.10249e-07	R-SCE-191273.D097	5256	18	153	7	3.75582e-07							R-SCE-5668541.D095	5723	35	1967	28	3.76584e-08
												R-SCE-453276.D094	5476	51	2025	44	3.84388e-13	R-SCE-69615.D096	4277	40	1410	32	1.11929e-09	R-SCE-69202.D098	5472	51	16	5	2.3271e-07	R-SCE-8953854.D097	5256	229	236	28	8.91514e-07							R-SCE-69202.D095	5723	50	1967	34	1.15994e-06
												R-SCE-453279.D094	5476	68	2025	52	2.84164e-11	R-SCE-69620.D096	4277	50	1410	36	1.55519e-08	R-SCE-69206.D098	5472	68	16	5	1.00345e-06	R-SCE-1430728.D097	5256	412	172	43	2.17722e-12							R-SCE-69275.D095	5723	57	1967	39	1.45059e-07
												R-SCE-5668541.D094	5476	36	2025	31	1.47693e-09	R-SCE-69656.D096	4277	49	1410	35	3.46393e-08	R-SCE-69239.D098	5472	69	16	5	1.08002e-06	R-SCE-6788656.D097	5256	21	172	9	7.32758e-09							R-SCE-69656.D095	5723	51	1967	35	5.7126e-07
												R-SCE-5683057.D094	5476	56	2025	45	3.09254e-11	R-SCE-8854050.D096	4277	39	1410	31	2.76304e-09	R-SCE-69275.D098	5472	58	16	5	4.48598e-07	R-SCE-70370.D097	5256	6	172	5	2.07112e-07							R-SCE-8854050.D095	5723	40	1967	30	1.65725e-07
												R-SCE-5687128.D094	5476	50	2025	40	5.16211e-10	R-SCE-948021.D096	4277	29	1410	24	4.33973e-08	R-SCE-69541.D098	5472	38	16	5	5.08263e-08	R-SCE-71064.D097	5256	12	172	6	8.83783e-07							R-SCE-983168.D095	5723	72	1967	49	4.72985e-09
												R-SCE-5688426.D094	5476	78	2025	56	3.38324e-10	R-SCE-983168.D096	4277	66	1410	45	3.97455e-09	R-SCE-69563.D098	5472	38	16	5	5.08263e-08	R-SCE-71291.D097	5256	92	172	17	4.28773e-09							R-SCE-983169.D095	5723	78	1967	50	6.7236e-08
												R-SCE-5689880.D094	5476	72	2025	54	4.37869e-11	R-SCE-983169.D096	4277	72	1410	50	1.89695e-10	R-SCE-69580.D098	5472	38	16	5	5.08263e-08	R-SCE-71387.D097	5256	59	172	13	3.42116e-08							R-SCE-156827.D095	5723	136	2172	120	7.52828e-35
												R-SCE-68949.D094	5476	50	2025	41	7.1229e-11	R-SCE-69239.D097	5256	69	1771	43	9.3432e-07	R-SCE-69601.D098	5472	38	16	5	5.08263e-08	R-SCE-71403.D097	5256	14	172	7	1.00687e-07							R-SCE-1799339.D095	5723	121	2172	107	2.40016e-31
												R-SCE-69017.D094	5476	44	2025	39	1.34797e-12	R-SCE-1430728.D097	5256	412	964	131	4.3532e-12	R-SCE-69610.D098	5472	38	16	5	5.08263e-08	R-SCE-156827.D098	5472	136	3161	134	6.02657e-30							R-SCE-392499.D095	5723	409	2172	224	6.09624e-13
												R-SCE-69052.D094	5476	50	2025	41	7.1229e-11	R-SCE-6788656.D097	5256	21	964	15	1.45572e-07	R-SCE-69613.D098	5472	38	16	5	5.08263e-08	R-SCE-1799339.D098	5472	121	3161	120	5.02861e-28							R-SCE-72613.D095	5723	143	2172	127	1.56979e-37
												R-SCE-69202.D094	5476	51	2025	43	3.73443e-12	R-SCE-156827.D098	5472	136	2669	132	1.35008e-36	R-SCE-69615.D098	5472	40	16	5	6.64054e-08	R-SCE-392499.D098	5472	417	3161	331	3.42142e-22							R-SCE-72689.D095	5723	122	2172	108	9.98653e-32
												R-SCE-69206.D094	5476	68	2025	52	2.84164e-11	R-SCE-1799339.D098	5472	121	2669	118	1.76039e-33	R-SCE-69620.D098	5472	52	16	5	2.57032e-07	R-SCE-446203.D098	5472	60	3161	54	3.90291e-08							R-SCE-72695.D095	5723	56	2172	50	1.34733e-15
												R-SCE-69239.D094	5476	69	2025	47	1.27828e-07	R-SCE-392499.D098	5472	417	2669	304	1.89848e-25	R-SCE-69656.D098	5472	52	16	5	2.57032e-07	R-SCE-72613.D098	5472	143	3161	141	1.25504e-31							R-SCE-72702.D095	5723	61	2172	54	2.23754e-16
												R-SCE-69242.D094	5476	76	2025	52	2.14374e-08	R-SCE-446203.D098	5472	60	2669	49	1.25437e-07	R-SCE-8854050.D098	5472	40	16	5	6.64054e-08	R-SCE-72689.D098	5472	122	3161	121	2.88114e-28							R-SCE-72706.D095	5723	122	2172	108	9.98653e-32
												R-SCE-69275.D094	5476	58	2025	48	8.12462e-13	R-SCE-72613.D098	5472	143	2669	139	9.0306e-39	R-SCE-1236975.D099	5493	33	1505	31	8.52528e-16	R-SCE-72695.D098	5472	56	3161	54	3.27652e-11							R-SCE-72737.D095	5723	142	2172	126	3.80535e-37
												R-SCE-69278.D094	5476	111	2025	78	6.63829e-13	R-SCE-72689.D098	5472	122	2669	119	8.60221e-34	R-SCE-1236978.D099	5493	33	1505	31	8.52528e-16	R-SCE-72702.D098	5472	61	3161	59	2.40581e-12							R-SCE-72766.D095	5723	150	2172	132	5.4625e-38
												R-SCE-69306.D094	5476	72	2025	50	1.86444e-08	R-SCE-72695.D098	5472	56	2669	54	4.70115e-15	R-SCE-1280215.D099	5493	72	1505	45	3.94069e-10	R-SCE-72706.D098	5472	122	3161	121	2.88114e-28							R-SCE-8953854.D095	5723	228	2172	142	2.87454e-14
												R-SCE-69541.D094	5476	38	2025	32	2.55211e-09	R-SCE-72702.D098	5472	61	2669	59	1.45877e-16	R-SCE-1280218.D099	5493	96	1505	63	3.72619e-15	R-SCE-72737.D098	5472	142	3161	140	2.18362e-31							R-SCE-927802.D095	5723	129	2172	114	2.75522e-33
												R-SCE-69563.D094	5476	38	2025	32	2.55211e-09	R-SCE-72706.D098	5472	122	2669	119	8.60221e-34	R-SCE-1430728.D099	5493	419	1505	162	1.21835e-07	R-SCE-72766.D098	5472	150	3161	148	2.58308e-33							R-SCE-975956.D095	5723	127	2172	112	1.5891e-32
												R-SCE-69580.D094	5476	38	2025	32	2.55211e-09	R-SCE-72737.D098	5472	142	2669	138	1.84891e-38	R-SCE-168249.D099	5493	205	1505	103	1.26447e-12	R-SCE-8953854.D098	5472	229	3161	197	3.79305e-21							R-SCE-975957.D095	5723	129	2172	114	2.75522e-33
												R-SCE-69601.D094	5476	38	2025	32	2.55211e-09	R-SCE-72766.D098	5472	150	2669	146	5.92188e-41	R-SCE-168256.D099	5493	277	1505	136	2.63282e-15	R-SCE-927802.D098	5472	130	3161	128	1.64838e-28							R-SCE-1236975.D096	4277	33	466	28	7.40657e-23
												R-SCE-69610.D094	5476	38	2025	32	2.55211e-09	R-SCE-8953854.D098	5472	229	2669	179	1.10192e-20	R-SCE-174113.D099	5493	40	1505	34	3.61124e-14	R-SCE-975956.D098	5472	127	3161	126	1.77337e-29							R-SCE-1236978.D096	4277	33	466	28	7.40657e-23
												R-SCE-69613.D094	5476	38	2025	32	2.55211e-09	R-SCE-927802.D098	5472	130	2669	126	9.70875e-35	R-SCE-174143.D099	5493	49	1505	34	9.69811e-10	R-SCE-975957.D098	5472	130	3161	128	1.64838e-28							R-SCE-1280215.D096	4277	71	466	35	3.23695e-16
												R-SCE-69615.D094	5476	40	2025	33	4.06383e-09	R-SCE-975956.D098	5472	127	2669	124	2.38227e-35	R-SCE-176408.D099	5493	48	1505	34	4.01841e-10	R-SCE-1236975.D099	5493	33	2659	32	1.32041e-09							R-SCE-1280218.D096	4277	91	466	37	9.88899e-14
												R-SCE-69620.D094	5476	52	2025	43	1.38926e-11	R-SCE-975957.D098	5472	130	2669	126	9.70875e-35	R-SCE-187577.D099	5493	44	1505	33	5.89037e-11	R-SCE-1236978.D099	5493	33	2659	32	1.32041e-09							R-SCE-162582.D096	4277	207	466	54	2.37137e-10
												R-SCE-69656.D094	5476	52	2025	44	1.60831e-12	R-SCE-2299718.D099	5493	15	1361	13	7.94267e-07	R-SCE-349425.D099	5493	37	1505	32	7.6493e-14	R-SCE-1280218.D099	5493	96	2659	76	4.1581e-10							R-SCE-1640170.D096	4277	106	466	39	9.56412e-13
												R-SCE-8854050.D094	5476	40	2025	33	4.06383e-09	R-SCE-156827.D099	5493	136	2070	134	3.81795e-55	R-SCE-382551.D099	5493	141	1505	66	4.87817e-07	R-SCE-168249.D099	5493	205	2659	133	9.5642e-07							R-SCE-168256.D096	4277	260	466	65	2.17405e-11
												R-SCE-983168.D094	5476	69	2025	48	3.30435e-08	R-SCE-1799339.D099	5493	121	2070	121	5.49627e-53	R-SCE-382556.D099	5493	47	1505	35	2.14577e-11	R-SCE-168256.D099	5493	277	2659	181	4.25131e-09							R-SCE-174113.D096	4277	40	466	28	8.36498e-19
												R-SCE-983169.D094	5476	75	2025	49	4.9883e-07	R-SCE-392499.D099	5493	406	2070	213	2.27051e-10	R-SCE-450408.D099	5493	41	1505	32	1.83096e-11	R-SCE-174113.D099	5493	40	2659	35	2.36368e-07							R-SCE-174143.D096	4277	49	466	30	1.44037e-17
												R-SCE-1430728.D094	5476	386	1991	218	5.86224e-17	R-SCE-72613.D099	5493	143	2070	141	3.37491e-58	R-SCE-450531.D099	5493	48	1505	34	4.01841e-10	R-SCE-349425.D099	5493	37	2659	33	1.93193e-07							R-SCE-176408.D096	4277	48	466	30	6.20249e-18
												R-SCE-1799339.D094	5476	121	1991	70	9.47902e-07	R-SCE-72689.D099	5493	122	2070	122	1.99409e-53	R-SCE-453274.D099	5493	56	1505	38	2.74378e-10	R-SCE-5668541.D099	5493	35	2659	34	3.23613e-10							R-SCE-187577.D096	4277	44	466	29	2.59335e-18
												R-SCE-927802.D094	5476	130	1991	75	4.50783e-07	R-SCE-72695.D099	5493	56	2070	55	1.10664e-22	R-SCE-453276.D099	5493	49	1505	34	9.69811e-10	R-SCE-6798695.D099	5493	161	2659	109	4.1016e-07							R-SCE-2262752.D096	4277	64	466	22	4.09155e-07
												R-SCE-975956.D094	5476	127	1991	74	3.12195e-07	R-SCE-72702.D099	5493	61	2070	59	4.32836e-23	R-SCE-5668541.D099	5493	35	1505	33	6.9885e-17	R-SCE-69541.D099	5493	37	2659	33	1.93193e-07							R-SCE-349425.D096	4277	38	466	28	8.73103e-20
												R-SCE-975957.D094	5476	130	1991	75	4.50783e-07	R-SCE-72706.D099	5493	122	2070	122	1.99409e-53	R-SCE-5683057.D099	5493	55	1505	37	6.93388e-10	R-SCE-69563.D099	5493	37	2659	33	1.93193e-07							R-SCE-382551.D096	4277	131	466	37	1.98956e-08
												R-SCE-156827.D095	5723	136	2912	126	1.27921e-26	R-SCE-72737.D099	5493	142	2070	140	9.22677e-58	R-SCE-5687128.D099	5493	50	1505	34	2.23922e-09	R-SCE-69580.D099	5493	37	2659	33	1.93193e-07							R-SCE-382556.D096	4277	46	466	29	1.60008e-17
												R-SCE-1799339.D095	5723	121	2912	113	8.94828e-25	R-SCE-72766.D099	5493	150	2070	146	1.68793e-57	R-SCE-5688426.D099	5493	75	1505	43	3.999e-08	R-SCE-69601.D099	5493	38	2659	34	1.03582e-07							R-SCE-450408.D096	4277	41	466	29	1.22041e-19
												R-SCE-72613.D095	5723	143	2912	133	1.63413e-28	R-SCE-8953854.D099	5493	223	2070	156	1.99861e-23	R-SCE-5689880.D099	5493	69	1505	40	7.85708e-08	R-SCE-69610.D099	5493	38	2659	34	1.03582e-07							R-SCE-450531.D096	4277	49	466	29	1.88758e-16
												R-SCE-72689.D095	5723	122	2912	114	4.78151e-25	R-SCE-927802.D099	5493	129	2070	127	4.22746e-52	R-SCE-6798695.D099	5493	161	1505	82	1.1382e-10	R-SCE-69613.D099	5493	38	2659	34	1.03582e-07							R-SCE-453274.D096	4277	54	466	29	6.64747e-15
												R-SCE-72695.D095	5723	56	2912	54	4.39594e-14	R-SCE-975956.D099	5493	127	2070	125	3.11978e-51	R-SCE-68949.D099	5493	47	1505	33	1.05839e-09	R-SCE-69615.D099	5493	39	2659	35	5.53685e-08							R-SCE-453276.D096	4277	49	466	30	1.44037e-17
												R-SCE-72702.D095	5723	61	2912	58	3.34317e-14	R-SCE-975957.D099	5493	129	2070	127	4.22746e-52	R-SCE-69017.D099	5493	41	1505	31	1.60746e-10	R-SCE-8854050.D099	5493	40	2659	35	2.36368e-07							R-SCE-453279.D096	4277	60	466	29	2.40704e-13
												R-SCE-72706.D095	5723	122	2912	114	4.78151e-25	R-SCE-1236975.D099	5493	33	2060	33	7.47868e-15	R-SCE-69052.D099	5493	47	1505	33	1.05839e-09	R-SCE-983168.D099	5493	72	2659	58	1.57717e-08							R-SCE-5668541.D096	4277	36	466	29	2.1786e-22
												R-SCE-72737.D095	5723	142	2912	132	3.05307e-28	R-SCE-1236978.D099	5493	33	2060	33	7.47868e-15	R-SCE-69202.D099	5493	49	1505	35	1.51266e-10	R-SCE-983169.D099	5493	78	2659	62	1.32725e-08							R-SCE-5683057.D096	4277	56	466	31	2.33633e-16
												R-SCE-72766.D095	5723	150	2912	139	2.61519e-29	R-SCE-1280215.D099	5493	72	2060	52	1.84584e-09	R-SCE-69275.D099	5493	56	1505	38	2.74378e-10	R-SCE-156827.D099	5493	136	2834	135	2.21129e-38							R-SCE-5687128.D096	4277	50	466	30	3.24247e-17
												R-SCE-8953854.D095	5723	228	2912	158	6.67295e-09	R-SCE-1280218.D099	5493	96	2060	74	1.78903e-15	R-SCE-69541.D099	5493	37	1505	32	7.6493e-14	R-SCE-1799339.D099	5493	121	2834	121	4.70974e-36							R-SCE-5688426.D096	4277	74	466	34	1.29223e-14
												R-SCE-927802.D095	5723	129	2912	120	7.94158e-26	R-SCE-168249.D099	5493	205	2060	123	2.42726e-11	R-SCE-69563.D099	5493	37	1505	32	7.6493e-14	R-SCE-72613.D099	5493	143	2834	142	1.90795e-40							R-SCE-5689880.D096	4277	69	466	33	7.39458e-15
												R-SCE-975956.D095	5723	127	2912	118	2.75939e-25	R-SCE-168256.D099	5493	277	2060	168	9.85774e-16	R-SCE-69580.D099	5493	37	1505	32	7.6493e-14	R-SCE-72689.D099	5493	122	2834	122	2.37854e-36							R-SCE-597592.D096	4277	202	466	61	1.05919e-14
												R-SCE-975957.D095	5723	129	2912	120	7.94158e-26	R-SCE-174113.D099	5493	40	2060	36	5.83452e-12	R-SCE-69601.D099	5493	38	1505	32	3.57846e-13	R-SCE-72695.D099	5493	56	2834	55	3.36294e-15							R-SCE-68949.D096	4277	46	466	29	1.60008e-17
												R-SCE-1236975.D095	5723	33	2811	33	5.87593e-11	R-SCE-174143.D099	5493	49	2060	37	6.11825e-08	R-SCE-69610.D099	5493	38	1505	32	3.57846e-13	R-SCE-72702.D099	5493	61	2834	60	1.27373e-16							R-SCE-69017.D096	4277	41	466	29	1.22041e-19
												R-SCE-1236978.D095	5723	33	2811	33	5.87593e-11	R-SCE-176408.D099	5493	48	2060	37	2.34088e-08	R-SCE-69613.D099	5493	38	1505	32	3.57846e-13	R-SCE-72706.D099	5493	122	2834	122	2.37854e-36							R-SCE-69052.D096	4277	46	466	29	1.60008e-17
												R-SCE-1280215.D095	5723	71	2811	61	7.30901e-11	R-SCE-187577.D099	5493	44	2060	35	1.31063e-08	R-SCE-69615.D099	5493	39	1505	33	1.13957e-13	R-SCE-72737.D099	5493	142	2834	141	3.76479e-40							R-SCE-69202.D096	4277	48	466	29	8.55686e-17
												R-SCE-1280218.D095	5723	97	2811	79	3.19665e-11	R-SCE-349425.D099	5493	37	2060	34	5.64401e-12	R-SCE-69620.D099	5493	49	1505	34	9.69811e-10	R-SCE-72766.D099	5493	150	2834	147	5.93503e-39							R-SCE-69206.D096	4277	60	466	29	2.40704e-13
												R-SCE-162582.D095	5723	211	2811	145	3.49032e-09	R-SCE-382556.D099	5493	47	2060	37	8.38269e-09	R-SCE-69656.D099	5493	50	1505	36	5.6477e-11	R-SCE-8953854.D099	5493	223	2834	170	1.04835e-14							R-SCE-69239.D096	4277	62	466	30	8.80726e-14
												R-SCE-168256.D095	5723	275	2811	178	6.61429e-08	R-SCE-450408.D099	5493	41	2060	34	2.73949e-09	R-SCE-70171.D099	5493	18	1505	15	1.18171e-06	R-SCE-927802.D099	5493	129	2834	128	2.53325e-36							R-SCE-69242.D096	4277	68	466	30	1.85964e-12
												R-SCE-174113.D095	5723	40	2811	37	4.77308e-09	R-SCE-450531.D099	5493	48	2060	38	3.91547e-09	R-SCE-71387.D099	5493	65	1505	43	6.47639e-11	R-SCE-975956.D099	5493	127	2834	126	9.79562e-36							R-SCE-69275.D096	4277	54	466	29	6.64747e-15
												R-SCE-349425.D095	5723	37	2811	34	3.24558e-08	R-SCE-453274.D099	5493	56	2060	41	5.25295e-08	R-SCE-8854050.D099	5493	40	1505	33	4.80941e-13	R-SCE-975957.D099	5493	129	2834	128	2.53325e-36							R-SCE-69278.D096	4277	101	466	39	1.53643e-13
												R-SCE-450531.D095	5723	48	2811	41	1.52032e-07	R-SCE-453276.D099	5493	49	2060	37	6.11825e-08	R-SCE-983168.D099	5493	72	1505	48	3.18253e-12	R-SCE-156827.D100	5497	136	864	70	8.96113e-23							R-SCE-69306.D096	4277	63	466	30	1.51381e-13
												R-SCE-453274.D095	5723	57	2811	47	1.69466e-07	R-SCE-5668541.D099	5493	35	2060	35	1.03042e-15	R-SCE-983169.D099	5493	78	1505	50	1.03712e-11	R-SCE-1799339.D100	5497	121	864	63	6.24324e-21							R-SCE-69541.D096	4277	38	466	28	8.73103e-20
												R-SCE-5668541.D095	5723	35	2811	35	1.40035e-11	R-SCE-5683057.D099	5493	55	2060	40	1.04187e-07	R-SCE-156827.D099	5493	136	1297	134	2.34471e-83	R-SCE-392499.D100	5497	417	864	103	4.93089e-07							R-SCE-69563.D096	4277	38	466	28	8.73103e-20
												R-SCE-69275.D095	5723	57	2811	47	1.69466e-07	R-SCE-5687128.D099	5493	50	2060	37	1.50652e-07	R-SCE-1799339.D099	5493	121	1297	121	1.64836e-78	R-SCE-72613.D100	5497	143	864	73	1.97012e-23							R-SCE-69580.D096	4277	38	466	28	8.73103e-20
												R-SCE-69541.D095	5723	37	2811	34	3.24558e-08	R-SCE-5688426.D099	5493	75	2060	49	8.13024e-07	R-SCE-392499.D099	5493	406	1297	184	1.16397e-23	R-SCE-72689.D100	5497	122	864	64	1.76778e-21							R-SCE-69601.D096	4277	38	466	28	8.73103e-20
												R-SCE-69563.D095	5723	37	2811	34	3.24558e-08	R-SCE-6798695.D099	5493	161	2060	98	9.21574e-10	R-SCE-72613.D099	5493	143	1297	141	5.81026e-88	R-SCE-72695.D100	5497	56	864	32	1.10987e-12							R-SCE-69610.D096	4277	38	466	28	8.73103e-20
												R-SCE-69580.D095	5723	37	2811	34	3.24558e-08	R-SCE-68949.D099	5493	47	2060	36	4.88137e-08	R-SCE-72689.D099	5493	122	1297	122	3.60847e-79	R-SCE-72702.D100	5497	61	864	34	5.76969e-13							R-SCE-69613.D096	4277	38	466	28	8.73103e-20
												R-SCE-69601.D095	5723	39	2811	34	6.67514e-07	R-SCE-69017.D099	5493	41	2060	33	2.01407e-08	R-SCE-72695.D099	5493	56	1297	55	5.93586e-34	R-SCE-72706.D100	5497	122	864	63	1.10221e-20							R-SCE-69615.D096	4277	40	466	28	8.36498e-19
												R-SCE-69610.D095	5723	39	2811	34	6.67514e-07	R-SCE-69052.D099	5493	47	2060	36	4.88137e-08	R-SCE-72702.D099	5493	61	1297	59	4.08178e-35	R-SCE-72737.D100	5497	142	864	73	1.12836e-23							R-SCE-69620.D096	4277	50	466	30	3.24247e-17
												R-SCE-69613.D095	5723	39	2811	34	6.67514e-07	R-SCE-69202.D099	5493	49	2060	37	6.11825e-08	R-SCE-72706.D099	5493	122	1297	122	3.60847e-79	R-SCE-72766.D100	5497	150	864	75	2.51498e-23							R-SCE-69656.D096	4277	49	466	29	1.88758e-16
												R-SCE-69615.D095	5723	40	2811	35	3.71184e-07	R-SCE-69275.D099	5493	56	2060	41	5.25295e-08	R-SCE-72737.D099	5493	142	1297	140	2.64968e-87	R-SCE-8953854.D100	5497	229	864	73	3.47356e-10							R-SCE-8854050.D096	4277	39	466	28	2.78717e-19
												R-SCE-69656.D095	5723	51	2811	42	8.42687e-07	R-SCE-69541.D099	5493	37	2060	34	5.64401e-12	R-SCE-72766.D099	5493	150	1297	145	3.56797e-86	R-SCE-927802.D100	5497	130	864	65	2.49413e-20							R-SCE-983168.D096	4277	66	466	32	1.17501e-14
												R-SCE-8854050.D095	5723	40	2811	37	4.77308e-09	R-SCE-69563.D099	5493	37	2060	34	5.64401e-12	R-SCE-8953854.D099	5493	223	1297	142	8.98916e-39	R-SCE-975956.D100	5497	127	864	65	4.89086e-21							R-SCE-983169.D096	4277	72	466	35	5.6737e-16
												R-SCE-983168.D095	5723	72	2811	64	7.92985e-13	R-SCE-69580.D099	5493	37	2060	34	5.64401e-12	R-SCE-927802.D099	5493	129	1297	126	1.38383e-76	R-SCE-975957.D100	5497	130	864	65	2.49413e-20							R-SCE-156827.D096	4277	130	784	118	1.94524e-75
												R-SCE-983169.D095	5723	78	2811	65	2.7561e-10	R-SCE-69601.D099	5493	38	2060	35	2.27216e-12	R-SCE-975956.D099	5493	127	1297	124	2.76445e-75													R-SCE-1799339.D096	4277	116	784	108	7.09265e-72
												R-SCE-1236975.D096	4277	33	1440	31	4.32342e-13	R-SCE-69610.D099	5493	38	2060	35	2.27216e-12	R-SCE-975957.D099	5493	129	1297	126	1.38383e-76													R-SCE-392499.D096	4277	374	784	142	3.76886e-21
												R-SCE-1236978.D096	4277	33	1440	31	4.32342e-13	R-SCE-69613.D099	5493	38	2060	35	2.27216e-12	R-SCE-68874.D099	5493	15	536	10	1.38072e-07													R-SCE-72613.D096	4277	137	784	124	5.10763e-79
												R-SCE-1280215.D096	4277	71	1440	48	4.09974e-09	R-SCE-69615.D099	5493	39	2060	36	9.12508e-13	R-SCE-68962.D099	5493	15	536	10	1.38072e-07													R-SCE-72689.D096	4277	117	784	109	1.23666e-72
												R-SCE-1280218.D096	4277	91	1440	57	1.07926e-08	R-SCE-69620.D099	5493	49	2060	38	1.11579e-08	R-SCE-69002.D099	5493	15	536	10	1.38072e-07													R-SCE-72695.D096	4277	56	784	52	2.04401e-34
												R-SCE-162582.D096	4277	207	1440	104	3.40169e-07	R-SCE-69656.D099	5493	50	2060	38	2.97471e-08	R-SCE-69183.D099	5493	10	536	8	2.94999e-07													R-SCE-72702.D096	4277	60	784	54	5.76431e-34
												R-SCE-1640170.D096	4277	106	1440	62	1.01157e-07	R-SCE-70171.D099	5493	18	2060	18	2.05494e-08	R-SCE-8878171.D099	5493	12	468	8	9.54517e-07													R-SCE-72706.D096	4277	117	784	109	1.23666e-72
												R-SCE-168249.D096	4277	195	1440	101	7.27657e-08	R-SCE-71387.D099	5493	65	2060	47	1.06081e-08	R-SCE-8936459.D099	5493	12	468	8	9.54517e-07													R-SCE-72737.D096	4277	136	784	124	5.75666e-80
												R-SCE-168256.D096	4277	260	1440	139	1.01289e-11	R-SCE-8854050.D099	5493	40	2060	36	5.83452e-12	R-SCE-6788656.D099	5493	22	93	6	1.2011e-06													R-SCE-72766.D096	4277	143	784	126	5.57281e-77
												R-SCE-174113.D096	4277	40	1440	31	1.4893e-08	R-SCE-983168.D099	5493	72	2060	59	8.9798e-15	R-SCE-191273.D099	5493	18	93	6	3.15621e-07													R-SCE-8953854.D096	4277	214	784	120	3.09422e-37
												R-SCE-174143.D096	4277	49	1440	35	6.34571e-08	R-SCE-983169.D099	5493	78	2060	61	1.78287e-13	R-SCE-2262752.D100	5497	67	1644	40	3.48556e-07													R-SCE-927802.D096	4277	124	784	111	2.72784e-69
												R-SCE-176408.D096	4277	48	1440	35	2.67081e-08	R-SCE-156827.D100	5497	136	1224	70	4.26572e-14	R-SCE-8953897.D100	5497	84	1644	49	4.74527e-08													R-SCE-975956.D096	4277	122	784	110	1.89566e-69
												R-SCE-187577.D096	4277	44	1440	34	3.32314e-09	R-SCE-1799339.D100	5497	121	1224	63	4.21144e-13	R-SCE-156827.D100	5497	136	1064	70	1.88128e-17													R-SCE-975957.D096	4277	124	784	111	2.72784e-69
												R-SCE-199977.D096	4277	29	1440	24	6.875e-08	R-SCE-72613.D100	5497	143	1224	73	2.08091e-14	R-SCE-1799339.D100	5497	121	1064	63	3.91024e-16													R-SCE-1430728.D097	5256	412	195	36	7.40112e-07
												R-SCE-199991.D096	4277	87	1440	54	4.18936e-08	R-SCE-72689.D100	5497	122	1224	64	1.72472e-13	R-SCE-72613.D100	5497	143	1064	73	6.79787e-18													R-SCE-71387.D097	5256	59	195	12	1.17297e-06
												R-SCE-2262752.D096	4277	64	1440	41	5.41592e-07	R-SCE-72695.D100	5497	56	1224	32	1.41962e-08	R-SCE-72689.D100	5497	122	1064	64	1.38213e-16													R-SCE-1430728.D097	5256	412	97	28	5.21813e-10
												R-SCE-349425.D096	4277	38	1440	32	1.59017e-10	R-SCE-72702.D100	5497	61	1224	34	1.19472e-08	R-SCE-72695.D100	5497	56	1064	32	3.50851e-10													R-SCE-390247.D098	5472	8	575	7	9.95588e-07
												R-SCE-382556.D096	4277	46	1440	34	2.40139e-08	R-SCE-72706.D100	5497	122	1224	63	6.86675e-13	R-SCE-72702.D100	5497	61	1064	34	2.46498e-10													R-SCE-71403.D098	5472	15	575	10	2.80569e-07
												R-SCE-446203.D096	4277	56	1440	42	2.32832e-10	R-SCE-72737.D100	5497	142	1224	73	1.2911e-14	R-SCE-72706.D100	5497	122	1064	63	6.60975e-16													R-SCE-9033241.D098	5472	28	575	14	1.70124e-07
												R-SCE-450408.D096	4277	41	1440	32	6.31527e-09	R-SCE-72766.D100	5497	150	1224	75	3.75499e-14	R-SCE-72737.D100	5497	142	1064	73	4.06739e-18													R-SCE-156827.D098	5472	136	1178	113	2.13857e-54
												R-SCE-450531.D096	4277	49	1440	36	1.20085e-08	R-SCE-927802.D100	5497	130	1224	65	2.01663e-12	R-SCE-72766.D100	5497	150	1064	75	1.09247e-17													R-SCE-1799339.D098	5472	121	1178	107	2.91626e-57
												R-SCE-453274.D096	4277	54	1440	36	6.38878e-07	R-SCE-975956.D100	5497	127	1224	65	5.02141e-13	R-SCE-8953854.D100	5497	229	1064	79	2.50476e-08													R-SCE-392499.D098	5472	417	1178	181	1.0148e-25
												R-SCE-453276.D096	4277	49	1440	35	6.34571e-08	R-SCE-975957.D100	5497	130	1224	65	2.01663e-12	R-SCE-927802.D100	5497	130	1064	65	1.79558e-15													R-SCE-6814122.D098	5472	9	1178	9	9.69499e-07
												R-SCE-453279.D096	4277	60	1440	40	1.50389e-07	R-SCE-2262752.D100	5497	67	1535	39	1.71101e-07	R-SCE-975956.D100	5497	127	1064	65	4.01206e-16													R-SCE-72613.D098	5472	143	1178	117	6.61929e-55
												R-SCE-5653656.D096	4277	87	1440	54	4.18936e-08	R-SCE-8953897.D100	5497	84	1535	48	1.46975e-08	R-SCE-975957.D100	5497	130	1064	65	1.79558e-15													R-SCE-72689.D098	5472	122	1178	107	1.90171e-56
												R-SCE-5668541.D096	4277	36	1440	32	7.36579e-12																									R-SCE-72695.D098	5472	56	1178	42	1.27898e-17
												R-SCE-5683057.D096	4277	56	1440	39	3.41516e-08																									R-SCE-72702.D098	5472	61	1178	45	2.5885e-18
												R-SCE-5687128.D096	4277	50	1440	36	2.91053e-08																									R-SCE-72706.D098	5472	122	1178	108	6.59129e-58
												R-SCE-5688426.D096	4277	74	1440	48	3.18214e-08																									R-SCE-72737.D098	5472	142	1178	116	2.71958e-54
												R-SCE-5689880.D096	4277	69	1440	43	8.77279e-07																									R-SCE-72766.D098	5472	150	1178	122	1.04284e-56
												R-SCE-597592.D096	4277	202	1440	124	1.43574e-16																									R-SCE-8953854.D098	5472	229	1178	133	7.90169e-35
												R-SCE-6798695.D096	4277	149	1440	82	4.1103e-08																									R-SCE-927802.D098	5472	130	1178	111	6.15852e-56
												R-SCE-6811442.D096	4277	35	1440	27	1.56813e-07																									R-SCE-975956.D098	5472	127	1178	111	3.23123e-58
												R-SCE-68949.D096	4277	46	1440	34	2.40139e-08																									R-SCE-975957.D098	5472	130	1178	111	6.15852e-56
												R-SCE-69017.D096	4277	41	1440	33	8.39599e-10																									R-SCE-174411.D098	5472	10	1238	10	3.4158e-07
												R-SCE-69052.D096	4277	46	1440	34	2.40139e-08																									R-SCE-6811434.D098	5472	27	1238	18	1.21119e-06
												R-SCE-69202.D096	4277	48	1440	35	2.67081e-08																									R-SCE-69091.D098	5472	10	1238	10	3.4158e-07
												R-SCE-69206.D096	4277	60	1440	40	1.50389e-07																									R-SCE-69109.D098	5472	10	1238	10	3.4158e-07
												R-SCE-69239.D096	4277	62	1440	41	1.47674e-07																									R-SCE-69183.D098	5472	10	1238	10	3.4158e-07
												R-SCE-69242.D096	4277	68	1440	43	4.87317e-07																									R-SCE-69186.D098	5472	15	1238	15	1.94976e-10
												R-SCE-69275.D096	4277	54	1440	36	6.38878e-07																									R-SCE-69190.D098	5472	15	1238	15	1.94976e-10
												R-SCE-69278.D096	4277	101	1440	61	2.4334e-08																									R-SCE-156827.D099	5493	136	1683	134	1.50455e-67
												R-SCE-69306.D096	4277	63	1440	41	2.86879e-07																									R-SCE-1799339.D099	5493	121	1683	121	3.1452e-64
												R-SCE-69541.D096	4277	38	1440	32	1.59017e-10																									R-SCE-392499.D099	5493	406	1683	199	6.22551e-16
												R-SCE-69563.D096	4277	38	1440	32	1.59017e-10																									R-SCE-72613.D099	5493	143	1683	141	2.78442e-71
												R-SCE-69580.D096	4277	38	1440	32	1.59017e-10																									R-SCE-72689.D099	5493	122	1683	122	9.1452e-65
												R-SCE-69601.D096	4277	38	1440	31	1.48997e-09																									R-SCE-72695.D099	5493	56	1683	55	1.18159e-27
												R-SCE-69610.D096	4277	38	1440	31	1.48997e-09																									R-SCE-72702.D099	5493	61	1683	59	2.18489e-28
												R-SCE-69613.D096	4277	38	1440	31	1.48997e-09																									R-SCE-72706.D099	5493	122	1683	122	9.1452e-65
												R-SCE-69615.D096	4277	40	1440	32	2.04158e-09																									R-SCE-72737.D099	5493	142	1683	140	9.52152e-71
												R-SCE-69620.D096	4277	50	1440	36	2.91053e-08																									R-SCE-72766.D099	5493	150	1683	146	5.61313e-71
												R-SCE-69656.D096	4277	49	1440	35	6.34571e-08																									R-SCE-8953854.D099	5493	223	1683	150	1.37403e-30
												R-SCE-8854050.D096	4277	39	1440	31	4.93314e-09																									R-SCE-927802.D099	5493	129	1683	127	7.90703e-64
												R-SCE-8856688.D096	4277	29	1440	23	5.64752e-07																									R-SCE-975956.D099	5493	127	1683	125	9.09494e-63
												R-SCE-948021.D096	4277	29	1440	24	6.875e-08																									R-SCE-975957.D099	5493	129	1683	127	7.90703e-64
												R-SCE-983168.D096	4277	66	1440	45	8.40984e-09																									R-SCE-1236975.D099	5493	33	1688	32	7.58882e-16
												R-SCE-983169.D096	4277	72	1440	50	4.42567e-10																									R-SCE-1236978.D099	5493	33	1688	32	7.58882e-16
												R-SCE-156827.D096	4277	130	1203	126	9.73461e-66																									R-SCE-1280215.D099	5493	72	1688	49	5.98345e-11
												R-SCE-1799339.D096	4277	116	1203	114	1.05103e-61																									R-SCE-1280218.D099	5493	96	1688	69	7.09227e-17
												R-SCE-392499.D096	4277	374	1203	176	2.60381e-16																									R-SCE-168249.D099	5493	205	1688	110	3.02045e-12
												R-SCE-72613.D096	4277	137	1203	133	9.44659e-70																									R-SCE-168256.D099	5493	277	1688	149	2.28821e-16
												R-SCE-72689.D096	4277	117	1203	115	2.79838e-62																									R-SCE-174113.D099	5493	40	1688	35	1.0444e-13
												R-SCE-72695.D096	4277	56	1203	54	6.19233e-28																									R-SCE-174143.D099	5493	49	1688	35	4.67217e-09
												R-SCE-72702.D096	4277	60	1203	57	2.02916e-28																									R-SCE-176408.D099	5493	48	1688	35	1.89e-09
												R-SCE-72706.D096	4277	117	1203	115	2.79838e-62																									R-SCE-187577.D099	5493	44	1688	34	2.28295e-10
												R-SCE-72737.D096	4277	136	1203	132	3.54618e-69																									R-SCE-349425.D099	5493	37	1688	33	1.61977e-13
												R-SCE-72766.D096	4277	143	1203	136	9.96957e-68																									R-SCE-382551.D099	5493	141	1688	71	6.57429e-07
												R-SCE-8953854.D096	4277	214	1203	138	6.1278e-30																									R-SCE-382556.D099	5493	47	1688	36	1.03408e-10
												R-SCE-927802.D096	4277	124	1203	119	1.76209e-60																									R-SCE-450408.D099	5493	41	1688	33	5.82622e-11
												R-SCE-975956.D096	4277	122	1203	118	3.55176e-61																									R-SCE-450531.D099	5493	48	1688	36	2.92018e-10
												R-SCE-975957.D096	4277	124	1203	119	1.76209e-60																									R-SCE-453274.D099	5493	56	1688	39	1.9816e-09
												R-SCE-1430728.D097	5256	412	125	30	1.54884e-08																									R-SCE-453276.D099	5493	49	1688	35	4.67217e-09
												R-SCE-6788656.D097	5256	21	125	7	3.20698e-07																									R-SCE-5668541.D099	5493	35	1688	34	7.39523e-17
												R-SCE-70370.D097	5256	6	125	5	4.13745e-08																									R-SCE-5683057.D099	5493	55	1688	37	2.26023e-08
												R-SCE-8982491.D097	5256	10	104	5	6.41764e-07																									R-SCE-5687128.D099	5493	50	1688	35	1.1001e-08
												R-SCE-156827.D098	5472	136	2873	135	2.42484e-37																									R-SCE-5688426.D099	5493	75	1688	44	4.33761e-07
												R-SCE-1799339.D098	5472	121	2873	121	4.07651e-35																									R-SCE-6798695.D099	5493	161	1688	88	1.36833e-10
												R-SCE-392499.D098	5472	417	2873	317	8.2465e-25																									R-SCE-68949.D099	5493	47	1688	35	7.24806e-10
												R-SCE-446203.D098	5472	60	2873	51	1.04327e-07																									R-SCE-69017.D099	5493	41	1688	32	4.98692e-10
												R-SCE-72165.D098	5472	32	2873	30	4.55391e-07																									R-SCE-69052.D099	5493	47	1688	35	7.24806e-10
												R-SCE-72172.D098	5472	32	2873	30	4.55391e-07																									R-SCE-69202.D099	5493	49	1688	35	4.67217e-09
												R-SCE-72203.D098	5472	32	2873	30	4.55391e-07																									R-SCE-69275.D099	5493	56	1688	39	1.9816e-09
												R-SCE-72613.D098	5472	143	2873	142	2.37798e-39																									R-SCE-69541.D099	5493	37	1688	33	1.61977e-13
												R-SCE-72689.D098	5472	122	2873	122	2.09653e-35																									R-SCE-69563.D099	5493	37	1688	33	1.61977e-13
												R-SCE-72695.D098	5472	56	2873	55	8.71625e-15																									R-SCE-69580.D099	5493	37	1688	33	1.61977e-13
												R-SCE-72702.D098	5472	61	2873	60	3.60872e-16																									R-SCE-69601.D099	5493	38	1688	34	5.48301e-14
												R-SCE-72706.D098	5472	122	2873	122	2.09653e-35																									R-SCE-69610.D099	5493	38	1688	34	5.48301e-14
												R-SCE-72737.D098	5472	142	2873	141	4.60714e-39																									R-SCE-69613.D099	5493	38	1688	34	5.48301e-14
												R-SCE-72766.D098	5472	150	2873	149	2.30627e-41																									R-SCE-69615.D099	5493	39	1688	35	1.84983e-14
												R-SCE-8953854.D098	5472	229	2873	193	5.024e-25																									R-SCE-69620.D099	5493	49	1688	36	7.77136e-10
												R-SCE-927802.D098	5472	130	2873	129	1.26568e-35																									R-SCE-69656.D099	5493	50	1688	36	1.95981e-09
												R-SCE-975956.D098	5472	127	2873	127	7.52347e-37																									R-SCE-70171.D099	5493	18	1688	18	5.60712e-10
												R-SCE-975957.D098	5472	130	2873	129	1.26568e-35																									R-SCE-71387.D099	5493	65	1688	43	3.55057e-09
												R-SCE-156827.D099	5493	136	2629	135	7.28484e-43																									R-SCE-8854050.D099	5493	40	1688	35	1.0444e-13
												R-SCE-1799339.D099	5493	121	2629	121	4.34391e-40																									R-SCE-983168.D099	5493	72	1688	55	1.2555e-15
												R-SCE-392499.D099	5493	406	2629	246	6.03181e-08																									R-SCE-983169.D099	5493	78	1688	56	6.86147e-14
												R-SCE-72613.D099	5493	143	2629	142	3.61361e-45																									R-SCE-68874.D099	5493	15	496	10	6.5459e-08
												R-SCE-72689.D099	5493	122	2629	122	2.02802e-40																									R-SCE-68962.D099	5493	15	496	10	6.5459e-08
												R-SCE-72695.D099	5493	56	2629	55	5.57653e-17																									R-SCE-69002.D099	5493	15	496	10	6.5459e-08
												R-SCE-72702.D099	5493	61	2629	60	1.43975e-18																									R-SCE-69166.D099	5493	9	496	8	3.47867e-08
												R-SCE-72706.D099	5493	122	2629	122	2.02802e-40																									R-SCE-69183.D099	5493	10	496	9	3.43572e-09
												R-SCE-72737.D099	5493	142	2629	141	7.71787e-45																									R-SCE-69186.D099	5493	15	496	10	6.5459e-08
												R-SCE-72766.D099	5493	150	2629	147	8.75732e-44																									R-SCE-69190.D099	5493	15	496	10	6.5459e-08
												R-SCE-8953854.D099	5493	223	2629	168	1.27544e-17																									R-SCE-156827.D100	5497	136	815	67	6.26481e-22
												R-SCE-927802.D099	5493	129	2629	128	1.44945e-40																									R-SCE-1799339.D100	5497	121	815	63	2.49336e-22
												R-SCE-975956.D099	5493	127	2629	126	6.56051e-40																									R-SCE-72613.D100	5497	143	815	70	1.14607e-22
												R-SCE-975957.D099	5493	129	2629	128	1.44945e-40																									R-SCE-72689.D100	5497	122	815	64	6.62965e-23
												R-SCE-1236975.D099	5493	33	2864	33	4.24474e-10																									R-SCE-72695.D100	5497	56	815	30	1.15911e-11
												R-SCE-1236978.D099	5493	33	2864	33	4.24474e-10																									R-SCE-72702.D100	5497	61	815	31	3.2022e-11
												R-SCE-1280218.D099	5493	96	2864	79	4.86276e-10																									R-SCE-72706.D100	5497	122	815	63	4.44784e-22
												R-SCE-168249.D099	5493	205	2864	141	6.06499e-07																									R-SCE-72737.D100	5497	142	815	70	6.77746e-23
												R-SCE-168256.D099	5493	277	2864	193	8.6712e-10																									R-SCE-72766.D100	5497	150	815	71	6.86595e-22
												R-SCE-174113.D099	5493	40	2864	36	3.27701e-07																									R-SCE-8953854.D100	5497	229	815	75	2.3512e-12
												R-SCE-349425.D099	5493	37	2864	34	2.09606e-07																									R-SCE-927802.D100	5497	130	815	65	9.44581e-22
												R-SCE-5668541.D099	5493	35	2864	35	1.14096e-10																									R-SCE-975956.D100	5497	127	815	65	1.79538e-22
												R-SCE-69541.D099	5493	37	2864	34	2.09606e-07																									R-SCE-975957.D100	5497	130	815	65	9.44581e-22
												R-SCE-69563.D099	5493	37	2864	34	2.09606e-07																									R-SCE-2262752.D100	5497	67	364	17	9.83873e-07
												R-SCE-69580.D099	5493	37	2864	34	2.09606e-07																									R-SCE-3371497.D100	5497	8	364	7	3.98962e-08
												R-SCE-69601.D099	5493	38	2864	35	1.17728e-07
												R-SCE-69610.D099	5493	38	2864	35	1.17728e-07
												R-SCE-69613.D099	5493	38	2864	35	1.17728e-07
												R-SCE-69615.D099	5493	39	2864	36	6.59765e-08
												R-SCE-8854050.D099	5493	40	2864	37	3.6896e-08
												R-SCE-983168.D099	5493	72	2864	62	9.52385e-10
												R-SCE-983169.D099	5493	78	2864	65	6.40786e-09
												R-SCE-156827.D100	5497	136	236	27	1.0453e-11
												R-SCE-1799339.D100	5497	121	236	24	1.62409e-10
												R-SCE-72613.D100	5497	143	236	28	5.98397e-12
												R-SCE-72689.D100	5497	122	236	24	1.94589e-10
												R-SCE-72695.D100	5497	56	236	15	6.72381e-09
												R-SCE-72702.D100	5497	61	236	16	2.89913e-09
												R-SCE-72706.D100	5497	122	236	24	1.94589e-10
												R-SCE-72737.D100	5497	142	236	28	4.99843e-12
												R-SCE-72766.D100	5497	150	236	29	3.39761e-12
												R-SCE-8953854.D100	5497	229	236	28	3.63746e-07
												R-SCE-927802.D100	5497	130	236	25	1.33061e-10
												R-SCE-975956.D100	5497	127	236	25	7.8191e-11
												R-SCE-975957.D100	5497	130	236	25	1.33061e-10
												R-SCE-156827.D100	5497	136	158	27	4.32913e-16
												R-SCE-1799339.D100	5497	121	158	27	1.81478e-17
												R-SCE-392499.D100	5497	417	158	38	6.12276e-11
												R-SCE-72613.D100	5497	143	158	27	1.6433e-15
												R-SCE-72689.D100	5497	122	158	27	2.276e-17
												R-SCE-72706.D100	5497	122	158	27	2.276e-17
												R-SCE-72737.D100	5497	142	158	27	1.36508e-15
												R-SCE-72766.D100	5497	150	158	28	6.31694e-16
												R-SCE-8953854.D100	5497	229	158	31	1.62201e-13
												R-SCE-927802.D100	5497	130	158	27	1.28622e-16
												R-SCE-975956.D100	5497	127	158	27	6.82687e-17
												R-SCE-975957.D100	5497	130	158	27	1.28622e-16
												R-SCE-156827.D100	5497	136	207	38	8.34538e-24
												R-SCE-1799339.D100	5497	121	207	37	9.77288e-25
												R-SCE-392499.D100	5497	417	207	44	1.42759e-10
												R-SCE-72613.D100	5497	143	207	39	5.38652e-24
												R-SCE-72689.D100	5497	122	207	37	1.35961e-24
												R-SCE-72695.D100	5497	56	207	14	1.06696e-08
												R-SCE-72702.D100	5497	61	207	14	3.50143e-08
												R-SCE-72706.D100	5497	122	207	37	1.35961e-24
												R-SCE-72737.D100	5497	142	207	39	4.04074e-24
												R-SCE-72766.D100	5497	150	207	39	3.75458e-23
												R-SCE-8953854.D100	5497	229	207	38	2.1274e-15
												R-SCE-927802.D100	5497	130	207	37	1.68911e-23
												R-SCE-975956.D100	5497	127	207	37	6.72848e-24
												R-SCE-975957.D100	5497	130	207	37	1.68911e-23
