# Supplementary material for: Clust: automatic extraction of optimal co-expressed gene clusters from gene expression data
Source: Genome Biol. 2018 Oct 25;19:172. doi: 10.1186/s13059-018-1536-8 (PMC6203272; doi:10.1186/s13059-018-1536-8)
Supplement: Supplementary file 12 — Table S10. MSE values for the results of applying each of the eight clustering methods to multiple datasets simultaneously. (XLSX 134 kb) [file 13059_2018_1536_MOESM12_ESM.xlsx]

## Sheet: Summary
		Yeast
		Average MSE for each method at the given numbers of datasets											Standard error of MSE for each method at the given numbers of datasets
		Number of datasets											Number of datasets
	Method	1	2	3	4	5	6	7	8	9	10		1	2	3	4	5	6	7	8	9	10
	Clust	0.113	0.102	0.142	0.137	0.109	0.105	0.126	0.108	0.099	0.11		0.01667	0.0116237	0.0145907	0.0133375	0.00887568	0.0104616	0.00909212	0.00628932	0.00690411	4.62593e-18
	CC	0.446	0.58	0.655	0.685	0.709	0.699	0.706	0.72	0.719	0.68		0.0644498	0.0260768	0.0221234	0.0220731	0.0158079	0.0189414	0.0136789	0.00930949	0.00936305	3.70074e-17
	KM	0.371	0.674	0.641	0.688	0.755	0.753	0.775	0.779	0.778	0.77		0.0719174	0.0292954	0.0525452	0.0395193	0.0136829	0.0136667	0.0109798	0.009	0.00592546	3.70074e-17
	SOMs	0.472	0.765	0.856	0.833	0.884	0.895	0.924	0.941	0.96	0.941		0.0433026	0.0553022	0.0523493	0.0357165	0.036154	0.0382463	0.0291433	0.0272213	0.02	0.0260107
	MCL	0.319	0.301	0.285	0.274	0.27	0.262	0.262	0.262	0.258	0.26		0.021881	0.00604612	0.00749074	0.00371184	0.00298142	0.00249444	0.002	0.002	0.00290593	1.85037e-17
	HC	0.407	0.662	0.61	0.703	0.747	0.748	0.776	0.796	0.797	0.79		0.072404	0.0363257	0.0462361	0.0295917	0.0260363	0.0220504	0.0155063	0.0101325	0.00650641	0
	Click	0.312222	0.438	0.482	0.551	0.573	0.63	0.639	0.647	0.671	0.64		0.0258253	0.0134825	0.0240278	0.0250089	0.0193247	0.021187	0.0140198	0.0152789	0.00585947	3.70074e-17
	WGCNA	0.268	0.437	0.495	0.566	0.618	0.644	0.69	0.71	0.718	0.73		0.0307246	0.0121152	0.0219216	0.0153623	0.011431	0.00763035	0.0068313	0.00394405	0.00326599	3.70074e-17
		Arabidopsis
		Average MSE for each method at the given numbers of datasets											Standard error of MSE for each method at the given numbers of datasets
		Number of datasets											Number of datasets
	Method	1	2	3	4	5	6	7	8	9	10		1	2	3	4	5	6	7	8	9	10
	Clust	0.108	0.128	0.181	0.23	0.166	0.182	0.206	0.156	0.13	0.1		0.0321731	0.0210713	0.0140198	0.0275278	0.0209868	0.0215407	0.0147723	0.0128409	0.00977525	4.62593e-18
	CC	0.396	0.62	0.624	0.749	0.744	0.769	0.779	0.789	0.797	0.78		0.0503587	0.0279285	0.0306304	0.023497	0.0259572	0.0182848	0.0112002	0.00971253	0.00869866	3.70074e-17
	KM	0.218	0.336	0.515	0.743	0.693	0.778	0.796	0.794	0.821	0.84		0.0804405	0.0650675	0.0575471	0.0343204	0.0345784	0.0162481	0.017901	0.0167465	0.00971253	3.70074e-17
	SOMs	0.34	0.368	0.687	0.829	0.941	0.926	0.988	0.936	0.988	0.99		0.0825698	0.0560714	0.069491	0.0400125	0.0266854	0.0384477	0.002	0.0270883	0.00133333	0
	MCL	0.427	0.424	0.369	0.279	0.278	0.261	0.259	0.255	0.252	0.25		0.0343851	0.0220706	0.0142556	0.0099387	0.00573488	0.00378594	0.00276887	0.00341565	0.00133333	0
	HC	0.294	0.392	0.523	0.713	0.716	0.793	0.818	0.81	0.837	0.86		0.0812841	0.0442166	0.0480983	0.0401677	0.0234852	0.0183212	0.0176257	0.0192065	0.0135031	3.70074e-17
	Click	0.26875	0.352	0.487	0.602	0.606	0.637	0.666	0.656	0.675	0.69		0.0469783	0.0469941	0.0241316	0.0305796	0.0247296	0.0230964	0.0138404	0.0116619	0.00703167	3.70074e-17
	WGCNA	0.204	0.3	0.39	0.536	0.545	0.608	0.636	0.635	0.648	0.67		0.0469562	0.0330656	0.0226078	0.0274145	0.023582	0.0163843	0.0087178	0.0111803	0.00757188	0

## Sheet: Clust
		MSE - yeast													MSE - arabidopsis
			Number of datasets													Number of datasets
		r	1	2	3	4	5	6	7	8	9	10			r	1	2	3	4	5	6	7	8	9	10
	Replicate	1	0.19	0.15	0.11	0.23	0.17	0.11	0.13	0.09	0.08	0.11		Replicate	1	0.04	0.08	0.17	0.12	0.12	0.18	0.21	0.18	0.12	0.1
		2	0.07	0.1	0.22	0.13	0.11	0.07	0.15	0.13	0.09	0.11			2	0.12	0.1	0.16	0.21	0.13	0.1	0.23	0.14	0.12	0.1
		3	0.14	0.08	0.13	0.1	0.12	0.07	0.11	0.13	0.09	0.11			3	0.05	0.14	0.14	0.11	0.09	0.09	0.21	0.18	0.12	0.1
		4	0.17	0.08	0.1	0.1	0.11	0.09	0.1	0.08	0.09	0.11			4	0.05	0.15	0.18	0.14	0.22	0.29	0.19	0.13	0.11	0.1
		5	0.1	0.08	0.2	0.17	0.11	0.13	0.16	0.11	0.13	0.11			5	0.18	0.08	0.17	0.19	0.13	0.22	0.12	0.21	0.1	0.1
		6	0.05	0.16	0.14	0.09	0.1	0.15	0.16	0.11	0.13	0.11			6	0.05	0.3	0.18	0.3	0.14	0.2	0.24	0.11	0.11	0.1
		7	0.17	0.11	0.13	0.16	0.13	0.11	0.14	0.13	0.08	0.11			7	0.09	0.1	0.3	0.27	0.25	0.11	0.29	0.21	0.11	0.1
		8	0.11	0.06	0.08	0.12	0.08	0.09	0.11	0.1	0.09	0.11			8	0.05	0.15	0.17	0.32	0.28	0.25	0.23	0.11	0.2	0.1
		9	0.09	0.06	0.19	0.15	0.09	0.07	0.07	0.08	0.08	0.11			9	0.08	0.1	0.15	0.34	0.1	0.15	0.17	0.11	0.15	0.1
		10	0.04	0.14	0.12	0.12	0.07	0.16	0.13	0.12	0.13	0.11			10	0.37	0.08	0.19	0.3	0.2	0.23	0.17	0.18	0.16	0.1
		Total	0.113	0.102	0.142	0.137	0.109	0.105	0.126	0.108	0.099	0.11			Total	0.108	0.128	0.181	0.23	0.166	0.182	0.206	0.156	0.13	0.1
		Std	0.0527152	0.0367575	0.0461399	0.0421769	0.0280674	0.0330824	0.0287518	0.0198886	0.0218327	1.46285e-17			Std	0.10174	0.0666333	0.0443346	0.0870504	0.066366	0.0681175	0.0467143	0.0406065	0.0309121	1.46285e-17

## Sheet: CC
		MSE - yeast													MSE - arabidopsis
			Number of datasets													Number of datasets
		r	1	2	3	4	5	6	7	8	9	10			r	1	2	3	4	5	6	7	8	9	10
	Replicate	1	0.68	0.66	0.73	0.8	0.76	0.61	0.71	0.69	0.71	0.68		Replicate	1	0.3	0.46	0.63	0.67	0.68	0.79	0.82	0.8	0.8	0.78
		2	0.12	0.6	0.74	0.7	0.68	0.66	0.8	0.75	0.76	0.68			2	0.32	0.52	0.67	0.77	0.77	0.67	0.76	0.81	0.8	0.78
		3	0.52	0.6	0.58	0.69	0.81	0.75	0.65	0.77	0.68	0.68			3	0.22	0.72	0.74	0.62	0.62	0.69	0.77	0.78	0.8	0.78
		4	0.64	0.65	0.72	0.57	0.66	0.69	0.7	0.71	0.67	0.68			4	0.56	0.64	0.55	0.66	0.85	0.84	0.76	0.8	0.79	0.78
		5	0.44	0.55	0.68	0.72	0.71	0.71	0.73	0.76	0.73	0.68			5	0.46	0.55	0.68	0.76	0.71	0.78	0.76	0.83	0.75	0.78
		6	0.15	0.63	0.6	0.57	0.67	0.78	0.73	0.7	0.73	0.68			6	0.31	0.72	0.64	0.77	0.64	0.79	0.84	0.77	0.79	0.78
		7	0.6	0.66	0.69	0.7	0.75	0.68	0.69	0.71	0.71	0.68			7	0.39	0.59	0.77	0.78	0.8	0.72	0.8	0.83	0.76	0.78
		8	0.54	0.44	0.54	0.7	0.66	0.75	0.65	0.7	0.76	0.68			8	0.26	0.64	0.58	0.85	0.84	0.84	0.76	0.75	0.81	0.78
		9	0.53	0.44	0.6	0.73	0.71	0.61	0.69	0.69	0.71	0.68			9	0.39	0.66	0.51	0.79	0.72	0.79	0.72	0.74	0.83	0.78
		10	0.24	0.57	0.67	0.67	0.68	0.75	0.71	0.72	0.73	0.68			10	0.75	0.7	0.47	0.82	0.81	0.78	0.8	0.78	0.84	0.78
		Total	0.446	0.58	0.655	0.685	0.709	0.699	0.706	0.72	0.719	0.68			Total	0.396	0.62	0.624	0.749	0.744	0.769	0.779	0.789	0.797	0.78
		Std	0.203808	0.0824621	0.0699603	0.0698013	0.0499889	0.0598981	0.0432563	0.0294392	0.0296086	1.17028e-16			Std	0.159248	0.0883176	0.0968619	0.0743042	0.082084	0.0578216	0.0354181	0.0307137	0.0275076	1.17028e-16

## Sheet: KM
		MSE - yeast													MSE - arabidopsis
			Number of datasets													Number of datasets
		r	1	2	3	4	5	6	7	8	9	10			r	1	2	3	4	5	6	7	8	9	10
	Replicate	1	0.35	0.71	0.54	0.48	0.8	0.69	0.76	0.74	0.76	0.77		Replicate	1	0.03	0.58	0.67	0.47	0.74	0.82	0.83	0.83	0.83	0.84
		2	0.03	0.71	0.79	0.44	0.75	0.74	0.85	0.81	0.8	0.77			2	0.36	0.19	0.29	0.82	0.42	0.73	0.82	0.84	0.83	0.84
		3	0.59	0.72	0.4	0.75	0.67	0.8	0.74	0.81	0.78	0.77			3	0.04	0.26	0.39	0.71	0.69	0.74	0.82	0.82	0.83	0.84
		4	0.56	0.43	0.78	0.7	0.77	0.77	0.76	0.76	0.75	0.77			4	0.04	0.23	0.59	0.71	0.66	0.69	0.82	0.84	0.84	0.84
		5	0.51	0.66	0.75	0.82	0.77	0.79	0.8	0.79	0.79	0.77			5	0.1	0.18	0.64	0.69	0.76	0.82	0.8	0.67	0.8	0.84
		6	0.33	0.67	0.67	0.71	0.74	0.68	0.8	0.75	0.79	0.77			6	0.25	0.78	0.45	0.8	0.73	0.83	0.66	0.79	0.84	0.84
		7	0.16	0.76	0.33	0.75	0.83	0.77	0.75	0.78	0.76	0.77			7	0.52	0.2	0.85	0.82	0.69	0.75	0.73	0.74	0.83	0.84
		8	0.57	0.72	0.63	0.75	0.73	0.79	0.74	0.78	0.8	0.77			8	0.05	0.23	0.3	0.82	0.82	0.75	0.82	0.79	0.84	0.84
		9	0.58	0.72	0.78	0.76	0.76	0.72	0.79	0.75	0.76	0.77			9	0.03	0.23	0.38	0.8	0.77	0.82	0.82	0.8	0.83	0.84
		10	0.03	0.64	0.74	0.72	0.73	0.78	0.76	0.82	0.79	0.77			10	0.76	0.48	0.59	0.79	0.65	0.83	0.84	0.82	0.74	0.84
		Total	0.371	0.674	0.641	0.688	0.755	0.753	0.775	0.779	0.778	0.77			Total	0.218	0.336	0.515	0.743	0.693	0.778	0.796	0.794	0.821	0.84
		Std	0.227423	0.0926403	0.166163	0.124971	0.0432692	0.0432178	0.0347211	0.0284605	0.018738	1.17028e-16			Std	0.254375	0.205761	0.18198	0.108531	0.109347	0.0513809	0.0566078	0.052957	0.0307137	1.17028e-16

## Sheet: SOMs
		MSE - yeast													MSE - arabidopsis
			Number of datasets													Number of datasets
		r	1	2	3	4	5	6	7	8	9	10			r	1	2	3	4	5	6	7	8	9	10
	Replicate	1	0.55	0.99	0.83	0.84	0.82	0.66	0.98	0.98	0.98	0.98		Replicate	1	0.2	0.42	0.69	0.69	0.99	0.99	0.99	0.99	0.99	0.99
		2	0.29	0.99	0.76	0.98	0.84	0.98	0.98	0.98	0.98	0.98			2	0.36	0.33	0.5	0.83	0.97	0.73	0.98	0.98	0.99	0.99
		3	0.66	0.63	0.49	0.92	0.98	0.8	0.98	0.81	0.78	0.78			3	0.16	0.33	0.4	1	0.98	1	0.99	0.85	0.99	0.99
		4	0.51	0.66	0.79	0.7	0.99	0.99	0.98	0.99	0.98	0.98			4	0.21	0.31	0.95	0.66	0.89	0.89	0.99	0.99	0.99	0.99
		5	0.54	0.73	0.75	0.82	0.79	0.98	0.75	0.98	0.98	0.98			5	0.22	0.22	0.64	0.69	0.99	1	0.99	0.99	0.98	0.99
		6	0.33	0.52	0.99	0.71	0.69	0.98	0.83	0.98	0.98	0.98			6	0.25	0.84	0.94	0.98	0.73	1	0.98	0.76	0.99	0.99
		7	0.52	0.99	0.98	0.99	0.77	0.78	0.98	0.98	0.98	0.98			7	0.37	0.26	1	0.98	0.99	0.68	0.98	0.99	0.99	0.99
		8	0.6	0.84	0.99	0.75	0.98	0.98	0.98	0.98	0.98	0.98			8	0.11	0.24	0.7	0.85	0.89	0.99	0.99	0.84	0.99	0.99
		9	0.47	0.63	0.99	0.91	0.99	0.99	0.8	0.75	0.98	0.98			9	0.52	0.34	0.65	0.82	0.99	0.99	1	0.98	0.99	0.99
		10	0.25	0.67	0.99	0.71	0.99	0.81	0.98	0.98	0.98	0.79			10	1	0.39	0.4	0.79	0.99	0.99	0.99	0.99	0.98	0.99
		Total	0.472	0.765	0.856	0.833	0.884	0.895	0.924	0.941	0.96	0.941			Total	0.34	0.368	0.687	0.829	0.941	0.926	0.988	0.936	0.988	0.99
		Std	0.136935	0.174881	0.165543	0.112945	0.114329	0.120945	0.0921593	0.0860814	0.0632456	0.082253			Std	0.261109	0.177313	0.21975	0.126531	0.0843867	0.121582	0.00632456	0.0856608	0.00421637	0

## Sheet: MCL
		MSE - yeast													MSE - arabidopsis
			Number of datasets													Number of datasets
		r	1	2	3	4	5	6	7	8	9	10			r	1	2	3	4	5	6	7	8	9	10
	Replicate	1	0.34	0.28	0.27	0.26	0.28	0.26	0.26	0.26	0.27	0.26		Replicate	1	0.39	0.3	0.32	0.33	0.27	0.25	0.25	0.25	0.25	0.25
		2	0.28	0.31	0.28	0.27	0.27	0.26	0.27	0.25	0.25	0.26			2	0.61	0.46	0.42	0.26	0.3	0.28	0.25	0.25	0.25	0.25
		3	0.33	0.3	0.32	0.29	0.26	0.25	0.26	0.27	0.26	0.26			3	0.31	0.45	0.39	0.27	0.28	0.27	0.26	0.24	0.25	0.25
		4	0.35	0.33	0.31	0.28	0.27	0.26	0.26	0.27	0.26	0.26			4	0.44	0.43	0.37	0.31	0.27	0.25	0.26	0.25	0.25	0.25
		5	0.26	0.3	0.28	0.26	0.26	0.28	0.26	0.26	0.25	0.26			5	0.47	0.48	0.39	0.33	0.31	0.25	0.27	0.26	0.26	0.25
		6	0.31	0.33	0.28	0.29	0.28	0.26	0.26	0.26	0.25	0.26			6	0.5	0.3	0.37	0.25	0.29	0.25	0.25	0.27	0.25	0.25
		7	0.49	0.29	0.31	0.28	0.26	0.26	0.27	0.26	0.27	0.26			7	0.27	0.47	0.27	0.26	0.26	0.28	0.27	0.26	0.25	0.25
		8	0.31	0.28	0.24	0.26	0.28	0.26	0.27	0.27	0.25	0.26			8	0.46	0.43	0.42	0.26	0.27	0.26	0.27	0.27	0.26	0.25
		9	0.25	0.28	0.27	0.27	0.28	0.26	0.25	0.26	0.27	0.26			9	0.52	0.5	0.37	0.26	0.28	0.26	0.26	0.26	0.25	0.25
		10	0.27	0.31	0.29	0.28	0.26	0.27	0.26	0.26	0.25	0.26			10	0.3	0.42	0.37	0.26	0.25	0.26	0.25	0.24	0.25	0.25
		Total	0.319	0.301	0.285	0.274	0.27	0.262	0.262	0.262	0.258	0.26			Total	0.427	0.424	0.369	0.279	0.278	0.261	0.259	0.255	0.252	0.25
		Std	0.0691938	0.0191195	0.0236878	0.0117379	0.00942809	0.00788811	0.00632456	0.00632456	0.00918937	5.85139e-17			Std	0.108735	0.0697933	0.0450802	0.0314289	0.0181353	0.0119722	0.00875595	0.0108012	0.00421637	0

## Sheet: HC
		MSE - yeast													MSE - arabidopsis
			Number of datasets													Number of datasets
		r	1	2	3	4	5	6	7	8	9	10			r	1	2	3	4	5	6	7	8	9	10
	Replicate	1	0.43	0.75	0.49	0.58	0.82	0.71	0.79	0.75	0.78	0.79		Replicate	1	0.23	0.61	0.71	0.45	0.77	0.84	0.85	0.85	0.85	0.86
		2	0.04	0.73	0.5	0.56	0.78	0.77	0.65	0.82	0.82	0.79			2	0.49	0.29	0.4	0.84	0.54	0.75	0.84	0.87	0.85	0.86
		3	0.62	0.75	0.42	0.78	0.6	0.63	0.77	0.82	0.8	0.79			3	0.14	0.37	0.51	0.75	0.71	0.76	0.84	0.83	0.85	0.86
		4	0.62	0.44	0.55	0.73	0.79	0.79	0.79	0.77	0.76	0.79			4	0.06	0.34	0.49	0.77	0.7	0.7	0.84	0.86	0.86	0.86
		5	0.55	0.71	0.77	0.57	0.8	0.81	0.82	0.81	0.81	0.79			5	0.18	0.27	0.46	0.55	0.78	0.84	0.82	0.7	0.82	0.86
		6	0.16	0.57	0.69	0.76	0.77	0.63	0.82	0.76	0.81	0.79			6	0.39	0.68	0.43	0.83	0.75	0.85	0.7	0.81	0.86	0.86
		7	0.22	0.51	0.44	0.77	0.59	0.79	0.77	0.81	0.78	0.79			7	0.53	0.28	0.88	0.83	0.71	0.78	0.73	0.7	0.85	0.86
		8	0.62	0.75	0.67	0.77	0.76	0.81	0.76	0.8	0.82	0.79			8	0.05	0.34	0.43	0.73	0.71	0.72	0.85	0.83	0.86	0.86
		9	0.61	0.75	0.8	0.78	0.8	0.74	0.81	0.77	0.78	0.79			9	0.05	0.35	0.45	0.69	0.81	0.84	0.85	0.82	0.85	0.86
		10	0.2	0.66	0.77	0.73	0.76	0.8	0.78	0.85	0.81	0.79			10	0.82	0.39	0.47	0.69	0.68	0.85	0.86	0.83	0.72	0.86
		Total	0.407	0.662	0.61	0.703	0.747	0.748	0.776	0.796	0.797	0.79			Total	0.294	0.392	0.523	0.713	0.716	0.793	0.818	0.81	0.837	0.86
		Std	0.228961	0.114872	0.146211	0.0935771	0.082334	0.0697296	0.0490351	0.0320416	0.0205751	0			Std	0.257043	0.139825	0.1521	0.127021	0.0742668	0.0579367	0.0557375	0.0607362	0.0427005	1.17028e-16

## Sheet: Click
		MSE - yeast													MSE - arabidopsis
			Number of datasets													Number of datasets
		r	1	2	3	4	5	6	7	8	9	10			r	1	2	3	4	5	6	7	8	9	10
	Replicate	1	0.37	0.41	0.55	0.68	0.64	0.46	0.67	0.57	0.68	0.64		Replicate	1	0.16	0.47	0.48	0.43	0.5	0.64	0.67	0.67	0.68	0.69
		2	NaN	0.4	0.57	0.67	0.55	0.65	0.68	0.62	0.69	0.64			2	0.24	0.26	0.44	0.71	0.65	0.55	0.71	0.68	0.68	0.69
		3	0.31	0.4	0.4	0.49	0.61	0.64	0.6	0.68	0.65	0.64			3	0.14	0.32	0.52	0.48	0.52	0.56	0.71	0.66	0.68	0.69
		4	0.41	0.48	0.52	0.48	0.58	0.64	0.63	0.62	0.63	0.64			4	0.21	0.29	0.46	0.52	0.66	0.75	0.61	0.67	0.68	0.69
		5	0.26	0.41	0.52	0.64	0.58	0.7	0.7	0.7	0.67	0.64			5	NaN	0.24	0.46	0.7	0.51	0.64	0.59	0.7	0.62	0.69
		6	0.29	0.53	0.46	0.5	0.53	0.68	0.7	0.6	0.67	0.64			6	NaN	0.73	0.38	0.59	0.58	0.66	0.72	0.6	0.68	0.69
		7	0.36	0.44	0.44	0.5	0.69	0.62	0.59	0.65	0.68	0.64			7	0.29	0.28	0.63	0.64	0.73	0.53	0.69	0.7	0.67	0.69
		8	0.33	0.42	0.33	0.52	0.54	0.63	0.59	0.71	0.69	0.64			8	0.18	0.29	0.44	0.69	0.65	0.69	0.64	0.61	0.67	0.69
		9	0.35	0.42	0.55	0.52	0.53	0.68	0.61	0.62	0.68	0.64			9	0.33	0.37	0.6	0.65	0.59	0.72	0.65	0.61	0.68	0.69
		10	0.13	0.47	0.48	0.51	0.48	0.6	0.62	0.7	0.67	0.64			10	0.6	0.27	0.46	0.61	0.67	0.63	0.67	0.66	0.71	0.69
		Total	0.312222	0.438	0.482	0.551	0.573	0.63	0.639	0.647	0.671	0.64			Total	0.26875	0.352	0.487	0.602	0.606	0.637	0.666	0.656	0.675	0.69
		Std	0.0816667	0.0426354	0.0759825	0.079085	0.0611101	0.0669992	0.0443346	0.0483161	0.0185293	1.17028e-16			Std	0.148559	0.148608	0.0763108	0.0967011	0.078202	0.0730373	0.0437671	0.0368782	0.0222361	1.17028e-16

## Sheet: WGCNA
		MSE - yeast													MSE - arabidopsis
			Number of datasets													Number of datasets
		r	1	2	3	4	5	6	7	8	9	10			r	1	2	3	4	5	6	7	8	9	10
	Replicate	1	0.32	0.43	0.48	0.5	0.62	0.64	0.71	0.69	0.71	0.73		Replicate	1	0.11	0.35	0.42	0.4	0.56	0.61	0.64	0.67	0.65	0.67
		2	0.15	0.47	0.47	0.5	0.64	0.64	0.66	0.73	0.72	0.73			2	0.27	0.22	0.34	0.58	0.46	0.54	0.64	0.65	0.65	0.67
		3	0.3	0.45	0.37	0.56	0.57	0.63	0.69	0.72	0.72	0.73			3	0.13	0.28	0.39	0.47	0.48	0.52	0.63	0.66	0.65	0.67
		4	0.37	0.37	0.51	0.61	0.69	0.65	0.7	0.7	0.7	0.73			4	0.1	0.28	0.36	0.46	0.61	0.64	0.63	0.63	0.64	0.67
		5	0.33	0.42	0.57	0.53	0.65	0.66	0.66	0.71	0.73	0.73			5	0.17	0.25	0.37	0.43	0.46	0.64	0.57	0.66	0.59	0.67
		6	0.14	0.38	0.57	0.62	0.61	0.61	0.66	0.7	0.73	0.73			6	0.17	0.58	0.38	0.59	0.49	0.63	0.65	0.58	0.64	0.67
		7	0.21	0.49	0.39	0.55	0.6	0.63	0.7	0.72	0.71	0.73			7	0.29	0.23	0.58	0.59	0.64	0.55	0.68	0.66	0.65	0.67
		8	0.36	0.46	0.54	0.62	0.62	0.63	0.7	0.72	0.72	0.73			8	0.1	0.28	0.34	0.65	0.63	0.67	0.63	0.6	0.67	0.67
		9	0.36	0.46	0.51	0.55	0.61	0.65	0.71	0.7	0.71	0.73			9	0.12	0.26	0.34	0.6	0.5	0.64	0.65	0.58	0.66	0.67
		10	0.14	0.44	0.54	0.62	0.57	0.7	0.71	0.71	0.73	0.73			10	0.58	0.27	0.38	0.59	0.62	0.64	0.64	0.66	0.68	0.67
		Total	0.268	0.437	0.495	0.566	0.618	0.644	0.69	0.71	0.718	0.73			Total	0.204	0.3	0.39	0.536	0.545	0.608	0.636	0.635	0.648	0.67
		Std	0.0971597	0.0383116	0.0693221	0.0485798	0.0361478	0.0241293	0.0216025	0.0124722	0.010328	1.17028e-16			Std	0.148489	0.104563	0.071492	0.0866923	0.0745729	0.0518116	0.0275681	0.0353553	0.0239444	0
