# Supplementary material for: Clust: automatic extraction of optimal co-expressed gene clusters from gene expression data
Source: Genome Biol. 2018 Oct 25;19:172. doi: 10.1186/s13059-018-1536-8 (PMC6203272; doi:10.1186/s13059-018-1536-8)
Supplement: Supplementary file 13 — Table S11. JI values for the results of applying each of the eight clustering methods to multiple datasets simultaneously. (XLSX 133 kb) [file 13059_2018_1536_MOESM13_ESM.xlsx]

## Sheet: Summary
		Yeast
		Average POG for each method at the given numbers of datasets											Standard error of POG for each method at the given numbers of datasets
		Number of datasets											Number of datasets
	Method	1	2	3	4	5	6	7	8	9	10		1	2	3	4	5	6	7	8	9	10
	Clust	0	0	0	0	0	0	0	0	0	0		0	0	0	0	0	0	0	0	0	0
	CC	0.074	0.123	0.118	0.112	0.071	0.063	0.031	0.034	0.054	0		0.0193333	0.0347707	0.0289367	0.038953	0.0246959	0.0300019	0.0136178	0.01249	0.0199555	0
	KM	0.191	0.174	0.208	0.214	0.198	0.147	0.117	0.089	0.082	0.06		0.0608541	0.0584085	0.037232	0.0393333	0.0386667	0.0300389	0.0154955	0.00525991	0.00416333	4.62593e-18
	SOMs	0.258	0.231	0.136	0.174	0.135	0.105	0.066	0.019	0.027	0.026		0.0522132	0.0607993	0.0530031	0.0372738	0.051559	0.0474751	0.034228	0.0126886	0.027	0.018868
	MCL	0.226	0.15	0.09	0.059	0.047	0.037	0.018	0.019	0.01	0.02		0.0411555	0.0197203	0.00557773	0.00822598	0.00817177	0.00775314	0.00249444	0.00314466	0.00210819	1.15648e-18
	HC	0.313	0.332	0.337	0.293	0.242	0.208	0.173	0.133	0.115	0.09		0.0662495	0.05393	0.0436667	0.0408806	0.0244404	0.0236079	0.0208193	0.00955103	0.00763763	4.62593e-18
	Click	0.532222	0.602	0.495	0.421	0.342	0.346	0.283	0.241	0.187	0.11		0.0843175	0.025725	0.0305959	0.0317438	0.0208593	0.0209868	0.0167365	0.0244245	0.0116476	4.62593e-18
	WGCNA	0.652	0.744	0.659	0.645	0.607	0.497	0.439	0.381	0.331	0.29		0.0943257	0.0116619	0.0250533	0.0145488	0.0176415	0.017195	0.0197456	0.0160174	0.00822598	0
		Arabidopsis
		Average POG for each method at the given numbers of datasets											Standard error of POG for each method at the given numbers of datasets
		Number of datasets											Number of datasets
	Method	1	2	3	4	5	6	7	8	9	10		1	2	3	4	5	6	7	8	9	10
	Clust	0	0	0	0	0	0	0	0	0	0		0	0	0	0	0	0	0	0	0	0
	CC	0.05	0.083	0.189	0.116	0.095	0.065	0.077	0.058	0.075	0.03		0.0155635	0.0270822	0.026727	0.0385054	0.0227181	0.00859586	0.0285988	0.0138082	0.021769	2.31296e-18
	KM	0.167	0.432	0.423	0.268	0.296	0.218	0.228	0.2	0.177	0.141		0.0501343	0.0424212	0.0548948	0.0556737	0.0719753	0.050416	0.0469704	0.048557	0.0308419	0.001
	SOMs	0.209	0.485	0.39	0.293	0.054	0.083	0	0.084	0	0		0.0654803	0.0309928	0.0864613	0.0681836	0.0270473	0.0468579	0	0.0485386	0	0
	MCL	0.182	0.306	0.305	0.11	0.082	0.046	0.018	0.019	0.007	0		0.0430194	0.0353145	0.0253969	0.0290593	0.0163163	0.0114698	0.00442217	0.00706321	0.00213437	0
	HC	0.279	0.654	0.645	0.479	0.462	0.322	0.301	0.279	0.226	0.17		0.0532802	0.0378065	0.0491991	0.061904	0.0590631	0.0464232	0.0515418	0.0393686	0.0282528	9.25186e-18
	Click	0.455	0.557	0.693	0.605	0.582	0.49	0.425	0.453	0.373	0.35		0.0877171	0.0287924	0.0298161	0.0367045	0.018	0.0201108	0.0234876	0.0232403	0.0203333	1.85037e-17
	WGCNA	0.482	0.822	0.842	0.756	0.725	0.659	0.598	0.579	0.499	0.47		0.105807	0.0165193	0.012	0.01668	0.0112793	0.0208939	0.0139682	0.017477	0.0087496	3.70074e-17

## Sheet: Clust
		POG - yeast													POG - arabidopsis
			Number of datasets													Number of datasets
		r	1	2	3	4	5	6	7	8	9	10			r	1	2	3	4	5	6	7	8	9	10
	Replicate	1	0	0	0	0	0	0	0	0	0	0		Replicate	1	0	0	0	0	0	0	0	0	0	0
		2	0	0	0	0	0	0	0	0	0	0			2	0	0	0	0	0	0	0	0	0	0
		3	0	0	0	0	0	0	0	0	0	0			3	0	0	0	0	0	0	0	0	0	0
		4	0	0	0	0	0	0	0	0	0	0			4	0	0	0	0	0	0	0	0	0	0
		5	0	0	0	0	0	0	0	0	0	0			5	0	0	0	0	0	0	0	0	0	0
		6	0	0	0	0	0	0	0	0	0	0			6	0	0	0	0	0	0	0	0	0	0
		7	0	0	0	0	0	0	0	0	0	0			7	0	0	0	0	0	0	0	0	0	0
		8	0	0	0	0	0	0	0	0	0	0			8	0	0	0	0	0	0	0	0	0	0
		9	0	0	0	0	0	0	0	0	0	0			9	0	0	0	0	0	0	0	0	0	0
		10	0	0	0	0	0	0	0	0	0	0			10	0	0	0	0	0	0	0	0	0	0
		Total	0	0	0	0	0	0	0	0	0	0			Total	0	0	0	0	0	0	0	0	0	0
		Std	0	0	0	0	0	0	0	0	0	0			Std	0	0	0	0	0	0	0	0	0	0

## Sheet: CC
		POG - yeast													POG - arabidopsis
			Number of datasets													Number of datasets
		r	1	2	3	4	5	6	7	8	9	10			r	1	2	3	4	5	6	7	8	9	10
	Replicate	1	0.22	0.13	0.13	0.17	0.01	0.06	0.02	0.03	0.03	0		Replicate	1	0.01	0.03	0.13	0.11	0.06	0.05	0.08	0.02	0.06	0.03
		2	0.04	0.01	0.05	0.21	0.11	0.01	0.1	0.02	0.03	0			2	0.06	0.1	0.24	0.02	0.06	0.08	0.04	0.01	0.06	0.03
		3	0.03	0.06	0.13	0.02	0.26	0.05	0.01	0.02	0.23	0			3	0.02	0.04	0.12	0	0.04	0.06	0	0.02	0.06	0.03
		4	0.09	0.14	0.04	0.39	0	0.01	0.02	0.01	0.01	0			4	0.05	0.01	0.12	0.01	0.2	0.12	0.01	0.07	0.01	0.03
		5	0.05	0.01	0.01	0.17	0.03	0.03	0	0.04	0.05	0			5	0.11	0.19	0.22	0.24	0.08	0.03	0.05	0.13	0.01	0.03
		6	0.02	0.14	0.15	0.01	0.02	0.32	0	0.04	0.05	0			6	0	0.08	0.1	0.06	0	0.06	0.15	0.06	0.01	0.03
		7	0.08	0.04	0.21	0.01	0.11	0.01	0.12	0	0.03	0			7	0.02	0.27	0.11	0.02	0.14	0.06	0.3	0.13	0.21	0.03
		8	0.04	0.31	0.14	0.03	0.09	0.03	0	0.01	0.03	0			8	0.09	0.01	0.35	0.2	0.13	0.09	0.01	0.06	0.08	0.03
		9	0.13	0.31	0.3	0.04	0.06	0.01	0.03	0.03	0.03	0			9	0	0.08	0.26	0.37	0.03	0.07	0.09	0.06	0.07	0.03
		10	0.04	0.08	0.02	0.07	0.02	0.1	0.01	0.14	0.05	0			10	0.14	0.02	0.24	0.13	0.21	0.03	0.04	0.02	0.18	0.03
		Total	0.074	0.123	0.118	0.112	0.071	0.063	0.031	0.034	0.054	0			Total	0.05	0.083	0.189	0.116	0.095	0.065	0.077	0.058	0.075	0.03
		Std	0.0611374	0.109955	0.0915059	0.12318	0.0780954	0.0948742	0.0430633	0.0394968	0.0631049	0			Std	0.0492161	0.0856414	0.0845182	0.121765	0.0718409	0.0271825	0.0904372	0.0436654	0.0688396	7.31424e-18

## Sheet: KM
		POG - yeast													POG - arabidopsis
			Number of datasets													Number of datasets
		r	1	2	3	4	5	6	7	8	9	10			r	1	2	3	4	5	6	7	8	9	10
	Replicate	1	0.62	0.05	0.41	0.4	0.07	0.13	0.08	0.07	0.07	0.06		Replicate	1	0.06	0.08	0.07	0.28	0.09	0.17	0.18	0.15	0.15	0.14
		2	0.09	0.1	0.11	0.36	0.15	0.1	0.24	0.11	0.08	0.06			2	0.42	0.39	0.37	0.19	0.41	0.09	0.18	0.16	0.15	0.14
		3	0.11	0.12	0.29	0.11	0.48	0.12	0.1	0.1	0.08	0.06			3	0.08	0.54	0.73	0.09	0.09	0.09	0.2	0.15	0.15	0.14
		4	0.34	0.63	0.1	0.16	0.13	0.12	0.09	0.08	0.07	0.06			4	0.08	0.51	0.5	0.07	0.59	0.52	0.15	0.16	0.16	0.14
		5	0.07	0.08	0.08	0.36	0.13	0.11	0.09	0.11	0.1	0.06			5	0.3	0.41	0.42	0.63	0.09	0.16	0.1	0.5	0.1	0.14
		6	0.01	0.37	0.21	0.27	0.19	0.41	0.09	0.07	0.1	0.06			6	0.06	0.48	0.47	0.15	0.08	0.18	0.52	0.08	0.16	0.14
		7	0.38	0.13	0.38	0.07	0.33	0.14	0.15	0.08	0.07	0.06			7	0.07	0.43	0.28	0.13	0.57	0.09	0.49	0.47	0.16	0.14
		8	0.1	0.11	0.2	0.09	0.2	0.09	0.1	0.07	0.08	0.06			8	0.08	0.51	0.36	0.37	0.4	0.5	0.15	0.09	0.14	0.14
		9	0.11	0.11	0.11	0.12	0.2	0.09	0.14	0.1	0.07	0.06			9	0.07	0.53	0.52	0.39	0.09	0.2	0.16	0.09	0.15	0.15
		10	0.08	0.04	0.19	0.2	0.1	0.16	0.09	0.1	0.1	0.06			10	0.45	0.44	0.51	0.38	0.55	0.18	0.15	0.15	0.45	0.14
		Total	0.191	0.174	0.208	0.214	0.198	0.147	0.117	0.089	0.082	0.06			Total	0.167	0.432	0.423	0.268	0.296	0.218	0.228	0.2	0.177	0.141
		Std	0.192438	0.184704	0.117738	0.124383	0.122275	0.0949912	0.0490011	0.0166333	0.0131656	1.46285e-17			Std	0.158538	0.134148	0.173593	0.176056	0.227606	0.15943	0.148534	0.153551	0.0975306	0.00316228

## Sheet: SOMs
		POG - yeast													POG - arabidopsis
			Number of datasets													Number of datasets
		r	1	2	3	4	5	6	7	8	9	10			r	1	2	3	4	5	6	7	8	9	10
	Replicate	1	0.42	0	0.26	0.28	0.19	0.39	0	0	0	0		Replicate	1	0.1	0.5	0.38	0.4	0	0	0	0	0	0
		2	0.16	0.01	0.29	0	0.22	0	0	0	0	0			2	0.43	0.36	0.4	0.31	0.01	0.15	0	0	0	0
		3	0.29	0.15	0.48	0.11	0	0.12	0	0.09	0.27	0.08			3	0.21	0.6	0.76	0	0	0	0	0.15	0	0
		4	0.55	0.38	0.19	0.14	0	0	0	0	0	0			4	0.1	0.55	0.11	0.29	0.19	0.26	0	0	0	0
		5	0.15	0.26	0.14	0.36	0.21	0	0.25	0	0	0			5	0.36	0.44	0.46	0.63	0	0	0	0	0	0
		6	0.01	0.56	0	0.28	0.48	0	0.24	0	0	0			6	0.06	0.31	0.02	0	0.1	0	0	0.45	0	0
		7	0.33	0	0	0	0.25	0.29	0	0	0	0			7	0.65	0.54	0	0.03	0	0.42	0	0	0	0
		8	0.28	0.24	0	0.18	0	0	0	0	0	0			8	0.12	0.6	0.42	0.45	0.22	0	0	0.24	0	0
		9	0.33	0.42	0	0.17	0	0	0.17	0.1	0	0			9	0.06	0.52	0.67	0.42	0	0	0	0	0	0
		10	0.06	0.29	0	0.22	0	0.25	0	0	0	0.18			10	0	0.43	0.68	0.4	0.02	0	0	0	0	0
		Total	0.258	0.231	0.136	0.174	0.135	0.105	0.066	0.019	0.027	0.026			Total	0.209	0.485	0.39	0.293	0.054	0.083	0	0.084	0	0
		Std	0.165113	0.192264	0.167611	0.11787	0.163044	0.15013	0.108238	0.0401248	0.0853815	0.0596657			Std	0.207067	0.0980079	0.273415	0.215615	0.085531	0.148178	0	0.153493	0	0

## Sheet: MCL
		POG - yeast													POG - arabidopsis
			Number of datasets													Number of datasets
		r	1	2	3	4	5	6	7	8	9	10			r	1	2	3	4	5	6	7	8	9	10
	Replicate	1	0.38	0.12	0.07	0.03	0.03	0.02	0.01	0.03	0.01	0.02		Replicate	1	0.08	0.21	0.29	0.17	0.1	0.03	0.01	0.01	0.01	0
		2	0.11	0.12	0.07	0.08	0.09	0.03	0.01	0.01	0	0.02			2	0.43	0.16	0.33	0.07	0.11	0.1	0.01	0	0.01	0
		3	0.42	0.09	0.08	0.04	0.02	0.06	0.03	0.02	0.02	0.02			3	0.04	0.39	0.45	0.15	0.1	0.1	0.03	0	0.01	0
		4	0.23	0.3	0.09	0.05	0.06	0.05	0.01	0.02	0.02	0.02			4	0.06	0.36	0.35	0.27	0.02	0.01	0.04	0.01	0	0
		5	0.22	0.18	0.12	0.03	0.04	0.01	0.02	0.02	0.01	0.02			5	0.35	0.26	0.29	0.24	0.12	0.04	0.04	0.01	0.02	0
		6	0.01	0.2	0.09	0.04	0.08	0.03	0.02	0.03	0.01	0.02			6	0.17	0.14	0.26	0.06	0.14	0.03	0	0.06	0	0
		7	0.32	0.14	0.1	0.11	0.02	0.09	0.02	0.02	0.01	0.02			7	0.27	0.3	0.14	0.06	0.02	0.09	0.01	0.01	0	0
		8	0.25	0.11	0.07	0.06	0.03	0.03	0.01	0	0	0.02			8	0.13	0.36	0.35	0.02	0.03	0.01	0.02	0.04	0.01	0
		9	0.24	0.11	0.1	0.07	0.07	0.04	0.03	0.03	0.01	0.02			9	0.05	0.48	0.26	0.01	0.15	0.03	0.01	0.05	0.01	0
		10	0.08	0.13	0.11	0.08	0.03	0.01	0.02	0.01	0.01	0.02			10	0.24	0.4	0.33	0.05	0.03	0.02	0.01	0	0	0
		Total	0.226	0.15	0.09	0.059	0.047	0.037	0.018	0.019	0.01	0.02			Total	0.182	0.306	0.305	0.11	0.082	0.046	0.018	0.019	0.007	0
		Std	0.130145	0.062361	0.0176383	0.0260128	0.0258414	0.0245176	0.00788811	0.00994429	0.00666667	3.65712e-18			Std	0.136039	0.111674	0.0803119	0.0918937	0.0515967	0.0362706	0.0139841	0.0223358	0.00674949	0

## Sheet: HC
		POG - yeast													POG - arabidopsis
			Number of datasets													Number of datasets
		r	1	2	3	4	5	6	7	8	9	10			r	1	2	3	4	5	6	7	8	9	10
	Replicate	1	0.71	0.32	0.4	0.52	0.25	0.2	0.17	0.1	0.1	0.09		Replicate	1	0.18	0.36	0.35	0.56	0.33	0.24	0.18	0.19	0.17	0.17
		2	0.14	0.25	0.6	0.47	0.19	0.17	0.35	0.14	0.09	0.09			2	0.43	0.63	0.67	0.25	0.62	0.31	0.24	0.24	0.17	0.17
		3	0.26	0.25	0.43	0.2	0.35	0.34	0.14	0.14	0.15	0.09			3	0.14	0.76	0.84	0.3	0.24	0.32	0.19	0.16	0.17	0.17
		4	0.55	0.55	0.43	0.24	0.18	0.16	0.1	0.11	0.1	0.09			4	0.18	0.71	0.73	0.33	0.64	0.53	0.22	0.22	0.2	0.17
		5	0.28	0.35	0.22	0.41	0.16	0.25	0.16	0.14	0.14	0.09			5	0.56	0.57	0.72	0.68	0.3	0.2	0.28	0.5	0.19	0.17
		6	0.15	0.63	0.18	0.25	0.23	0.32	0.16	0.1	0.14	0.09			6	0.17	0.78	0.72	0.32	0.32	0.22	0.58	0.26	0.2	0.17
		7	0.52	0.48	0.41	0.28	0.38	0.19	0.18	0.15	0.1	0.09			7	0.18	0.67	0.4	0.29	0.69	0.26	0.63	0.5	0.22	0.17
		8	0.22	0.19	0.19	0.17	0.17	0.11	0.16	0.11	0.09	0.09			8	0.19	0.71	0.67	0.71	0.69	0.64	0.24	0.29	0.23	0.17
		9	0.24	0.19	0.29	0.25	0.3	0.14	0.16	0.14	0.1	0.09			9	0.2	0.68	0.6	0.67	0.27	0.21	0.23	0.27	0.24	0.17
		10	0.06	0.11	0.22	0.14	0.21	0.2	0.15	0.2	0.14	0.09			10	0.56	0.67	0.75	0.68	0.52	0.29	0.22	0.16	0.47	0.17
		Total	0.313	0.332	0.337	0.293	0.242	0.208	0.173	0.133	0.115	0.09			Total	0.279	0.654	0.645	0.479	0.462	0.322	0.301	0.279	0.226	0.17
		Std	0.209499	0.170542	0.138086	0.129276	0.0772873	0.0746548	0.0658365	0.030203	0.0241523	1.46285e-17			Std	0.168487	0.119555	0.155581	0.195758	0.186774	0.146803	0.162989	0.124495	0.0893433	2.92569e-17

## Sheet: Click
		POG - yeast													POG - arabidopsis
			Number of datasets													Number of datasets
		r	1	2	3	4	5	6	7	8	9	10			r	1	2	3	4	5	6	7	8	9	10
	Replicate	1	0.63	0.48	0.43	0.62	0.37	0.37	0.24	0.12	0.15	0.11		Replicate	1	0.27	0.35	0.61	0.48	0.51	0.42	0.43	0.4	0.33	0.35
		2	NaN	0.55	0.67	0.5	0.31	0.32	0.33	0.23	0.24	0.11			2	0.7	0.52	0.53	0.48	0.51	0.53	0.31	0.41	0.33	0.35
		3	0.55	0.58	0.4	0.49	0.41	0.44	0.26	0.26	0.15	0.11			3	0.58	0.63	0.85	0.51	0.65	0.52	0.37	0.36	0.33	0.35
		4	0.7	0.71	0.46	0.4	0.3	0.33	0.31	0.19	0.22	0.11			4	0.22	0.57	0.7	0.62	0.6	0.53	0.37	0.4	0.36	0.35
		5	0.87	0.61	0.45	0.38	0.31	0.34	0.36	0.35	0.19	0.11			5	NaN	0.49	0.78	0.8	0.5	0.5	0.51	0.53	0.5	0.35
		6	0	0.76	0.6	0.39	0.3	0.4	0.36	0.17	0.19	0.11			6	NaN	0.65	0.72	0.5	0.59	0.48	0.5	0.5	0.36	0.35
		7	0.53	0.63	0.52	0.3	0.4	0.39	0.25	0.2	0.15	0.11			7	0.71	0.53	0.72	0.56	0.6	0.49	0.55	0.53	0.31	0.35
		8	0.68	0.56	0.41	0.31	0.36	0.34	0.27	0.37	0.24	0.11			8	0.25	0.57	0.59	0.74	0.66	0.61	0.42	0.54	0.34	0.35
		9	0.62	0.56	0.6	0.34	0.22	0.19	0.23	0.26	0.15	0.11			9	0.09	0.64	0.74	0.69	0.6	0.41	0.4	0.5	0.4	0.35
		10	0.21	0.58	0.41	0.48	0.44	0.34	0.22	0.26	0.19	0.11			10	0.82	0.62	0.69	0.67	0.6	0.41	0.39	0.36	0.47	0.35
		Total	0.532222	0.602	0.495	0.421	0.342	0.346	0.283	0.241	0.187	0.11			Total	0.455	0.557	0.693	0.605	0.582	0.49	0.425	0.453	0.373	0.35
		Std	0.266635	0.0813497	0.0967528	0.100383	0.065963	0.066366	0.0529255	0.077237	0.036833	1.46285e-17			Std	0.277386	0.0910494	0.0942868	0.11607	0.056921	0.0635959	0.0742743	0.0734923	0.0642996	5.85139e-17

## Sheet: WGCNA
		POG - yeast													POG - arabidopsis
			Number of datasets													Number of datasets
		r	1	2	3	4	5	6	7	8	9	10			r	1	2	3	4	5	6	7	8	9	10
	Replicate	1	0.86	0.79	0.62	0.63	0.6	0.5	0.39	0.34	0.3	0.29		Replicate	1	0.23	0.85	0.85	0.73	0.75	0.62	0.59	0.53	0.47	0.47
		2	0.25	0.76	0.73	0.66	0.58	0.5	0.47	0.38	0.34	0.29			2	0.93	0.75	0.81	0.65	0.74	0.77	0.61	0.55	0.47	0.47
		3	0.8	0.7	0.49	0.65	0.58	0.53	0.4	0.44	0.37	0.29			3	0.24	0.85	0.9	0.75	0.74	0.68	0.57	0.54	0.47	0.47
		4	0.91	0.75	0.72	0.6	0.49	0.45	0.41	0.34	0.31	0.29			4	0.16	0.82	0.84	0.82	0.69	0.65	0.6	0.49	0.5	0.47
		5	0.89	0.75	0.74	0.55	0.61	0.51	0.54	0.46	0.35	0.29			5	0.66	0.89	0.88	0.82	0.68	0.61	0.63	0.62	0.56	0.47
		6	0.13	0.67	0.72	0.62	0.63	0.56	0.54	0.33	0.35	0.29			6	0.44	0.85	0.87	0.72	0.78	0.59	0.64	0.62	0.5	0.47
		7	0.56	0.79	0.61	0.68	0.63	0.57	0.47	0.32	0.3	0.29			7	0.93	0.76	0.81	0.72	0.71	0.77	0.67	0.62	0.51	0.47
		8	0.89	0.75	0.63	0.67	0.6	0.51	0.39	0.39	0.34	0.29			8	0.18	0.82	0.84	0.78	0.75	0.68	0.59	0.66	0.5	0.47
		9	0.85	0.75	0.62	0.7	0.64	0.39	0.41	0.37	0.3	0.29			9	0.17	0.75	0.77	0.79	0.74	0.6	0.57	0.62	0.49	0.47
		10	0.38	0.73	0.71	0.69	0.71	0.45	0.37	0.44	0.35	0.29			10	0.88	0.88	0.85	0.78	0.67	0.62	0.51	0.54	0.52	0.47
		Total	0.652	0.744	0.659	0.645	0.607	0.497	0.439	0.381	0.331	0.29			Total	0.482	0.822	0.842	0.756	0.725	0.659	0.598	0.579	0.499	0.47
		Std	0.298284	0.0368782	0.0792254	0.0460072	0.0557873	0.0543752	0.0624411	0.0506513	0.0260128	0			Std	0.334591	0.0522388	0.0379473	0.0527468	0.0356682	0.0660724	0.0441714	0.055267	0.0276687	1.17028e-16
