# Supplementary material for: Clust: automatic extraction of optimal co-expressed gene clusters from gene expression data
Source: Genome Biol. 2018 Oct 25;19:172. doi: 10.1186/s13059-018-1536-8 (PMC6203272; doi:10.1186/s13059-018-1536-8)
Supplement: Supplementary file 14 — Table S12. Percentages of genes included in the clusters in the results of applying each of the eight clustering methods to multiple datasets simultaneously. (XLSX 149 kb) [file 13059_2018_1536_MOESM14_ESM.xlsx]

## Sheet: Summary
		Yeast
		Average PAG for each method at the given numbers of datasets											Standard error of PAG for each method at the given numbers of datasets
		Number of datasets											Number of datasets
	Method	1	2	3	4	5	6	7	8	9	10		1	2	3	4	5	6	7	8	9	10
	Clust	0.461243	0.0816441	0.0783684	0.0400092	0.0222283	0.0257933	0.0234352	0.0174884	0.0154832	0.0167203		0.0544471	0.0105567	0.0136954	0.00350925	0.00243562	0.00363676	0.00246602	0.00215539	0.00133049	0
	CC	0.731846	0.692777	0.713541	0.75999	0.729702	0.736729	0.737155	0.769979	0.755286	0.733119		0.0223533	0.0194333	0.0258523	0.0166626	0.0229428	0.0252845	0.0207709	0.0224246	0.0182727	0
	KM	0.999708	0.999869	0.999921	0.999932	0.999951	1	0.999968	0.999937	0.999845	1		0.000174446	7.04849e-05	4.02081e-05	3.44508e-05	3.27517e-05	0	3.15557e-05	4.16962e-05	5.18858e-05	0
	SOMs	0.99988	0.999389	0.998525	0.998564	0.999008	0.998749	0.999252	0.999525	0.9997	0.998714		6.72535e-05	0.000185189	0.000396526	0.000430001	0.000305231	0.000367231	0.000364335	0.000292328	0.000132255	0.000655472
	MCL	0.945174	0.707843	0.536759	0.361542	0.289192	0.268707	0.202665	0.188769	0.184495	0.173633		0.0186296	0.0232389	0.045154	0.0257896	0.0283532	0.0243747	0.0188369	0.0206726	0.0156469	9.25186e-18
	HC	0.998901	0.995773	0.991277	0.995718	0.994808	0.994259	0.996939	0.999874	0.999845	1		0.000714834	0.0025283	0.00356712	0.00249469	0.00344172	0.00382869	0.0030609	7.02391e-05	5.18858e-05	0
	Click	0.935494	0.996541	0.994039	0.992036	0.990645	0.986844	0.987813	0.987278	0.992063	0.954341		0.0600316	0.00102334	0.00446709	0.00207561	0.00275614	0.0101961	0.00579191	0.00394063	0.0022806	0
	WGCNA	0.999183	0.999053	0.998918	0.999257	0.999463	0.999573	0.999627	0.999969	0.999584	1		0.000443609	0.000393703	0.000395077	0.000362994	0.00034288	0.00022992	0.000214154	3.07787e-05	9.61289e-05	0
		Arabidopsis
		Average PAG for each method at the given numbers of datasets											Standard error of PAG for each method at the given numbers of datasets
		Number of datasets											Number of datasets
	Method	1	2	3	4	5	6	7	8	9	10		1	2	3	4	5	6	7	8	9	10
	Clust	0.49078	0.101262	0.115732	0.0375418	0.0142563	0.01526	0.010928	0.00695364	0.00473285	0.00262812		0.0520631	0.0116068	0.0159388	0.00737144	0.00317885	0.00168994	0.000971035	0.000355354	0.00033268	1.4456e-19
	CC	0.672938	0.636684	0.627394	0.676285	0.662065	0.738378	0.68343	0.713142	0.715675	0.694408		0.0273594	0.0300098	0.0282917	0.0293988	0.0303637	0.0375075	0.0240478	0.0380122	0.023144	0
	KM	0.999842	0.999898	0.999978	0.999955	0.999761	0.999967	0.999916	0.999873	0.9999	0.999854		7.1516e-05	7.13418e-05	1.51976e-05	1.53e-05	0.000175447	2.25256e-05	8.38457e-05	6.83718e-05	2.17847e-05	0
	SOMs	0.99995	0.999606	0.999609	0.999522	0.999684	0.999541	0.999949	0.99948	0.9999	0.999927		2.68626e-05	0.000118726	0.000140469	0.000218164	0.000132335	0.000169203	3.85365e-05	0.00024859	4.3213e-05	3.26481e-05
	MCL	0.917429	0.909302	0.825492	0.380106	0.359466	0.209992	0.115059	0.130077	0.0919492	0.0759235		0.068097	0.0747628	0.0745372	0.104306	0.0724422	0.0533772	0.0191125	0.0260445	0.011859	0
	HC	0.999825	0.998084	0.99573	0.998065	0.997709	0.999609	0.998412	0.998071	0.99884	0.999854		0.000124657	0.000892695	0.00086165	0.000655181	0.000766674	0.000325324	0.00122072	0.00123957	0.00100451	0
	Click	0.971687	0.991893	0.962071	0.996516	0.997805	0.998195	0.998199	0.997192	0.999466	0.998686		0.0116454	0.00480485	0.0368823	0.00136149	0.000921739	0.000644119	0.000575474	0.00129195	0.000328558	3.70074e-17
	WGCNA	0.999865	0.999657	0.999698	0.999171	0.999666	0.999655	0.999778	0.999591	0.999373	0.998394		7.3342e-05	0.000176556	0.000128041	0.000279957	0.00022267	0.000188884	0.000137157	0.000222234	0.000282023	0

## Sheet: Clust
		PAG - yeast													PAG - arabidopsis
			Number of datasets													Number of datasets
		r	1	2	3	4	5	6	7	8	9	10			r	1	2	3	4	5	6	7	8	9	10
	Replicate	1	0.33462	0.0879422	0.026439	0.041021	0.024263	0.0527407	0.0212508	0.0283164	0.0190779	0.0167203		Replicate	1	0.371681	0.134402	0.127635	0.0555877	0.0244792	0.0154819	0.0109141	0.00623096	0.00490691	0.00262812
		2	0.780239	0.0569812	0.0895984	0.0235824	0.0291439	0.0200419	0.0113601	0.0119844	0.00960615	0.0167203			2	0.511978	0.0804411	0.105589	0.0259699	0.0207709	0.0186754	0.0155408	0.00473461	0.00490691	0.00262812
		3	0.450075	0.0581629	0.12844	0.0396543	0.0137244	0.0124301	0.0362879	0.010162	0.00980667	0.0167203			3	0.434179	0.0730791	0.0324568	0.0893653	0.0334886	0.0121468	0.0157121	0.00798062	0.00490691	0.00262812
		4	0.350621	0.0331453	0.0243237	0.0557399	0.0183276	0.0245635	0.0294118	0.0249532	0.0146637	0.0167203			4	0.436069	0.0983334	0.163644	0.0391996	0.00937822	0.0145861	0.00747526	0.00632737	0.00363484	0.00262812
		5	0.418312	0.113154	0.0684638	0.0263615	0.0206612	0.0236632	0.0237352	0.0119987	0.0179718	0.0167203			5	0.620167	0.108457	0.115321	0.0570797	0.0069511	0.0160103	0.00856616	0.00794664	0.00582304	0.00262812
		6	0.665653	0.112962	0.105785	0.0535083	0.0228512	0.0167338	0.0237352	0.021544	0.0179718	0.0167203			6	0.637313	0.0458756	0.158402	0.0277561	0.0204453	0.0162666	0.0134153	0.00734377	0.00363484	0.00262812
		7	0.305936	0.0699029	0.0583961	0.0340753	0.01429	0.0307828	0.0247046	0.0231684	0.0190779	0.0167203			7	0.368916	0.10401	0.0244746	0.0140274	0.00469346	0.0163224	0.00964785	0.00794664	0.0046303	0.00262812
		8	0.322368	0.0693886	0.160615	0.0313287	0.0141435	0.0161725	0.0279465	0.0111801	0.00960615	0.0167203			8	0.695145	0.0983334	0.119269	0.0224162	0.00334382	0.00847796	0.00751243	0.00720122	0.00306816	0.00262812
		9	0.337885	0.0693886	0.0604891	0.0482147	0.0272109	0.0289101	0.0104195	0.0200753	0.0190779	0.0167203			9	0.658206	0.0879482	0.148121	0.0214367	0.00622679	0.00788177	0.011427	0.00584398	0.00651042	0.00262812
		10	0.646716	0.145414	0.0611335	0.0466059	0.0376671	0.0318949	0.0255009	0.0115016	0.0179718	0.0167203			10	0.174141	0.181742	0.162408	0.0225797	0.0127861	0.0267505	0.00906909	0.00798062	0.00530618	0.00262812
		Total	0.461243	0.0816441	0.0783684	0.0400092	0.0222283	0.0257933	0.0234352	0.0174884	0.0154832	0.0167203			Total	0.49078	0.101262	0.115732	0.0375418	0.0142563	0.01526	0.010928	0.00695364	0.00473285	0.00262812
		Std	0.172177	0.0333832	0.0433086	0.0110972	0.00770211	0.0115004	0.00779823	0.00681595	0.00420738	0			Std	0.164638	0.0367038	0.0504028	0.0233105	0.0100524	0.00534406	0.00307068	0.00112373	0.00105203	4.5714e-19

## Sheet: CC
		PAG - yeast													PAG - arabidopsis
			Number of datasets													Number of datasets
		r	1	2	3	4	5	6	7	8	9	10			r	1	2	3	4	5	6	7	8	9	10
	Replicate	1	0.790587	0.698847	0.537593	0.739289	0.815027	0.809481	0.82878	0.84703	0.784102	0.733119		Replicate	1	0.533975	0.620838	0.847483	0.534646	0.709427	0.818991	0.696019	0.770424	0.808775	0.694408
		2	0.649915	0.734694	0.748198	0.674881	0.754098	0.740652	0.599558	0.725195	0.836375	0.733119			2	0.571287	0.55023	0.613326	0.775035	0.637907	0.818451	0.718386	0.740095	0.808775	0.694408
		3	0.737237	0.573606	0.66055	0.797153	0.640474	0.788067	0.757882	0.792633	0.709442	0.733119			3	0.775773	0.740467	0.655759	0.673371	0.784702	0.810668	0.728839	0.800342	0.808775	0.694408
		4	0.655588	0.686413	0.759494	0.738553	0.626346	0.71974	0.76348	0.838428	0.665604	0.733119			4	0.728112	0.738139	0.555282	0.698338	0.610335	0.580289	0.654243	0.781843	0.665455	0.694408
		5	0.880308	0.735031	0.775781	0.757822	0.788797	0.629379	0.700187	0.741396	0.717587	0.733119			5	0.625674	0.618755	0.614431	0.572793	0.755992	0.711685	0.825778	0.510288	0.729158	0.694408
		6	0.772738	0.623461	0.810331	0.709743	0.806544	0.623799	0.700187	0.859366	0.717587	0.733119			6	0.689666	0.447716	0.61708	0.788967	0.714675	0.794963	0.694802	0.845781	0.665455	0.694408
		7	0.682648	0.695922	0.649883	0.8277	0.653766	0.697743	0.796455	0.742642	0.784102	0.733119			7	0.804363	0.608192	0.607854	0.786547	0.501809	0.865548	0.551375	0.510288	0.622486	0.694408
		8	0.749269	0.690265	0.684866	0.819021	0.680985	0.837975	0.752734	0.729193	0.836375	0.733119			8	0.691481	0.738139	0.676157	0.662012	0.515146	0.48833	0.724579	0.637308	0.697787	0.694408
		9	0.684143	0.690265	0.725869	0.719127	0.784929	0.682278	0.692076	0.79611	0.784102	0.733119			9	0.695131	0.700387	0.553611	0.570789	0.721433	0.728571	0.609713	0.734711	0.72338	0.694408
		10	0.716027	0.799268	0.782849	0.816616	0.746051	0.83818	0.780206	0.627796	0.717587	0.733119			10	0.613923	0.603972	0.532958	0.700348	0.669224	0.766285	0.630568	0.800342	0.626703	0.694408
		Total	0.731846	0.692777	0.713541	0.75999	0.729702	0.736729	0.737155	0.769979	0.755286	0.733119			Total	0.672938	0.636684	0.627394	0.676285	0.662065	0.738378	0.68343	0.713142	0.715675	0.694408
		Std	0.0706873	0.0614536	0.081752	0.0526918	0.0725516	0.0799567	0.0656833	0.0709128	0.0577833	0			Std	0.0865181	0.0948994	0.0894663	0.092967	0.0960185	0.118609	0.0760459	0.120205	0.0731878	0

## Sheet: KM
		PAG - yeast													PAG - arabidopsis
			Number of datasets													Number of datasets
		r	1	2	3	4	5	6	7	8	9	10			r	1	2	3	4	5	6	7	8	9	10
	Replicate	1	0.999081	0.999805	0.999725	0.999772	0.999739	1	1	0.999692	0.999682	1		Replicate	1	1	1	0.999917	1	0.999882	1	1	1	0.999856	0.999854
		2	1	0.999798	1	1	1	1	0.999684	1	1	1			2	0.999883	1	1	0.999893	0.998203	1	1	1	0.999856	0.999854
		3	1	1	1	1	1	1	1	0.999682	0.99972	1			3	0.999455	0.999745	1	0.999905	0.999901	1	1	0.999857	0.999856	0.999854
		4	0.999817	0.999295	0.999752	0.999779	0.999771	1	1	1	0.999681	1			4	1	0.999298	1	1	0.999719	1	1	1	0.99986	0.999854
		5	1	1	1	1	1	1	1	1	1	1			5	1	1	0.999863	0.999929	1	0.999871	1	0.99929	0.999858	0.999854
		6	1	1	1	1	1	1	1	1	1	1			6	0.999849	0.999937	1	0.999913	1	1	0.999162	0.999861	0.99986	0.999854
		7	1	1	1	1	1	1	1	1	0.999682	1			7	1	1	1	1	1	1	1	1	1	0.999854
		8	1	1	0.999735	1	1	1	1	1	1	1			8	0.999414	1	1	0.999908	0.999902	0.999801	1	0.999862	1	0.999854
		9	0.999818	1	1	0.999773	1	1	1	1	0.999682	1			9	0.99982	1	1	1	1	1	1	1	1	0.999854
		10	0.998363	0.999797	1	1	1	1	1	1	1	1			10	1	1	1	1	1	1	1	0.999857	0.999857	0.999854
		Total	0.999708	0.999869	0.999921	0.999932	0.999951	1	0.999968	0.999937	0.999845	1			Total	0.999842	0.999898	0.999978	0.999955	0.999761	0.999967	0.999916	0.999873	0.9999	0.999854
		Std	0.000551648	0.000222893	0.000127149	0.000108943	0.00010357	0	9.97879e-05	0.000131855	0.000164077	0			Std	0.000226153	0.000225603	4.80591e-05	4.83828e-05	0.000554812	7.1232e-05	0.000265143	0.000216211	6.88892e-05	0

## Sheet: SOMs
		PAG - yeast													PAG - arabidopsis
			Number of datasets													Number of datasets
		r	1	2	3	4	5	6	7	8	9	10			r	1	2	3	4	5	6	7	8	9	10
	Replicate	1	1	0.999805	0.999725	0.999088	0.999739	0.997926	0.999696	1	1	0.999678		Replicate	1	0.999769	0.999615	0.999256	0.999807	0.999647	1	1	1	0.999856	0.999854
		2	1	0.999798	0.999485	0.99894	0.998634	0.999402	0.999684	1	0.99968	0.999678			2	0.999883	1	0.999818	0.999466	1	0.998469	0.999624	0.999875	0.999567	0.999708
		3	1	0.999398	0.996942	0.997458	0.999731	0.996582	1	0.997142	0.998599	0.994212			3	1	0.999427	0.999205	0.999905	0.999901	0.999472	1	0.997577	1	1
		4	1	0.999295	0.998511	0.995355	0.99748	1	1	1	1	0.999035			4	1	0.99917	1	0.999766	0.999906	0.999737	1	1	1	1
		5	1	1	0.996149	0.997683	0.999082	0.999385	0.999375	1	0.999679	0.999678			5	1	0.999124	0.999863	0.999929	0.998802	0.998838	1	0.999432	0.999858	1
		6	0.999532	0.998552	0.999587	0.999495	0.997144	0.997211	0.998751	1	0.999679	0.999678			6	0.999849	0.999556	1	1	0.999091	0.999738	1	0.998753	0.99986	0.999854
		7	1	0.998252	0.997405	0.99945	0.999405	0.999707	0.999463	0.999687	1	1			7	1	1	1	0.999831	1	0.999908	1	0.999858	1	1
		8	1	0.999799	0.99894	0.999161	0.999738	0.998503	0.999392	1	0.99968	0.999678			8	1	0.99917	0.998767	0.999081	0.999607	1	1	0.999308	1	1
		9	0.999454	0.999195	0.999142	0.999773	0.999738	0.999711	0.996161	0.998745	1	1			9	1	1	0.999263	0.997713	0.999891	1	0.999864	1	1	0.999854
		10	0.999818	0.999797	0.999363	0.99924	0.999392	0.999062	1	0.999681	0.999679	0.995498			10	1	1	0.999913	0.999718	1	0.999249	1	1	0.999857	1
		Total	0.99988	0.999389	0.998525	0.998564	0.999008	0.998749	0.999252	0.999525	0.9997	0.998714			Total	0.99995	0.999606	0.999609	0.999522	0.999684	0.999541	0.999949	0.99948	0.9999	0.999927
		Std	0.000212674	0.00058562	0.00125392	0.00135978	0.000965226	0.00116128	0.00115213	0.000924423	0.000418227	0.00207278			Std	8.49469e-05	0.000375444	0.000444203	0.000689897	0.00041848	0.000535066	0.000121863	0.000786111	0.000136652	0.000103242

## Sheet: MCL
		PAG - yeast													PAG - arabidopsis
			Number of datasets													Number of datasets
		r	1	2	3	4	5	6	7	8	9	10			r	1	2	3	4	5	6	7	8	9	10
	Replicate	1	0.937672	0.656635	0.456073	0.190747	0.173754	0.356741	0.235883	0.271468	0.244197	0.173633		Replicate	1	0.99596	0.894343	0.765562	0.880718	0.545604	0.105664	0.0711894	0.0726945	0.0887574	0.0759235
		2	1	0.640129	0.504892	0.381558	0.323543	0.349985	0.0817293	0.133779	0.130323	0.173633			2	0.993573	0.999634	0.963044	0.170888	0.598662	0.479437	0.0852237	0.0728881	0.0887574	0.0759235
		3	0.97973	0.672684	0.797887	0.39756	0.196179	0.267557	0.303391	0.111146	0.163911	0.173633			3	0.994746	0.998154	0.860237	0.73456	0.634103	0.443623	0.111505	0.0866467	0.0887574	0.0759235
		4	0.920928	0.811001	0.477786	0.45543	0.269187	0.286771	0.238971	0.270742	0.229519	0.173633			4	0.943212	0.998084	0.912676	0.69787	0.0961268	0.0838371	0.144873	0.0888583	0.0782888	0.0759235
		5	0.877512	0.815182	0.367137	0.260429	0.286272	0.175784	0.159275	0.167982	0.15276	0.173633			5	1	0.999781	0.915171	0.718734	0.513902	0.0965784	0.270427	0.0744998	0.194291	0.0759235
		6	0.998363	0.800145	0.511983	0.408127	0.348481	0.124884	0.159275	0.21544	0.15276	0.173633			6	0.999849	0.242893	0.907369	0.161332	0.463426	0.137741	0.0830073	0.268117	0.0782888	0.0759235
		7	0.996195	0.623689	0.753698	0.362737	0.176838	0.310173	0.219119	0.175016	0.244197	0.173633			7	0.93865	1	0.173396	0.121683	0.100029	0.431575	0.0578871	0.0744998	0.0808855	0.0759235
		8	0.912829	0.673371	0.622847	0.324476	0.332373	0.237197	0.223876	0.145342	0.130323	0.173633			8	1	0.998084	0.953593	0.0780891	0.0688434	0.0586475	0.128558	0.253843	0.0942362	0.0759235
		9	0.832332	0.673371	0.417632	0.427564	0.324176	0.343452	0.213874	0.27729	0.244197	0.173633			9	1	0.991247	0.919676	0.0977515	0.426153	0.131034	0.0954972	0.222071	0.0684317	0.0759235
		10	0.99618	0.712223	0.457652	0.406788	0.461118	0.234522	0.191257	0.119489	0.15276	0.173633			10	0.308296	0.970794	0.884192	0.13943	0.147807	0.131781	0.102427	0.0866467	0.0587982	0.0759235
		Total	0.945174	0.707843	0.536759	0.361542	0.289192	0.268707	0.202665	0.188769	0.184495	0.173633			Total	0.917429	0.909302	0.825492	0.380106	0.359466	0.209992	0.115059	0.130077	0.0919492	0.0759235
		Std	0.058912	0.0734878	0.14279	0.0815538	0.0896608	0.0770796	0.0595674	0.0653725	0.0494799	2.92569e-17			Std	0.215342	0.236421	0.235707	0.329844	0.229082	0.168794	0.0604389	0.0823598	0.0375014	0

## Sheet: HC
		PAG - yeast													PAG - arabidopsis
			Number of datasets													Number of datasets
		r	1	2	3	4	5	6	7	8	9	10			r	1	2	3	4	5	6	7	8	9	10
	Replicate	1	0.99283	0.999805	0.981548	0.995442	0.999739	1	1	0.999692	0.999682	1		Replicate	1	1	1	0.999917	0.997491	0.999882	1	1	1	0.999856	0.999854
		2	1	0.999798	0.994851	0.983042	1	1	0.969391	1	1	1			2	1	1	0.995358	0.999893	0.995207	1	1	1	0.999856	0.999854
		3	1	1	0.975535	1	0.976857	0.972032	1	0.999682	0.99972	1			3	1	0.998536	0.996754	0.999905	0.999901	1	1	0.999857	0.999856	0.999854
		4	0.999817	0.981664	0.970961	0.999779	0.999771	1	1	1	0.999681	1			4	1	0.99917	0.99331	1	0.996061	0.996715	1	1	0.99986	0.999854
		5	1	1	1	0.979143	1	1	1	1	1	1			5	0.999426	0.999124	0.994655	0.996651	1	0.999871	1	0.990634	0.99929	0.999854
		6	0.998831	0.996862	1	1	1	0.970561	1	1	1	1			6	1	0.994924	0.992769	0.999913	1	1	0.987982	0.999861	0.99986	0.999854
		7	0.997717	0.979806	0.990138	1	0.971718	1	1	1	0.999682	1			7	1	1	1	1	0.994231	1	0.996141	0.990634	1	0.999854
		8	1	1	0.999735	1	1	1	1	1	1	1			8	0.998828	0.99917	0.99249	0.995498	0.995771	1	1	0.999862	1	0.999854
		9	0.999818	1	1	0.999773	1	1	1	1	0.999682	1			9	1	0.991247	0.997329	0.996094	1	0.999507	1	1	1	0.999854
		10	1	0.999797	1	1	1	1	1	0.999361	1	1			10	1	0.998665	0.994716	0.995202	0.996036	1	1	0.999857	0.989818	0.999854
		Total	0.998901	0.995773	0.991277	0.995718	0.994808	0.994259	0.996939	0.999874	0.999845	1			Total	0.999825	0.998084	0.99573	0.998065	0.997709	0.999609	0.998412	0.998071	0.99884	0.999854
		Std	0.0022605	0.00799517	0.0112802	0.00788891	0.0108837	0.0121074	0.00967942	0.000222116	0.000164077	0			Std	0.000394201	0.00282295	0.00272478	0.00207186	0.00242444	0.00102876	0.00386026	0.00391986	0.00317655	0

## Sheet: Click
		PAG - yeast													PAG - arabidopsis
			Number of datasets													Number of datasets
		r	1	2	3	4	5	6	7	8	9	10			r	1	2	3	4	5	6	7	8	9	10
	Replicate	1	0.999081	0.989642	0.999725	0.999088	0.997913	0.896	1	0.975069	0.999682	0.954341		Replicate	1	0.994536	0.959464	0.999917	0.999131	0.991409	0.999097	0.999876	0.999862	1	0.998686
		2	NaN	0.995757	0.997683	1	0.988616	0.998803	0.998422	0.981048	0.982709	0.954341			2	0.961552	0.967332	0.630166	1	1	0.999898	1	0.997757	1	0.998686
		3	0.999437	0.998797	1	0.996441	0.994618	0.999378	0.994646	0.982534	0.995517	0.954341			3	0.994449	1	0.998543	0.993834	0.998712	0.999208	0.999747	1	1	0.998686
		4	0.999635	0.997179	1	0.992701	0.997938	0.994377	0.976103	0.960699	0.98183	0.954341			4	0.943212	1	0.999296	0.995202	1	0.999343	0.997578	1	1	0.998686
		5	0.998078	1	0.994437	0.999421	0.997934	1	1	1	0.99294	0.954341			5	NaN	0.998831	0.999863	1	0.994008	0.995094	0.995256	0.989783	0.999432	0.998686
		6	0.429273	1	0.997934	0.980818	0.980265	1	1	0.994913	0.99294	0.954341			6	NaN	1	0.994318	0.98829	0.999432	0.999082	0.999162	0.996536	1	0.998686
		7	0.998858	0.996117	0.999221	0.989283	1	0.985048	0.998389	0.996869	0.999682	0.954341			7	0.98589	1	1	0.998479	0.999316	0.994098	1	0.989783	0.996961	0.998686
		8	1	0.994368	0.954148	0.989091	0.975904	0.996706	0.941677	0.998758	0.982709	0.954341			8	0.999951	1	0.998879	0.999541	0.99823	0.999102	0.99672	0.9982	1	0.998686
		9	0.99909	0.994368	1	0.985672	0.981162	1	0.987113	0.992472	0.999682	0.954341			9	0.895401	0.997307	0.999816	1	0.996941	0.999754	0.995783	1	0.998264	0.998686
		10	0.995998	0.999186	0.997241	0.987842	0.992102	0.998124	0.981785	0.990415	0.99294	0.954341			10	0.998505	0.995995	0.999913	0.990686	1	0.997278	0.997866	1	1	0.998686
		Total	0.935494	0.996541	0.994039	0.992036	0.990645	0.986844	0.987813	0.987278	0.992063	0.954341			Total	0.971687	0.991893	0.962071	0.996516	0.997805	0.998195	0.998199	0.997192	0.999466	0.998686
		Std	0.189837	0.00323607	0.0141262	0.00656367	0.00871569	0.032243	0.0183156	0.0124614	0.00721188	0			Std	0.036826	0.0151943	0.116632	0.00430541	0.00291479	0.00203688	0.00181981	0.00408549	0.00103899	1.17028e-16

## Sheet: WGCNA
		PAG - yeast													PAG - arabidopsis
			Number of datasets													Number of datasets
		r	1	2	3	4	5	6	7	8	9	10			r	1	2	3	4	5	6	7	8	9	10
	Replicate	1	1	0.99785	0.998348	1	1	1	1	0.999692	0.999682	1		Replicate	1	0.999692	1	0.999917	0.998842	0.999882	1	1	0.999862	1	0.998394
		2	0.999361	0.998181	0.99794	0.99682	1	1	0.997791	1	0.999039	1			2	1	0.999634	0.999454	0.998397	1	0.999286	1	1	1	0.998394
		3	0.998498	1	0.996386	1	1	0.999378	0.999405	1	1	1			3	1	1	0.99947	0.999526	1	0.998152	0.998986	1	1	0.998394
		4	0.99927	0.999295	0.997766	1	1	0.998816	1	1	0.999681	1			4	1	1	1	1	1	1	1	0.99945	1	0.998394
		5	1	0.998821	1	1	1	1	0.999688	1	0.999679	1			5	0.999598	0.998466	1	1	1	0.999354	1	0.998297	0.998154	0.998394
		6	1	0.996379	1	0.999495	1	0.997831	0.999688	1	0.999679	1			6	1	1	1	0.999219	1	1	1	1	1	0.998394
		7	0.995434	1	0.999221	0.998076	0.996725	0.999707	1	1	0.999682	1			7	1	0.999643	1	1	0.998827	1	1	0.998297	0.998408	0.998394
		8	1	1	0.999735	1	0.999476	1	0.999696	1	0.999039	1			8	1	1	0.998879	0.997703	1	1	1	1	0.999343	0.998394
		9	0.999454	1	1	0.998181	0.99843	1	1	1	0.999682	1			9	1	1	0.999263	1	1	0.999754	0.999864	1	0.99783	0.998394
		10	0.999818	1	0.999788	1	1	1	1	1	0.999679	1			10	0.999359	0.998832	1	0.998024	0.997954	1	0.998933	1	1	0.998394
		Total	0.999183	0.999053	0.998918	0.999257	0.999463	0.999573	0.999627	0.999969	0.999584	1			Total	0.999865	0.999657	0.999698	0.999171	0.999666	0.999655	0.999778	0.999591	0.999373	0.998394
		Std	0.00140281	0.001245	0.00124934	0.00114789	0.00108428	0.000727071	0.000677213	9.73308e-05	0.000303986	0			Std	0.000231928	0.000558319	0.000404902	0.000885301	0.000704145	0.000597305	0.000433729	0.000702766	0.000891835	0
