# Supplementary material for: Clust: automatic extraction of optimal co-expressed gene clusters from gene expression data
Source: Genome Biol. 2018 Oct 25;19:172. doi: 10.1186/s13059-018-1536-8 (PMC6203272; doi:10.1186/s13059-018-1536-8)
Supplement: Supplementary file 15 — Table S13. Numbers of clusters generated by applying each of the eight clustering methods to multiple datasets simultaneously. (XLSX 130 kb) [file 13059_2018_1536_MOESM15_ESM.xlsx]

## Sheet: Summary
		Yeast
		Average K for each method at the given numbers of datasets											Standard error of K for each method at the given numbers of datasets
		Number of datasets											Number of datasets
	Method	1	2	3	4	5	6	7	8	9	10		1	2	3	4	5	6	7	8	9	10
	Clust	12.3	6.2	3.6	2.4	1.2	1.4	1.6	1.2	1	1		0.789515	0.95219	0.6	0.4	0.133333	0.221108	0.163299	0.133333	0	0
	CC	2.9	2.9	2.3	2.3	2.1	2.1	2	2.1	2.1	2		0.546707	0.525991	0.213437	0.152753	0.1	0.1	0	0.1	0.1	0
	KM	16.8	3.2	7.8	9.6	2.5	2.5	2	2	2	2		6.68464	1.09341	3.73809	5.06886	0.5	0.5	0	0	0	0
	SOMs	3.2	3.3	3.2	2.3	3	2.3	2	1.2	1.8	1.4		0.290593	0.830662	1.0198	0.334996	0.788811	0.558768	0.557773	0.133333	0.8	0.305505
	MCL	22.3	39.9	35.9	31	25.3	19.2	15	13	14.3	12		4.72828	1.62925	3.13209	2.3094	1.43798	1.63163	1.2561	0.988826	0.61554	0
	HC	14.5	8.2	17.6	11.7	8.3	7.5	5	2	2	2		5.68673	3.55528	5.4	5.08167	4.20066	3.79254	3	0	0	0
	Click	15.7778	24.4	27.1	21.4	21.8	13.9	15.5	14.6	12.1	14		1.94151	2.23706	1.92902	2.92954	1.76887	2.11056	1.66166	1.49963	1.1299	0
	WGCNA	20.1	20.6	21.7	21.6	13.5	9.7	7	5.5	4.8	4		3.69218	2.80159	3.57786	5.26033	2.66354	1.75784	1.4453	0.562731	0.249444	0
		Arabidopsis
		Average K for each method at the given numbers of datasets											Standard error of K for each method at the given numbers of datasets
		Number of datasets											Number of datasets
	Method	1	2	3	4	5	6	7	8	9	10		1	2	3	4	5	6	7	8	9	10
	Clust	14.4	12.5	9.4	4.4	1.6	2.2	1.7	1	1	1		1.13725	1.52934	1.21289	0.618241	0.163299	0.249444	0.213437	0	0	0
	CC	2.7	2.3	3.3	2.1	2	2	2.2	2	2.1	2		0.260342	0.152753	0.538516	0.1	0	0	0.133333	0	0.1	0
	KM	27.5	34.6	16.9	3.4	9	3.3	3.7	3.7	2.5	2		6.81542	6.87701	5.71246	0.87178	3.93841	0.895048	1.19304	1.24766	0.5	0
	SOMs	7.3	21.6	9.2	3	2.2	1.9	1.1	1.7	1	1		1.59896	4.5441	3.55215	0.447214	0.290593	0.585947	0.1	0.395811	0	0
	MCL	21.1	31.7	68.5	63.8	59.3	41.2	24.4	24.6	16.3	13		10.2572	5.61753	6.55956	8.73664	9.44934	7.90612	4.0365	4.4776	2.34781	0
	HC	20.5	38.7	29.1	20.2	21.3	10.3	9.3	9.4	5.2	2		5.98006	5.1984	4.86358	6.22861	6.50478	5.54587	4.89455	4.93333	3.2	0
	Click	12.125	36.2	21.4	21.7	22.4	21.8	23.1	26.4	25.8	24		2.33873	6.22147	3.11341	2.84429	2.04505	2.4074	2.77469	2.03961	1.34825	0
	WGCNA	21.7	63.1	53.8	46.8	44.3	35.7	32.5	30.7	29.5	26		3.52152	5.98229	4.96611	3.68722	4.08262	1.60589	1.83333	1.96101	1.21335	0

## Sheet: Clust
		K - yeast													K - arabidopsis
			Number of datasets													Number of datasets
		r	1	2	3	4	5	6	7	8	9	10			r	1	2	3	4	5	6	7	8	9	10
	Replicate	1	13	6	1	5	1	2	1	2	1	1		Replicate	1	20	8	8	4	2	1	2	1	1	1
		2	16	3	6	1	2	1	1	1	1	1			2	13	9	5	3	2	3	2	1	1	1
		3	11	5	7	2	1	1	2	1	1	1			3	15	14	10	6	2	2	2	1	1	1
		4	12	3	1	3	1	1	2	1	1	1			4	18	14	13	5	2	3	1	1	1	1
		5	9	6	4	1	1	1	2	1	1	1			5	12	11	11	9	1	2	1	1	1	1
		6	13	12	4	4	1	1	2	2	1	1			6	9	3	10	4	2	2	1	1	1	1
		7	12	6	3	2	1	3	2	1	1	1			7	11	15	2	2	1	3	3	1	1	1
		8	14	5	3	2	1	1	2	1	1	1			8	19	14	8	4	1	1	1	1	1	1
		9	8	5	3	2	1	1	1	1	1	1			9	13	19	12	3	1	2	2	1	1	1
		10	15	11	4	2	2	2	1	1	1	1			10	14	18	15	4	2	3	2	1	1	1
		Total	12.3	6.2	3.6	2.4	1.2	1.4	1.6	1.2	1	1			Total	14.4	12.5	9.4	4.4	1.6	2.2	1.7	1	1	1
		Std	2.49666	3.01109	1.89737	1.26491	0.421637	0.699206	0.516398	0.421637	0	0			Std	3.59629	4.83621	3.83551	1.95505	0.516398	0.788811	0.674949	0	0	0

## Sheet: CC
		K - yeast													K - arabidopsis
			Number of datasets													Number of datasets
		r	1	2	3	4	5	6	7	8	9	10			r	1	2	3	4	5	6	7	8	9	10
	Replicate	1	2	2	2	2	2	2	2	2	2	2		Replicate	1	3	2	2	2	2	2	2	2	2	2
		2	7	2	2	3	2	2	2	2	2	2			2	3	3	2	2	2	2	2	2	2	2
		3	2	2	3	2	2	2	2	2	3	2			3	4	2	2	2	2	2	2	2	2	2
		4	2	2	2	3	2	2	2	2	2	2			4	2	2	4	2	2	2	2	2	2	2
		5	2	2	2	3	2	2	2	2	2	2			5	3	3	3	2	2	2	2	2	2	2
		6	5	3	2	2	2	3	2	2	2	2			6	2	2	2	2	2	2	2	2	2	2
		7	2	2	2	2	3	2	2	2	2	2			7	2	3	2	2	2	2	3	2	3	2
		8	2	6	2	2	2	2	2	2	2	2			8	4	2	4	2	2	2	2	2	2	2
		9	2	6	4	2	2	2	2	2	2	2			9	2	2	5	3	2	2	3	2	2	2
		10	3	2	2	2	2	2	2	3	2	2			10	2	2	7	2	2	2	2	2	2	2
		Total	2.9	2.9	2.3	2.3	2.1	2.1	2	2.1	2.1	2			Total	2.7	2.3	3.3	2.1	2	2	2.2	2	2.1	2
		Std	1.72884	1.66333	0.674949	0.483046	0.316228	0.316228	0	0.316228	0.316228	0			Std	0.823273	0.483046	1.70294	0.316228	0	0	0.421637	0	0.316228	0

## Sheet: KM
		K - yeast													K - arabidopsis
			Number of datasets													Number of datasets
		r	1	2	3	4	5	6	7	8	9	10			r	1	2	3	4	5	6	7	8	9	10
	Replicate	1	13	2	11	41	2	2	2	2	2	2		Replicate	1	50	2	2	11	2	2	2	2	2	2
		2	44	2	2	39	2	2	2	2	2	2			2	4	50	47	2	42	2	2	2	2	2
		3	2	2	14	2	7	2	2	2	2	2			3	37	45	32	2	2	2	2	2	2	2
		4	3	13	2	2	2	2	2	2	2	2			4	44	50	5	2	13	10	2	2	2	2
		5	2	2	2	2	2	2	2	2	2	2			5	50	50	4	4	2	2	2	14	2	2
		6	3	3	2	2	2	7	2	2	2	2			6	4	3	9	2	2	2	13	2	2	2
		7	48	2	39	2	2	2	2	2	2	2			7	2	50	2	2	10	2	8	7	2	2
		8	2	2	2	2	2	2	2	2	2	2			8	33	49	46	3	3	7	2	2	2	2
		9	2	2	2	2	2	2	2	2	2	2			9	48	42	17	3	2	2	2	2	2	2
		10	49	2	2	2	2	2	2	2	2	2			10	3	5	5	3	12	2	2	2	7	2
		Total	16.8	3.2	7.8	9.6	2.5	2.5	2	2	2	2			Total	27.5	34.6	16.9	3.4	9	3.3	3.7	3.7	2.5	2
		Std	21.1387	3.45768	11.8209	16.0291	1.58114	1.58114	0	0	0	0			Std	21.5523	21.747	18.0644	2.75681	12.4544	2.83039	3.77271	3.94546	1.58114	0

## Sheet: SOMs
		K - yeast													K - arabidopsis
			Number of datasets													Number of datasets
		r	1	2	3	4	5	6	7	8	9	10			r	1	2	3	4	5	6	7	8	9	10
	Replicate	1	4	1	3	4	4	4	1	1	1	1		Replicate	1	8	7	4	4	1	2	1	1	1	1
		2	4	2	6	1	6	1	1	1	1	1			2	4	16	8	2	3	2	1	1	1	1
		3	2	3	11	2	1	3	1	2	9	2			3	9	25	35	1	2	1	1	2	1	1
		4	4	3	3	2	1	1	1	1	1	1			4	9	24	2	4	3	2	1	1	1	1
		5	2	2	4	2	4	1	4	1	1	1			5	16	36	4	4	2	1	1	1	1	1
		6	3	7	1	2	8	1	6	1	1	1			6	4	3	2	1	3	1	1	4	1	1
		7	4	1	1	1	3	5	1	1	1	1			7	4	33	2	2	1	7	1	1	1	1
		8	2	3	1	4	1	1	1	1	1	1			8	15	48	3	5	3	1	2	4	1	1
		9	3	9	1	2	1	1	3	2	1	1			9	2	16	8	4	1	1	1	1	1	1
		10	4	2	1	3	1	5	1	1	1	4			10	2	8	24	3	3	1	1	1	1	1
		Total	3.2	3.3	3.2	2.3	3	2.3	2	1.2	1.8	1.4			Total	7.3	21.6	9.2	3	2.2	1.9	1.1	1.7	1	1
		Std	0.918937	2.62679	3.2249	1.05935	2.49444	1.76698	1.76383	0.421637	2.52982	0.966092			Std	5.05635	14.3697	11.2329	1.41421	0.918937	1.85293	0.316228	1.25167	0	0

## Sheet: MCL
		K - yeast													K - arabidopsis
			Number of datasets													Number of datasets
		r	1	2	3	4	5	6	7	8	9	10			r	1	2	3	4	5	6	7	8	9	10
	Replicate	1	34	35	46	31	18	14	21	14	16	12		Replicate	1	5	55	63	78	76	21	14	15	15	13
		2	6	44	53	45	29	26	7	15	11	12			2	26	17	46	41	109	81	17	15	15	13
		3	18	43	35	34	27	21	15	7	15	12			3	5	28	111	89	80	70	22	16	15	13
		4	41	50	35	29	25	19	15	14	16	12			4	5	29	64	71	25	22	32	19	14	13
		5	31	38	39	29	29	11	15	14	14	12			5	6	13	84	123	67	22	57	15	36	13
		6	5	39	21	21	22	13	15	16	14	12			6	8	66	68	62	68	30	18	45	14	13
		7	11	44	44	30	22	23	16	13	16	12			7	45	12	66	45	31	78	15	15	13	13
		8	37	36	25	29	27	22	11	9	11	12			8	4	29	47	34	20	21	27	47	20	13
		9	36	36	33	40	21	18	20	17	16	12			9	2	26	48	38	83	28	18	43	11	13
		10	4	34	28	22	33	25	15	11	14	12			10	105	42	88	57	34	39	24	16	10	13
		Total	22.3	39.9	35.9	31	25.3	19.2	15	13	14.3	12			Total	21.1	31.7	68.5	63.8	59.3	41.2	24.4	24.6	16.3	13
		Std	14.9521	5.15213	9.90454	7.30297	4.54728	5.15967	3.97213	3.12694	1.94651	0			Std	32.4361	17.7642	20.7431	27.6277	29.8814	25.0013	12.7645	14.1594	7.42443	0

## Sheet: HC
		K - yeast													K - arabidopsis
			Number of datasets													Number of datasets
		r	1	2	3	4	5	6	7	8	9	10			r	1	2	3	4	5	6	7	8	9	10
	Replicate	1	18	2	36	42	2	2	2	2	2	2		Replicate	1	10	2	2	38	2	2	2	2	2	2
		2	48	2	42	35	2	2	32	2	2	2			2	3	50	45	2	33	2	2	2	2	2
		3	2	2	29	2	33	23	2	2	2	2			3	17	46	44	2	2	2	2	2	2	2
		4	3	29	24	2	2	2	2	2	2	2			4	37	48	31	2	43	41	2	2	2	2
		5	2	2	2	26	2	2	2	2	2	2			5	36	48	38	27	2	2	2	39	2	2
		6	12	10	2	2	2	36	2	2	2	2			6	3	40	31	2	2	2	35	2	2	2
		7	46	29	35	2	34	2	2	2	2	2			7	2	50	2	2	41	2	42	39	2	2
		8	2	2	2	2	2	2	2	2	2	2			8	48	48	38	43	45	46	2	2	2	2
		9	2	2	2	2	2	2	2	2	2	2			9	45	39	27	41	2	2	2	2	2	2
		10	10	2	2	2	2	2	2	2	2	2			10	4	16	33	43	41	2	2	2	34	2
		Total	14.5	8.2	17.6	11.7	8.3	7.5	5	2	2	2			Total	20.5	38.7	29.1	20.2	21.3	10.3	9.3	9.4	5.2	2
		Std	17.983	11.2428	17.0763	16.0696	13.2837	11.9931	9.48683	0	0	0			Std	18.9106	16.4388	15.38	19.6966	20.5699	17.5376	15.4779	15.6006	10.1193	0

## Sheet: Click
		K - yeast													K - arabidopsis
			Number of datasets													Number of datasets
		r	1	2	3	4	5	6	7	8	9	10			r	1	2	3	4	5	6	7	8	9	10
	Replicate	1	19	24	22	8	17	28	8	22	8	14		Replicate	1	12	5	14	21	27	32	29	29	27	24
		2	NaN	32	25	8	26	9	14	20	11	14			2	8	31	7	10	9	23	10	26	27	24
		3	15	30	24	28	22	16	16	14	19	14			3	16	54	25	18	20	22	10	30	27	24
		4	17	21	24	33	22	14	18	14	14	14			4	10	56	24	15	27	9	25	26	27	24
		5	24	17	28	10	23	7	9	9	14	14			5	NaN	52	32	7	26	21	32	15	31	24
		6	2	17	35	29	25	10	9	19	14	14			6	NaN	6	35	27	21	28	13	31	27	24
		7	15	38	22	25	8	15	22	16	8	14			7	9	45	28	28	14	28	23	15	26	24
		8	21	24	40	26	27	16	20	8	11	14			8	11	56	19	34	29	21	30	34	28	24
		9	14	24	22	22	25	5	18	14	8	14			9	3	25	6	27	26	9	30	28	23	24
		10	15	17	29	25	23	19	21	10	14	14			10	28	32	24	30	25	25	29	30	15	24
		Total	15.7778	24.4	27.1	21.4	21.8	13.9	15.5	14.6	12.1	14			Total	12.125	36.2	21.4	21.7	22.4	21.8	23.1	26.4	25.8	24
		Std	6.13958	7.07421	6.10009	9.26403	5.59365	6.67416	5.25463	4.74225	3.57305	0			Std	7.3957	19.674	9.84547	8.99444	6.46701	7.61285	8.77433	6.44981	4.26354	0

## Sheet: WGCNA
		K - yeast													K - arabidopsis
			Number of datasets													Number of datasets
		r	1	2	3	4	5	6	7	8	9	10			r	1	2	3	4	5	6	7	8	9	10
	Replicate	1	33	23	29	58	16	4	4	4	4	4		Replicate	1	22	35	28	50	18	38	41	29	29	26
		2	13	20	38	38	8	7	17	6	6	4			2	11	85	61	54	60	32	34	37	29	26
		3	20	16	28	20	30	12	4	8	5	4			3	17	86	79	24	34	42	36	27	29	26
		4	18	39	20	7	5	9	5	4	4	4			4	20	70	55	31	59	41	23	42	33	26
		5	14	19	19	32	10	9	11	6	5	4			5	37	63	52	58	48	30	31	35	28	26
		6	11	32	6	5	9	23	11	4	5	4			6	9	55	34	40	51	33	29	24	33	26
		7	48	16	35	16	27	10	4	5	4	4			7	16	76	68	48	45	33	40	35	30	26
		8	14	11	4	13	9	13	3	5	6	4			8	20	70	67	60	53	44	26	23	20	26
		9	18	11	23	19	12	5	7	4	4	4			9	20	61	48	52	40	33	30	28	33	26
		10	12	19	15	8	9	5	4	9	5	4			10	45	30	46	51	35	31	35	27	31	26
		Total	20.1	20.6	21.7	21.6	13.5	9.7	7	5.5	4.8	4			Total	21.7	63.1	53.8	46.8	44.3	35.7	32.5	30.7	29.5	26
		Std	11.6757	8.8594	11.3142	16.6346	8.42285	5.55878	4.57044	1.77951	0.788811	0			Std	11.136	18.9177	15.7042	11.66	12.9104	5.07828	5.79751	6.20125	3.83695	0
