# Supplementary material for: Clust: automatic extraction of optimal co-expressed gene clusters from gene expression data
Source: Genome Biol. 2018 Oct 25;19:172. doi: 10.1186/s13059-018-1536-8 (PMC6203272; doi:10.1186/s13059-018-1536-8)
Supplement: Supplementary file 16 — Table S14. GO terms of some of the results of applying clust to multiple datasets simultaneously. (XLSX 17 kb) [file 13059_2018_1536_MOESM16_ESM.xlsx]

## Sheet: Yeast_d10_rep1
C1 (52 genes)		Analysis Type:	PANTHER Overrepresentation Test (Released 20171205)
YIR012W		Annotation Version and Release Date:	GO Ontology database Released 2017-12-27
YJL033W		Analyzed List:	C1 (Saccharomyces cerevisiae)
YJL050W		Reference List:	Saccharomyces cerevisiae (all genes in database)
YJL148W		Test Type:	FISHER
YJR002W		GO biological process complete	Saccharomyces cerevisiae - REFLIST (6722)	C1 (52)	C1 (expected)	C1 (over/under)	C1 (fold Enrichment)	C1 (raw P-value)	C1 (FDR)
YKL009W		ribosome biogenesis (GO:0042254)	410	44	3.17	+	13.87	1.39e-44	7.44e-41
YKL021C		ribonucleoprotein complex biogenesis (GO:0022613)	500	44	3.87	+	11.38	5.11e-41	1.37e-37
YKL143W		ncRNA metabolic process (GO:0034660)	508	43	3.93	+	10.94	5.45e-39	9.76e-36
YKL172W		rRNA metabolic process (GO:0016072)	331	36	2.56	+	14.06	2.3e-34	3.09e-31
YKR056W		ncRNA processing (GO:0034470)	403	35	3.12	+	11.23	5.05e-30	5.42e-27
YKR081C		rRNA processing (GO:0006364)	287	31	2.22	+	13.96	1.23e-28	1.1e-25
YLL008W		cellular component biogenesis (GO:0044085)	1139	45	8.81	+	5.11	1.53e-27	1.17e-24
YLR009W		RNA processing (GO:0006396)	581	35	4.49	+	7.79	7.26e-25	4.87e-22
YLR060W		gene expression (GO:0010467)	1497	46	11.58	+	3.97	7.71e-24	4.6e-21
YLR129W		RNA metabolic process (GO:0016070)	1264	43	9.78	+	4.4	6.33e-23	3.4e-20
YLR175W		nucleic acid metabolic process (GO:0090304)	1548	43	11.98	+	3.59	2.12e-19	1.03e-16
YLR196W		nucleobase-containing compound metabolic process (GO:0006139)	1796	44	13.89	+	3.17	5.71e-18	2.56e-15
YLR197W		cellular aromatic compound metabolic process (GO:0006725)	1888	44	14.61	+	3.01	4.33e-17	1.79e-14
YLR409C		heterocycle metabolic process (GO:0046483)	1896	44	14.67	+	3	5.14e-17	1.97e-14
YLR449W		cellular nitrogen compound metabolic process (GO:0034641)	2204	46	17.05	+	2.7	1.41e-16	5.04e-14
YMR131C		organic cyclic compound metabolic process (GO:1901360)	1955	44	15.12	+	2.91	1.77e-16	5.94e-14
YMR217W		ribosomal large subunit biogenesis (GO:0042273)	126	16	0.97	+	16.42	3.22e-15	1.02e-12
YMR290C		cellular component organization or biogenesis (GO:0071840)	2256	45	17.45	+	2.58	4.92e-15	1.47e-12
YNL002C		macromolecule metabolic process (GO:0043170)	2639	47	20.41	+	2.3	2.37e-14	6.7e-12
YNL061W		RNA modification (GO:0009451)	161	16	1.25	+	12.85	1.09e-13	2.94e-11
YNL062C		RNA methylation (GO:0001510)	93	13	0.72	+	18.07	6.09e-13	1.56e-10
YNL110C		rRNA modification (GO:0000154)	76	12	0.59	+	20.41	1.45e-12	3.53e-10
YNL112W		nitrogen compound metabolic process (GO:0006807)	3086	47	23.87	+	1.97	2.84e-11	6.64e-09
YNL132W		macromolecule methylation (GO:0043414)	135	13	1.04	+	12.45	4.65e-11	1.04e-08
YNL175C		ribosomal small subunit biogenesis (GO:0042274)	144	13	1.11	+	11.67	9.85e-11	2.11e-08
YNL207W		maturation of 5.8S rRNA (GO:0000460)	88	11	0.68	+	16.16	1.36e-10	2.81e-08
YNL248C		methylation (GO:0032259)	160	13	1.24	+	10.5	3.34e-10	6.65e-08
YOL041C		organic substance metabolic process (GO:0071704)	3466	48	26.81	+	1.79	4.01e-10	7.68e-08
YOL077C		primary metabolic process (GO:0044238)	3301	47	25.54	+	1.84	4.39e-10	8.13e-08
YOL124C		maturation of 5.8S rRNA from tricistronic rRNA transcript (SSU-rRNA, 5.8S rRNA, LSU-rRNA) (GO:0000466)	86	10	0.67	+	15.03	1.97e-09	3.52e-07
YOL125W		rRNA methylation (GO:0031167)	65	9	0.5	+	17.9	3.4e-09	5.89e-07
YOR001W		metabolic process (GO:0008152)	3708	48	28.68	+	1.67	7.84e-09	1.32e-06
YOR004W		cellular metabolic process (GO:0044237)	3515	47	27.19	+	1.73	8.73e-09	1.42e-06
YOR091W		cleavage involved in rRNA processing (GO:0000469)	79	9	0.61	+	14.73	1.62e-08	2.56e-06
YOR206W		rRNA 5'-end processing (GO:0000967)	34	7	0.26	+	26.61	1.9e-08	2.92e-06
YOR243C		ncRNA 5'-end processing (GO:0034471)	37	7	0.29	+	24.46	3.19e-08	4.63e-06
YOR272W		transcription by RNA polymerase I (GO:0006360)	37	7	0.29	+	24.46	3.19e-08	4.76e-06
YOR310C		maturation of LSU-rRNA (GO:0000470)	60	8	0.46	+	17.24	3.59e-08	5.07e-06
YOR340C		RNA 5'-end processing (GO:0000966)	38	7	0.29	+	23.81	3.76e-08	5.17e-06
YOR341W		ribosomal large subunit assembly (GO:0000027)	42	7	0.32	+	21.54	6.95e-08	9.33e-06
YPL093W		maturation of LSU-rRNA from tricistronic rRNA transcript (SSU-rRNA, 5.8S rRNA, LSU-rRNA) (GO:0000463)	45	7	0.35	+	20.11	1.06e-07	1.39e-05
YPL217C		ncRNA transcription (GO:0098781)	54	7	0.42	+	16.76	3.29e-07	4.2e-05
YPL226W		maturation of SSU-rRNA (GO:0030490)	116	9	0.9	+	10.03	3.5e-07	4.37e-05
YPL266W		tRNA metabolic process (GO:0006399)	200	11	1.55	+	7.11	4.06e-07	4.96e-05
YPR010C		nucleolar large rRNA transcription by RNA polymerase I (GO:0042790)	17	5	0.13	+	38.02	5.22e-07	6.24e-05
YPR110C		ribonucleoprotein complex assembly (GO:0022618)	183	10	1.42	+	7.06	1.56e-06	0.000182
YPR187W		maturation of SSU-rRNA from tricistronic rRNA transcript (SSU-rRNA, 5.8S rRNA, LSU-rRNA) (GO:0000462)	104	8	0.8	+	9.94	1.78e-06	0.000204
		ribonucleoprotein complex subunit organization (GO:0071826)	195	10	1.51	+	6.63	2.7e-06	0.000302
		assembly of large subunit precursor of preribosome (GO:1902626)	10	4	0.08	+	51.71	2.92e-06	0.00032
		ribosome assembly (GO:0042255)	79	7	0.61	+	11.45	3.5e-06	0.000376
		rRNA transcription (GO:0009303)	30	5	0.23	+	21.54	5.97e-06	0.000629
		endonucleolytic cleavage involved in rRNA processing (GO:0000478)	56	6	0.43	+	13.85	6.74e-06	0.000683
		endonucleolytic cleavage in 5'-ETS of tricistronic rRNA transcript (SSU-rRNA, 5.8S rRNA, LSU-rRNA) (GO:0000480)	31	5	0.24	+	20.85	6.9e-06	0.000686
		endonucleolytic cleavage of tricistronic rRNA transcript (SSU-rRNA, 5.8S rRNA, LSU-rRNA) (GO:0000479)	56	6	0.43	+	13.85	6.74e-06	0.000696
		endonucleolytic cleavage to generate mature 5'-end of SSU-rRNA from (SSU-rRNA, 5.8S rRNA, LSU-rRNA) (GO:0000472)	32	5	0.25	+	20.2	7.93e-06	0.000774
		regulation of cellular process (GO:0050794)	1683	1	13.02	-	0.08	1.27e-05	0.00121
		RNA phosphodiester bond hydrolysis (GO:0090501)	190	9	1.47	+	6.12	1.67e-05	0.00158
		exonucleolytic trimming involved in rRNA processing (GO:0000459)	20	4	0.15	+	25.85	2.93e-05	0.00271
		nucleic acid phosphodiester bond hydrolysis (GO:0090305)	266	10	2.06	+	4.86	3.71e-05	0.00338
		tRNA modification (GO:0006400)	79	6	0.61	+	9.82	4.19e-05	0.00375
		cellular process (GO:0009987)	4738	49	36.65	+	1.34	4.28e-05	0.00377
		tRNA methylation (GO:0030488)	23	4	0.18	+	22.48	4.76e-05	0.00412
		macromolecule modification (GO:0043412)	871	18	6.74	+	2.67	5.98e-05	0.0051
		RNA secondary structure unwinding (GO:0010501)	26	4	0.2	+	19.89	7.3e-05	0.00613
		snRNA metabolic process (GO:0016073)	30	4	0.23	+	17.24	0.000121	0.00998
		RNA phosphodiester bond hydrolysis, exonucleolytic (GO:0090503)	31	4	0.24	+	16.68	0.000136	0.011
		response to stimulus (GO:0050896)	1297	1	10.03	-	0.1	0.000302	0.0242
		nuclear polyadenylation-dependent mRNA catabolic process (GO:0071042)	15	3	0.12	+	25.85	0.000321	0.025
		polyadenylation-dependent mRNA catabolic process (GO:0071047)	15	3	0.12	+	25.85	0.000321	0.0253
		exonucleolytic trimming to generate mature 5'-end of 5.8S rRNA from tricistronic rRNA transcript (SSU-rRNA, 5.8S rRNA, LSU-rRNA) (GO:0000465)	2	2	0.02	+	> 100	0.000343	0.0263
		organelle assembly (GO:0070925)	174	7	1.35	+	5.2	0.000419	0.0317
		endonucleolytic cleavage in ITS1 to separate SSU-rRNA from 5.8S rRNA and LSU-rRNA from tricistronic rRNA transcript (SSU-rRNA, 5.8S rRNA, LSU-rRNA) (GO:0000447)	43	4	0.33	+	12.03	0.000432	0.0322
		tRNA processing (GO:0008033)	126	6	0.97	+	6.16	0.000477	0.0351
		cellular macromolecule metabolic process (GO:0044260)	2257	30	17.46	+	1.72	0.000549	0.0399

## Sheet: Arabi_d10_rep1
C1 (19 genes)		Analysis Type:	PANTHER Overrepresentation Test (Released 20171205)
AT1G04270		Annotation Version and Release Date:	GO Ontology database Released 2017-12-27
AT1G26880		Analyzed List:	C1 (Arabidopsis thaliana)
AT1G34030		Reference List:	Arabidopsis thaliana (all genes in database)
AT1G48630		Test Type:	FISHER
AT1G70600		GO biological process complete	Arabidopsis thaliana - REFLIST (27502)	C1 (20)	C1 (expected)	C1 (over/under)	C1 (fold Enrichment)	C1 (raw P-value)	C1 (FDR)
AT2G20450		peptide biosynthetic process (GO:0043043)	625	19	0.45	+	41.8	1.56e-30	4.61e-27
AT2G31610		translation (GO:0006412)	620	19	0.45	+	42.14	1.34e-30	7.93e-27
AT3G05560		amide biosynthetic process (GO:0043604)	687	19	0.5	+	38.03	9.13e-30	1.8e-26
AT3G05590		peptide metabolic process (GO:0006518)	726	19	0.53	+	35.99	2.57e-29	3.79e-26
AT3G11510		cellular amide metabolic process (GO:0043603)	820	19	0.6	+	31.86	2.51e-28	2.97e-25
AT3G16080		organonitrogen compound biosynthetic process (GO:1901566)	1571	19	1.14	+	16.63	5.07e-23	5e-20
AT3G48930		cellular macromolecule biosynthetic process (GO:0034645)	3022	19	2.2	+	8.65	1.13e-17	9.58e-15
AT4G25740		cellular nitrogen compound biosynthetic process (GO:0044271)	3048	19	2.22	+	8.57	1.33e-17	9.85e-15
AT4G31700		macromolecule biosynthetic process (GO:0009059)	3072	19	2.23	+	8.5	1.54e-17	1.01e-14
AT5G02960		gene expression (GO:0010467)	3289	19	2.39	+	7.94	5.58e-17	3.3e-14
AT5G23740		cellular protein metabolic process (GO:0044267)	3337	19	2.43	+	7.83	7.33e-17	3.94e-14
AT5G27770		protein metabolic process (GO:0019538)	3702	19	2.69	+	7.06	5.16e-16	2.54e-13
AT5G47930		ribosome biogenesis (GO:0042254)	440	11	0.32	+	34.38	2.98e-15	1.36e-12
AT5G61170		cellular biosynthetic process (GO:0044249)	4485	19	3.26	+	5.83	1.9e-14	8.02e-12
		ribonucleoprotein complex biogenesis (GO:0022613)	532	11	0.39	+	28.43	2.28e-14	8.99e-12
		organic substance biosynthetic process (GO:1901576)	4591	19	3.34	+	5.69	2.94e-14	1.09e-11
		cellular nitrogen compound metabolic process (GO:0034641)	4767	19	3.47	+	5.48	5.97e-14	2.07e-11
		biosynthetic process (GO:0009058)	4840	19	3.52	+	5.4	7.93e-14	2.61e-11
		organonitrogen compound metabolic process (GO:1901564)	4900	19	3.56	+	5.33	1e-13	3.11e-11
		cellular macromolecule metabolic process (GO:0044260)	5910	19	4.3	+	4.42	3.35e-12	9.9e-10
		ribosomal small subunit biogenesis (GO:0042274)	95	6	0.07	+	86.85	7.81e-11	2.1e-08
		ribosomal small subunit assembly (GO:0000028)	35	5	0.03	+	> 100	7.63e-11	2.15e-08
		macromolecule metabolic process (GO:0043170)	7271	19	5.29	+	3.59	1.61e-10	4.13e-08
		cellular component biogenesis (GO:0044085)	1309	11	0.95	+	11.56	3.34e-10	8.23e-08
		nitrogen compound metabolic process (GO:0006807)	8015	19	5.83	+	3.26	9.85e-10	2.33e-07
		primary metabolic process (GO:0044238)	9223	19	6.71	+	2.83	1.33e-08	3.03e-06
		cellular metabolic process (GO:0044237)	9524	19	6.93	+	2.74	2.41e-08	5.1e-06
		ribosome assembly (GO:0042255)	118	5	0.09	+	58.27	2.41e-08	5.29e-06
		organic substance metabolic process (GO:0071704)	9935	19	7.22	+	2.63	5.27e-08	1.07e-05
		metabolic process (GO:0008152)	11121	19	8.09	+	2.35	4.2e-07	8.01e-05
		ribonucleoprotein complex assembly (GO:0022618)	212	5	0.15	+	32.43	4.1e-07	8.07e-05
		organelle assembly (GO:0070925)	217	5	0.16	+	31.68	4.59e-07	8.47e-05
		ribonucleoprotein complex subunit organization (GO:0071826)	221	5	0.16	+	31.11	5.01e-07	8.97e-05
		cellular component organization or biogenesis (GO:0071840)	3161	11	2.3	+	4.79	2.91e-06	0.000505
		cellular process (GO:0009987)	12555	19	9.13	+	2.08	3.86e-06	0.000653
		cellular protein-containing complex assembly (GO:0034622)	508	5	0.37	+	13.53	2.71e-05	0.00446
		protein-containing complex assembly (GO:0065003)	554	5	0.4	+	12.41	4.09e-05	0.00653
		protein-containing complex subunit organization (GO:0043933)	645	5	0.47	+	10.66	8.36e-05	0.013
		cellular component assembly (GO:0022607)	788	5	0.57	+	8.73	0.000212	0.0322
